# Supplementary material for: X-linked transcriptome dysregulation across immune cells in systemic lupus erythematosus
Source: Biol Sex Differ. 2025 Sep 25;16:69. doi: 10.1186/s13293-025-00750-3 (PMC12466074; doi:10.1186/s13293-025-00750-3)
Supplement: Supplementary file 1 — Supplementary Table 1 [file 13293_2025_750_MOESM1_ESM.xlsx]

## Sheet: Sup Table 1
SUP TABLE 1 - Patient information. Includes: Patient ID, Condition, X/A-ratio and XIST expression (logCMPs)
PatientID	Condition	Sex	Cell_Type	X_Ratio	XIST_logCPMs
NW100123	SLE	F	CD16p_Mono	0.0395547	11.1772
NW100123	SLE	F	CL_Mono	0.034647	11.6403
NW100123	SLE	F	DN_B	0.0355482	10.5134
NW100123	SLE	F	EM_CD8	0.0407985	11.9773
NW100123	SLE	F	Fr._II_eTreg	0.0444539	10.8598
NW100123	SLE	F	NK	0.0385257	11.1208
NW100123	SLE	F	Naive_B	0.0334636	11.3777
NW100123	SLE	F	Naive_CD4	0.0392952	11.6368
NW100123	SLE	F	Naive_CD8	0.0388684	11.1161
NW100123	SLE	F	Plasmablast	0.0313845	11.6551
NW100123	SLE	F	SM_B	0.0365742	11.3973
NW100123	SLE	F	TEMRA_CD8	0.0392691	11.5719
NW100123	SLE	F	Tfh	0.0420742	11.4689
NW100123	SLE	F	Th1	0.0434619	11.161
NW100123	SLE	F	Th17	0.0407352	12.0787
NW100123	SLE	F	Th2	0.0424087	12.1337
NW100123	SLE	F	USM_B	0.0348796	10.5786
NW100146	SLE	F	CD16p_Mono	0.0415873	12.2232
NW100146	SLE	F	CL_Mono	0.0333993	12.559
NW100146	SLE	F	CM_CD8	0.0455812	11.5468
NW100146	SLE	F	DN_B	0.0355765	11.8285
NW100146	SLE	F	EM_CD8	0.0413578	11.4994
NW100146	SLE	F	Fr._III_T	0.0418786	12.6295
NW100146	SLE	F	Fr._II_eTreg	0.0421207	12.435
NW100146	SLE	F	Fr._I_nTreg	0.0396319	11.6602
NW100146	SLE	F	Int_Mono	0.0413118	12.8943
NW100146	SLE	F	LDG	0.0324108	11.2492
NW100146	SLE	F	Mem_CD4	0.0427234	11.5006
NW100146	SLE	F	NC_Mono	0.0416668	12.7014
NW100146	SLE	F	NK	0.0386188	11.7344
NW100146	SLE	F	Naive_B	0.0335393	12.1951
NW100146	SLE	F	Naive_CD4	0.0380813	12.0225
NW100146	SLE	F	Naive_CD8	0.0377825	11.8357
NW100146	SLE	F	Neu	0.0305221	12.8956
NW100146	SLE	F	Plasmablast	0.0322705	11.8186
NW100146	SLE	F	SM_B	0.0363719	11.412
NW100146	SLE	F	TEMRA_CD8	0.0418749	11.9777
NW100146	SLE	F	Tfh	0.0422236	11.8407
NW100146	SLE	F	Th1	0.0443044	12.0619
NW100146	SLE	F	Th17	0.0421846	11.9356
NW100146	SLE	F	Th2	0.0407741	12.0445
NW100146	SLE	F	USM_B	0.0340485	12.3581
NW100146	SLE	F	mDC	0.0372394	12.509
NW100146	SLE	F	pDC	0.0304275	12.2416
NW100766	HC	F	CD16p_Mono	0.0390242	12.1452
NW100766	HC	F	CL_Mono	0.0349986	11.9978
NW100766	HC	F	CM_CD8	0.0422093	12.2992
NW100766	HC	F	EM_CD8	0.038983	11.8883
NW100766	HC	F	Fr._III_T	0.0410732	12.1427
NW100766	HC	F	Fr._II_eTreg	0.0418263	12.0778
NW100766	HC	F	Fr._I_nTreg	0.0369346	12.4042
NW100766	HC	F	Int_Mono	0.0371456	11.5273
NW100766	HC	F	Mem_CD4	0.0406323	11.8892
NW100766	HC	F	NC_Mono	0.0417609	12.8177
NW100766	HC	F	NK	0.0374512	11.8835
NW100766	HC	F	Naive_B	0.0323651	12.0443
NW100766	HC	F	Naive_CD4	0.03739	12.3524
NW100766	HC	F	Naive_CD8	0.0366215	12.0639
NW100766	HC	F	Neu	0.0305575	10.8962
NW100766	HC	F	Plasmablast	0.0310165	11.9181
NW100766	HC	F	SM_B	0.0335586	11.8269
NW100766	HC	F	TEMRA_CD8	0.0394052	12.0953
NW100766	HC	F	Tfh	0.0408198	12.1361
NW100766	HC	F	Th1	0.041333	12.0956
NW100766	HC	F	Th17	0.0398994	12.1881
NW100766	HC	F	Th2	0.0402906	12.2087
NW100766	HC	F	USM_B	0.0330941	12.2638
NW100766	HC	F	mDC	0.0390983	12.8224
NW100766	HC	F	pDC	0.0304355	12.3842
NW101044	SLE	F	CD16p_Mono	0.0402578	11.354
NW101044	SLE	F	CL_Mono	0.0349142	11.4478
NW101044	SLE	F	DN_B	0.0349933	11.1284
NW101044	SLE	F	EM_CD8	0.0404817	11.429
NW101044	SLE	F	Fr._II_eTreg	0.0416932	11.2036
NW101044	SLE	F	Mem_CD4	0.0415505	11.4398
NW101044	SLE	F	NK	0.0377162	11.9587
NW101044	SLE	F	Naive_B	0.0342119	11.6995
NW101044	SLE	F	Naive_CD4	0.0391195	11.8516
NW101044	SLE	F	Plasmablast	0.0324365	11.099
NW101044	SLE	F	SM_B	0.0356596	11.4265
NW101044	SLE	F	TEMRA_CD8	0.0409301	11.4594
NW101044	SLE	F	Tfh	0.041945	11.5513
NW101044	SLE	F	Th1	0.0422729	11.0959
NW101044	SLE	F	Th17	0.0403418	12.0442
NW101044	SLE	F	Th2	0.0408955	12.1143
NW101044	SLE	F	USM_B	0.034018	11.6395
NW101752	SLE	F	CD16p_Mono	0.0417616	12.5359
NW101752	SLE	F	CL_Mono	0.0359549	12.6845
NW101752	SLE	F	DN_B	0.0355037	12.5126
NW101752	SLE	F	EM_CD8	0.0449456	13.3259
NW101752	SLE	F	Fr._III_T	0.0417776	12.2443
NW101752	SLE	F	Fr._I_nTreg	0.0419284	12.323
NW101752	SLE	F	Int_Mono	0.0402382	12.0927
NW101752	SLE	F	LDG	0.0303347	12.8337
NW101752	SLE	F	Mem_CD4	0.0462866	12.7891
NW101752	SLE	F	NC_Mono	0.0422897	12.9158
NW101752	SLE	F	NK	0.0381019	12.0419
NW101752	SLE	F	Naive_B	0.0343211	12.4392
NW101752	SLE	F	Naive_CD4	0.0424036	12.0622
NW101752	SLE	F	Naive_CD8	0.0405997	12.3284
NW101752	SLE	F	Neu	0.0339127	12.703
NW101752	SLE	F	SM_B	0.0360048	12.0771
NW101752	SLE	F	TEMRA_CD8	0.0429241	12.1923
NW101752	SLE	F	Tfh	0.0441323	12.2392
NW101752	SLE	F	Th17	0.0435603	12.6898
NW101752	SLE	F	USM_B	0.0342394	12.6012
NW101752	SLE	F	mDC	0.0388192	11.9762
NW101752	SLE	F	pDC	0.0315275	12.4586
NW102196	SLE	F	CD16p_Mono	0.0400307	12.2827
NW102196	SLE	F	CL_Mono	0.034641	12.1948
NW102196	SLE	F	CM_CD8	0.0400549	12.1626
NW102196	SLE	F	DN_B	0.0340462	12.3244
NW102196	SLE	F	EM_CD8	0.0390424	12.2967
NW102196	SLE	F	Fr._III_T	0.0410088	12.0559
NW102196	SLE	F	Fr._II_eTreg	0.0435975	11.8172
NW102196	SLE	F	Fr._I_nTreg	0.037747	12.2689
NW102196	SLE	F	Int_Mono	0.0381729	12.2582
NW102196	SLE	F	Mem_CD4	0.040005	12.3923
NW102196	SLE	F	NC_Mono	0.0405507	12.8478
NW102196	SLE	F	NK	0.0389144	12.0984
NW102196	SLE	F	Naive_B	0.0338391	12.2454
NW102196	SLE	F	Naive_CD4	0.0366438	11.7771
NW102196	SLE	F	Naive_CD8	0.0361951	11.9825
NW102196	SLE	F	Neu	0.0325368	11.4809
NW102196	SLE	F	Plasmablast	0.0319302	11.6837
NW102196	SLE	F	SM_B	0.0348339	12.6278
NW102196	SLE	F	TEMRA_CD8	0.0400833	12.204
NW102196	SLE	F	Tfh	0.0404034	11.9153
NW102196	SLE	F	Th1	0.0407979	12.2728
NW102196	SLE	F	Th17	0.0403807	12.4908
NW102196	SLE	F	Th2	0.0420027	12.2447
NW102196	SLE	F	USM_B	0.034106	12.0988
NW102196	SLE	F	mDC	0.0373026	12.1631
NW102196	SLE	F	pDC	0.0304877	12.2416
NW103304	SLE	F	CD16p_Mono	0.0397933	11.2975
NW103304	SLE	F	CL_Mono	0.0333288	11.8497
NW103304	SLE	F	CM_CD8	0.043158	11.5151
NW103304	SLE	F	DN_B	0.0360027	11.3159
NW103304	SLE	F	EM_CD8	0.0413033	11.4994
NW103304	SLE	F	Fr._III_T	0.0428043	12.5914
NW103304	SLE	F	Fr._II_eTreg	0.0426518	11.3879
NW103304	SLE	F	Fr._I_nTreg	0.0403662	11.5347
NW103304	SLE	F	Int_Mono	0.0383974	11.2055
NW103304	SLE	F	LDG	0.0305952	11.2492
NW103304	SLE	F	Mem_CD4	0.0417818	10.9453
NW103304	SLE	F	NC_Mono	0.040254	11.4231
NW103304	SLE	F	NK	0.0397166	11.0988
NW103304	SLE	F	Naive_B	0.0356751	12.3129
NW103304	SLE	F	Naive_CD4	0.0395664	11.55
NW103304	SLE	F	Naive_CD8	0.0403765	11.4614
NW103304	SLE	F	Neu	0.0315301	11.8958
NW103304	SLE	F	Plasmablast	0.0308937	10.4713
NW103304	SLE	F	SM_B	0.0359234	10.6899
NW103304	SLE	F	TEMRA_CD8	0.0458134	14.1168
NW103304	SLE	F	Tfh	0.0435783	11.2395
NW103304	SLE	F	Th1	0.0444038	11.4484
NW103304	SLE	F	Th17	0.0424249	11.2602
NW103304	SLE	F	Th2	0.0439294	11.6465
NW103304	SLE	F	USM_B	0.0351567	12.254
NW103304	SLE	F	mDC	0.0374579	11.5511
NW103304	SLE	F	pDC	0.0294158	10.9526
NW103721	HC	F	CD16p_Mono	0.0394565	11.8629
NW103721	HC	F	CL_Mono	0.0345205	12.0496
NW103721	HC	F	CM_CD8	0.040671	12.203
NW103721	HC	F	DN_B	0.0354453	11.7396
NW103721	HC	F	EM_CD8	0.0398827	12.326
NW103721	HC	F	Fr._III_T	0.0435992	11.111
NW103721	HC	F	Fr._II_eTreg	0.0438237	11.0661
NW103721	HC	F	Fr._I_nTreg	0.0386639	12.3898
NW103721	HC	F	Int_Mono	0.0388871	12.4979
NW103721	HC	F	Mem_CD4	0.0409182	12.0903
NW103721	HC	F	NC_Mono	0.0388234	12.0431
NW103721	HC	F	NK	0.0367413	11.1638
NW103721	HC	F	Naive_B	0.0329906	11.8238
NW103721	HC	F	Naive_CD4	0.0383878	11.8606
NW103721	HC	F	Naive_CD8	0.0375973	12.0727
NW103721	HC	F	Neu	0.0322718	9.89691
NW103721	HC	F	Plasmablast	0.0299228	11.5032
NW103721	HC	F	SM_B	0.0341332	11.8049
NW103721	HC	F	TEMRA_CD8	0.03874	11.3997
NW103721	HC	F	Tfh	0.0416718	11.9153
NW103721	HC	F	Th1	0.0427207	12.0619
NW103721	HC	F	Th17	0.0410311	12.7904
NW103721	HC	F	Th2	0.0399632	12.4205
NW103721	HC	F	USM_B	0.0325482	11.9613
NW103721	HC	F	mDC	0.0376808	11.8646
NW103721	HC	F	pDC	0.0304617	11.6189
NW103984	HC	F	CD16p_Mono	0.0403576	12.0284
NW103984	HC	F	CL_Mono	0.0345398	12.2549
NW103984	HC	F	CM_CD8	0.0424854	12.193
NW103984	HC	F	DN_B	0.0342126	11.9468
NW103984	HC	F	EM_CD8	0.039225	11.5989
NW103984	HC	F	Fr._III_T	0.0401002	12.0219
NW103984	HC	F	Fr._II_eTreg	0.0420283	12.5425
NW103984	HC	F	Fr._I_nTreg	0.0391522	12.323
NW103984	HC	F	Int_Mono	0.0401089	11.8606
NW103984	HC	F	Mem_CD4	0.0409319	12.2314
NW103984	HC	F	NC_Mono	0.0418285	11.9719
NW103984	HC	F	NK	0.0368015	12.1421
NW103984	HC	F	Naive_B	0.0329741	11.2846
NW103984	HC	F	Naive_CD4	0.0371535	12.5992
NW103984	HC	F	Naive_CD8	0.0370546	12.001
NW103984	HC	F	Neu	0.0349745	12.8956
NW103984	HC	F	Plasmablast	0.0309474	12.2965
NW103984	HC	F	SM_B	0.0342834	12.2581
NW103984	HC	F	TEMRA_CD8	0.0400641	11.908
NW103984	HC	F	Tfh	0.0418336	12.5511
NW103984	HC	F	Th1	0.0433909	11.8281
NW103984	HC	F	Th17	0.0416746	12.3092
NW103984	HC	F	Th2	0.0422873	12.7996
NW103984	HC	F	USM_B	0.033129	12.57
NW103984	HC	F	mDC	0.0326777	12.2671
NW103984	HC	F	pDC	0.0304488	12.2968
NW105338	SLE	F	CD16p_Mono	0.0409163	12.5481
NW105338	SLE	F	CL_Mono	0.0358769	12.473
NW105338	SLE	F	CM_CD8	0.0415708	12.4576
NW105338	SLE	F	DN_B	0.0344478	12.4894
NW105338	SLE	F	EM_CD8	0.0402814	12.5331
NW105338	SLE	F	Fr._III_T	0.0396604	12.5444
NW105338	SLE	F	Fr._II_eTreg	0.0409628	12.5511
NW105338	SLE	F	Fr._I_nTreg	0.0368278	13.0614
NW105338	SLE	F	Int_Mono	0.0392715	12.2231
NW105338	SLE	F	LDG	0.0309282	14.9856
NW105338	SLE	F	Mem_CD4	0.0405061	12.3351
NW105338	SLE	F	NC_Mono	0.0410065	12.0256
NW105338	SLE	F	NK	0.0392255	12.8308
NW105338	SLE	F	Naive_B	0.0333964	12.4818
NW105338	SLE	F	Naive_CD4	0.0371737	12.2597
NW105338	SLE	F	Naive_CD8	0.0366838	12.6071
NW105338	SLE	F	Neu	0.032007	11.8958
NW105338	SLE	F	Plasmablast	0.0310665	13.0771
NW105338	SLE	F	SM_B	0.0343054	12.5505
NW105338	SLE	F	TEMRA_CD8	0.0398672	12.2941
NW105338	SLE	F	Tfh	0.0410488	12.5906
NW105338	SLE	F	Th1	0.0415646	12.302
NW105338	SLE	F	Th17	0.0408519	12.4993
NW105338	SLE	F	Th2	0.0401615	12.673
NW105338	SLE	F	USM_B	0.0343377	12.6241
NW105338	SLE	F	mDC	0.0379779	12.6883
NW105338	SLE	F	pDC	0.030213	12.6959
NW105357	SLE	F	CD16p_Mono	0.0386074	12.3258
NW105357	SLE	F	CL_Mono	0.034447	11.9978
NW105357	SLE	F	CM_CD8	0.0408735	11.7097
NW105357	SLE	F	DN_B	0.0342617	11.7131
NW105357	SLE	F	EM_CD8	0.0401559	11.6616
NW105357	SLE	F	Fr._III_T	0.0409838	11.852
NW105357	SLE	F	Fr._II_eTreg	0.040439	12.4626
NW105357	SLE	F	Fr._I_nTreg	0.0380735	12.1878
NW105357	SLE	F	Int_Mono	0.037488	12.2051
NW105357	SLE	F	LDG	0.0313617	11.2492
NW105357	SLE	F	Mem_CD4	0.0406713	11.53
NW105357	SLE	F	NC_Mono	0.0387157	11.9719
NW105357	SLE	F	NK	0.0375081	11.72
NW105357	SLE	F	Naive_B	0.0338633	11.9981
NW105357	SLE	F	Naive_CD4	0.0392981	12.0385
NW105357	SLE	F	Naive_CD8	0.0382284	11.8149
NW105357	SLE	F	Neu	0.0320519	12.2176
NW105357	SLE	F	Plasmablast	0.0308096	11.6837
NW105357	SLE	F	SM_B	0.0344312	11.8486
NW105357	SLE	F	TEMRA_CD8	0.039109	11.5719
NW105357	SLE	F	Tfh	0.0409443	12.1091
NW105357	SLE	F	Th1	0.0425896	11.9801
NW105357	SLE	F	Th17	0.0407076	11.7483
NW105357	SLE	F	Th2	0.0421366	11.7379
NW105357	SLE	F	USM_B	0.0342005	11.6091
NW105357	SLE	F	mDC	0.0369899	11.8811
NW105357	SLE	F	pDC	0.0300692	11.9407
NW105528	SLE	F	CD16p_Mono	0.0382444	12.3676
NW105528	SLE	F	CL_Mono	0.0336399	11.9622
NW105528	SLE	F	CM_CD8	0.0440381	12.4153
NW105528	SLE	F	DN_B	0.0343976	12.4093
NW105528	SLE	F	EM_CD8	0.0411864	12.326
NW105528	SLE	F	Fr._III_T	0.0402272	12.3392
NW105528	SLE	F	Fr._II_eTreg	0.0410494	12.2984
NW105528	SLE	F	Fr._I_nTreg	0.0382484	13.115
NW105528	SLE	F	Int_Mono	0.0366864	12.0927
NW105528	SLE	F	LDG	0.0264141	12.6638
NW105528	SLE	F	Mem_CD4	0.0409115	12.3351
NW105528	SLE	F	NC_Mono	0.0399337	12.0774
NW105528	SLE	F	NK	0.0378376	12.2359
NW105528	SLE	F	Naive_B	0.0330521	12.5312
NW105528	SLE	F	Naive_CD4	0.0386737	12.211
NW105528	SLE	F	Naive_CD8	0.0389477	12.5392
NW105528	SLE	F	Neu	0.0280114	10.8962
NW105528	SLE	F	Plasmablast	0.0323125	12.7115
NW105528	SLE	F	SM_B	0.0346023	12.6215
NW105528	SLE	F	TEMRA_CD8	0.0407178	12.5165
NW105528	SLE	F	Tfh	0.0420302	12.4472
NW105528	SLE	F	Th1	0.0434963	12.302
NW105528	SLE	F	Th17	0.0406027	12.4209
NW105528	SLE	F	Th2	0.0412432	12.6259
NW105528	SLE	F	USM_B	0.0335998	12.3117
NW105528	SLE	F	mDC	0.0376738	12.6789
NW105528	SLE	F	pDC	0.0297911	13.3278
NW106861	SLE	F	CD16p_Mono	0.0373658	11.7196
NW106861	SLE	F	CL_Mono	0.0326973	11.944
NW106861	SLE	F	CM_CD8	0.052016	11.7097
NW106861	SLE	F	DN_B	0.0355586	11.4177
NW106861	SLE	F	EM_CD8	0.0407065	11.9773
NW106861	SLE	F	Fr._III_T	0.0420454	12.3665
NW106861	SLE	F	Fr._II_eTreg	0.0459141	12.4626
NW106861	SLE	F	Fr._I_nTreg	0.0405294	12.2689
NW106861	SLE	F	Int_Mono	0.0361406	11.9057
NW106861	SLE	F	LDG	0.0328741	13.5706
NW106861	SLE	F	Mem_CD4	0.0422529	12.2314
NW106861	SLE	F	NC_Mono	0.038151	11.2533
NW106861	SLE	F	NK	0.0372041	12.3428
NW106861	SLE	F	Naive_B	0.0334429	11.9383
NW106861	SLE	F	Naive_CD4	0.038812	12.3524
NW106861	SLE	F	Naive_CD8	0.038544	12.3357
NW106861	SLE	F	Neu	0.033901	12.703
NW106861	SLE	F	Plasmablast	0.0328605	12.201
NW106861	SLE	F	SM_B	0.0371145	11.5375
NW106861	SLE	F	TEMRA_CD8	0.0409779	12.305
NW106861	SLE	F	Tfh	0.0427098	12.272
NW106861	SLE	F	Th1	0.0451679	11.8012
NW106861	SLE	F	Th17	0.0419432	12.209
NW106861	SLE	F	Th2	0.0453368	12.0239
NW106861	SLE	F	USM_B	0.036937	12.1524
NW106861	SLE	F	mDC	0.0369579	12.1081
NW106861	SLE	F	pDC	0.0300754	11.8938
NW107292	SLE	F	CD16p_Mono	0.0369078	11.6979
NW107292	SLE	F	CL_Mono	0.0340454	11.4478
NW107292	SLE	F	CM_CD8	0.0423772	12.271
NW107292	SLE	F	DN_B	0.0364105	11.573
NW107292	SLE	F	EM_CD8	0.0407219	11.9773
NW107292	SLE	F	Fr._III_T	0.0431924	11.7726
NW107292	SLE	F	Fr._II_eTreg	0.0460198	11.602
NW107292	SLE	F	Fr._I_nTreg	0.0386669	11.5736
NW107292	SLE	F	Int_Mono	0.0360793	12.1121
NW107292	SLE	F	Mem_CD4	0.0426621	11.682
NW107292	SLE	F	NC_Mono	0.0401217	11.7342
NW107292	SLE	F	NK	0.0393028	11.9949
NW107292	SLE	F	Naive_B	0.0340499	12.6101
NW107292	SLE	F	Naive_CD4	0.0378698	11.5832
NW107292	SLE	F	Naive_CD8	0.0375149	11.8863
NW107292	SLE	F	Neu	0.032177	10.8962
NW107292	SLE	F	Plasmablast	0.0307847	10.182
NW107292	SLE	F	SM_B	0.0357315	11.3826
NW107292	SLE	F	TEMRA_CD8	0.0408231	11.5353
NW107292	SLE	F	Tfh	0.0431116	11.5107
NW107292	SLE	F	Th1	0.0462376	13.5808
NW107292	SLE	F	Th17	0.0430007	11.7626
NW107292	SLE	F	Th2	0.0455967	12.5414
NW107292	SLE	F	USM_B	0.0348044	10.7553
NW107292	SLE	F	mDC	0.0381553	11.7616
NW107292	SLE	F	pDC	0.0312454	11.6474
NW107509	HC	F	CD16p_Mono	0.0398398	11.7196
NW107509	HC	F	CL_Mono	0.0348402	11.5473
NW107509	HC	F	CM_CD8	0.0387669	11.5931
NW107509	HC	F	DN_B	0.0338028	11.2063
NW107509	HC	F	EM_CD8	0.037877	11.9398
NW107509	HC	F	Fr._III_T	0.0408006	11.1324
NW107509	HC	F	Fr._II_eTreg	0.0431974	11.7737
NW107509	HC	F	Fr._I_nTreg	0.0370875	11.3233
NW107509	HC	F	Int_Mono	0.0394664	11.1689
NW107509	HC	F	LDG	0.0308908	11.6641
NW107509	HC	F	Mem_CD4	0.0395946	11.5445
NW107509	HC	F	NC_Mono	0.0400432	12.0774
NW107509	HC	F	NK	0.037859	11.3617
NW107509	HC	F	Naive_B	0.0324073	11.4987
NW107509	HC	F	Naive_CD4	0.036195	11.7771
NW107509	HC	F	Naive_CD8	0.0364012	11.649
NW107509	HC	F	Neu	0.0329281	13.8955
NW107509	HC	F	Plasmablast	0.0308687	10.819
NW107509	HC	F	SM_B	0.0330569	11.3973
NW107509	HC	F	TEMRA_CD8	0.0400738	11.4398
NW107509	HC	F	Tfh	0.0395551	11.3814
NW107509	HC	F	Th1	0.0400458	11.9187
NW107509	HC	F	Th17	0.0400446	10.9233
NW107509	HC	F	Th2	0.0406866	11.1531
NW107509	HC	F	USM_B	0.0326367	11.5937
NW107509	HC	F	mDC	0.0389666	12.1631
NW107509	HC	F	pDC	0.030135	11.4829
NW108551	HC	F	CD16p_Mono	0.0390673	12.2079
NW108551	HC	F	CL_Mono	0.034727	12.3816
NW108551	HC	F	CM_CD8	0.0427485	13.6376
NW108551	HC	F	DN_B	0.0333792	12.5727
NW108551	HC	F	EM_CD8	0.0384502	11.5828
NW108551	HC	F	Fr._III_T	0.0403411	12.2734
NW108551	HC	F	Fr._II_eTreg	0.0409917	12.3683
NW108551	HC	F	Fr._I_nTreg	0.0366854	12.1711
NW108551	HC	F	Int_Mono	0.038461	12.8604
NW108551	HC	F	LDG	0.0320922	12.4712
NW108551	HC	F	Mem_CD4	0.0403589	11.9986
NW108551	HC	F	NC_Mono	0.0399202	12.1916
NW108551	HC	F	NK	0.0367671	11.9587
NW108551	HC	F	Naive_B	0.0332291	11.837
NW108551	HC	F	Naive_CD4	0.0372464	12.1311
NW108551	HC	F	Naive_CD8	0.0370199	11.5769
NW108551	HC	F	Neu	0.0331158	12.703
NW108551	HC	F	Plasmablast	0.0314219	12.9535
NW108551	HC	F	SM_B	0.0333517	12.0016
NW108551	HC	F	TEMRA_CD8	0.038246	11.7417
NW108551	HC	F	Tfh	0.0414938	12.1361
NW108551	HC	F	Th1	0.0404833	12.7313
NW108551	HC	F	Th17	0.0398877	11.9604
NW108551	HC	F	Th2	0.0413818	12.1623
NW108551	HC	F	USM_B	0.0325553	12.6616
NW108551	HC	F	mDC	0.0375127	12.3988
NW108551	HC	F	pDC	0.0301255	11.8078
NW108696	SLE	F	CD16p_Mono	0.0407883	12.1769
NW108696	SLE	F	CL_Mono	0.0344384	13.3125
NW108696	SLE	F	CM_CD8	0.0436297	13.4323
NW108696	SLE	F	DN_B	0.0353197	13.3588
NW108696	SLE	F	EM_CD8	0.0425169	13.4554
NW108696	SLE	F	Fr._III_T	0.0414324	13.5443
NW108696	SLE	F	Fr._II_eTreg	0.0433513	13.2725
NW108696	SLE	F	Fr._I_nTreg	0.0391882	13.4843
NW108696	SLE	F	Int_Mono	0.0401716	12.6645
NW108696	SLE	F	LDG	0.0316218	13.9856
NW108696	SLE	F	Mem_CD4	0.0430261	13.3801
NW108696	SLE	F	NC_Mono	0.0404994	12.4624
NW108696	SLE	F	NK	0.0363725	13.4852
NW108696	SLE	F	Naive_B	0.0336146	13.9801
NW108696	SLE	F	Naive_CD4	0.0397324	13.6045
NW108696	SLE	F	Naive_CD8	0.0389234	13.6428
NW108696	SLE	F	Neu	0.0310694	13.4805
NW108696	SLE	F	Plasmablast	0.0327128	13.7457
NW108696	SLE	F	SM_B	0.037046	13.3559
NW108696	SLE	F	TEMRA_CD8	0.0399587	13.5488
NW108696	SLE	F	Tfh	0.0432629	13.3848
NW108696	SLE	F	Th1	0.0441055	12.8544
NW108696	SLE	F	Th17	0.0416486	14.237
NW108696	SLE	F	Th2	0.0413956	13.5665
NW108696	SLE	F	USM_B	0.0360964	13.283
NW108696	SLE	F	mDC	0.0386217	12.8891
NW108696	SLE	F	pDC	0.0308209	13.1446
NW109502	SLE	F	CD16p_Mono	0.0371254	11.8822
NW109502	SLE	F	CL_Mono	0.0322264	12.6845
NW109502	SLE	F	CM_CD8	0.0405969	12.3629
NW109502	SLE	F	DN_B	0.0338983	12.6927
NW109502	SLE	F	EM_CD8	0.0407326	12.5662
NW109502	SLE	F	Fr._III_T	0.0403694	12.987
NW109502	SLE	F	Fr._II_eTreg	0.042096	12.2778
NW109502	SLE	F	Fr._I_nTreg	0.0378762	12.8511
NW109502	SLE	F	LDG	0.0299736	14.5217
NW109502	SLE	F	Mem_CD4	0.0407764	12.3923
NW109502	SLE	F	NK	0.0370006	12.8573
NW109502	SLE	F	Naive_B	0.0340054	14.5631
NW109502	SLE	F	Naive_CD4	0.0375792	12.6418
NW109502	SLE	F	Naive_CD8	0.0370652	12.856
NW109502	SLE	F	Neu	0.0342242	10.8962
NW109502	SLE	F	Plasmablast	0.0320758	12.9418
NW109502	SLE	F	SM_B	0.0342335	12.6527
NW109502	SLE	F	TEMRA_CD8	0.0395031	12.7654
NW109502	SLE	F	Tfh	0.0409277	12.4109
NW109502	SLE	F	Th1	0.042968	12.6045
NW109502	SLE	F	Th17	0.0405483	12.1453
NW109502	SLE	F	Th2	0.04035	12.9271
NW109502	SLE	F	USM_B	0.0333838	12.7822
NW109827	HC	F	CD16p_Mono	0.0422167	13.6811
NW109827	HC	F	CL_Mono	0.0372895	13.3543
NW109827	HC	F	CM_CD8	0.0405754	13.2078
NW109827	HC	F	DN_B	0.0339242	13.5125
NW109827	HC	F	EM_CD8	0.0394816	13.0196
NW109827	HC	F	Fr._III_T	0.0402605	13.441
NW109827	HC	F	Fr._II_eTreg	0.0415993	13.4941
NW109827	HC	F	Fr._I_nTreg	0.0375616	13.0292
NW109827	HC	F	Int_Mono	0.0402529	13.741
NW109827	HC	F	LDG	0.0306202	12.9857
NW109827	HC	F	Mem_CD4	0.0396338	13.5333
NW109827	HC	F	NC_Mono	0.0421892	13.5258
NW109827	HC	F	NK	0.0375003	13.4202
NW109827	HC	F	Naive_B	0.0325811	13.6441
NW109827	HC	F	Naive_CD4	0.0357279	13.0463
NW109827	HC	F	Naive_CD8	0.0365451	13.01
NW109827	HC	F	Neu	0.0321185	13.355
NW109827	HC	F	Plasmablast	0.0309644	13.6403
NW109827	HC	F	SM_B	0.0339996	13.2458
NW109827	HC	F	TEMRA_CD8	0.0387908	12.9707
NW109827	HC	F	Tfh	0.0401776	13.2349
NW109827	HC	F	Th1	0.0408326	13.4173
NW109827	HC	F	Th17	0.0398262	13.0614
NW109827	HC	F	Th2	0.0389698	13.5413
NW109827	HC	F	USM_B	0.0335731	13.5816
NW109827	HC	F	mDC	0.0384657	13.6646
NW109827	HC	F	pDC	0.0323435	13.682
NW109907	HC	F	CD16p_Mono	0.0391075	11.8629
NW109907	HC	F	CL_Mono	0.0350902	11.6403
NW109907	HC	F	CM_CD8	0.0448774	11.8935
NW109907	HC	F	DN_B	0.0344791	11.9239
NW109907	HC	F	EM_CD8	0.0401966	11.8074
NW109907	HC	F	Fr._III_T	0.0418055	12.0104
NW109907	HC	F	Fr._II_eTreg	0.0447497	12.0044
NW109907	HC	F	Fr._I_nTreg	0.040029	11.9627
NW109907	HC	F	Int_Mono	0.0385421	12.391
NW109907	HC	F	Mem_CD4	0.0437525	12.1579
NW109907	HC	F	NC_Mono	0.0404797	12.4362
NW109907	HC	F	NK	0.0391709	11.7904
NW109907	HC	F	Naive_B	0.0338584	12.0098
NW109907	HC	F	Naive_CD4	0.0413634	11.5388
NW109907	HC	F	Naive_CD8	0.0391945	11.4345
NW109907	HC	F	Neu	0.0347476	13.0655
NW109907	HC	F	Plasmablast	0.0307212	11.626
NW109907	HC	F	SM_B	0.035087	11.455
NW109907	HC	F	TEMRA_CD8	0.0415032	12.1805
NW109907	HC	F	Tfh	0.0434953	11.8407
NW109907	HC	F	Th1	0.0439392	11.9061
NW109907	HC	F	Th17	0.0424408	11.9849
NW109907	HC	F	Th2	0.0435805	11.5915
NW109907	HC	F	USM_B	0.0345292	12.2735
NW109907	HC	F	mDC	0.0380487	11.6506
NW109907	HC	F	pDC	0.0314595	12.8265
NW110185	SLE	F	CD16p_Mono	0.0374915	12.4735
NW110185	SLE	F	CL_Mono	0.0322342	12.395
NW110185	SLE	F	CM_CD8	0.0407032	12.3981
NW110185	SLE	F	DN_B	0.0337408	12.7328
NW110185	SLE	F	EM_CD8	0.0384256	12.5744
NW110185	SLE	F	Fr._III_T	0.0392193	12.3844
NW110185	SLE	F	Fr._II_eTreg	0.0407308	11.9663
NW110185	SLE	F	Fr._I_nTreg	0.0381716	12.6049
NW110185	SLE	F	Int_Mono	0.0371915	13.2494
NW110185	SLE	F	LDG	0.0301965	12.6638
NW110185	SLE	F	Mem_CD4	0.0400713	12.2043
NW110185	SLE	F	NC_Mono	0.0393429	12.7764
NW110185	SLE	F	NK	0.0351225	13.142
NW110185	SLE	F	Naive_B	0.0320402	12.3774
NW110185	SLE	F	Naive_CD4	0.0349134	12.5992
NW110185	SLE	F	Naive_CD8	0.035247	12.6604
NW110185	SLE	F	Neu	0.0345932	11.8958
NW110185	SLE	F	Plasmablast	0.0318243	12.3687
NW110185	SLE	F	SM_B	0.0340334	12.9966
NW110185	SLE	F	TEMRA_CD8	0.0375877	12.3893
NW110185	SLE	F	Tfh	0.0395731	12.5173
NW110185	SLE	F	Th1	0.0426529	12.386
NW110185	SLE	F	Th17	0.0385968	12.6522
NW110185	SLE	F	Th2	0.0421932	12.0947
NW110185	SLE	F	USM_B	0.0322924	12.5621
NW110185	SLE	F	mDC	0.0350408	12.292
NW110185	SLE	F	pDC	0.0315723	12.2603
NW110812	SLE	F	CD16p_Mono	0.0414497	13.3674
NW110812	SLE	F	CL_Mono	0.034351	12.971
NW110812	SLE	F	CM_CD8	0.0408355	12.9238
NW110812	SLE	F	DN_B	0.0351896	13.5353
NW110812	SLE	F	EM_CD8	0.0382431	13.0609
NW110812	SLE	F	Fr._III_T	0.0415023	12.9087
NW110812	SLE	F	Fr._II_eTreg	0.0413048	13.5381
NW110812	SLE	F	Fr._I_nTreg	0.0385306	12.6898
NW110812	SLE	F	Int_Mono	0.0400096	12.8256
NW110812	SLE	F	LDG	0.029446	13.1232
NW110812	SLE	F	Mem_CD4	0.039809	12.8487
NW110812	SLE	F	NC_Mono	0.0432402	12.7764
NW110812	SLE	F	NK	0.0376864	13.5146
NW110812	SLE	F	Naive_B	0.0341629	13.2253
NW110812	SLE	F	Naive_CD4	0.0373285	12.7864
NW110812	SLE	F	Naive_CD8	0.0367689	13.206
NW110812	SLE	F	Neu	0.0325449	13.355
NW110812	SLE	F	Plasmablast	0.0330638	13.5028
NW110812	SLE	F	SM_B	0.035247	13.3521
NW110812	SLE	F	TEMRA_CD8	0.0392502	13.7887
NW110812	SLE	F	Tfh	0.0406539	13.4543
NW110812	SLE	F	Th1	0.0406169	12.8804
NW110812	SLE	F	Th17	0.040383	12.9101
NW110812	SLE	F	Th2	0.0418777	13.2754
NW110812	SLE	F	USM_B	0.0359851	13.2141
NW110812	SLE	F	mDC	0.0381329	13.5036
NW110812	SLE	F	pDC	0.0314143	12.8451
NW111772	HC	F	CD16p_Mono	0.0415693	11.4349
NW111772	HC	F	CL_Mono	0.0355099	11.5473
NW111772	HC	F	CM_CD8	0.041057	11.4327
NW111772	HC	F	DN_B	0.0342213	11.9694
NW111772	HC	F	EM_CD8	0.0380719	11.7363
NW111772	HC	F	Fr._III_T	0.0404126	11.852
NW111772	HC	F	Fr._II_eTreg	0.0414544	11.2884
NW111772	HC	F	Fr._I_nTreg	0.0372087	11.4116
NW111772	HC	F	Int_Mono	0.0400179	12.0532
NW111772	HC	F	Mem_CD4	0.040248	11.3601
NW111772	HC	F	NC_Mono	0.0420021	12.0256
NW111772	HC	F	NK	0.0379062	11.38
NW111772	HC	F	Naive_B	0.0330416	11.4651
NW111772	HC	F	Naive_CD4	0.0371612	11.3968
NW111772	HC	F	Naive_CD8	0.0367072	11.5267
NW111772	HC	F	Neu	0.0370645	10.8962
NW111772	HC	F	Plasmablast	0.0307786	11.1408
NW111772	HC	F	SM_B	0.0341413	11.5105
NW111772	HC	F	TEMRA_CD8	0.0395151	12.1567
NW111772	HC	F	Tfh	0.0405643	11.8076
NW111772	HC	F	Th1	0.040228	11.9061
NW111772	HC	F	Th17	0.0402037	11.9103
NW111772	HC	F	Th2	0.0407682	11.5633
NW111772	HC	F	USM_B	0.0334588	11.3765
NW111772	HC	F	mDC	0.0375941	11.0944
NW111772	HC	F	pDC	0.0303049	11.8204
NW112274	SLE	F	CD16p_Mono	0.0382445	12.1452
NW112274	SLE	F	CL_Mono	0.0350395	11.5473
NW112274	SLE	F	CM_CD8	0.0402573	12.4409
NW112274	SLE	F	DN_B	0.0336852	11.9468
NW112274	SLE	F	Fr._III_T	0.0405463	11.8902
NW112274	SLE	F	Fr._II_eTreg	0.0431265	12.6018
NW112274	SLE	F	Fr._I_nTreg	0.0384444	11.8086
NW112274	SLE	F	Int_Mono	0.03754	11.6647
NW112274	SLE	F	Mem_CD4	0.0409673	12.009
NW112274	SLE	F	NC_Mono	0.0389339	11.6905
NW112274	SLE	F	NK	0.0367583	11.584
NW112274	SLE	F	Naive_B	0.0329523	11.2457
NW112274	SLE	F	Naive_CD4	0.0377607	11.4215
NW112274	SLE	F	Naive_CD8	0.0378098	11.0286
NW112274	SLE	F	Neu	0.0308226	12.703
NW112274	SLE	F	SM_B	0.0330927	12.0304
NW112274	SLE	F	TEMRA_CD8	0.0407998	11.5353
NW112274	SLE	F	Tfh	0.0414229	11.8076
NW112274	SLE	F	Th1	0.04147	11.9921
NW112274	SLE	F	Th17	0.0431489	12.3379
NW112274	SLE	F	Th2	0.0418617	11.8592
NW112274	SLE	F	USM_B	0.0329226	11.3944
NW112274	SLE	F	mDC	0.0378622	11.8311
NW112274	SLE	F	pDC	0.0296684	11.4669
NW113304	SLE	F	CD16p_Mono	0.0397813	11.5604
NW113304	SLE	F	CL_Mono	0.0344701	12.0997
NW113304	SLE	F	CM_CD8	0.0411184	12.6812
NW113304	SLE	F	DN_B	0.0338478	12.3589
NW113304	SLE	F	EM_CD8	0.0406008	12.3357
NW113304	SLE	F	Fr._III_T	0.0401488	12.0999
NW113304	SLE	F	Fr._II_eTreg	0.042431	11.5341
NW113304	SLE	F	Fr._I_nTreg	0.0376962	12.5147
NW113304	SLE	F	LDG	0.0306749	13.4711
NW113304	SLE	F	Mem_CD4	0.0417821	12.4627
NW113304	SLE	F	NK	0.0384793	11.6909
NW113304	SLE	F	Naive_B	0.0329825	12.2844
NW113304	SLE	F	Naive_CD4	0.0375486	12.2597
NW113304	SLE	F	Naive_CD8	0.03686	11.8357
NW113304	SLE	F	Neu	0.0338331	10.8962
NW113304	SLE	F	Plasmablast	0.0314376	13.109
NW113304	SLE	F	SM_B	0.0343729	12.0953
NW113304	SLE	F	TEMRA_CD8	0.0396247	12.305
NW113304	SLE	F	Tfh	0.0415726	12.0057
NW113304	SLE	F	Th1	0.0426069	12.0039
NW113304	SLE	F	Th17	0.0406819	12.0558
NW113304	SLE	F	Th2	0.0419691	12.2712
NW113304	SLE	F	USM_B	0.0328615	11.9969
NW113304	SLE	F	mDC	0.0377842	11.814
NW113304	SLE	F	pDC	0.0297017	11.7694
NW113879	SLE	F	CD16p_Mono	0.0407266	11.4349
NW113879	SLE	F	CL_Mono	0.0337999	11.4218
NW113879	SLE	F	CM_CD8	0.0461723	11.7646
NW113879	SLE	F	DN_B	0.0349729	11.4502
NW113879	SLE	F	EM_CD8	0.0426439	12.1069
NW113879	SLE	F	Fr._III_T	0.0421331	11.6297
NW113879	SLE	F	Fr._II_eTreg	0.0463212	11.1365
NW113879	SLE	F	Int_Mono	0.0373478	12.033
NW113879	SLE	F	LDG	0.0336014	12.9857
NW113879	SLE	F	Mem_CD4	0.0438931	11.0708
NW113879	SLE	F	NC_Mono	0.0408769	12.2379
NW113879	SLE	F	NK	0.0374148	12.0873
NW113879	SLE	F	Naive_B	0.0336705	10.9629
NW113879	SLE	F	Naive_CD4	0.0399263	11.3843
NW113879	SLE	F	Naive_CD8	0.0402872	11.6134
NW113879	SLE	F	Neu	0.0320646	10.8962
NW113879	SLE	F	Plasmablast	0.0311714	11.1408
NW113879	SLE	F	SM_B	0.0349551	11.5508
NW113879	SLE	F	TEMRA_CD8	0.0429303	11.8645
NW113879	SLE	F	Tfh	0.0468031	11.8298
NW113879	SLE	F	Th1	0.0482762	11.9187
NW113879	SLE	F	Th17	0.0432841	11.5496
NW113879	SLE	F	Th2	0.0448307	10.8826
NW113879	SLE	F	USM_B	0.034793	11.3765
NW113879	SLE	F	mDC	0.0380503	11.3288
NW113879	SLE	F	pDC	0.0288174	10.8333
NW115281	HC	F	CD16p_Mono	0.040646	12.5237
NW115281	HC	F	CL_Mono	0.0352846	12.1321
NW115281	HC	F	CM_CD8	0.0426906	12.2422
NW115281	HC	F	DN_B	0.0343421	11.7784
NW115281	HC	F	EM_CD8	0.037605	12.326
NW115281	HC	F	Fr._III_T	0.0407263	12.4792
NW115281	HC	F	Fr._II_eTreg	0.0413808	12.1247
NW115281	HC	F	Fr._I_nTreg	0.0383819	13.0385
NW115281	HC	F	Int_Mono	0.0390388	11.6907
NW115281	HC	F	LDG	0.0315086	13.2487
NW115281	HC	F	Mem_CD4	0.0402101	12.368
NW115281	HC	F	NC_Mono	0.0408584	12.4881
NW115281	HC	F	NK	0.0370915	11.5025
NW115281	HC	F	Naive_B	0.0333158	12.0779
NW115281	HC	F	Naive_CD4	0.037041	12.3966
NW115281	HC	F	Naive_CD8	0.0369271	12.001
NW115281	HC	F	Neu	0.0324772	0
NW115281	HC	F	Plasmablast	0.0313082	11.8692
NW115281	HC	F	SM_B	0.0336945	12.3823
NW115281	HC	F	TEMRA_CD8	0.0398442	11.6249
NW115281	HC	F	Tfh	0.0400001	12.3431
NW115281	HC	F	Th1	0.0405812	12.3769
NW115281	HC	F	Th17	0.0411223	11.997
NW115281	HC	F	Th2	0.0410806	12.4126
NW115281	HC	F	USM_B	0.0334348	11.7824
NW115281	HC	F	mDC	0.0377318	12.3285
NW115281	HC	F	pDC	0.0305135	12.5522
NW115829	SLE	F	CD16p_Mono	0.0422304	12.7301
NW115829	SLE	F	CL_Mono	0.036215	12.559
NW115829	SLE	F	DN_B	0.0348629	12.0349
NW115829	SLE	F	EM_CD8	0.0406058	12.3642
NW115829	SLE	F	Fr._II_eTreg	0.0438986	10.9667
NW115829	SLE	F	Mem_CD4	0.0404798	11.9773
NW115829	SLE	F	NK	0.0380482	12.2459
NW115829	SLE	F	Naive_B	0.0347479	12.1536
NW115829	SLE	F	Naive_CD4	0.0372953	11.5275
NW115829	SLE	F	Naive_CD8	0.03789	11.407
NW115829	SLE	F	Plasmablast	0.0337984	12.3687
NW115829	SLE	F	SM_B	0.0362037	12.1661
NW115829	SLE	F	TEMRA_CD8	0.0405776	11.7577
NW115829	SLE	F	Tfh	0.0417822	11.6293
NW115829	SLE	F	Th1	0.042004	11.5328
NW115829	SLE	F	Th17	0.0413021	11.845
NW115829	SLE	F	USM_B	0.0345997	12.6392
NW116208	SLE	F	CD16p_Mono	0.0383525	11.8234
NW116208	SLE	F	CL_Mono	0.033947	11.8102
NW116208	SLE	F	CM_CD8	0.0428387	11.6231
NW116208	SLE	F	DN_B	0.0345568	11.5432
NW116208	SLE	F	EM_CD8	0.0410696	11.2569
NW116208	SLE	F	Fr._III_T	0.0414694	11.4199
NW116208	SLE	F	Fr._II_eTreg	0.0430008	11.4259
NW116208	SLE	F	Fr._I_nTreg	0.0397971	11.5478
NW116208	SLE	F	Int_Mono	0.0376716	11.1315
NW116208	SLE	F	Mem_CD4	0.0423762	10.9453
NW116208	SLE	F	NC_Mono	0.0413315	10.9903
NW116208	SLE	F	NK	0.038168	11.7486
NW116208	SLE	F	Naive_B	0.0329629	11.9625
NW116208	SLE	F	Naive_CD4	0.0382498	11.3071
NW116208	SLE	F	Naive_CD8	0.0383803	11.4614
NW116208	SLE	F	Neu	0.0313045	13.8024
NW116208	SLE	F	Plasmablast	0.0313935	11.5349
NW116208	SLE	F	SM_B	0.0362727	13.6831
NW116208	SLE	F	TEMRA_CD8	0.0412668	10.5358
NW116208	SLE	F	Tfh	0.0419963	11.8731
NW116208	SLE	F	Th1	0.0436699	10.6587
NW116208	SLE	F	Th17	0.0412772	11.2801
NW116208	SLE	F	Th2	0.0420786	11.2271
NW116208	SLE	F	USM_B	0.0338318	12.0988
NW116208	SLE	F	mDC	0.0370472	11.4879
NW116208	SLE	F	pDC	0.0302272	11.4829
NW116504	SLE	F	CD16p_Mono	0.0380792	12.0628
NW116504	SLE	F	CL_Mono	0.0347324	12.3126
NW116504	SLE	F	CM_CD8	0.0436269	11.942
NW116504	SLE	F	DN_B	0.0330331	12.5126
NW116504	SLE	F	EM_CD8	0.0425916	11.7652
NW116504	SLE	F	Fr._III_T	0.041275	12.1531
NW116504	SLE	F	Fr._II_eTreg	0.0407339	12.225
NW116504	SLE	F	Fr._I_nTreg	0.0406814	12.0012
NW116504	SLE	F	Int_Mono	0.0368542	11.9494
NW116504	SLE	F	LDG	0.0308654	12.9857
NW116504	SLE	F	Mem_CD4	0.0437196	11.9005
NW116504	SLE	F	NC_Mono	0.0396039	12.5868
NW116504	SLE	F	NK	0.0393447	11.7766
NW116504	SLE	F	Naive_B	0.032115	12.2747
NW116504	SLE	F	Naive_CD4	0.0390657	12.2251
NW116504	SLE	F	Naive_CD8	0.0381713	12.2141
NW116504	SLE	F	Neu	0.0318519	11.4809
NW116504	SLE	F	Plasmablast	0.0310788	12.24
NW116504	SLE	F	SM_B	0.0336576	12.0492
NW116504	SLE	F	TEMRA_CD8	0.0417488	12.0047
NW116504	SLE	F	Tfh	0.043175	11.9256
NW116504	SLE	F	Th1	0.045914	11.1396
NW116504	SLE	F	Th17	0.0424506	11.818
NW116504	SLE	F	Th2	0.0436504	11.7876
NW116504	SLE	F	USM_B	0.0328549	11.7959
NW116504	SLE	F	mDC	0.0382453	12.1221
NW116504	SLE	F	pDC	0.0293979	12.5217
NW116788	SLE	F	CD16p_Mono	0.0385937	11.08
NW116788	SLE	F	CL_Mono	0.033109	11.1
NW116788	SLE	F	CM_CD8	0.0424705	12.2422
NW116788	SLE	F	DN_B	0.0340573	11.853
NW116788	SLE	F	EM_CD8	0.0432169	11.9524
NW116788	SLE	F	Fr._III_T	0.0418829	11.0894
NW116788	SLE	F	Fr._II_eTreg	0.042957	11.6185
NW116788	SLE	F	Fr._I_nTreg	0.0386914	12.102
NW116788	SLE	F	Int_Mono	0.036796	11.3097
NW116788	SLE	F	LDG	0.0317239	12.8337
NW116788	SLE	F	Mem_CD4	0.0434651	11.0907
NW116788	SLE	F	NC_Mono	0.0403349	10.713
NW116788	SLE	F	NK	0.037555	11.5519
NW116788	SLE	F	Naive_B	0.0327035	12.2053
NW116788	SLE	F	Naive_CD4	0.0396954	11.6577
NW116788	SLE	F	Naive_CD8	0.0384029	12.1157
NW116788	SLE	F	Neu	0.0401032	13.355
NW116788	SLE	F	Plasmablast	0.0304209	11.9181
NW116788	SLE	F	SM_B	0.0347863	11.5241
NW116788	SLE	F	TEMRA_CD8	0.0410353	11.3375
NW116788	SLE	F	Tfh	0.043862	11.7152
NW116788	SLE	F	Th1	0.0452624	10.9562
NW116788	SLE	F	Th17	0.0409896	11.582
NW116788	SLE	F	Th2	0.0446922	11.5198
NW116788	SLE	F	USM_B	0.0328196	11.4808
NW116788	SLE	F	mDC	0.0373063	11.007
NW116788	SLE	F	pDC	0.0297827	12.0193
NW116864	SLE	F	CD16p_Mono	0.0406801	13.0711
NW116864	SLE	F	CL_Mono	0.0348536	12.8299
NW116864	SLE	F	CM_CD8	0.0424208	13.2127
NW116864	SLE	F	DN_B	0.0337892	13.0348
NW116864	SLE	F	EM_CD8	0.0409312	12.4644
NW116864	SLE	F	Fr._III_T	0.0425547	12.3392
NW116864	SLE	F	Fr._II_eTreg	0.0424157	12.5934
NW116864	SLE	F	Fr._I_nTreg	0.0390544	12.7418
NW116864	SLE	F	Int_Mono	0.0391603	11.6383
NW116864	SLE	F	LDG	0.0286248	13.1232
NW116864	SLE	F	Mem_CD4	0.0432481	12.4854
NW116864	SLE	F	NC_Mono	0.0413597	11.8775
NW116864	SLE	F	NK	0.0376195	12.3889
NW116864	SLE	F	Naive_B	0.0325695	12.9134
NW116864	SLE	F	Naive_CD4	0.0395448	12.4455
NW116864	SLE	F	Naive_CD8	0.0386482	12.6311
NW116864	SLE	F	Plasmablast	0.0304819	12.7924
NW116864	SLE	F	SM_B	0.0341166	13.0159
NW116864	SLE	F	TEMRA_CD8	0.0399439	13.0698
NW116864	SLE	F	Tfh	0.0425361	12.1713
NW116864	SLE	F	Th17	0.0416732	12.2699
NW116864	SLE	F	Th2	0.0448131	11.0752
NW116864	SLE	F	USM_B	0.0333781	12.1097
NW116864	SLE	F	mDC	0.0375183	12.3404
NW116864	SLE	F	pDC	0.0301463	11.4345
NW117183	HC	F	CD16p_Mono	0.0408228	14.1609
NW117183	HC	F	CL_Mono	0.0359588	13.3543
NW117183	HC	F	CM_CD8	0.0414603	13.4365
NW117183	HC	F	DN_B	0.0347067	13.4498
NW117183	HC	F	EM_CD8	0.0396935	13.5538
NW117183	HC	F	Fr._III_T	0.0410921	13.4791
NW117183	HC	F	Fr._II_eTreg	0.0433636	13.288
NW117183	HC	F	Fr._I_nTreg	0.038178	13.5344
NW117183	HC	F	Int_Mono	0.0405991	13.4299
NW117183	HC	F	LDG	0.0290733	11.9859
NW117183	HC	F	Mem_CD4	0.040953	13.5113
NW117183	HC	F	NC_Mono	0.0408956	13.887
NW117183	HC	F	NK	0.0391258	13.5394
NW117183	HC	F	Naive_B	0.033046	13.1161
NW117183	HC	F	Naive_CD4	0.0372845	13.1859
NW117183	HC	F	Naive_CD8	0.0368529	13.4341
NW117183	HC	F	Neu	0.0319754	11.8958
NW117183	HC	F	Plasmablast	0.0319335	13.9417
NW117183	HC	F	SM_B	0.0343843	13.333
NW117183	HC	F	TEMRA_CD8	0.0407296	13.808
NW117183	HC	F	Tfh	0.0402259	13.5375
NW117183	HC	F	Th1	0.0415153	13.8312
NW117183	HC	F	Th17	0.0404194	13.3845
NW117183	HC	F	Th2	0.0424018	13.4283
NW117183	HC	F	USM_B	0.0335312	13.542
NW117183	HC	F	mDC	0.0392845	13.4493
NW117183	HC	F	pDC	0.0315693	13.03
NW118087	SLE	F	CD16p_Mono	0.0409816	11.8234
NW118087	SLE	F	CL_Mono	0.0357109	11.8497
NW118087	SLE	F	CM_CD8	0.0422289	12.0999
NW118087	SLE	F	DN_B	0.0345456	11.9916
NW118087	SLE	F	EM_CD8	0.0411691	12.1622
NW118087	SLE	F	Fr._III_T	0.0417421	12.4369
NW118087	SLE	F	Fr._II_eTreg	0.0431581	12.1589
NW118087	SLE	F	Fr._I_nTreg	0.0394664	12.3001
NW118087	SLE	F	Int_Mono	0.0422429	11.5838
NW118087	SLE	F	LDG	0.0317268	0
NW118087	SLE	F	Mem_CD4	0.0422302	12.2403
NW118087	SLE	F	NC_Mono	0.0436083	11.6682
NW118087	SLE	F	NK	0.0385744	12.0303
NW118087	SLE	F	Naive_B	0.0330664	12.4131
NW118087	SLE	F	Naive_CD4	0.0381495	12.3395
NW118087	SLE	F	Naive_CD8	0.0382462	12.2686
NW118087	SLE	F	Neu	0.0343831	11.8958
NW118087	SLE	F	Plasmablast	0.0315714	11.7661
NW118087	SLE	F	SM_B	0.0349789	12.0678
NW118087	SLE	F	TEMRA_CD8	0.0409998	12.4689
NW118087	SLE	F	Tfh	0.0426877	12.1
NW118087	SLE	F	Th1	0.0438859	12.1921
NW118087	SLE	F	Th17	0.0416606	11.734
NW118087	SLE	F	Th2	0.0428705	11.7753
NW118087	SLE	F	USM_B	0.0343026	11.6544
NW118087	SLE	F	mDC	0.0390525	11.7616
NW118087	SLE	F	pDC	0.0294355	11.4986
NW118385	HC	F	CD16p_Mono	0.0445861	13.6755
NW118385	HC	F	CL_Mono	0.0371947	13.4082
NW118385	HC	F	CM_CD8	0.041415	13.9357
NW118385	HC	F	DN_B	0.0339458	13.819
NW118385	HC	F	EM_CD8	0.0410687	13.473
NW118385	HC	F	Fr._III_T	0.0437116	13.5282
NW118385	HC	F	Fr._II_eTreg	0.0455115	13.3779
NW118385	HC	F	Fr._I_nTreg	0.0400087	13.2529
NW118385	HC	F	Int_Mono	0.0429363	13.7159
NW118385	HC	F	LDG	0.0321604	13.4711
NW118385	HC	F	Mem_CD4	0.0423037	14.0347
NW118385	HC	F	NC_Mono	0.0438662	13.6045
NW118385	HC	F	NK	0.0412225	13.7935
NW118385	HC	F	Naive_B	0.0337908	13.3546
NW118385	HC	F	Naive_CD4	0.0374445	14.0242
NW118385	HC	F	Naive_CD8	0.0384729	13.3644
NW118385	HC	F	Neu	0.0354455	12.703
NW118385	HC	F	Plasmablast	0.0326226	13.6548
NW118385	HC	F	SM_B	0.0354449	13.3969
NW118385	HC	F	TEMRA_CD8	0.04504	13.1076
NW118385	HC	F	Tfh	0.0418712	13.5375
NW118385	HC	F	Th1	0.0418561	13.461
NW118385	HC	F	Th17	0.0419563	13.5035
NW118385	HC	F	Th2	0.0406465	13.7439
NW118385	HC	F	USM_B	0.0347182	13.3303
NW118385	HC	F	mDC	0.039056	14.1459
NW118385	HC	F	pDC	0.0313065	13.2226
NW121555	SLE	F	CD16p_Mono	0.0397017	11.6077
NW121555	SLE	F	CL_Mono	0.034606	11.4478
NW121555	SLE	F	CM_CD8	0.0407568	11.4495
NW121555	SLE	F	DN_B	0.0346354	11.9694
NW121555	SLE	F	EM_CD8	0.0403851	11.8212
NW121555	SLE	F	Fr._III_T	0.0417992	11.7726
NW121555	SLE	F	Fr._II_eTreg	0.0440809	11.481
NW121555	SLE	F	Fr._I_nTreg	0.0405669	12.3306
NW121555	SLE	F	Int_Mono	0.0384633	11.4981
NW121555	SLE	F	LDG	0.0296433	13.2487
NW121555	SLE	F	Mem_CD4	0.0414842	11.4243
NW121555	SLE	F	NC_Mono	0.041612	11.5751
NW121555	SLE	F	NK	0.0373102	11.7766
NW121555	SLE	F	Naive_B	0.032789	11.8501
NW121555	SLE	F	Naive_CD4	0.039575	11.5722
NW121555	SLE	F	Naive_CD8	0.0385188	11.8663
NW121555	SLE	F	Neu	0.0307325	12.2176
NW121555	SLE	F	Plasmablast	0.0317504	11.5349
NW121555	SLE	F	SM_B	0.0355932	11.1921
NW121555	SLE	F	TEMRA_CD8	0.0394356	12.0312
NW121555	SLE	F	Tfh	0.0413186	11.5513
NW121555	SLE	F	Th1	0.043035	12.0956
NW121555	SLE	F	Th17	0.0420867	11.66
NW121555	SLE	F	Th2	0.0422203	11.3314
NW121555	SLE	F	USM_B	0.0344121	11.6983
NW121555	SLE	F	mDC	0.0372823	11.376
NW121555	SLE	F	pDC	0.0308387	10.7827
NW122223	HC	F	CD16p_Mono	0.0411911	11.4349
NW122223	HC	F	CL_Mono	0.0360805	11.3684
NW122223	HC	F	CM_CD8	0.0412075	12.6668
NW122223	HC	F	DN_B	0.034767	11.6725
NW122223	HC	F	EM_CD8	0.042178	12.0017
NW122223	HC	F	Fr._III_T	0.0422764	11.3117
NW122223	HC	F	Fr._II_eTreg	0.042449	11.9004
NW122223	HC	F	Fr._I_nTreg	0.039022	12.0842
NW122223	HC	F	Int_Mono	0.0403339	11.1689
NW122223	HC	F	LDG	0.031728	12.2489
NW122223	HC	F	Mem_CD4	0.042252	11.4243
NW122223	HC	F	NC_Mono	0.042447	11.8775
NW122223	HC	F	NK	0.0395576	11.7055
NW122223	HC	F	Naive_B	0.0336776	11.6407
NW122223	HC	F	Naive_CD4	0.0388053	12.1311
NW122223	HC	F	Naive_CD8	0.037726	12.2837
NW122223	HC	F	Neu	0.0318334	11.8958
NW122223	HC	F	Plasmablast	0.0309793	11.626
NW122223	HC	F	SM_B	0.0346131	12.0209
NW122223	HC	F	TEMRA_CD8	0.0417761	11.3997
NW122223	HC	F	Tfh	0.042022	11.7389
NW122223	HC	F	Th1	0.042254	11.6125
NW122223	HC	F	Th17	0.0406925	11.9103
NW122223	HC	F	Th2	0.043252	11.9817
NW122223	HC	F	USM_B	0.0337507	11.6544
NW122223	HC	F	mDC	0.0377969	11.7071
NW122223	HC	F	pDC	0.0305751	11.8818
NW122349	SLE	F	CD16p_Mono	0.0398595	10.5609
NW122349	SLE	F	CL_Mono	0.0371312	11.3953
NW122349	SLE	F	CM_CD8	0.0467565	11.4495
NW122349	SLE	F	DN_B	0.0362884	11.6307
NW122349	SLE	F	EM_CD8	0.0433272	10.8887
NW122349	SLE	F	Fr._III_T	0.0409791	11.5683
NW122349	SLE	F	Int_Mono	0.0392394	10.1321
NW122349	SLE	F	LDG	0.0346407	9.66539
NW122349	SLE	F	Mem_CD4	0.0461885	10.5159
NW122349	SLE	F	NC_Mono	0.04001	11.3687
NW122349	SLE	F	NK	0.0417434	10.3622
NW122349	SLE	F	Naive_B	0.0348394	11.7139
NW122349	SLE	F	Naive_CD4	0.0398039	10.9984
NW122349	SLE	F	Naive_CD8	0.0412252	10.9921
NW122349	SLE	F	Neu	0.0365647	12.703
NW122349	SLE	F	Plasmablast	0.0348299	12.1197
NW122349	SLE	F	SM_B	0.0358356	12.0492
NW122349	SLE	F	TEMRA_CD8	0.0448082	10.5723
NW122349	SLE	F	Tfh	0.0435916	11.7271
NW122349	SLE	F	Th1	0.0446917	11.5328
NW122349	SLE	F	Th17	0.0468115	8.41587
NW122349	SLE	F	Th2	0.0441959	11.4442
NW122349	SLE	F	USM_B	0.0367359	10.8622
NW122349	SLE	F	mDC	0.0381796	11.5917
NW122349	SLE	F	pDC	0.0322852	11.4986
NW122514	SLE	F	CD16p_Mono	0.0390764	11.326
NW122514	SLE	F	CL_Mono	0.0355863	12.0832
NW122514	SLE	F	CM_CD8	0.0428149	11.531
NW122514	SLE	F	DN_B	0.0365005	12.5505
NW122514	SLE	F	EM_CD8	0.0424051	11.7069
NW122514	SLE	F	Fr._II_eTreg	0.0440146	12.2569
NW122514	SLE	F	Fr._I_nTreg	0.0405015	13.0292
NW122514	SLE	F	Int_Mono	0.0381239	11.3753
NW122514	SLE	F	LDG	0.0291137	13.2487
NW122514	SLE	F	Mem_CD4	0.0454165	11.2227
NW122514	SLE	F	NC_Mono	0.0411248	11.8179
NW122514	SLE	F	Naive_B	0.0342144	12.1324
NW122514	SLE	F	Naive_CD4	0.0393244	12.748
NW122514	SLE	F	Naive_CD8	0.0394821	11.6951
NW122514	SLE	F	Neu	0.0299978	12.2176
NW122514	SLE	F	Plasmablast	0.0325783	11.626
NW122514	SLE	F	SM_B	0.0367441	13.0951
NW122514	SLE	F	TEMRA_CD8	0.0419484	11.1808
NW122514	SLE	F	Tfh	0.0421584	12.6417
NW122514	SLE	F	Th1	0.0442256	11.8546
NW122514	SLE	F	Th2	0.0421054	12.8296
NW122514	SLE	F	USM_B	0.0390586	13.1835
NW122514	SLE	F	mDC	0.0382849	11.5715
NW122514	SLE	F	pDC	0.0302114	11.315
NW122530	HC	F	CD16p_Mono	0.0406709	13.1689
NW122530	HC	F	CL_Mono	0.0343727	12.8299
NW122530	HC	F	CM_CD8	0.039106	13.4782
NW122530	HC	F	DN_B	0.033887	13.2106
NW122530	HC	F	EM_CD8	0.0398979	13.1889
NW122530	HC	F	Fr._III_T	0.0398091	13.5601
NW122530	HC	F	Fr._II_eTreg	0.0399674	13.6304
NW122530	HC	F	Fr._I_nTreg	0.0369288	13.4569
NW122530	HC	F	Int_Mono	0.0403825	13.6177
NW122530	HC	F	Mem_CD4	0.039916	13.6849
NW122530	HC	F	NC_Mono	0.0406441	13.6103
NW122530	HC	F	NK	0.0368029	13.4852
NW122530	HC	F	Naive_B	0.0333239	13.1482
NW122530	HC	F	Naive_CD4	0.0367757	13.6496
NW122530	HC	F	Naive_CD8	0.0365248	13.4238
NW122530	HC	F	Neu	0.0313847	13.8024
NW122530	HC	F	Plasmablast	0.0316774	13.6183
NW122530	HC	F	SM_B	0.0335747	13.2661
NW122530	HC	F	TEMRA_CD8	0.0386996	12.857
NW122530	HC	F	Tfh	0.0401778	13.6384
NW122530	HC	F	Th1	0.0401077	13.5568
NW122530	HC	F	Th17	0.039904	13.4341
NW122530	HC	F	Th2	0.0409012	13.4631
NW122530	HC	F	USM_B	0.0332015	13.5218
NW122530	HC	F	mDC	0.0382611	12.2796
NW122530	HC	F	pDC	0.0306608	13.8357
NW122648	SLE	F	CD16p_Mono	0.040556	13.0962
NW122648	SLE	F	CL_Mono	0.0359194	13.2911
NW122648	SLE	F	DN_B	0.0360092	12.8768
NW122648	SLE	F	EM_CD8	0.0423538	13.4817
NW122648	SLE	F	Fr._II_eTreg	0.04471	13.0656
NW122648	SLE	F	Mem_CD4	0.0418899	13.7426
NW122648	SLE	F	NK	0.0409729	13.5229
NW122648	SLE	F	Naive_B	0.0347602	12.8563
NW122648	SLE	F	Naive_CD4	0.0372267	13.4088
NW122648	SLE	F	Naive_CD8	0.0369321	12.8095
NW122648	SLE	F	Plasmablast	0.0329498	12.8312
NW122648	SLE	F	SM_B	0.0363393	13.2499
NW122648	SLE	F	TEMRA_CD8	0.0414146	13.3264
NW122648	SLE	F	Tfh	0.0411297	12.9408
NW122648	SLE	F	Th1	0.0413193	13.0097
NW122648	SLE	F	Th17	0.0418195	13.0147
NW122648	SLE	F	Th2	0.0450265	12.7121
NW122648	SLE	F	USM_B	0.0362468	13.0026
NW122688	SLE	F	CD16p_Mono	0.0399827	11.4609
NW122688	SLE	F	CL_Mono	0.0339809	12.9255
NW122688	SLE	F	CM_CD8	0.0406135	12.4324
NW122688	SLE	F	DN_B	0.0349562	12.9523
NW122688	SLE	F	EM_CD8	0.0415534	12.0258
NW122688	SLE	F	Fr._III_T	0.0425539	12.6068
NW122688	SLE	F	Int_Mono	0.0398127	13.0226
NW122688	SLE	F	LDG	0.0307615	11.9859
NW122688	SLE	F	Mem_CD4	0.0407515	12.783
NW122688	SLE	F	NC_Mono	0.0423349	12.5987
NW122688	SLE	F	Naive_B	0.0338623	12.5149
NW122688	SLE	F	Naive_CD4	0.0365717	12.4811
NW122688	SLE	F	Naive_CD8	0.0397538	11.2612
NW122688	SLE	F	Neu	0.0334305	11.8958
NW122688	SLE	F	SM_B	0.0350488	12.3971
NW122688	SLE	F	TEMRA_CD8	0.040954	12.4785
NW122688	SLE	F	Th1	0.0403931	12.8996
NW122688	SLE	F	Th17	0.0396728	12.5494
NW122688	SLE	F	mDC	0.0372445	13.3872
NW122688	SLE	F	pDC	0.0304795	12.4011
NW124502	SLE	F	CD16p_Mono	0.0384522	11.5843
NW124502	SLE	F	CL_Mono	0.0324623	11.8301
NW124502	SLE	F	CM_CD8	0.0418182	11.1109
NW124502	SLE	F	DN_B	0.0350284	11.9239
NW124502	SLE	F	EM_CD8	0.0389708	11.7069
NW124502	SLE	F	Fr._III_T	0.0407222	11.6886
NW124502	SLE	F	Fr._II_eTreg	0.0408949	11.5853
NW124502	SLE	F	Fr._I_nTreg	0.037954	11.8618
NW124502	SLE	F	Int_Mono	0.0369999	12.0927
NW124502	SLE	F	LDG	0.0285829	10.6645
NW124502	SLE	F	Mem_CD4	0.0408006	11.9666
NW124502	SLE	F	NC_Mono	0.0405565	10.9903
NW124502	SLE	F	NK	0.0359062	11.38
NW124502	SLE	F	Naive_B	0.0326638	12.5312
NW124502	SLE	F	Naive_CD4	0.0385077	12.1161
NW124502	SLE	F	Naive_CD8	0.0375516	12.0814
NW124502	SLE	F	Neu	0.0299025	9.89691
NW124502	SLE	F	Plasmablast	0.0333389	10.3339
NW124502	SLE	F	SM_B	0.0354225	11.7937
NW124502	SLE	F	TEMRA_CD8	0.0386662	12.0312
NW124502	SLE	F	Tfh	0.0413494	11.4969
NW124502	SLE	F	Th1	0.0414585	10.1616
NW124502	SLE	F	Th17	0.0403664	11.2801
NW124502	SLE	F	Th2	0.0409334	11.9817
NW124502	SLE	F	USM_B	0.0338605	11.5937
NW124502	SLE	F	mDC	0.0376733	11.2799
NW124502	SLE	F	pDC	0.0295508	10.6759
NW124737	SLE	F	CD16p_Mono	0.0341713	11.046
NW124737	SLE	F	CL_Mono	0.0309154	13.1636
NW124737	SLE	F	CM_CD8	0.0408844	11.3452
NW124737	SLE	F	DN_B	0.0332071	13.2059
NW124737	SLE	F	EM_CD8	0.0401955	11.4109
NW124737	SLE	F	Fr._III_T	0.0416199	11.3847
NW124737	SLE	F	Fr._II_eTreg	0.0439813	11.2884
NW124737	SLE	F	Fr._I_nTreg	0.0391235	11.1286
NW124737	SLE	F	Int_Mono	0.0339209	11.2055
NW124737	SLE	F	LDG	0.0288191	9.66539
NW124737	SLE	F	Mem_CD4	0.0419655	11.2406
NW124737	SLE	F	NC_Mono	0.0361732	10.8779
NW124737	SLE	F	NK	0.0375883	12.3239
NW124737	SLE	F	Naive_B	0.0320828	13.0212
NW124737	SLE	F	Naive_CD4	0.0389331	11.5046
NW124737	SLE	F	Naive_CD8	0.039058	11.8149
NW124737	SLE	F	Neu	0.0310169	12.703
NW124737	SLE	F	Plasmablast	0.0305647	12.9299
NW124737	SLE	F	SM_B	0.0333115	13.2821
NW124737	SLE	F	TEMRA_CD8	0.0416548	12.1201
NW124737	SLE	F	Tfh	0.0429127	11.4258
NW124737	SLE	F	Th1	0.0443631	11.7875
NW124737	SLE	F	Th17	0.0411543	11.4122
NW124737	SLE	F	Th2	0.0419147	11.134
NW124737	SLE	F	USM_B	0.0325777	13.0598
NW124737	SLE	F	mDC	0.0368794	12.9133
NW124737	SLE	F	pDC	0.0285558	12.8996
NW125087	SLE	F	CD16p_Mono	0.0374739	13.0878
NW125087	SLE	F	CL_Mono	0.0340657	13.0663
NW125087	SLE	F	CM_CD8	0.0409754	13.0173
NW125087	SLE	F	DN_B	0.0342983	13.4775
NW125087	SLE	F	EM_CD8	0.0405805	13.5076
NW125087	SLE	F	Fr._III_T	0.0419934	13.0045
NW125087	SLE	F	Fr._II_eTreg	0.0434896	12.8312
NW125087	SLE	F	Fr._I_nTreg	0.0395149	13.1062
NW125087	SLE	F	Int_Mono	0.0359222	13.6904
NW125087	SLE	F	Mem_CD4	0.0418172	12.9227
NW125087	SLE	F	NC_Mono	0.0393557	13.6394
NW125087	SLE	F	NK	0.040198	13.1257
NW125087	SLE	F	Naive_B	0.031733	13.0384
NW125087	SLE	F	Naive_CD4	0.0389048	13.2765
NW125087	SLE	F	Naive_CD8	0.0371297	13.2646
NW125087	SLE	F	Neu	0.030599	14.6503
NW125087	SLE	F	Plasmablast	0.0313384	13.4372
NW125087	SLE	F	SM_B	0.0349553	13.0584
NW125087	SLE	F	TEMRA_CD8	0.0423813	12.857
NW125087	SLE	F	Tfh	0.0428662	13.0676
NW125087	SLE	F	Th1	0.0426856	13.073
NW125087	SLE	F	Th17	0.0431575	13.1067
NW125087	SLE	F	Th2	0.0451202	14.1238
NW125087	SLE	F	USM_B	0.0337265	13.2391
NW125087	SLE	F	mDC	0.0360797	12.9913
NW125087	SLE	F	pDC	0.0285169	12.8996
NW125468	HC	F	CD16p_Mono	0.0408937	12.7193
NW125468	HC	F	CL_Mono	0.0357195	13.0064
NW125468	HC	F	CM_CD8	0.0405218	12.4824
NW125468	HC	F	DN_B	0.0341538	12.2249
NW125468	HC	F	EM_CD8	0.039574	12.5906
NW125468	HC	F	Fr._III_T	0.0409225	12.4109
NW125468	HC	F	Fr._II_eTreg	0.0444629	13.4441
NW125468	HC	F	Fr._I_nTreg	0.0386292	12.4743
NW125468	HC	F	Int_Mono	0.0404934	12.2231
NW125468	HC	F	LDG	0.0299123	11.6641
NW125468	HC	F	Mem_CD4	0.0372801	12.837
NW125468	HC	F	NC_Mono	0.0416985	12.5383
NW125468	HC	F	NK	0.0384313	12.5106
NW125468	HC	F	Naive_B	0.0327572	11.9981
NW125468	HC	F	Naive_CD4	0.0414688	12.6313
NW125468	HC	F	Naive_CD8	0.0368184	12.558
NW125468	HC	F	Neu	0.0321429	13.355
NW125468	HC	F	Plasmablast	0.0309271	12.6976
NW125468	HC	F	SM_B	0.0339009	12.1133
NW125468	HC	F	TEMRA_CD8	0.0406982	11.8348
NW125468	HC	F	Tfh	0.0409957	12.4109
NW125468	HC	F	Th1	0.0423664	12.2531
NW125468	HC	F	Th17	0.0424486	12.2499
NW125468	HC	F	Th2	0.0429269	11.7998
NW125468	HC	F	USM_B	0.033157	12.254
NW125468	HC	F	mDC	0.0386001	12.3988
NW125468	HC	F	pDC	0.0310362	11.9973
NW125896	SLE	F	CD16p_Mono	0.0398073	11.9388
NW125896	SLE	F	CL_Mono	0.0349771	11.5473
NW125896	SLE	F	CM_CD8	0.0397098	11.9539
NW125896	SLE	F	DN_B	0.034276	11.7264
NW125896	SLE	F	EM_CD8	0.0387698	12.4287
NW125896	SLE	F	Fr._III_T	0.0391139	11.759
NW125896	SLE	F	Fr._II_eTreg	0.041513	12.0897
NW125896	SLE	F	Fr._I_nTreg	0.0363012	11.9232
NW125896	SLE	F	Int_Mono	0.0381898	12.0125
NW125896	SLE	F	LDG	0.0312522	13.4711
NW125896	SLE	F	Mem_CD4	0.0393193	11.327
NW125896	SLE	F	NC_Mono	0.0414532	12.8378
NW125896	SLE	F	NK	0.0381863	12.0303
NW125896	SLE	F	Naive_B	0.0331374	11.9136
NW125896	SLE	F	Naive_CD4	0.0362126	11.8606
NW125896	SLE	F	Naive_CD8	0.0359599	11.7617
NW125896	SLE	F	Neu	0.0352477	11.4809
NW125896	SLE	F	Plasmablast	0.0320103	12.0336
NW125896	SLE	F	SM_B	0.0346493	12.9167
NW125896	SLE	F	TEMRA_CD8	0.0404565	12.204
NW125896	SLE	F	Tfh	0.0396204	12.2056
NW125896	SLE	F	Th1	0.0392194	12.1817
NW125896	SLE	F	Th17	0.0394184	11.394
NW125896	SLE	F	Th2	0.039871	12.2358
NW125896	SLE	F	USM_B	0.0340115	11.6544
NW125896	SLE	F	mDC	0.0358511	11.7255
NW125896	SLE	F	pDC	0.0308708	11.4829
NW126399	HC	F	CD16p_Mono	0.0404352	12.2383
NW126399	HC	F	CL_Mono	0.0355761	12.3816
NW126399	HC	F	CM_CD8	0.0398484	12.5387
NW126399	HC	F	DN_B	0.0333991	12.3589
NW126399	HC	F	EM_CD8	0.0385992	12.3357
NW126399	HC	F	Fr._III_T	0.040478	12.6144
NW126399	HC	F	Fr._II_eTreg	0.0420626	12.8383
NW126399	HC	F	Fr._I_nTreg	0.0369706	12.666
NW126399	HC	F	Int_Mono	0.0406593	12.2051
NW126399	HC	F	Mem_CD4	0.0397091	12.783
NW126399	HC	F	NC_Mono	0.0420861	12.6221
NW126399	HC	F	NK	0.0376553	12.6305
NW126399	HC	F	Naive_B	0.0326401	11.6704
NW126399	HC	F	Naive_CD4	0.0371102	12.3459
NW126399	HC	F	Naive_CD8	0.0363914	12.1658
NW126399	HC	F	Neu	0.0341244	9.89691
NW126399	HC	F	Plasmablast	0.0306794	12.6835
NW126399	HC	F	SM_B	0.0333552	12.5305
NW126399	HC	F	TEMRA_CD8	0.0405784	12.7495
NW126399	HC	F	Tfh	0.0403255	12.7905
NW126399	HC	F	Th1	0.040171	12.6277
NW126399	HC	F	Th17	0.0399822	12.7193
NW126399	HC	F	Th2	0.0406109	13.1142
NW126399	HC	F	USM_B	0.032588	12.0202
NW126399	HC	F	mDC	0.0379212	11.9915
NW126399	HC	F	pDC	0.0301357	12.7027
NW126655	HC	F	CD16p_Mono	0.0420195	13.3879
NW126655	HC	F	CL_Mono	0.0370126	13.8543
NW126655	HC	F	CM_CD8	0.0388766	13.4946
NW126655	HC	F	DN_B	0.0335782	13.3373
NW126655	HC	F	EM_CD8	0.0391361	13.2866
NW126655	HC	F	Fr._III_T	0.0401964	13.1582
NW126655	HC	F	Fr._II_eTreg	0.0408398	13.766
NW126655	HC	F	Fr._I_nTreg	0.0366839	13.7809
NW126655	HC	F	Int_Mono	0.0423077	14.1262
NW126655	HC	F	LDG	0.0315454	12.4712
NW126655	HC	F	Mem_CD4	0.0398348	13.4317
NW126655	HC	F	NC_Mono	0.0419831	13.3473
NW126655	HC	F	NK	0.0383206	12.9768
NW126655	HC	F	Naive_B	0.0331575	12.9072
NW126655	HC	F	Naive_CD4	0.0359831	13.2833
NW126655	HC	F	Naive_CD8	0.036425	12.9446
NW126655	HC	F	Neu	0.032406	13.7029
NW126655	HC	F	Plasmablast	0.0309187	13.0554
NW126655	HC	F	SM_B	0.0343209	13.0677
NW126655	HC	F	TEMRA_CD8	0.0401657	13.3993
NW126655	HC	F	Tfh	0.0389486	13.7209
NW126655	HC	F	Th1	0.0394538	13.1391
NW126655	HC	F	Th17	0.0397266	13.2797
NW126655	HC	F	Th2	0.0400388	13.297
NW126655	HC	F	USM_B	0.0331276	13.624
NW126655	HC	F	mDC	0.0390269	13.4929
NW126655	HC	F	pDC	0.0314336	13.604
NW126834	SLE	F	CD16p_Mono	0.0391885	12.6306
NW126834	SLE	F	CL_Mono	0.0342913	11.7696
NW126834	SLE	F	CM_CD8	0.0415008	12.7372
NW126834	SLE	F	DN_B	0.0336223	11.9694
NW126834	SLE	F	EM_CD8	0.0418003	12.6917
NW126834	SLE	F	Fr._III_T	0.0412444	12.0559
NW126834	SLE	F	Fr._II_eTreg	0.0439661	12.9002
NW126834	SLE	F	Fr._I_nTreg	0.0402646	11.8086
NW126834	SLE	F	Int_Mono	0.037621	12.15
NW126834	SLE	F	LDG	0.0326342	13.8336
NW126834	SLE	F	Mem_CD4	0.0422862	12.8012
NW126834	SLE	F	NC_Mono	0.039816	12.9625
NW126834	SLE	F	NK	0.0381758	11.9709
NW126834	SLE	F	Naive_B	0.034604	11.3777
NW126834	SLE	F	Naive_CD4	0.0386635	12.5992
NW126834	SLE	F	Naive_CD8	0.0380011	12.9683
NW126834	SLE	F	Neu	0.0343083	12.4806
NW126834	SLE	F	Plasmablast	0.0297958	11.099
NW126834	SLE	F	SM_B	0.0341538	11.7367
NW126834	SLE	F	TEMRA_CD8	0.0415226	12.7965
NW126834	SLE	F	Tfh	0.0431522	12.0057
NW126834	SLE	F	Th1	0.0444198	11.2232
NW126834	SLE	F	Th17	0.0415107	11.9849
NW126834	SLE	F	Th2	0.0438427	11.6329
NW126834	SLE	F	USM_B	0.0340367	11.9124
NW126834	SLE	F	mDC	0.0378638	11.9915
NW126834	SLE	F	pDC	0.0298647	11.4986
NW127011	SLE	F	CD16p_Mono	0.0408869	12.8821
NW127011	SLE	F	CL_Mono	0.0358215	12.9255
NW127011	SLE	F	CM_CD8	0.042728	13.089
NW127011	SLE	F	DN_B	0.0360443	13.2247
NW127011	SLE	F	EM_CD8	0.0416429	13.4059
NW127011	SLE	F	Fr._III_T	0.0414846	13.2828
NW127011	SLE	F	Fr._II_eTreg	0.0429638	13.214
NW127011	SLE	F	Fr._I_nTreg	0.040104	13.1018
NW127011	SLE	F	Int_Mono	0.0405494	12.7535
NW127011	SLE	F	LDG	0.0280854	14.471
NW127011	SLE	F	Mem_CD4	0.0435096	13.0802
NW127011	SLE	F	NC_Mono	0.0422825	13.0688
NW127011	SLE	F	NK	0.0384241	13.3333
NW127011	SLE	F	Naive_B	0.0326821	12.9862
NW127011	SLE	F	Naive_CD4	0.0389226	12.9897
NW127011	SLE	F	Naive_CD8	0.0385738	13.2531
NW127011	SLE	F	Neu	0.0308357	13.4805
NW127011	SLE	F	Plasmablast	0.0320864	13.1403
NW127011	SLE	F	SM_B	0.0363812	12.771
NW127011	SLE	F	TEMRA_CD8	0.0413513	13.6246
NW127011	SLE	F	Tfh	0.0440454	12.8836
NW127011	SLE	F	Th1	0.0438433	13.3351
NW127011	SLE	F	Th17	0.0432527	12.8647
NW127011	SLE	F	Th2	0.0429045	13.1855
NW127011	SLE	F	USM_B	0.0354138	13.7855
NW127011	SLE	F	mDC	0.0393587	13.1494
NW127011	SLE	F	pDC	0.0314804	12.7363
NW127282	SLE	F	CD16p_Mono	0.0377998	11.4864
NW127282	SLE	F	CL_Mono	0.0328568	11.4733
NW127282	SLE	F	CM_CD8	0.0452945	11.531
NW127282	SLE	F	DN_B	0.0335991	11.4974
NW127282	SLE	F	EM_CD8	0.0396392	11.5665
NW127282	SLE	F	Fr._III_T	0.0432813	11.7029
NW127282	SLE	F	Fr._II_eTreg	0.0446788	11.349
NW127282	SLE	F	Fr._I_nTreg	0.0405102	11.742
NW127282	SLE	F	Int_Mono	0.0360489	11.6113
NW127282	SLE	F	LDG	0.0300762	10.6645
NW127282	SLE	F	Mem_CD4	0.0421887	11.4243
NW127282	SLE	F	NC_Mono	0.0392581	11.3121
NW127282	SLE	F	NK	0.0362759	11.6611
NW127282	SLE	F	Naive_B	0.0326106	11.9504
NW127282	SLE	F	Naive_CD4	0.0391681	12.0778
NW127282	SLE	F	Naive_CD8	0.0382762	11.8663
NW127282	SLE	F	Neu	0.0301235	12.4806
NW127282	SLE	F	Plasmablast	0.0308445	11.5349
NW127282	SLE	F	SM_B	0.0339873	11.8269
NW127282	SLE	F	TEMRA_CD8	0.0399401	12.0827
NW127282	SLE	F	Tfh	0.0436403	11.4258
NW127282	SLE	F	Th1	0.0438763	11.7457
NW127282	SLE	F	Th17	0.0419249	12.1235
NW127282	SLE	F	Th2	0.0437534	12.4047
NW127282	SLE	F	USM_B	0.033216	11.7824
NW127282	SLE	F	mDC	0.0365088	11.8646
NW127282	SLE	F	pDC	0.0290014	10.858
NW127424	HC	F	CD16p_Mono	0.0403871	12.3676
NW127424	HC	F	CL_Mono	0.0359067	12.8495
NW127424	HC	F	CM_CD8	0.0401709	12.2519
NW127424	HC	F	DN_B	0.0339766	12.0025
NW127424	HC	F	EM_CD8	0.0395527	11.7794
NW127424	HC	F	Fr._III_T	0.0405007	12.3665
NW127424	HC	F	Fr._II_eTreg	0.0412723	12.1589
NW127424	HC	F	Fr._I_nTreg	0.0371984	12.8353
NW127424	HC	F	Int_Mono	0.0392405	12.7779
NW127424	HC	F	LDG	0.0306559	11.2492
NW127424	HC	F	Mem_CD4	0.0408964	12.4161
NW127424	HC	F	NC_Mono	0.0416961	12.4493
NW127424	HC	F	NK	0.0383298	11.5192
NW127424	HC	F	Naive_B	0.0335978	11.9504
NW127424	HC	F	Naive_CD4	0.0377073	12.1533
NW127424	HC	F	Naive_CD8	0.0381548	12.1326
NW127424	HC	F	Neu	0.0318474	12.8956
NW127424	HC	F	Plasmablast	0.0310831	12.6549
NW127424	HC	F	SM_B	0.0341379	12.0586
NW127424	HC	F	TEMRA_CD8	0.0403082	12.1805
NW127424	HC	F	Tfh	0.0409078	12.2961
NW127424	HC	F	Th1	0.0406201	12.5243
NW127424	HC	F	Th17	0.0413012	12.2994
NW127424	HC	F	Th2	0.040738	11.7505
NW127424	HC	F	USM_B	0.0332842	11.7959
NW128916	HC	F	CD16p_Mono	0.0404574	12.584
NW128916	HC	F	CL_Mono	0.034395	12.3544
NW128916	HC	F	CM_CD8	0.0395777	12.1829
NW128916	HC	F	DN_B	0.0341979	11.9805
NW128916	HC	F	EM_CD8	0.0375233	11.8751
NW128916	HC	F	Fr._III_T	0.0389254	12.4283
NW128916	HC	F	Fr._II_eTreg	0.0402411	12.1362
NW128916	HC	F	Fr._I_nTreg	0.0367349	12.5733
NW128916	HC	F	Int_Mono	0.0395613	12.6513
NW128916	HC	F	LDG	0.033352	12.9857
NW128916	HC	F	Mem_CD4	0.039847	11.7208
NW128916	HC	F	NC_Mono	0.040464	12.1599
NW128916	HC	F	NK	0.0368786	12.0984
NW128916	HC	F	Naive_B	0.0328919	11.7561
NW128916	HC	F	Naive_CD4	0.0374056	12.0622
NW128916	HC	F	Naive_CD8	0.0374009	11.7508
NW128916	HC	F	Neu	0.0340285	12.2176
NW128916	HC	F	Plasmablast	0.0314913	11.626
NW128916	HC	F	SM_B	0.0333138	11.4968
NW128916	HC	F	TEMRA_CD8	0.0393428	11.2273
NW128916	HC	F	Tfh	0.0398726	11.9153
NW128916	HC	F	Th1	0.0401424	12.2229
NW128916	HC	F	Th17	0.0400428	12.1561
NW128916	HC	F	Th2	0.0407435	12.5701
NW128916	HC	F	USM_B	0.0324775	11.9248
NW128916	HC	F	mDC	0.038299	13.2416
NW128916	HC	F	pDC	0.0308083	12.9804
NW129493	SLE	F	CD16p_Mono	0.0402565	11.5115
NW129493	SLE	F	CL_Mono	0.0348524	11.5946
NW129493	SLE	F	CM_CD8	0.0410288	11.8176
NW129493	SLE	F	DN_B	0.0350749	11.573
NW129493	SLE	F	EM_CD8	0.0402902	11.0845
NW129493	SLE	F	Fr._III_T	0.0426589	12.0446
NW129493	SLE	F	Fr._II_eTreg	0.0439073	11.5514
NW129493	SLE	F	Fr._I_nTreg	0.0387014	12.0842
NW129493	SLE	F	Int_Mono	0.0392827	11.2758
NW129493	SLE	F	Mem_CD4	0.0413957	11.2758
NW129493	SLE	F	NC_Mono	0.0411679	11.9535
NW129493	SLE	F	NK	0.0383898	11.4338
NW129493	SLE	F	Naive_B	0.0343133	11.482
NW129493	SLE	F	Naive_CD4	0.0373399	11.668
NW129493	SLE	F	Naive_CD8	0.0371851	11.4345
NW129493	SLE	F	Neu	0.038835	12.8956
NW129493	SLE	F	Plasmablast	0.0326147	11.8939
NW129493	SLE	F	SM_B	0.0354988	11.891
NW129493	SLE	F	TEMRA_CD8	0.0393804	10.295
NW129493	SLE	F	Tfh	0.0422044	11.3663
NW129493	SLE	F	Th1	0.0426439	11.0277
NW129493	SLE	F	Th17	0.0410838	11.357
NW129493	SLE	F	Th2	0.0412539	11.6864
NW129493	SLE	F	USM_B	0.0347444	11.4296
NW129493	SLE	F	mDC	0.0389301	11.4879
NW129493	SLE	F	pDC	0.0316834	11.1451
NW130730	HC	F	CD16p_Mono	0.0420142	14.0454
NW130730	HC	F	CL_Mono	0.0354619	14.183
NW130730	HC	F	CM_CD8	0.0392658	14.3913
NW130730	HC	F	DN_B	0.0332282	13.9237
NW130730	HC	F	EM_CD8	0.0371742	13.7826
NW130730	HC	F	Fr._III_T	0.038631	14.1132
NW130730	HC	F	Fr._II_eTreg	0.0395912	14.2593
NW130730	HC	F	Fr._I_nTreg	0.0358882	13.6808
NW130730	HC	F	Int_Mono	0.0407877	14.4604
NW130730	HC	F	LDG	0.0295901	12.9857
NW130730	HC	F	Mem_CD4	0.0393561	14.1482
NW130730	HC	F	NC_Mono	0.0432595	14.0856
NW130730	HC	F	NK	0.0363626	14.0036
NW130730	HC	F	Naive_B	0.0329221	13.4563
NW130730	HC	F	Naive_CD4	0.0357337	13.8169
NW130730	HC	F	Naive_CD8	0.0358729	14.0258
NW130730	HC	F	Neu	0.0308347	13.9829
NW130730	HC	F	Plasmablast	0.0309493	14.4288
NW130730	HC	F	SM_B	0.0335979	14.0466
NW130730	HC	F	TEMRA_CD8	0.0379206	14.3102
NW130730	HC	F	Tfh	0.038883	13.966
NW130730	HC	F	Th1	0.041959	15.7846
NW130730	HC	F	Th17	0.0384888	14.1799
NW130730	HC	F	Th2	0.0391832	14.1141
NW130730	HC	F	USM_B	0.0333311	13.887
NW130730	HC	F	mDC	0.0385708	14.058
NW130730	HC	F	pDC	0.0311347	13.9288
NW130932	SLE	F	CD16p_Mono	0.0395958	13.5235
NW130932	SLE	F	CL_Mono	0.037016	13.3611
NW130932	SLE	F	CM_CD8	0.0400843	13.6413
NW130932	SLE	F	DN_B	0.0349465	13.6268
NW130932	SLE	F	EM_CD8	0.0403676	13.7029
NW130932	SLE	F	Fr._III_T	0.041221	13.4707
NW130932	SLE	F	Fr._II_eTreg	0.0446444	13.373
NW130932	SLE	F	Fr._I_nTreg	0.040434	13.0385
NW130932	SLE	F	Int_Mono	0.0396877	13.1959
NW130932	SLE	F	LDG	0.0297252	13.5706
NW130932	SLE	F	Mem_CD4	0.0410841	13.4395
NW130932	SLE	F	NC_Mono	0.0412025	13.5258
NW130932	SLE	F	NK	0.0390672	13.6111
NW130932	SLE	F	Naive_B	0.0352719	13.3818
NW130932	SLE	F	Naive_CD4	0.0384842	13.3296
NW130932	SLE	F	Naive_CD8	0.0376568	13.5135
NW130932	SLE	F	Neu	0.0311885	13.0655
NW130932	SLE	F	Plasmablast	0.0332417	13.7591
NW130932	SLE	F	SM_B	0.0346839	13.8156
NW130932	SLE	F	TEMRA_CD8	0.0400481	13.9325
NW130932	SLE	F	Tfh	0.041292	13.5137
NW130932	SLE	F	Th1	0.0414694	13.3538
NW130932	SLE	F	Th17	0.0412492	13.5119
NW130932	SLE	F	Th2	0.0412644	13.5413
NW130932	SLE	F	USM_B	0.0347962	13.6202
NW130932	SLE	F	mDC	0.0392295	13.6788
NW130932	SLE	F	pDC	0.0304228	13.283
NW131631	HC	F	CD16p_Mono	0.0413866	13.0711
NW131631	HC	F	CL_Mono	0.0372604	13.0151
NW131631	HC	F	CM_CD8	0.0399921	13.5464
NW131631	HC	F	DN_B	0.0345798	12.7653
NW131631	HC	F	EM_CD8	0.0394049	13.2716
NW131631	HC	F	Fr._III_T	0.0411059	13.2094
NW131631	HC	F	Fr._II_eTreg	0.0421564	13.1811
NW131631	HC	F	Fr._I_nTreg	0.0376765	13.5012
NW131631	HC	F	Int_Mono	0.0411363	13.4453
NW131631	HC	F	LDG	0.0308364	12.9857
NW131631	HC	F	Mem_CD4	0.0408128	13.1949
NW131631	HC	F	NC_Mono	0.0413817	13.4557
NW131631	HC	F	NK	0.0399886	13.5021
NW131631	HC	F	Naive_B	0.0334991	13.4942
NW131631	HC	F	Naive_CD4	0.0371975	12.8694
NW131631	HC	F	Naive_CD8	0.0371113	13.214
NW131631	HC	F	Neu	0.0327496	15.3217
NW131631	HC	F	Plasmablast	0.0318272	13.4033
NW131631	HC	F	SM_B	0.0347688	13.0537
NW131631	HC	F	TEMRA_CD8	0.0383319	11.8792
NW131631	HC	F	Tfh	0.0406549	13.4755
NW131631	HC	F	Th1	0.0404005	13.6766
NW131631	HC	F	Th17	0.0403124	13.3235
NW131631	HC	F	Th2	0.0408093	13.4859
NW131631	HC	F	USM_B	0.0336633	13.321
NW131631	HC	F	mDC	0.0377071	13.2416
NW131631	HC	F	pDC	0.0312775	13.2083
NW131823	SLE	F	CD16p_Mono	0.0388942	12.2383
NW131823	SLE	F	CL_Mono	0.0335362	11.3129
NW131823	SLE	F	CM_CD8	0.0413257	12.645
NW131823	SLE	F	DN_B	0.0357295	11.9239
NW131823	SLE	F	EM_CD8	0.0425405	11.7508
NW131823	SLE	F	Fr._III_T	0.0419396	11.6146
NW131823	SLE	F	Fr._II_eTreg	0.0432057	11.6982
NW131823	SLE	F	Fr._I_nTreg	0.0382476	12.5147
NW131823	SLE	F	Int_Mono	0.0373782	12.3261
NW131823	SLE	F	LDG	0.0298901	11.9859
NW131823	SLE	F	Mem_CD4	0.0427993	11.7709
NW131823	SLE	F	NC_Mono	0.0411597	11.6224
NW131823	SLE	F	NK	0.0385948	12.1741
NW131823	SLE	F	Naive_B	0.0343419	12.2154
NW131823	SLE	F	Naive_CD4	0.0380718	12.2597
NW131823	SLE	F	Naive_CD8	0.0382467	12.2837
NW131823	SLE	F	Neu	0.0315769	13.355
NW131823	SLE	F	Plasmablast	0.033276	12.1811
NW131823	SLE	F	SM_B	0.0368903	10.3979
NW131823	SLE	F	TEMRA_CD8	0.039992	11.3161
NW131823	SLE	F	Th1	0.0453106	11.5163
NW131823	SLE	F	Th17	0.0439422	11.2602
NW131823	SLE	F	Th2	0.0416309	11.8475
NW131823	SLE	F	USM_B	0.0360197	10.8877
NW131823	SLE	F	mDC	0.0386305	11.5511
NW131823	SLE	F	pDC	0.0287548	13.2739
NW132009	SLE	F	CD16p_Mono	0.0377247	11.2683
NW132009	SLE	F	CL_Mono	0.0334178	11.6627
NW132009	SLE	F	CM_CD8	0.0418867	11.942
NW132009	SLE	F	DN_B	0.035613	12.1578
NW132009	SLE	F	EM_CD8	0.0392931	11.9524
NW132009	SLE	F	Fr._III_T	0.0411512	12.089
NW132009	SLE	F	Fr._II_eTreg	0.0422684	12.2674
NW132009	SLE	F	Fr._I_nTreg	0.0392204	12.2768
NW132009	SLE	F	Int_Mono	0.0363643	11.5838
NW132009	SLE	F	LDG	0.0289054	12.2489
NW132009	SLE	F	Mem_CD4	0.04203	11.9449
NW132009	SLE	F	NC_Mono	0.0399581	11.5751
NW132009	SLE	F	NK	0.036534	11.831
NW132009	SLE	F	Naive_B	0.0329386	12.1217
NW132009	SLE	F	Naive_CD4	0.0376016	12.0932
NW132009	SLE	F	Naive_CD8	0.0382658	12.3502
NW132009	SLE	F	Neu	0.0335311	11.8958
NW132009	SLE	F	Plasmablast	0.0318688	11.6551
NW132009	SLE	F	SM_B	0.0353401	11.8805
NW132009	SLE	F	TEMRA_CD8	0.0395719	12.6926
NW132009	SLE	F	Tfh	0.0417599	12.3661
NW132009	SLE	F	Th1	0.0427352	11.5163
NW132009	SLE	F	Th17	0.0416236	12.2193
NW132009	SLE	F	Th2	0.0410138	11.5344
NW132009	SLE	F	USM_B	0.0336741	11.9851
NW132009	SLE	F	mDC	0.0376098	11.5715
NW132009	SLE	F	pDC	0.0308898	11.2971
NW132345	SLE	F	CD16p_Mono	0.040364	12.2079
NW132345	SLE	F	CL_Mono	0.0356785	11.9257
NW132345	SLE	F	CM_CD8	0.0408886	12.193
NW132345	SLE	F	DN_B	0.0340377	12.0349
NW132345	SLE	F	EM_CD8	0.0399387	11.7794
NW132345	SLE	F	Fr._III_T	0.0410186	11.9027
NW132345	SLE	F	Fr._II_eTreg	0.04278	12.2674
NW132345	SLE	F	Fr._I_nTreg	0.036788	11.9131
NW132345	SLE	F	Int_Mono	0.0393142	11.9057
NW132345	SLE	F	LDG	0.0326001	12.2489
NW132345	SLE	F	Mem_CD4	0.0413054	11.8663
NW132345	SLE	F	NC_Mono	0.0406113	12.0256
NW132345	SLE	F	Naive_B	0.033064	12.0779
NW132345	SLE	F	Naive_CD4	0.0377751	11.8333
NW132345	SLE	F	Naive_CD8	0.0374741	11.9061
NW132345	SLE	F	Neu	0.0342792	13.0655
NW132345	SLE	F	Plasmablast	0.0317136	10.0996
NW132345	SLE	F	SM_B	0.0348009	11.9118
NW132345	SLE	F	TEMRA_CD8	0.0397663	12.4096
NW132345	SLE	F	Tfh	0.0411227	11.7506
NW132345	SLE	F	Th1	0.0419198	12.4994
NW132345	SLE	F	Th17	0.0406734	11.9356
NW132345	SLE	F	Th2	0.0413205	12.3478
NW132345	SLE	F	USM_B	0.0341138	11.6838
NW132345	SLE	F	mDC	0.0380926	12.7791
NW132345	SLE	F	pDC	0.0310737	11.315
NW132626	SLE	F	CD16p_Mono	0.0398923	11.5843
NW132626	SLE	F	CL_Mono	0.0361901	11.8691
NW132626	SLE	F	CM_CD8	0.0439379	11.4662
NW132626	SLE	F	DN_B	0.0359273	12.2342
NW132626	SLE	F	EM_CD8	0.0422032	11.4646
NW132626	SLE	F	Fr._III_T	0.0417101	11.852
NW132626	SLE	F	Fr._II_eTreg	0.043721	11.6826
NW132626	SLE	F	Fr._I_nTreg	0.039103	11.6237
NW132626	SLE	F	Int_Mono	0.0390963	11.407
NW132626	SLE	F	LDG	0.0310977	12.6638
NW132626	SLE	F	Mem_CD4	0.0437245	11.3764
NW132626	SLE	F	NC_Mono	0.041542	11.7556
NW132626	SLE	F	NK	0.0377552	11.6909
NW132626	SLE	F	Naive_B	0.034183	12.2255
NW132626	SLE	F	Naive_CD4	0.0384445	11.8425
NW132626	SLE	F	Naive_CD8	0.0380361	11.8763
NW132626	SLE	F	Neu	0.0338962	0
NW132626	SLE	F	Plasmablast	0.0333592	12.0556
NW132626	SLE	F	SM_B	0.0370996	11.7712
NW132626	SLE	F	TEMRA_CD8	0.0413396	12.2832
NW132626	SLE	F	Tfh	0.0438308	11.5908
NW132626	SLE	F	Th1	0.0454371	11.8677
NW132626	SLE	F	Th17	0.0435179	11.3382
NW132626	SLE	F	Th2	0.042901	12.3311
NW132626	SLE	F	USM_B	0.0360061	11.5464
NW132626	SLE	F	mDC	0.0391082	11.4442
NW132626	SLE	F	pDC	0.0317591	11.5897
NW132771	SLE	F	CD16p_Mono	0.0381678	12.1612
NW132771	SLE	F	CL_Mono	0.0337856	12.9976
NW132771	SLE	F	CM_CD8	0.0412405	12.4742
NW132771	SLE	F	DN_B	0.034438	12.4093
NW132771	SLE	F	EM_CD8	0.0410847	12.8881
NW132771	SLE	F	Fr._III_T	0.041054	12.5284
NW132771	SLE	F	Fr._II_eTreg	0.042317	12.4898
NW132771	SLE	F	Fr._I_nTreg	0.0383022	12.3306
NW132771	SLE	F	Int_Mono	0.0371752	12.7033
NW132771	SLE	F	LDG	0.0299712	11.6641
NW132771	SLE	F	Mem_CD4	0.0412841	11.7335
NW132771	SLE	F	NC_Mono	0.038656	12.4362
NW132771	SLE	F	NK	0.0379388	12.2359
NW132771	SLE	F	Naive_B	0.0325521	12.4901
NW132771	SLE	F	Naive_CD4	0.0380402	12.2597
NW132771	SLE	F	Naive_CD8	0.0371035	12.6011
NW132771	SLE	F	Neu	0.0308003	10.8962
NW132771	SLE	F	Plasmablast	0.0311574	12.6976
NW132771	SLE	F	SM_B	0.0345457	12.2662
NW132771	SLE	F	TEMRA_CD8	0.0386782	12.857
NW132771	SLE	F	Tfh	0.041641	12.3354
NW132771	SLE	F	Th1	0.043135	11.9436
NW132771	SLE	F	Th17	0.0403205	12.6973
NW132771	SLE	F	Th2	0.0408609	12.7935
NW132771	SLE	F	USM_B	0.0336345	11.9613
NW132771	SLE	F	mDC	0.0369309	12.4216
NW132771	SLE	F	pDC	0.0303939	12.2133
NW132842	SLE	F	CD16p_Mono	0.0417059	13.7824
NW132842	SLE	F	CL_Mono	0.03572	13.3882
NW132842	SLE	F	CM_CD8	0.043298	13.8075
NW132842	SLE	F	DN_B	0.0367906	13.4815
NW132842	SLE	F	EM_CD8	0.0419983	13.949
NW132842	SLE	F	Fr._III_T	0.0446685	15.1198
NW132842	SLE	F	Fr._II_eTreg	0.0434577	14.0259
NW132842	SLE	F	Fr._I_nTreg	0.0387469	13.4465
NW132842	SLE	F	Int_Mono	0.0409696	13.7534
NW132842	SLE	F	LDG	0.0320257	13.2487
NW132842	SLE	F	Mem_CD4	0.0422264	13.7173
NW132842	SLE	F	NC_Mono	0.0425654	13.8773
NW132842	SLE	F	NK	0.0387428	13.7623
NW132842	SLE	F	Naive_B	0.034302	13.7867
NW132842	SLE	F	Naive_CD4	0.0371641	13.5412
NW132842	SLE	F	Naive_CD8	0.038004	13.3856
NW132842	SLE	F	Neu	0.0340769	12.8956
NW132842	SLE	F	Plasmablast	0.0333263	14.789
NW132842	SLE	F	SM_B	0.0360538	13.7623
NW132842	SLE	F	TEMRA_CD8	0.0411239	14.021
NW132842	SLE	F	Tfh	0.043236	13.1668
NW132842	SLE	F	Th1	0.0430786	13.4653
NW132842	SLE	F	Th17	0.0415723	13.5696
NW132842	SLE	F	Th2	0.0423301	13.4593
NW132842	SLE	F	USM_B	0.0363291	13.4508
NW132842	SLE	F	mDC	0.0376243	13.626
NW132842	SLE	F	pDC	0.0321172	13.4825
NW133101	SLE	F	CD16p_Mono	0.0423852	10.9757
NW133101	SLE	F	CL_Mono	0.0367707	11.4984
NW133101	SLE	F	CM_CD8	0.0476096	12.7303
NW133101	SLE	F	DN_B	0.0346417	12.0977
NW133101	SLE	F	EM_CD8	0.0420797	11.9649
NW133101	SLE	F	Fr._III_T	0.0434978	10.773
NW133101	SLE	F	Fr._II_eTreg	0.0466431	11.407
NW133101	SLE	F	Fr._I_nTreg	0.0459015	11.7533
NW133101	SLE	F	Int_Mono	0.0422292	12.1312
NW133101	SLE	F	LDG	0.0318135	12.8337
NW133101	SLE	F	Mem_CD4	0.0457207	10.5159
NW133101	SLE	F	NC_Mono	0.0426507	12.3119
NW133101	SLE	F	NK	0.040549	11.3242
NW133101	SLE	F	Naive_B	0.0343909	11.9011
NW133101	SLE	F	Naive_CD4	0.0402441	11.8516
NW133101	SLE	F	Naive_CD8	0.0391107	12.2913
NW133101	SLE	F	Neu	0.033132	11.8958
NW133101	SLE	F	Plasmablast	0.0308632	12.351
NW133101	SLE	F	SM_B	0.0347478	12.1487
NW133101	SLE	F	TEMRA_CD8	0.0423736	10.6427
NW133101	SLE	F	Tfh	0.0455776	11.6293
NW133101	SLE	F	Th1	0.0534418	8.88327
NW133101	SLE	F	Th17	0.0440463	11.845
NW133101	SLE	F	Th2	0.0477327	10.7128
NW133101	SLE	F	USM_B	0.0348621	12.8744
NW133101	SLE	F	mDC	0.0438099	11.6885
NW133101	SLE	F	pDC	0.0326858	12.3147
NW133139	SLE	F	CD16p_Mono	0.0352344	11.6077
NW133139	SLE	F	CL_Mono	0.0330629	11.6627
NW133139	SLE	F	CM_CD8	0.0390715	11.5778
NW133139	SLE	F	DN_B	0.0331461	11.9694
NW133139	SLE	F	EM_CD8	0.0393179	11.8618
NW133139	SLE	F	Fr._III_T	0.0401101	11.3847
NW133139	SLE	F	Fr._II_eTreg	0.0424618	12.0897
NW133139	SLE	F	Fr._I_nTreg	0.0380946	11.6602
NW133139	SLE	F	Int_Mono	0.0344557	11.5558
NW133139	SLE	F	LDG	0.0303824	13.4711
NW133139	SLE	F	Mem_CD4	0.040495	11.682
NW133139	SLE	F	NC_Mono	0.0357045	11.4756
NW133139	SLE	F	NK	0.0350273	11.7055
NW133139	SLE	F	Naive_B	0.0323586	12.1109
NW133139	SLE	F	Naive_CD4	0.0369764	12.1085
NW133139	SLE	F	Naive_CD8	0.0367489	12.1242
NW133139	SLE	F	Neu	0.0307847	12.8956
NW133139	SLE	F	Plasmablast	0.0306695	11.8441
NW133139	SLE	F	SM_B	0.0333752	12.0016
NW133139	SLE	F	TEMRA_CD8	0.038359	10.0057
NW133139	SLE	F	Tfh	0.0406776	11.9861
NW133139	SLE	F	Th1	0.0427627	10.9562
NW133139	SLE	F	Th17	0.0396891	12.0208
NW133139	SLE	F	Th2	0.0406264	11.6329
NW133139	SLE	F	USM_B	0.032133	12.0317
NW133139	SLE	F	mDC	0.0351308	11.5715
NW133139	SLE	F	pDC	0.0289828	11.2789
NW133610	SLE	F	CD16p_Mono	0.0388766	11.1131
NW133610	SLE	F	CL_Mono	0.0336893	11.2843
NW133610	SLE	F	CM_CD8	0.0405959	11.531
NW133610	SLE	F	DN_B	0.0342533	11.5129
NW133610	SLE	F	EM_CD8	0.039173	11.429
NW133610	SLE	F	Fr._III_T	0.0402496	11.5839
NW133610	SLE	F	Fr._II_eTreg	0.041551	11.407
NW133610	SLE	F	Fr._I_nTreg	0.0382944	11.742
NW133610	SLE	F	Int_Mono	0.0381391	12.15
NW133610	SLE	F	LDG	0.0296402	12.6638
NW133610	SLE	F	Mem_CD4	0.0416684	12.5939
NW133610	SLE	F	NC_Mono	0.0408748	11.4496
NW133610	SLE	F	NK	0.0372421	11.2661
NW133610	SLE	F	Naive_B	0.0328076	11.7971
NW133610	SLE	F	Naive_CD4	0.0387197	11.8055
NW133610	SLE	F	Naive_CD8	0.038828	11.8763
NW133610	SLE	F	Neu	0.0335209	11.8958
NW133610	SLE	F	Plasmablast	0.0316484	11.2968
NW133610	SLE	F	SM_B	0.0338874	11.628
NW133610	SLE	F	TEMRA_CD8	0.0383423	11.4199
NW133610	SLE	F	Tfh	0.0403955	11.8407
NW133610	SLE	F	Th1	0.0409972	11.6583
NW133610	SLE	F	Th17	0.0401615	11.4478
NW133610	SLE	F	Th2	0.0410667	11.4442
NW133610	SLE	F	USM_B	0.0338504	12.4466
NW133610	SLE	F	mDC	0.038432	12.3874
NW133610	SLE	F	pDC	0.0301604	12.723
NW133961	HC	F	CD16p_Mono	0.040207	13.4214
NW133961	HC	F	CL_Mono	0.0347481	13.2474
NW133961	HC	F	CM_CD8	0.038946	13.6116
NW133961	HC	F	DN_B	0.0334333	13.1916
NW133961	HC	F	EM_CD8	0.0400271	13.4554
NW133961	HC	F	Fr._III_T	0.0392335	13.4453
NW133961	HC	F	Fr._II_eTreg	0.040169	13.6665
NW133961	HC	F	Fr._I_nTreg	0.0367926	13.5539
NW133961	HC	F	Int_Mono	0.0399574	13.5269
NW133961	HC	F	LDG	0.0307435	14.1231
NW133961	HC	F	Mem_CD4	0.0398034	13.2754
NW133961	HC	F	NC_Mono	0.0412808	13.5258
NW133961	HC	F	NK	0.037224	13.4068
NW133961	HC	F	Naive_B	0.0321739	12.7697
NW133961	HC	F	Naive_CD4	0.0369721	13.1197
NW133961	HC	F	Naive_CD8	0.037251	12.3429
NW133961	HC	F	Neu	0.0322919	13.596
NW133961	HC	F	Plasmablast	0.0308712	13.8751
NW133961	HC	F	SM_B	0.0332471	13.2861
NW133961	HC	F	TEMRA_CD8	0.0386762	12.5351
NW133961	HC	F	Tfh	0.0400412	13.3997
NW133961	HC	F	Th1	0.0396633	13.448
NW133961	HC	F	Th17	0.0394726	13.5161
NW133961	HC	F	Th2	0.03953	13.4972
NW133961	HC	F	USM_B	0.0326128	13.358
NW133961	HC	F	mDC	0.0375579	13.5299
NW133961	HC	F	pDC	0.0304613	14.0884
NW134410	SLE	F	CD16p_Mono	0.0379474	11.1131
NW134410	SLE	F	CL_Mono	0.0328619	11.8691
NW134410	SLE	F	CM_CD8	0.0427221	12.142
NW134410	SLE	F	DN_B	0.0343475	12.118
NW134410	SLE	F	EM_CD8	0.0427468	11.4109
NW134410	SLE	F	Fr._III_T	0.043254	11.8902
NW134410	SLE	F	Fr._II_eTreg	0.0426173	11.744
NW134410	SLE	F	Fr._I_nTreg	0.0388671	12.3825
NW134410	SLE	F	Int_Mono	0.0362583	11.407
NW134410	SLE	F	LDG	0.0313563	11.9859
NW134410	SLE	F	Mem_CD4	0.0415621	12.2492
NW134410	SLE	F	NC_Mono	0.0393435	11.3407
NW134410	SLE	F	NK	0.0366154	12.2156
NW134410	SLE	F	Naive_B	0.0328359	12.7559
NW134410	SLE	F	Naive_CD4	0.0387849	12.1311
NW134410	SLE	F	Naive_CD8	0.0388285	12.0283
NW134410	SLE	F	Neu	0.029408	9.89691
NW134410	SLE	F	Plasmablast	0.0301307	11.7117
NW134410	SLE	F	SM_B	0.0340081	12.0586
NW134410	SLE	F	TEMRA_CD8	0.0404335	11.5167
NW134410	SLE	F	Tfh	0.0441895	11.9048
NW134410	SLE	F	Th1	0.0465791	11.5163
NW134410	SLE	F	Th17	0.0422094	12.2599
NW134410	SLE	F	Th2	0.0418035	12.4517
NW134410	SLE	F	USM_B	0.0333376	12.6392
NW134410	SLE	F	mDC	0.0373468	10.8144
NW134410	SLE	F	pDC	0.0290417	10.4991
NW135283	SLE	F	CD16p_Mono	0.0374675	11.9753
NW135283	SLE	F	CL_Mono	0.033257	11.8691
NW135283	SLE	F	CM_CD8	0.0428693	12.2519
NW135283	SLE	F	DN_B	0.035911	12.6995
NW135283	SLE	F	EM_CD8	0.0410352	11.692
NW135283	SLE	F	Fr._III_T	0.040755	12.302
NW135283	SLE	F	Fr._II_eTreg	0.0408592	12.6182
NW135283	SLE	F	Fr._I_nTreg	0.038364	12.1795
NW135283	SLE	F	Int_Mono	0.0375936	12.3095
NW135283	SLE	F	LDG	0.0314166	12.9857
NW135283	SLE	F	Mem_CD4	0.0410485	12.1002
NW135283	SLE	F	NC_Mono	0.0389768	11.8579
NW135283	SLE	F	NK	0.0363068	11.983
NW135283	SLE	F	Naive_B	0.0348043	11.8105
NW135283	SLE	F	Naive_CD4	0.0381153	11.6783
NW135283	SLE	F	Naive_CD8	0.0384683	12.2377
NW135283	SLE	F	Neu	0.0333557	10.8962
NW135283	SLE	F	Plasmablast	0.0325717	11.2968
NW135283	SLE	F	SM_B	0.0354574	11.455
NW135283	SLE	F	TEMRA_CD8	0.0406566	12.5535
NW135283	SLE	F	Tfh	0.041768	11.3663
NW135283	SLE	F	Th1	0.0447914	11.4132
NW135283	SLE	F	Th17	0.0407675	11.997
NW135283	SLE	F	Th2	0.0410049	11.6994
NW135283	SLE	F	USM_B	0.0370341	11.8489
NW135283	SLE	F	mDC	0.0367009	11.1768
NW135283	SLE	F	pDC	0.0307787	11.4014
NW135362	SLE	F	CD16p_Mono	0.039796	11.9014
NW135362	SLE	F	CL_Mono	0.0351058	11.79
NW135362	SLE	F	DN_B	0.0351587	11.4013
NW135362	SLE	F	EM_CD8	0.0399584	12.5986
NW135362	SLE	F	Fr._III_T	0.0418739	12.089
NW135362	SLE	F	Fr._II_eTreg	0.0445451	11.4259
NW135362	SLE	F	Fr._I_nTreg	0.0421428	11.6482
NW135362	SLE	F	Int_Mono	0.0389615	12.3261
NW135362	SLE	F	LDG	0.0298934	10.6645
NW135362	SLE	F	Mem_CD4	0.0411027	11.2046
NW135362	SLE	F	NC_Mono	0.0407428	12.1438
NW135362	SLE	F	NK	0.037375	11.6308
NW135362	SLE	F	Naive_B	0.0342827	11.8238
NW135362	SLE	F	Naive_CD4	0.0377247	12.0464
NW135362	SLE	F	Naive_CD8	0.0373135	11.6722
NW135362	SLE	F	Neu	0.0322337	12.4806
NW135362	SLE	F	Plasmablast	0.0325729	10.7666
NW135362	SLE	F	SM_B	0.0357542	11.9014
NW135362	SLE	F	TEMRA_CD8	0.0395666	11.5167
NW135362	SLE	F	Tfh	0.0434944	11.6667
NW135362	SLE	F	Th1	0.0425907	12.302
NW135362	SLE	F	Th17	0.041146	12.5576
NW135362	SLE	F	Th2	0.0413618	12.9762
NW135362	SLE	F	USM_B	0.0353783	11.6244
NW135362	SLE	F	mDC	0.038616	12.2796
NW135362	SLE	F	pDC	0.0312518	13.3011
NW136194	SLE	F	CD16p_Mono	0.0388418	11.9572
NW136194	SLE	F	CL_Mono	0.0328605	11.6403
NW136194	SLE	F	CM_CD8	0.0411234	10.7515
NW136194	SLE	F	DN_B	0.0335026	12.1965
NW136194	SLE	F	EM_CD8	0.0401872	11.8484
NW136194	SLE	F	Fr._III_T	0.0396853	12.0781
NW136194	SLE	F	Fr._II_eTreg	0.0403427	12.225
NW136194	SLE	F	Fr._I_nTreg	0.0381419	12.1283
NW136194	SLE	F	Int_Mono	0.0367946	11.5558
NW136194	SLE	F	LDG	0.0284019	12.4712
NW136194	SLE	F	Mem_CD4	0.0399938	11.327
NW136194	SLE	F	NC_Mono	0.0391834	12.0256
NW136194	SLE	F	NK	0.0362449	11.8835
NW136194	SLE	F	Naive_CD4	0.0371041	11.6368
NW136194	SLE	F	Naive_CD8	0.0371189	12.1821
NW136194	SLE	F	Neu	0.029293	13.596
NW136194	SLE	F	Plasmablast	0.0310208	12.4705
NW136194	SLE	F	SM_B	0.0333813	11.8049
NW136194	SLE	F	TEMRA_CD8	0.0395214	11.7734
NW136194	SLE	F	Tfh	0.0407503	11.9461
NW136194	SLE	F	Th1	0.0424242	11.968
NW136194	SLE	F	Th17	0.0400152	11.923
NW136194	SLE	F	Th2	0.0397671	11.7998
NW136194	SLE	F	USM_B	0.032502	12.7337
NW136194	SLE	F	mDC	0.0370044	12.229
NW136194	SLE	F	pDC	0.0285456	11.418
NW136658	HC	F	CD16p_Mono	0.0412058	11.2386
NW136658	HC	F	CL_Mono	0.0346266	11.3684
NW136658	HC	F	CM_CD8	0.04238	11.7913
NW136658	HC	F	DN_B	0.0352051	11.8408
NW136658	HC	F	EM_CD8	0.0414918	11.8484
NW136658	HC	F	Fr._III_T	0.0422012	12.3114
NW136658	HC	F	Fr._II_eTreg	0.0423352	11.8314
NW136658	HC	F	Fr._I_nTreg	0.0392134	11.8928
NW136658	HC	F	Int_Mono	0.0432938	11.6647
NW136658	HC	F	LDG	0.0316551	0
NW136658	HC	F	NC_Mono	0.0419613	11.5011
NW136658	HC	F	NK	0.0388117	11.38
NW136658	HC	F	Naive_B	0.034092	11.5476
NW136658	HC	F	Naive_CD4	0.0382117	11.55
NW136658	HC	F	Naive_CD8	0.0381397	11.5139
NW136658	HC	F	Neu	0.033595	12.2176
NW136658	HC	F	Plasmablast	0.0318373	11.8441
NW136658	HC	F	SM_B	0.0345902	11.628
NW136658	HC	F	TEMRA_CD8	0.0456326	12.0953
NW136658	HC	F	Tfh	0.0560605	11.1541
NW136658	HC	F	Th1	0.0448553	11.4484
NW136658	HC	F	Th17	0.0422121	11.6447
NW136658	HC	F	Th2	0.0422053	11.6055
NW136658	HC	F	USM_B	0.0342748	11.6692
NW136658	HC	F	mDC	0.040073	11.2033
NW136658	HC	F	pDC	0.0304666	12.4667
NW136775	HC	F	CD16p_Mono	0.0410805	12.0796
NW136775	HC	F	CL_Mono	0.0354912	12.0997
NW136775	HC	F	CM_CD8	0.0391628	12.0565
NW136775	HC	F	DN_B	0.0330088	12.3674
NW136775	HC	F	EM_CD8	0.0381074	11.8751
NW136775	HC	F	Fr._III_T	0.0400642	12.2925
NW136775	HC	F	Fr._II_eTreg	0.0408092	11.8314
NW136775	HC	F	Fr._I_nTreg	0.0362425	11.5863
NW136775	HC	F	Int_Mono	0.0401022	12.2755
NW136775	HC	F	Mem_CD4	0.0393487	11.1676
NW136775	HC	F	NC_Mono	0.0413276	11.7766
NW136775	HC	F	NK	0.03734	11.646
NW136775	HC	F	Naive_B	0.0325927	11.4308
NW136775	HC	F	Naive_CD4	0.0360471	11.7482
NW136775	HC	F	Naive_CD8	0.0360845	11.8663
NW136775	HC	F	Neu	0.033491	13.2175
NW136775	HC	F	Plasmablast	0.0308768	12.0336
NW136775	HC	F	SM_B	0.0330255	12.2003
NW136775	HC	F	TEMRA_CD8	0.0393031	11.908
NW136775	HC	F	Tfh	0.0400487	12.1272
NW136775	HC	F	Th1	0.0397186	11.8012
NW136775	HC	F	Th17	0.0400964	11.7906
NW136775	HC	F	Th2	0.0399853	12.0134
NW136775	HC	F	USM_B	0.0319593	11.8226
NW136775	HC	F	mDC	0.0377057	12.2418
NW136775	HC	F	pDC	0.0304524	11.8938
NW137201	HC	F	CD16p_Mono	0.0413399	11.6535
NW137201	HC	F	CL_Mono	0.0347504	11.6847
NW137201	HC	F	CM_CD8	0.0435835	11.8686
NW137201	HC	F	DN_B	0.0342496	11.5129
NW137201	HC	F	EM_CD8	0.0402158	12.3548
NW137201	HC	F	Fr._III_T	0.0402089	11.9754
NW137201	HC	F	Fr._II_eTreg	0.0429056	11.407
NW137201	HC	F	Fr._I_nTreg	0.0365707	11.9232
NW137201	HC	F	Int_Mono	0.0401263	11.9277
NW137201	HC	F	LDG	0.0343009	11.9859
NW137201	HC	F	Mem_CD4	0.0387762	11.708
NW137201	HC	F	NC_Mono	0.0410336	11.7974
NW137201	HC	F	NK	0.0378112	11.5356
NW137201	HC	F	Naive_B	0.0321751	10.7285
NW137201	HC	F	Naive_CD4	0.0366991	11.5161
NW137201	HC	F	Naive_CD8	0.035567	11.6253
NW137201	HC	F	Neu	0.0352742	11.4809
NW137201	HC	F	Plasmablast	0.0302812	11.5659
NW137201	HC	F	SM_B	0.033416	11.2745
NW137201	HC	F	TEMRA_CD8	0.0394675	12.018
NW137201	HC	F	Tfh	0.0398937	11.6166
NW137201	HC	F	Th1	0.0396766	11.9559
NW137201	HC	F	Th17	0.040406	11.9103
NW137201	HC	F	Th2	0.0405037	11.4442
NW137201	HC	F	USM_B	0.0323242	11.7959
NW137201	HC	F	mDC	0.0374853	12.051
NW137201	HC	F	pDC	0.0303544	11.315
NW137973	SLE	F	CD16p_Mono	0.0405393	12.2533
NW137973	SLE	F	CL_Mono	0.0354645	12.473
NW137973	SLE	F	DN_B	0.0346881	12.0456
NW137973	SLE	F	EM_CD8	0.0380458	12.3065
NW137973	SLE	F	Fr._II_eTreg	0.040868	12.0416
NW137973	SLE	F	Mem_CD4	0.039179	11.8194
NW137973	SLE	F	NK	0.0373152	11.8041
NW137973	SLE	F	Naive_B	0.0343639	12.0556
NW137973	SLE	F	Naive_CD4	0.0359774	12.2935
NW137973	SLE	F	Naive_CD8	0.0360403	12.5642
NW137973	SLE	F	Plasmablast	0.0309213	11.8939
NW137973	SLE	F	SM_B	0.0353221	12.2981
NW137973	SLE	F	TEMRA_CD8	0.0383492	11.5353
NW137973	SLE	F	Tfh	0.0400501	12.2557
NW137973	SLE	F	Th1	0.0402102	12.2127
NW137973	SLE	F	Th17	0.0394369	12.3754
NW137973	SLE	F	Th2	0.0414431	11.971
NW137973	SLE	F	USM_B	0.0340657	12.2442
NW137980	SLE	F	CD16p_Mono	0.0417464	13.4345
NW137980	SLE	F	CL_Mono	0.0363099	13.4792
NW137980	SLE	F	CM_CD8	0.0401239	13.4575
NW137980	SLE	F	DN_B	0.0341593	13.0975
NW137980	SLE	F	EM_CD8	0.0413929	13.8209
NW137980	SLE	F	Fr._III_T	0.0408116	13.7274
NW137980	SLE	F	Fr._II_eTreg	0.0441775	13.6704
NW137980	SLE	F	Fr._I_nTreg	0.0384834	13.2961
NW137980	SLE	F	Int_Mono	0.0408058	13.6379
NW137980	SLE	F	LDG	0.0323498	14.5217
NW137980	SLE	F	Mem_CD4	0.0417506	13.5656
NW137980	SLE	F	NC_Mono	0.0418137	13.6565
NW137980	SLE	F	NK	0.0398253	13.5229
NW137980	SLE	F	Naive_B	0.0332893	13.5552
NW137980	SLE	F	Naive_CD4	0.0382912	13.5525
NW137980	SLE	F	Naive_CD8	0.03848	13.3962
NW137980	SLE	F	Neu	0.0336508	12.8956
NW137980	SLE	F	Plasmablast	0.0314416	13.386
NW137980	SLE	F	SM_B	0.0337759	13.3969
NW137980	SLE	F	TEMRA_CD8	0.0420594	13.5715
NW137980	SLE	F	Tfh	0.0414318	13.4181
NW137980	SLE	F	Th1	0.0416732	13.2379
NW137980	SLE	F	Th17	0.0408619	13.3187
NW137980	SLE	F	Th2	0.0407124	13.6662
NW137980	SLE	F	USM_B	0.0344963	13.4336
NW137980	SLE	F	mDC	0.038104	13.655
NW137980	SLE	F	pDC	0.0311641	13.1842
NW138574	SLE	F	CD16p_Mono	0.0413422	12.4862
NW138574	SLE	F	CL_Mono	0.0364498	12.2101
NW138574	SLE	F	CM_CD8	0.0392103	12.2422
NW138574	SLE	F	DN_B	0.0344102	12.271
NW138574	SLE	F	EM_CD8	0.039675	11.2157
NW138574	SLE	F	Fr._II_eTreg	0.0450789	12.0778
NW138574	SLE	F	Fr._I_nTreg	0.0375076	12.918
NW138574	SLE	F	Int_Mono	0.0399262	12.1312
NW138574	SLE	F	LDG	0.0296734	11.2492
NW138574	SLE	F	Mem_CD4	0.040571	11.6688
NW138574	SLE	F	NC_Mono	0.0427408	13.1757
NW138574	SLE	F	NK	0.0386469	12.0068
NW138574	SLE	F	Naive_B	0.0335849	11.8238
NW138574	SLE	F	Naive_CD4	0.0392621	12.1161
NW138574	SLE	F	Naive_CD8	0.0379436	11.2302
NW138574	SLE	F	Neu	0.0325021	12.8956
NW138574	SLE	F	SM_B	0.035149	12.4406
[truncated: 2,909 more rows]
