# Supplementary material for: X-linked transcriptome dysregulation across immune cells in systemic lupus erythematosus
Source: Biol Sex Differ. 2025 Sep 25;16:69. doi: 10.1186/s13293-025-00750-3 (PMC12466074; doi:10.1186/s13293-025-00750-3)
Supplement: Supplementary file 2 — Supplementary Table 2 [file 13293_2025_750_MOESM2_ESM.xlsx]

## Sheet: Sheet1
SUP TABLE 2 - Results of Differential Expression Analysis for X-linked genes (SLE vs HC). Includes classification of XCI of the XCI linked genes
Gene	Cell_Type	logFC	FDR	Classification	XCI
IL13RA1	CD16p_Mono	0.962654	2.38052e-17	Up-regulated	inactive
VSIG4	CD16p_Mono	3.55381	1.20919e-16	Up-regulated	escapee
CLCN4	CD16p_Mono	1.79773	2.20422e-16	Up-regulated	inactive
GPR82	CD16p_Mono	1.10023	8.60495e-15	Up-regulated	unknown
LAMP2	CD16p_Mono	0.309814	5.64446e-13	Up-regulated	inactive
RPL10	CD16p_Mono	-0.466339	5.69802e-13	Down-regulated	inactive
ATP6AP1	CD16p_Mono	0.269785	1.08917e-12	Up-regulated	inactive
SLC9A7	CD16p_Mono	-0.618437	1.71989e-12	Down-regulated	inactive
MSL3	CD16p_Mono	0.195132	8.68512e-12	Up-regulated	escapee
AVPR2	CD16p_Mono	-1.02294	1.38141e-11	Down-regulated	variable
RPS4X	CD16p_Mono	-0.350809	2.78941e-11	Down-regulated	escapee
IGBP1	CD16p_Mono	-0.24025	4.90322e-11	Down-regulated	inactive
GK	CD16p_Mono	0.441593	1.46145e-10	Up-regulated	inactive
TCEAL8	CD16p_Mono	0.360361	2.36356e-10	Up-regulated	unknown
MAGED1	CD16p_Mono	-0.355564	7.74513e-10	Down-regulated	inactive
TLR7	CD16p_Mono	0.55085	8.39451e-10	Up-regulated	inactive
GPR174	CD16p_Mono	-0.873866	2.13137e-09	Down-regulated	variable
OGT	CD16p_Mono	-0.301514	2.24893e-09	Down-regulated	inactive
BCOR	CD16p_Mono	-0.291745	2.67056e-09	Down-regulated	inactive
GPKOW	CD16p_Mono	0.269667	3.23365e-09	Up-regulated	inactive
PDK3	CD16p_Mono	-0.239738	3.82565e-09	Down-regulated	inactive
EIF2S3	CD16p_Mono	-0.227732	4.61552e-09	Down-regulated	escapee
P2RY10	CD16p_Mono	-1.27179	4.69975e-09	Down-regulated	variable
HMGN5	CD16p_Mono	0.757999	4.96103e-09	Up-regulated	variable
WAS	CD16p_Mono	0.359405	5.32782e-09	Up-regulated	variable
SLC25A5	CD16p_Mono	-0.255434	1.83619e-08	Down-regulated	inactive
CDK16	CD16p_Mono	0.181723	2.3319e-08	Up-regulated	escapee
ABCD1	CD16p_Mono	0.359105	3.94535e-08	Up-regulated	inactive
BCORL1	CD16p_Mono	-0.435731	5.36849e-08	Down-regulated	inactive
TCEAL4	CD16p_Mono	0.391642	7.01429e-08	Up-regulated	inactive
FTX	CD16p_Mono	-0.32645	7.57479e-08	Down-regulated	inactive
ATP7A	CD16p_Mono	-0.340192	1.11463e-07	Down-regulated	variable
EFNB1	CD16p_Mono	-0.266423	1.5808e-07	Down-regulated	inactive
XIST	CD16p_Mono	-0.691284	1.68534e-07	Down-regulated	inactive
CHST7	CD16p_Mono	-0.33577	2.05102e-07	Down-regulated	inactive
C1GALT1C1	CD16p_Mono	0.223275	3.72666e-07	Up-regulated	inactive
UPRT	CD16p_Mono	0.167649	3.84817e-07	Up-regulated	inactive
RBM3	CD16p_Mono	-0.237352	4.00635e-07	Down-regulated	inactive
GSPT2	CD16p_Mono	-0.347188	6.36709e-07	Down-regulated	inactive
CSTF2	CD16p_Mono	0.179383	1.36396e-06	Up-regulated	inactive
ZMAT1	CD16p_Mono	-0.29835	1.87681e-06	Down-regulated	inactive
AMOT	CD16p_Mono	-0.810851	2.00513e-06	Down-regulated	inactive
PDZD11	CD16p_Mono	0.168681	2.29441e-06	Up-regulated	unknown
CLIC2	CD16p_Mono	0.472329	2.48862e-06	Up-regulated	escapee
NHSL2	CD16p_Mono	-0.19525	2.58928e-06	Down-regulated	variable
PJA1	CD16p_Mono	0.203434	2.81887e-06	Up-regulated	inactive
RPL39	CD16p_Mono	-0.365836	3.26486e-06	Down-regulated	inactive
GNL3L	CD16p_Mono	-0.181202	3.53171e-06	Down-regulated	inactive
CA5BP1	CD16p_Mono	0.183626	7.67945e-06	Up-regulated	escapee
ZXDB	CD16p_Mono	-0.257582	7.75264e-06	Down-regulated	unknown
CYSLTR1	CD16p_Mono	0.202972	8.4917e-06	Up-regulated	inactive
AP1S2	CD16p_Mono	0.231517	8.77035e-06	Up-regulated	escapee
IDS	CD16p_Mono	-0.145423	9.06186e-06	Down-regulated	inactive
PGRMC1	CD16p_Mono	0.150146	1.76597e-05	Up-regulated	inactive
GEMIN8	CD16p_Mono	-0.198417	1.93316e-05	Down-regulated	escapee
TSC22D3	CD16p_Mono	0.404955	1.93735e-05	Up-regulated	inactive
PSMD10	CD16p_Mono	0.132397	2.08308e-05	Up-regulated	inactive
PNPLA4	CD16p_Mono	-0.219293	2.20562e-05	Down-regulated	escapee
FUNDC1	CD16p_Mono	0.325375	2.27059e-05	Up-regulated	escapee
MPP1	CD16p_Mono	0.116477	2.36036e-05	Up-regulated	escapee
ZNF41	CD16p_Mono	-0.182301	2.41646e-05	Down-regulated	inactive
MORF4L2	CD16p_Mono	0.149465	2.48364e-05	Up-regulated	inactive
UBQLN2	CD16p_Mono	0.0970974	2.54333e-05	Up-regulated	inactive
ATRX	CD16p_Mono	-0.125858	2.59057e-05	Down-regulated	escapee
SYAP1	CD16p_Mono	0.119757	2.70602e-05	Up-regulated	escapee
ABCB7	CD16p_Mono	-0.164704	2.76809e-05	Down-regulated	inactive
SSR4	CD16p_Mono	0.15162	2.83361e-05	Up-regulated	inactive
IL2RG	CD16p_Mono	0.285708	2.8892e-05	Up-regulated	unknown
STARD8	CD16p_Mono	0.237206	3.11088e-05	Up-regulated	escapee
ZNF75D	CD16p_Mono	-0.15345	5.55611e-05	Down-regulated	inactive
LINC01278	CD16p_Mono	-0.205141	6.40943e-05	Down-regulated	inactive
GDI1	CD16p_Mono	0.141591	7.73587e-05	Up-regulated	inactive
ARAF	CD16p_Mono	0.128732	7.79592e-05	Up-regulated	inactive
FGD1	CD16p_Mono	-0.283521	8.0602e-05	Down-regulated	inactive
CHIC1	CD16p_Mono	-0.398363	8.0602e-05	Down-regulated	inactive
PIN4	CD16p_Mono	0.182684	8.79822e-05	Up-regulated	inactive
XIAP	CD16p_Mono	-0.196535	0.000100661	Down-regulated	inactive
CD99L2	CD16p_Mono	-0.221476	0.000114137	Down-regulated	inactive
CA5B	CD16p_Mono	-0.266553	0.000115552	Down-regulated	escapee
ATG4A	CD16p_Mono	0.142825	0.000157495	Up-regulated	inactive
RPS6KA3	CD16p_Mono	-0.154353	0.000170809	Down-regulated	inactive
RPL36A	CD16p_Mono	-0.38048	0.000189697	Down-regulated	escapee
KANTR	CD16p_Mono	-0.350047	0.000232406	Down-regulated	inactive
HCCS	CD16p_Mono	0.131829	0.000246649	Up-regulated	inactive
PRPS1	CD16p_Mono	0.163563	0.00026822	Up-regulated	inactive
HDAC6	CD16p_Mono	-0.114695	0.000285113	Down-regulated	inactive
TSR2	CD16p_Mono	0.12477	0.000333164	Up-regulated	inactive
ZC4H2	CD16p_Mono	0.331729	0.000340961	Up-regulated	inactive
G6PD	CD16p_Mono	0.243452	0.000353489	Up-regulated	inactive
SYTL5	CD16p_Mono	-1.17957	0.000358526	Down-regulated	inactive
HUWE1	CD16p_Mono	-0.227854	0.000409015	Down-regulated	inactive
CACNA1F	CD16p_Mono	-0.510289	0.00047217	Down-regulated	inactive
PRKX	CD16p_Mono	-0.110936	0.000572108	Down-regulated	escapee
UPF3B	CD16p_Mono	-0.160342	0.000700377	Down-regulated	inactive
PHKA2	CD16p_Mono	-0.12508	0.000831332	Down-regulated	inactive
FLNA	CD16p_Mono	-0.215778	0.000859445	Down-regulated	inactive
SAT1	CD16p_Mono	0.142197	0.000942077	Up-regulated	inactive
ZDHHC9	CD16p_Mono	0.25221	0.00096091	Up-regulated	inactive
RAP2C	CD16p_Mono	0.154061	0.00098265	Up-regulated	inactive
ARHGEF6	CD16p_Mono	-0.143074	0.000989204	Down-regulated	inactive
CYBB	CD16p_Mono	0.163786	0.00122567	Up-regulated	inactive
OCRL	CD16p_Mono	-0.267813	0.00147057	Down-regulated	inactive
DDX3X	CD16p_Mono	-0.102726	0.00147114	Down-regulated	escapee
MED12	CD16p_Mono	-0.190194	0.00153115	Down-regulated	inactive
DYNLT3	CD16p_Mono	0.173464	0.00164827	Up-regulated	inactive
TBL1X	CD16p_Mono	-0.162115	0.00168424	Down-regulated	inactive
RPGR	CD16p_Mono	-0.125146	0.00172987	Down-regulated	inactive
SMC1A	CD16p_Mono	0.0758021	0.00180021	Up-regulated	escapee
MAGEH1	CD16p_Mono	-0.16984	0.00209547	Down-regulated	inactive
NAA10	CD16p_Mono	-0.103132	0.00230415	Down-regulated	variable
F8A1	CD16p_Mono	0.158332	0.00249083	Up-regulated	inactive
FAM199X	CD16p_Mono	-0.128093	0.00255935	Down-regulated	inactive
PRPS2	CD16p_Mono	0.289369	0.00270267	Up-regulated	inactive
DOCK11	CD16p_Mono	-0.153349	0.00292992	Down-regulated	inactive
ARHGAP4	CD16p_Mono	-0.119875	0.00309827	Down-regulated	escapee
NLGN3	CD16p_Mono	-0.375566	0.00330476	Down-regulated	inactive
ARMCX1	CD16p_Mono	0.239288	0.00331333	Up-regulated	inactive
TKTL1	CD16p_Mono	-0.458413	0.00373689	Down-regulated	inactive
ACOT9	CD16p_Mono	0.0758342	0.00382372	Up-regulated	inactive
TIMP1	CD16p_Mono	0.188468	0.00397647	Up-regulated	variable
PPP1R3F	CD16p_Mono	-0.237725	0.00415515	Down-regulated	inactive
NONO	CD16p_Mono	-0.056303	0.00437551	Down-regulated	inactive
PIGA	CD16p_Mono	0.121924	0.00450365	Up-regulated	inactive
GPM6B	CD16p_Mono	-0.370517	0.00493155	Down-regulated	escapee
NSDHL	CD16p_Mono	0.106508	0.00519641	Up-regulated	inactive
CTPS2	CD16p_Mono	0.145019	0.00540439	Up-regulated	escapee
SASH3	CD16p_Mono	0.0871581	0.00689522	Up-regulated	escapee
NKAPP1	CD16p_Mono	-0.227568	0.00691047	Down-regulated	inactive
ENOX2	CD16p_Mono	0.101797	0.00697363	Up-regulated	inactive
MED14	CD16p_Mono	-0.106606	0.00734725	Down-regulated	escapee
TMSB4X	CD16p_Mono	0.103467	0.00757812	Up-regulated	inactive
TCEAL1	CD16p_Mono	0.217115	0.00804788	Up-regulated	inactive
TIMM17B	CD16p_Mono	0.108276	0.00840579	Up-regulated	inactive
APEX2	CD16p_Mono	0.0796675	0.00871252	Up-regulated	inactive
IQSEC2	CD16p_Mono	-0.205696	0.00877246	Down-regulated	escapee
MTM1	CD16p_Mono	0.0918908	0.00887986	Up-regulated	inactive
ZRSR2	CD16p_Mono	0.130141	0.00896956	Up-regulated	escapee
BRWD3	CD16p_Mono	-0.205953	0.00902383	Down-regulated	inactive
MBNL3	CD16p_Mono	-0.171	0.00923179	Down-regulated	inactive
WDR44	CD16p_Mono	0.0975625	0.0093885	Up-regulated	inactive
REPS2	CD16p_Mono	-0.184052	0.00954438	Down-regulated	inactive
TAF1	CD16p_Mono	-0.22216	0.00957115	Down-regulated	inactive
MBTPS2	CD16p_Mono	0.105548	0.00966473	Up-regulated	inactive
ACSL4	CD16p_Mono	0.092837	0.00969891	Up-regulated	inactive
HMGB3	CD16p_Mono	-0.23375	0.0098772	Down-regulated	inactive
GPR34	CD16p_Mono	0.390049	0.0100447	Up-regulated	inactive
ARHGEF9	CD16p_Mono	-0.155	0.0106674	Down-regulated	inactive
GAB3	CD16p_Mono	-0.0818767	0.0115581	Down-regulated	inactive
SNORA70	CD16p_Mono	-0.209149	0.0115635	Down-regulated	unknown
CDKL5	CD16p_Mono	-0.200157	0.0116366	Down-regulated	inactive
BEX4	CD16p_Mono	0.170092	0.0116559	Up-regulated	inactive
UBE2A	CD16p_Mono	0.069565	0.0119671	Up-regulated	inactive
USP27X	CD16p_Mono	-0.318625	0.0131522	Down-regulated	unknown
FIRRE	CD16p_Mono	0.251392	0.0131766	Up-regulated	variable
SLC35A2	CD16p_Mono	0.0807539	0.0139101	Up-regulated	inactive
ZNF630	CD16p_Mono	-0.339381	0.0140675	Down-regulated	inactive
LINC00630	CD16p_Mono	-0.187357	0.015998	Down-regulated	unknown
PQBP1	CD16p_Mono	-0.0777086	0.0171458	Down-regulated	variable
FTSJ1	CD16p_Mono	0.0661975	0.0179979	Up-regulated	inactive
FAM104B	CD16p_Mono	-0.103006	0.0185838	Down-regulated	inactive
PORCN	CD16p_Mono	-0.159006	0.0186186	Down-regulated	inactive
SLC10A3	CD16p_Mono	0.0932587	0.0187227	Up-regulated	inactive
TMLHE	CD16p_Mono	-0.0803119	0.0188723	Down-regulated	inactive
BCAP31	CD16p_Mono	0.0770296	0.0190827	Up-regulated	inactive
PIM2	CD16p_Mono	0.210036	0.0192296	Up-regulated	inactive
USP9X	CD16p_Mono	-0.188249	0.0193491	Down-regulated	escapee
RAB39B	CD16p_Mono	-0.358646	0.0218575	Down-regulated	inactive
MAP7D3	CD16p_Mono	-0.135413	0.0219055	Down-regulated	inactive
SYN1	CD16p_Mono	-0.390392	0.0240893	Down-regulated	inactive
TMEM164	CD16p_Mono	-0.106118	0.0242315	Down-regulated	inactive
DIAPH2	CD16p_Mono	0.079322	0.0252242	Up-regulated	inactive
BRCC3	CD16p_Mono	0.0622659	0.0255528	Up-regulated	inactive
MECP2	CD16p_Mono	-0.0834227	0.0263584	Down-regulated	escapee
AIFM1	CD16p_Mono	-0.0647252	0.0268126	Down-regulated	inactive
RBM41	CD16p_Mono	0.0808222	0.0280952	Up-regulated	inactive
TMEM185A	CD16p_Mono	-0.0965733	0.0284619	Down-regulated	inactive
FAM3A	CD16p_Mono	-0.100639	0.0286231	Down-regulated	inactive
OFD1	CD16p_Mono	-0.0914614	0.030025	Down-regulated	escapee
LAGE3	CD16p_Mono	0.120444	0.0317069	Up-regulated	inactive
RBBP7	CD16p_Mono	-0.0655274	0.0317633	Down-regulated	inactive
XPNPEP2	CD16p_Mono	-0.2008	0.0347109	Down-regulated	inactive
ARSD	CD16p_Mono	-0.124316	0.0362163	Down-regulated	escapee
YIPF6	CD16p_Mono	0.0597286	0.0381859	Up-regulated	inactive
WWC3	CD16p_Mono	0.10286	0.0384861	Up-regulated	inactive
VMA21	CD16p_Mono	-0.076653	0.0412414	Down-regulated	inactive
ZNF185	CD16p_Mono	-0.189724	0.0412414	Down-regulated	inactive
TRAPPC2	CD16p_Mono	-0.0835548	0.0435632	Down-regulated	escapee
STAG2	CD16p_Mono	-0.0826928	0.0438924	Down-regulated	inactive
ARMCX6	CD16p_Mono	-0.0817939	0.0451291	Down-regulated	inactive
PNMA5	CD16p_Mono	-0.285857	0.04733	Down-regulated	variable
PRICKLE3	CD16p_Mono	0.106101	0.0525296	Non-significant	inactive
COX7B	CD16p_Mono	0.0816134	0.0537046	Non-significant	escapee
IKBKG	CD16p_Mono	0.0846659	0.0539608	Non-significant	escapee
MOSPD1	CD16p_Mono	-0.105476	0.0573534	Non-significant	inactive
CLCN5	CD16p_Mono	-0.131985	0.0576255	Non-significant	inactive
PLP2	CD16p_Mono	0.141469	0.057774	Non-significant	inactive
MCTS1	CD16p_Mono	0.0781936	0.0582781	Non-significant	inactive
UXT	CD16p_Mono	-0.0853229	0.0599407	Non-significant	inactive
TSPYL2	CD16p_Mono	-0.1465	0.0702617	Non-significant	inactive
MAGED2	CD16p_Mono	0.0755812	0.0709989	Non-significant	inactive
BTK	CD16p_Mono	-0.0493071	0.0729828	Non-significant	escapee
GRIPAP1	CD16p_Mono	0.0543512	0.0738897	Non-significant	inactive
SH3BGRL	CD16p_Mono	-0.0615156	0.0747247	Non-significant	inactive
UTP14A	CD16p_Mono	0.0612365	0.077515	Non-significant	inactive
TAF9B	CD16p_Mono	-0.0944321	0.0788894	Non-significant	inactive
FAM50A	CD16p_Mono	-0.0471726	0.0808812	Non-significant	inactive
TLR8	CD16p_Mono	0.0731734	0.0904633	Non-significant	unknown
FMR1	CD16p_Mono	-0.107555	0.0909893	Non-significant	inactive
HSD17B10	CD16p_Mono	0.050948	0.0924528	Non-significant	inactive
NDUFB11	CD16p_Mono	0.0706342	0.0961728	Non-significant	inactive
TFE3	CD16p_Mono	0.0646352	0.100845	Non-significant	inactive
SPIN4	CD16p_Mono	-0.103791	0.104341	Non-significant	inactive
PHF8	CD16p_Mono	-0.0739483	0.105079	Non-significant	inactive
CHM	CD16p_Mono	-0.0765644	0.106827	Non-significant	inactive
TIMM8A	CD16p_Mono	-0.106373	0.110001	Non-significant	inactive
KDM6A	CD16p_Mono	0.0537487	0.1164	Non-significant	escapee
SLC25A5-AS1	CD16p_Mono	-0.142232	0.1188	Non-significant	inactive
RRAGB	CD16p_Mono	-0.063258	0.120404	Non-significant	inactive
MOSPD2	CD16p_Mono	-0.0656826	0.12935	Non-significant	inactive
WDR45	CD16p_Mono	-0.0543245	0.134167	Non-significant	inactive
MID1IP1	CD16p_Mono	0.0784234	0.138011	Non-significant	inactive
HCFC1	CD16p_Mono	-0.124817	0.139543	Non-significant	inactive
SPIN3	CD16p_Mono	-0.0837318	0.141375	Non-significant	inactive
CCDC22	CD16p_Mono	0.051434	0.141711	Non-significant	inactive
SLC25A14	CD16p_Mono	-0.0728948	0.14628	Non-significant	inactive
CFP	CD16p_Mono	-0.0725374	0.147955	Non-significant	inactive
USP11	CD16p_Mono	0.0579097	0.148147	Non-significant	inactive
STS	CD16p_Mono	0.0757204	0.1486	Non-significant	escapee
STK26	CD16p_Mono	0.0778725	0.149154	Non-significant	inactive
LINC01560	CD16p_Mono	0.0896535	0.154045	Non-significant	inactive
ZBTB33	CD16p_Mono	-0.0633378	0.158813	Non-significant	inactive
SCML1	CD16p_Mono	-0.130649	0.166977	Non-significant	inactive
TRMT2B	CD16p_Mono	-0.0532345	0.17288	Non-significant	inactive
NHS	CD16p_Mono	0.216234	0.18463	Non-significant	variable
ARMCX4	CD16p_Mono	-0.11263	0.188006	Non-significant	inactive
SCML2	CD16p_Mono	0.141539	0.188725	Non-significant	inactive
JPX	CD16p_Mono	-0.0528022	0.195746	Non-significant	escapee
SOWAHD	CD16p_Mono	-0.0744769	0.204526	Non-significant	unknown
ZNF275	CD16p_Mono	-0.0922347	0.207646	Non-significant	inactive
PGK1	CD16p_Mono	-0.0440799	0.210905	Non-significant	escapee
MMGT1	CD16p_Mono	-0.0589458	0.222244	Non-significant	inactive
FAM120C	CD16p_Mono	-0.120834	0.222431	Non-significant	inactive
UBL4A	CD16p_Mono	-0.0453028	0.226885	Non-significant	inactive
PRAF2	CD16p_Mono	0.0608531	0.227789	Non-significant	inactive
CUL4B	CD16p_Mono	-0.0587667	0.239516	Non-significant	inactive
MAGIX	CD16p_Mono	-0.0992354	0.241127	Non-significant	inactive
KRBOX4	CD16p_Mono	-0.0472196	0.245489	Non-significant	inactive
ZNF674	CD16p_Mono	-0.115146	0.255312	Non-significant	inactive
RP2	CD16p_Mono	-0.0445948	0.258999	Non-significant	inactive
KLHL15	CD16p_Mono	-0.0865565	0.265852	Non-significant	inactive
RBMX2	CD16p_Mono	-0.0539236	0.270827	Non-significant	inactive
SLC25A43	CD16p_Mono	-0.0552988	0.274371	Non-significant	inactive
ZNF81	CD16p_Mono	-0.0836268	0.297687	Non-significant	inactive
MSN	CD16p_Mono	-0.030829	0.30388	Non-significant	inactive
DKC1	CD16p_Mono	-0.0461476	0.307527	Non-significant	inactive
ZNF182	CD16p_Mono	-0.0526627	0.309449	Non-significant	inactive
HDX	CD16p_Mono	0.0605396	0.329248	Non-significant	inactive
SNX12	CD16p_Mono	-0.0764301	0.342518	Non-significant	inactive
RBMX	CD16p_Mono	-0.0272067	0.347052	Non-significant	inactive
RBM10	CD16p_Mono	0.0413881	0.354749	Non-significant	inactive
SPIN2B	CD16p_Mono	-0.0574163	0.370915	Non-significant	unknown
SLC9A6	CD16p_Mono	-0.0407904	0.378022	Non-significant	inactive
RLIM	CD16p_Mono	-0.0525949	0.397326	Non-significant	inactive
TAB3	CD16p_Mono	-0.0717071	0.401122	Non-significant	inactive
SMS	CD16p_Mono	0.0257298	0.404388	Non-significant	inactive
ARHGAP6	CD16p_Mono	-0.177665	0.405634	Non-significant	inactive
NKRF	CD16p_Mono	-0.0413578	0.406223	Non-significant	inactive
SLC25A53	CD16p_Mono	0.0729252	0.414592	Non-significant	inactive
CMC4	CD16p_Mono	-0.0678077	0.423013	Non-significant	inactive
IDH3G	CD16p_Mono	0.0225911	0.423822	Non-significant	inactive
OPHN1	CD16p_Mono	-0.102356	0.450284	Non-significant	inactive
HDAC8	CD16p_Mono	0.0326139	0.459976	Non-significant	inactive
IRAK1	CD16p_Mono	-0.0238839	0.468024	Non-significant	inactive
RAB9A	CD16p_Mono	0.031045	0.47117	Non-significant	escapee
MTMR1	CD16p_Mono	-0.0265155	0.473018	Non-significant	inactive
RPA4	CD16p_Mono	0.0878153	0.473777	Non-significant	unknown
TMEM187	CD16p_Mono	0.0663247	0.488379	Non-significant	inactive
MED14OS	CD16p_Mono	-0.0620364	0.495016	Non-significant	unknown
VBP1	CD16p_Mono	-0.023367	0.521896	Non-significant	inactive
RENBP	CD16p_Mono	-0.0439084	0.521991	Non-significant	escapee
FOXO4	CD16p_Mono	-0.0627183	0.523967	Non-significant	variable
SUV39H1	CD16p_Mono	0.0407238	0.530898	Non-significant	inactive
ZMYM3	CD16p_Mono	0.0440076	0.533085	Non-significant	inactive
MTCP1	CD16p_Mono	-0.0732599	0.540501	Non-significant	inactive
FUNDC2	CD16p_Mono	-0.0202324	0.544836	Non-significant	inactive
PHF6	CD16p_Mono	0.0312267	0.5527	Non-significant	inactive
PDHA1	CD16p_Mono	-0.0182217	0.56485	Non-significant	inactive
ZXDA	CD16p_Mono	-0.0421507	0.568224	Non-significant	unknown
MTMR8	CD16p_Mono	-0.0493337	0.571488	Non-significant	inactive
ARMCX5	CD16p_Mono	0.0340771	0.574046	Non-significant	unknown
ZFX	CD16p_Mono	-0.0165444	0.582596	Non-significant	escapee
NXT2	CD16p_Mono	0.0255944	0.594131	Non-significant	inactive
ARMCX2	CD16p_Mono	-0.0823657	0.596941	Non-significant	inactive
OTUD5	CD16p_Mono	0.0156652	0.604208	Non-significant	inactive
POLA1	CD16p_Mono	-0.0359774	0.606288	Non-significant	inactive
F8	CD16p_Mono	0.0457804	0.623394	Non-significant	escapee
ATP11C	CD16p_Mono	-0.0283171	0.630455	Non-significant	inactive
KDM5C	CD16p_Mono	-0.0217268	0.630715	Non-significant	escapee
ARMCX3	CD16p_Mono	-0.015734	0.647536	Non-significant	inactive
MAGT1	CD16p_Mono	-0.0151831	0.649485	Non-significant	inactive
ZNF280C	CD16p_Mono	-0.034181	0.653982	Non-significant	variable
HTATSF1	CD16p_Mono	-0.0178047	0.66	Non-significant	inactive
TCEANC	CD16p_Mono	-0.023762	0.661058	Non-significant	escapee
APOO	CD16p_Mono	0.0231264	0.662774	Non-significant	inactive
RNF113A	CD16p_Mono	0.0162484	0.67321	Non-significant	inactive
ATP6AP2	CD16p_Mono	-0.014913	0.69601	Non-significant	inactive
UBA1	CD16p_Mono	-0.0128424	0.718092	Non-significant	escapee
FANCB	CD16p_Mono	0.0470156	0.722723	Non-significant	inactive
AMMECR1	CD16p_Mono	-0.0179968	0.724722	Non-significant	inactive
PBDC1	CD16p_Mono	0.0145876	0.726055	Non-significant	inactive
WDR13	CD16p_Mono	-0.0163083	0.729419	Non-significant	inactive
RAP2C-AS1	CD16p_Mono	-0.0295362	0.730768	Non-significant	inactive
PLXNA3	CD16p_Mono	-0.0522529	0.76394	Non-significant	inactive
CASK	CD16p_Mono	-0.017346	0.777019	Non-significant	escapee
PRDX4	CD16p_Mono	-0.0127064	0.787484	Non-significant	inactive
ZNF674-AS1	CD16p_Mono	-0.0211248	0.798233	Non-significant	inactive
CXorf38	CD16p_Mono	-0.00816383	0.799352	Non-significant	escapee
EMD	CD16p_Mono	-0.014679	0.802962	Non-significant	escapee
TBC1D25	CD16p_Mono	0.0121926	0.809753	Non-significant	inactive
HPRT1	CD16p_Mono	-0.00909315	0.816741	Non-significant	inactive
SH3KBP1	CD16p_Mono	0.00913709	0.825361	Non-significant	inactive
SLITRK4	CD16p_Mono	-0.0206404	0.835044	Non-significant	unknown
NDUFA1	CD16p_Mono	-0.00952435	0.839288	Non-significant	inactive
CETN2	CD16p_Mono	0.00878483	0.85221	Non-significant	inactive
HAUS7	CD16p_Mono	0.0090261	0.853545	Non-significant	inactive
INE1	CD16p_Mono	-0.0136283	0.868449	Non-significant	unknown
EIF1AX	CD16p_Mono	0.00608131	0.872957	Non-significant	escapee
GLA	CD16p_Mono	0.00649257	0.873152	Non-significant	inactive
ZNF449	CD16p_Mono	0.00857295	0.890573	Non-significant	inactive
NKAP	CD16p_Mono	-0.00608923	0.897469	Non-significant	inactive
ELF4	CD16p_Mono	0.00499781	0.91581	Non-significant	inactive
YY2	CD16p_Mono	-0.0132439	0.92415	Non-significant	unknown
MIR223	CD16p_Mono	0.00957252	0.924916	Non-significant	unknown
TXLNG	CD16p_Mono	-0.00452518	0.929652	Non-significant	escapee
EBP	CD16p_Mono	0.00563012	0.935119	Non-significant	inactive
APOOL	CD16p_Mono	0.0050216	0.93964	Non-significant	inactive
ALG13	CD16p_Mono	-0.00207711	0.962696	Non-significant	variable
THOC2	CD16p_Mono	-0.00135286	0.969751	Non-significant	inactive
ELK1	CD16p_Mono	-0.00114226	0.983959	Non-significant	inactive
DNASE1L1	CD16p_Mono	-0.00101845	0.984087	Non-significant	inactive
LAS1L	CD16p_Mono	0.000264874	0.994323	Non-significant	inactive
RPS4X	CL_Mono	-0.378637	3.7466e-17	Down-regulated	escapee
RPL10	CL_Mono	-0.477583	5.8208e-17	Down-regulated	inactive
SASH3	CL_Mono	0.288771	6.25889e-16	Up-regulated	escapee
CYSLTR1	CL_Mono	0.438618	4.52496e-14	Up-regulated	inactive
ATP6AP1	CL_Mono	0.265049	1.32869e-13	Up-regulated	inactive
IGBP1	CL_Mono	-0.24404	2.04761e-13	Down-regulated	inactive
TMEM255A	CL_Mono	1.64002	2.52107e-13	Up-regulated	inactive
EIF2S3	CL_Mono	-0.284643	3.89165e-13	Down-regulated	escapee
SLC38A5	CL_Mono	1.64328	4.13398e-13	Up-regulated	inactive
LAMP2	CL_Mono	0.204197	5.26381e-12	Up-regulated	inactive
DIAPH2	CL_Mono	0.247339	5.76592e-12	Up-regulated	inactive
CLCN4	CL_Mono	0.976483	1.74665e-11	Up-regulated	inactive
SLC25A5	CL_Mono	-0.263807	1.75783e-11	Down-regulated	inactive
GDI1	CL_Mono	0.249618	2.52028e-11	Up-regulated	inactive
WAS	CL_Mono	0.43793	2.72791e-11	Up-regulated	variable
EFNB1	CL_Mono	-0.427063	8.64209e-11	Down-regulated	inactive
MPP1	CL_Mono	0.166174	1.27539e-10	Up-regulated	escapee
GPKOW	CL_Mono	0.254091	4.08588e-10	Up-regulated	inactive
PORCN	CL_Mono	-0.357991	1.72874e-09	Down-regulated	inactive
C1GALT1C1	CL_Mono	0.233306	7.84173e-09	Up-regulated	inactive
CA5BP1	CL_Mono	0.237046	8.35864e-09	Up-regulated	escapee
GRIPAP1	CL_Mono	0.17633	1.99619e-08	Up-regulated	inactive
ABCB7	CL_Mono	-0.2191	2.49014e-08	Down-regulated	inactive
TBL1X	CL_Mono	-0.253808	3.93665e-08	Down-regulated	inactive
TSC22D3	CL_Mono	0.656602	4.23423e-08	Up-regulated	inactive
ZXDB	CL_Mono	-0.365144	5.85854e-08	Down-regulated	unknown
OPHN1	CL_Mono	-0.535259	7.26791e-08	Down-regulated	inactive
WDR44	CL_Mono	0.199077	9.08431e-08	Up-regulated	inactive
STARD8	CL_Mono	0.340746	1.06671e-07	Up-regulated	escapee
UBQLN2	CL_Mono	0.110371	1.26925e-07	Up-regulated	inactive
ACOT9	CL_Mono	0.141273	2.15752e-07	Up-regulated	inactive
GK	CL_Mono	0.358278	2.44621e-07	Up-regulated	inactive
G6PD	CL_Mono	0.335754	3.13882e-07	Up-regulated	inactive
MAGED2	CL_Mono	0.181229	3.25271e-07	Up-regulated	inactive
IKBKG	CL_Mono	0.2013	5.79653e-07	Up-regulated	escapee
MSN	CL_Mono	0.119598	8.30539e-07	Up-regulated	inactive
RPL39	CL_Mono	-0.361603	9.37353e-07	Down-regulated	inactive
MAGED1	CL_Mono	-0.275461	9.91897e-07	Down-regulated	inactive
OGT	CL_Mono	-0.255558	1.53363e-06	Down-regulated	inactive
LINC01278	CL_Mono	-0.316588	1.89568e-06	Down-regulated	inactive
PGK1	CL_Mono	0.133545	2.22036e-06	Up-regulated	escapee
SNORA70	CL_Mono	-0.366199	3.29126e-06	Down-regulated	unknown
ABCD1	CL_Mono	0.291157	4.03552e-06	Up-regulated	inactive
KDM6A	CL_Mono	0.148978	7.59452e-06	Up-regulated	escapee
ATG4A	CL_Mono	0.159581	7.75651e-06	Up-regulated	inactive
ARAF	CL_Mono	0.128676	1.57569e-05	Up-regulated	inactive
ACSL4	CL_Mono	0.168516	1.5801e-05	Up-regulated	inactive
GSPT2	CL_Mono	-0.338231	1.5813e-05	Down-regulated	inactive
RP2	CL_Mono	0.145407	1.67428e-05	Up-regulated	inactive
UXT	CL_Mono	-0.181286	1.7584e-05	Down-regulated	inactive
IL2RG	CL_Mono	0.282934	1.76515e-05	Up-regulated	unknown
FGD1	CL_Mono	-0.336118	2.2561e-05	Down-regulated	inactive
FTX	CL_Mono	-0.2389	3.1641e-05	Down-regulated	inactive
ELF4	CL_Mono	0.194376	3.68e-05	Up-regulated	inactive
NONO	CL_Mono	-0.0715834	4.05649e-05	Down-regulated	inactive
TSPYL2	CL_Mono	-0.505501	4.20064e-05	Down-regulated	inactive
ATP7A	CL_Mono	-0.261464	4.29893e-05	Down-regulated	variable
MSL3	CL_Mono	0.0984215	4.63235e-05	Up-regulated	escapee
DNASE1L1	CL_Mono	0.184314	4.69411e-05	Up-regulated	inactive
BCORL1	CL_Mono	-0.291708	5.50752e-05	Down-regulated	inactive
KANTR	CL_Mono	-0.292365	6.08228e-05	Down-regulated	inactive
YIPF6	CL_Mono	0.129604	6.32916e-05	Up-regulated	inactive
TAF9B	CL_Mono	-0.203122	6.91105e-05	Down-regulated	inactive
IDH3G	CL_Mono	0.0973182	8.22624e-05	Up-regulated	inactive
ZDHHC9	CL_Mono	0.379666	8.34812e-05	Up-regulated	inactive
POLA1	CL_Mono	-0.272214	8.70612e-05	Down-regulated	inactive
SLC9A7	CL_Mono	-0.37477	8.70612e-05	Down-regulated	inactive
SLC25A14	CL_Mono	-0.197464	9.68731e-05	Down-regulated	inactive
VSIG4	CL_Mono	0.778844	0.000101629	Up-regulated	escapee
IDS	CL_Mono	-0.140408	0.00011284	Down-regulated	inactive
BCOR	CL_Mono	-0.218411	0.000129303	Down-regulated	inactive
SYAP1	CL_Mono	0.123776	0.000143216	Up-regulated	escapee
PDK3	CL_Mono	-0.172262	0.000144314	Down-regulated	inactive
SAT1	CL_Mono	0.205791	0.000145393	Up-regulated	inactive
SMC1A	CL_Mono	0.093994	0.000146546	Up-regulated	escapee
UPF3B	CL_Mono	-0.14466	0.000176782	Down-regulated	inactive
NAA10	CL_Mono	-0.125685	0.000202511	Down-regulated	variable
TIMP1	CL_Mono	0.173961	0.000231255	Up-regulated	variable
COX7B	CL_Mono	0.149604	0.00023176	Up-regulated	escapee
OCRL	CL_Mono	-0.328059	0.000253347	Down-regulated	inactive
ASB9	CL_Mono	0.547477	0.000254646	Up-regulated	inactive
MED14OS	CL_Mono	-0.283706	0.000272055	Down-regulated	unknown
APEX2	CL_Mono	0.104436	0.000348854	Up-regulated	inactive
RBM3	CL_Mono	-0.167971	0.000356718	Down-regulated	inactive
RPL36A	CL_Mono	-0.304076	0.000426788	Down-regulated	escapee
ZNF630	CL_Mono	-0.34777	0.000437231	Down-regulated	inactive
MAP7D3	CL_Mono	-0.207883	0.000583196	Down-regulated	inactive
ZNF275	CL_Mono	-0.233882	0.000620845	Down-regulated	inactive
CDK16	CL_Mono	0.100242	0.000737982	Up-regulated	escapee
LINC01560	CL_Mono	0.233602	0.00076605	Up-regulated	inactive
TCEAL8	CL_Mono	0.151578	0.000828821	Up-regulated	unknown
CHST7	CL_Mono	-0.282167	0.00111538	Down-regulated	inactive
ZMAT1	CL_Mono	-0.204546	0.00121533	Down-regulated	inactive
XIST	CL_Mono	-0.406999	0.001291	Down-regulated	inactive
CD99L2	CL_Mono	-0.185999	0.00137983	Down-regulated	inactive
APOOL	CL_Mono	0.160678	0.00171097	Up-regulated	inactive
GPC4	CL_Mono	-0.479656	0.00179722	Down-regulated	inactive
NHSL2	CL_Mono	-0.107474	0.00199246	Down-regulated	variable
ZRSR2	CL_Mono	0.149659	0.00230195	Up-regulated	escapee
NXT2	CL_Mono	0.132285	0.00250381	Up-regulated	inactive
KLHL15	CL_Mono	-0.239953	0.00263311	Down-regulated	inactive
ARMCX4	CL_Mono	-0.259021	0.0028313	Down-regulated	inactive
ZNF75D	CL_Mono	-0.117093	0.0028393	Down-regulated	inactive
SPIN3	CL_Mono	-0.201327	0.00283994	Down-regulated	inactive
TFE3	CL_Mono	0.123581	0.00287543	Up-regulated	inactive
VMA21	CL_Mono	-0.105139	0.00305689	Down-regulated	inactive
CACNA1F	CL_Mono	-0.362542	0.00332192	Down-regulated	inactive
GAB3	CL_Mono	-0.0925353	0.00339675	Down-regulated	inactive
ARMCX3	CL_Mono	0.0782668	0.00353525	Up-regulated	inactive
RPGR	CL_Mono	-0.131423	0.00365126	Down-regulated	inactive
NHS	CL_Mono	-0.286415	0.00365325	Down-regulated	variable
ATRX	CL_Mono	-0.0740679	0.0041781	Down-regulated	escapee
SUV39H1	CL_Mono	-0.168466	0.00430837	Down-regulated	inactive
STS	CL_Mono	0.202578	0.00464541	Up-regulated	escapee
CCDC22	CL_Mono	0.0988315	0.00498268	Up-regulated	inactive
FTSJ1	CL_Mono	0.0794178	0.00498942	Up-regulated	inactive
ARHGEF9	CL_Mono	-0.174633	0.00507924	Down-regulated	inactive
BCAP31	CL_Mono	0.0875122	0.00547176	Up-regulated	inactive
DDX3X	CL_Mono	-0.0749791	0.00723554	Down-regulated	escapee
NSDHL	CL_Mono	0.0906203	0.00734353	Up-regulated	inactive
MID1IP1	CL_Mono	-0.152752	0.00769447	Down-regulated	inactive
ZNF41	CL_Mono	-0.124459	0.00808774	Down-regulated	inactive
F8A1	CL_Mono	0.127345	0.00837373	Up-regulated	inactive
TLR7	CL_Mono	0.213968	0.00880685	Up-regulated	inactive
TBC1D8B	CL_Mono	0.377475	0.0091997	Up-regulated	inactive
SOWAHD	CL_Mono	-0.143512	0.00969911	Down-regulated	unknown
NDUFA1	CL_Mono	0.0898152	0.0103363	Up-regulated	inactive
FAM104B	CL_Mono	-0.137504	0.0103363	Down-regulated	inactive
TMLHE	CL_Mono	0.0896209	0.0107036	Up-regulated	inactive
PIN4	CL_Mono	0.115957	0.0114683	Up-regulated	inactive
SLC10A3	CL_Mono	0.0973221	0.0121557	Up-regulated	inactive
HCCS	CL_Mono	0.0903534	0.0128132	Up-regulated	inactive
RAP2C	CL_Mono	0.09449	0.0129318	Up-regulated	inactive
MMGT1	CL_Mono	-0.115022	0.0138597	Down-regulated	inactive
CHIC1	CL_Mono	-0.34895	0.0141863	Down-regulated	inactive
LINC00630	CL_Mono	-0.205023	0.0143463	Down-regulated	unknown
MAGEH1	CL_Mono	-0.147069	0.0148896	Down-regulated	inactive
TIMM8A	CL_Mono	-0.187028	0.0151177	Down-regulated	inactive
CLCN5	CL_Mono	-0.186171	0.0153113	Down-regulated	inactive
PRAF2	CL_Mono	0.133794	0.0156317	Up-regulated	inactive
RBM10	CL_Mono	0.118822	0.0158553	Up-regulated	inactive
MBNL3	CL_Mono	-0.176613	0.0177688	Down-regulated	inactive
PIGA	CL_Mono	0.109898	0.0185177	Up-regulated	inactive
WWC3	CL_Mono	0.124236	0.0187091	Up-regulated	inactive
PPP1R3F	CL_Mono	-0.16992	0.0212266	Down-regulated	inactive
RBM41	CL_Mono	0.0699218	0.0232942	Up-regulated	inactive
JPX	CL_Mono	0.083686	0.0239672	Up-regulated	escapee
CSTF2	CL_Mono	0.0853715	0.0244721	Up-regulated	inactive
UPRT	CL_Mono	0.0926022	0.0252314	Up-regulated	inactive
FHL1	CL_Mono	-0.421868	0.0257331	Down-regulated	inactive
CASK	CL_Mono	-0.100378	0.0265967	Down-regulated	escapee
SH3BGRL	CL_Mono	0.0755881	0.0270955	Up-regulated	inactive
SPIN4	CL_Mono	-0.154289	0.0272537	Down-regulated	inactive
IRAK1	CL_Mono	0.0677007	0.0276461	Up-regulated	inactive
MED14	CL_Mono	-0.0872701	0.0286385	Down-regulated	escapee
TMSB4X	CL_Mono	0.0682103	0.029873	Up-regulated	inactive
UBA1	CL_Mono	0.0625724	0.030155	Up-regulated	escapee
RBMX	CL_Mono	-0.0552631	0.0321404	Down-regulated	inactive
GEMIN8	CL_Mono	-0.0887134	0.0324333	Down-regulated	escapee
OFD1	CL_Mono	-0.0918244	0.0336455	Down-regulated	escapee
KDM5C	CL_Mono	0.0873942	0.0353678	Up-regulated	escapee
MED12	CL_Mono	-0.140902	0.0364926	Down-regulated	inactive
ARSD	CL_Mono	-0.094045	0.0368755	Down-regulated	escapee
RBBP7	CL_Mono	-0.0675283	0.0370451	Down-regulated	inactive
SSR4	CL_Mono	0.0672233	0.0425858	Up-regulated	inactive
ZMYM3	CL_Mono	-0.11836	0.0439122	Down-regulated	inactive
PSMD10	CL_Mono	0.0680803	0.0448587	Up-regulated	inactive
PQBP1	CL_Mono	-0.0601002	0.0451595	Down-regulated	variable
UBE2A	CL_Mono	0.0544543	0.046704	Up-regulated	inactive
BRWD3	CL_Mono	-0.151317	0.0467667	Down-regulated	inactive
SCML2	CL_Mono	-0.258671	0.0476296	Down-regulated	inactive
MORF4L2	CL_Mono	0.0681076	0.0507181	Non-significant	inactive
GLA	CL_Mono	-0.0662137	0.0536031	Non-significant	inactive
ELK1	CL_Mono	0.08895	0.0540209	Non-significant	inactive
MOSPD2	CL_Mono	0.0952403	0.0559898	Non-significant	inactive
FAM120C	CL_Mono	-0.156989	0.0581884	Non-significant	inactive
LAS1L	CL_Mono	-0.062914	0.0596057	Non-significant	inactive
PRICKLE3	CL_Mono	0.0998232	0.0622424	Non-significant	inactive
ZXDA	CL_Mono	-0.148586	0.0626534	Non-significant	unknown
ZNF185	CL_Mono	-0.169949	0.0630321	Non-significant	inactive
TRMT2B	CL_Mono	-0.0713399	0.0696543	Non-significant	inactive
MIR223	CL_Mono	0.111413	0.0726185	Non-significant	unknown
FMR1	CL_Mono	0.109148	0.0767396	Non-significant	inactive
PIM2	CL_Mono	-0.111563	0.0771411	Non-significant	inactive
REPS2	CL_Mono	-0.142249	0.0798087	Non-significant	inactive
FANCB	CL_Mono	-0.19056	0.0800529	Non-significant	inactive
CETN2	CL_Mono	-0.0809305	0.0819407	Non-significant	inactive
DKC1	CL_Mono	-0.0769122	0.0819496	Non-significant	inactive
ZNF674	CL_Mono	-0.178595	0.0826871	Non-significant	inactive
WDR13	CL_Mono	0.0628049	0.0912127	Non-significant	inactive
SLC25A53	CL_Mono	0.137132	0.0930313	Non-significant	inactive
CYBB	CL_Mono	0.0859693	0.0943862	Non-significant	inactive
HMGB3	CL_Mono	-0.175474	0.0952976	Non-significant	inactive
F8	CL_Mono	0.121487	0.0988385	Non-significant	escapee
CXorf38	CL_Mono	-0.042394	0.0988966	Non-significant	escapee
USP9X	CL_Mono	-0.140955	0.100439	Non-significant	escapee
SPIN2B	CL_Mono	-0.131718	0.100708	Non-significant	unknown
THOC2	CL_Mono	0.0459999	0.101423	Non-significant	inactive
TSR2	CL_Mono	0.0533292	0.10458	Non-significant	inactive
CTPS2	CL_Mono	0.0824433	0.112387	Non-significant	escapee
NLGN3	CL_Mono	-0.178966	0.119122	Non-significant	inactive
PRKX	CL_Mono	-0.0573707	0.124209	Non-significant	escapee
PDZD11	CL_Mono	0.0624109	0.128176	Non-significant	unknown
ARHGEF6	CL_Mono	-0.0657663	0.136088	Non-significant	inactive
OTUD5	CL_Mono	0.042379	0.136825	Non-significant	inactive
MBTPS2	CL_Mono	0.0649747	0.139237	Non-significant	inactive
BEX4	CL_Mono	-0.0897959	0.139731	Non-significant	inactive
CMC4	CL_Mono	-0.100014	0.143322	Non-significant	inactive
ZNF449	CL_Mono	0.0816946	0.147341	Non-significant	inactive
FAM3A	CL_Mono	-0.07322	0.155054	Non-significant	inactive
RBMX2	CL_Mono	-0.0708292	0.155813	Non-significant	inactive
FAM50A	CL_Mono	-0.0394273	0.155813	Non-significant	inactive
EMD	CL_Mono	-0.0683606	0.15841	Non-significant	escapee
SMS	CL_Mono	-0.0391645	0.167558	Non-significant	inactive
ZC4H2	CL_Mono	0.126076	0.170028	Non-significant	inactive
PDHA1	CL_Mono	0.040328	0.173721	Non-significant	inactive
PGRMC1	CL_Mono	0.0452918	0.174415	Non-significant	inactive
IL13RA1	CL_Mono	0.0925538	0.174931	Non-significant	inactive
TCEAL1	CL_Mono	-0.0858136	0.175203	Non-significant	inactive
TXLNG	CL_Mono	-0.0579224	0.176507	Non-significant	escapee
TCEAL4	CL_Mono	-0.0779823	0.17845	Non-significant	inactive
TAF1	CL_Mono	-0.125992	0.181679	Non-significant	inactive
ATP11C	CL_Mono	0.0778545	0.182106	Non-significant	inactive
MOSPD1	CL_Mono	-0.0633358	0.187192	Non-significant	inactive
AP1S2	CL_Mono	-0.0511053	0.188436	Non-significant	escapee
GPR34	CL_Mono	-0.209146	0.18982	Non-significant	inactive
RPA4	CL_Mono	-0.151699	0.204079	Non-significant	unknown
LONRF3	CL_Mono	-0.10241	0.204916	Non-significant	inactive
BRCC3	CL_Mono	0.036936	0.214718	Non-significant	inactive
UBL4A	CL_Mono	-0.0479365	0.219043	Non-significant	inactive
CDKL5	CL_Mono	-0.108231	0.222349	Non-significant	inactive
YY2	CL_Mono	-0.139728	0.224904	Non-significant	unknown
GPM6B	CL_Mono	-0.160574	0.224905	Non-significant	escapee
TCEANC	CL_Mono	-0.0607986	0.230618	Non-significant	escapee
FAM199X	CL_Mono	-0.0554326	0.235119	Non-significant	inactive
ARMCX5	CL_Mono	-0.0576031	0.237355	Non-significant	unknown
ARMCX1	CL_Mono	-0.0910094	0.242727	Non-significant	inactive
EBP	CL_Mono	-0.0652201	0.248644	Non-significant	inactive
MAGT1	CL_Mono	-0.0338026	0.252543	Non-significant	inactive
BTK	CL_Mono	0.0342384	0.254632	Non-significant	escapee
ZNF182	CL_Mono	-0.0568809	0.259004	Non-significant	inactive
CHM	CL_Mono	-0.0510652	0.273551	Non-significant	inactive
MTMR8	CL_Mono	0.156251	0.273597	Non-significant	inactive
SLC25A5-AS1	CL_Mono	-0.109328	0.273833	Non-significant	inactive
PBDC1	CL_Mono	0.043442	0.280822	Non-significant	inactive
PRRG1	CL_Mono	0.159475	0.280974	Non-significant	inactive
APOO	CL_Mono	-0.0783322	0.281218	Non-significant	inactive
RPS6KA3	CL_Mono	0.0468033	0.287619	Non-significant	inactive
NKAP	CL_Mono	0.0399505	0.290521	Non-significant	inactive
MTM1	CL_Mono	0.0307642	0.29921	Non-significant	inactive
VBP1	CL_Mono	-0.0343663	0.302889	Non-significant	inactive
HUWE1	CL_Mono	-0.0752413	0.302889	Non-significant	inactive
UTP14A	CL_Mono	0.0451526	0.304283	Non-significant	inactive
ZNF674-AS1	CL_Mono	-0.0704339	0.309136	Non-significant	inactive
ENOX2	CL_Mono	-0.0480169	0.320238	Non-significant	inactive
SLC35A2	CL_Mono	0.0379909	0.321892	Non-significant	inactive
TIMM17B	CL_Mono	0.0386191	0.321958	Non-significant	inactive
MTMR1	CL_Mono	0.041829	0.339411	Non-significant	inactive
EIF1AX	CL_Mono	-0.0289641	0.342313	Non-significant	escapee
HCFC1	CL_Mono	0.0804486	0.342501	Non-significant	inactive
GNL3L	CL_Mono	-0.0310351	0.345867	Non-significant	inactive
GPR82	CL_Mono	0.140463	0.347826	Non-significant	unknown
HAUS7	CL_Mono	-0.0385527	0.360676	Non-significant	inactive
HMGN5	CL_Mono	0.12719	0.362567	Non-significant	variable
CUL4B	CL_Mono	-0.0382285	0.382574	Non-significant	inactive
SLC9A6	CL_Mono	-0.0365292	0.393127	Non-significant	inactive
TMEM185A	CL_Mono	-0.0393231	0.410188	Non-significant	inactive
TLR8	CL_Mono	0.0299605	0.457574	Non-significant	unknown
SH3KBP1	CL_Mono	0.0236204	0.458634	Non-significant	inactive
MAGIX	CL_Mono	0.0582774	0.459251	Non-significant	inactive
PRPS2	CL_Mono	0.0686709	0.463432	Non-significant	inactive
ATP6AP2	CL_Mono	-0.0225863	0.471009	Non-significant	inactive
ARMCX6	CL_Mono	-0.0349744	0.476373	Non-significant	inactive
MCTS1	CL_Mono	-0.0289767	0.479072	Non-significant	inactive
INE1	CL_Mono	-0.0495914	0.482331	Non-significant	unknown
TMEM187	CL_Mono	0.0744586	0.49353	Non-significant	inactive
SLITRK4	CL_Mono	0.058476	0.499577	Non-significant	unknown
FUNDC2	CL_Mono	0.020675	0.500475	Non-significant	inactive
PLXNA3	CL_Mono	-0.125993	0.501261	Non-significant	inactive
PJA1	CL_Mono	-0.0320897	0.50452	Non-significant	inactive
FOXO4	CL_Mono	-0.0625656	0.506119	Non-significant	variable
STAG2	CL_Mono	-0.0262734	0.510555	Non-significant	inactive
NDUFB11	CL_Mono	-0.0226462	0.522364	Non-significant	inactive
HSD17B10	CL_Mono	0.02078	0.531777	Non-significant	inactive
RLIM	CL_Mono	-0.0406591	0.53257	Non-significant	inactive
SLC25A43	CL_Mono	-0.0252708	0.538363	Non-significant	inactive
PLP2	CL_Mono	-0.0317037	0.540137	Non-significant	inactive
TRAPPC2	CL_Mono	-0.0245528	0.543746	Non-significant	escapee
DOCK11	CL_Mono	-0.0335024	0.550489	Non-significant	inactive
ZFX	CL_Mono	0.0168565	0.559963	Non-significant	escapee
PNPLA4	CL_Mono	0.0311304	0.569736	Non-significant	escapee
SCML1	CL_Mono	-0.067592	0.582146	Non-significant	inactive
MECP2	CL_Mono	-0.0225484	0.585075	Non-significant	escapee
ALG13	CL_Mono	-0.0196497	0.59004	Non-significant	variable
SNX12	CL_Mono	0.0435372	0.592532	Non-significant	inactive
KRBOX4	CL_Mono	0.022009	0.616307	Non-significant	inactive
RAB9A	CL_Mono	0.0180282	0.620032	Non-significant	escapee
GRPR	CL_Mono	-0.066449	0.631334	Non-significant	variable
FUNDC1	CL_Mono	0.0350664	0.638405	Non-significant	escapee
IQSEC2	CL_Mono	0.0290164	0.643194	Non-significant	escapee
HDX	CL_Mono	0.0322392	0.644829	Non-significant	inactive
NKAPP1	CL_Mono	-0.0441903	0.654992	Non-significant	inactive
RAP2C-AS1	CL_Mono	-0.0415548	0.658465	Non-significant	inactive
ZNF280C	CL_Mono	-0.0344017	0.662434	Non-significant	variable
PHF8	CL_Mono	0.0238306	0.662816	Non-significant	inactive
USP11	CL_Mono	0.0219108	0.671147	Non-significant	inactive
HDAC8	CL_Mono	0.0148642	0.678012	Non-significant	inactive
AMMECR1	CL_Mono	0.0207065	0.678932	Non-significant	inactive
STK26	CL_Mono	0.0152158	0.681703	Non-significant	inactive
ARHGAP4	CL_Mono	-0.0157232	0.688796	Non-significant	escapee
ZNF81	CL_Mono	-0.0394931	0.691029	Non-significant	inactive
WDR45	CL_Mono	-0.0130686	0.728497	Non-significant	inactive
RNF113A	CL_Mono	0.0132456	0.731959	Non-significant	inactive
PHF6	CL_Mono	-0.0165416	0.742396	Non-significant	inactive
TMEM164	CL_Mono	0.015543	0.742456	Non-significant	inactive
TAB3	CL_Mono	0.0278858	0.760892	Non-significant	inactive
PHKA2	CL_Mono	0.0120793	0.773734	Non-significant	inactive
TBC1D25	CL_Mono	0.0115394	0.780693	Non-significant	inactive
KCND1	CL_Mono	-0.0394642	0.816529	Non-significant	inactive
HTATSF1	CL_Mono	0.00854334	0.831895	Non-significant	inactive
CA5B	CL_Mono	-0.0171985	0.833751	Non-significant	escapee
XIAP	CL_Mono	0.0133483	0.834299	Non-significant	inactive
LAGE3	CL_Mono	0.0113127	0.85328	Non-significant	inactive
RENBP	CL_Mono	0.0104089	0.863198	Non-significant	escapee
FLNA	CL_Mono	-0.0124399	0.88007	Non-significant	inactive
DYNLT3	CL_Mono	-0.00818173	0.886804	Non-significant	inactive
HDAC6	CL_Mono	0.00430632	0.902521	Non-significant	inactive
ZBTB33	CL_Mono	-0.00647122	0.902647	Non-significant	inactive
HPRT1	CL_Mono	-0.00523579	0.91269	Non-significant	inactive
NKRF	CL_Mono	0.00570945	0.914126	Non-significant	inactive
RRAGB	CL_Mono	0.0038855	0.918656	Non-significant	inactive
CLIC2	CL_Mono	-0.0092491	0.938538	Non-significant	escapee
PRPS1	CL_Mono	0.00382728	0.948648	Non-significant	inactive
TCEAL3	CL_Mono	-0.00526401	0.958449	Non-significant	inactive
AIFM1	CL_Mono	0.00120971	0.974153	Non-significant	inactive
PRDX4	CL_Mono	-0.00116895	0.979368	Non-significant	inactive
CFP	CL_Mono	-0.000344942	0.994508	Non-significant	inactive
SLC38A5	CM_CD8	0.652205	1.06645e-18	Up-regulated	inactive
HDX	CM_CD8	1.49138	1.96286e-13	Up-regulated	inactive
EBP	CM_CD8	0.445696	6.27768e-13	Up-regulated	inactive
PRDX4	CM_CD8	0.424614	8.99131e-12	Up-regulated	inactive
IL2RG	CM_CD8	0.244228	3.65822e-11	Up-regulated	unknown
GPR174	CM_CD8	-0.480147	4.08017e-11	Down-regulated	variable
HMGB3	CM_CD8	1.55579	5.90433e-11	Up-regulated	inactive
PDK3	CM_CD8	-0.331925	8.61014e-11	Down-regulated	inactive
PGK1	CM_CD8	0.232442	2.00805e-10	Up-regulated	escapee
NAP1L3	CM_CD8	-0.824627	2.63326e-10	Down-regulated	escapee
CSTF2	CM_CD8	0.319682	2.78748e-10	Up-regulated	inactive
COX7B	CM_CD8	0.497534	3.60368e-10	Up-regulated	escapee
UBE2A	CM_CD8	0.353328	5.2283e-10	Up-regulated	inactive
GPKOW	CM_CD8	0.322827	8.7979e-10	Up-regulated	inactive
PIM2	CM_CD8	0.307356	1.88379e-09	Up-regulated	inactive
ZMAT1	CM_CD8	-0.490539	2.04479e-09	Down-regulated	inactive
HSD17B10	CM_CD8	0.328015	2.67279e-09	Up-regulated	inactive
PDZD11	CM_CD8	0.37076	2.71605e-09	Up-regulated	unknown
TMSB4X	CM_CD8	0.309641	2.92064e-09	Up-regulated	inactive
SAT1	CM_CD8	0.361969	5.18047e-09	Up-regulated	inactive
APOO	CM_CD8	0.391053	6.45192e-09	Up-regulated	inactive
FTX	CM_CD8	-0.466392	7.2812e-09	Down-regulated	inactive
WAS	CM_CD8	0.371542	1.00473e-08	Up-regulated	variable
SLC25A5	CM_CD8	0.491611	1.24564e-08	Up-regulated	inactive
APEX2	CM_CD8	0.271072	1.55985e-08	Up-regulated	inactive
KIF4A	CM_CD8	1.64058	1.71731e-08	Up-regulated	inactive
SLC35A2	CM_CD8	0.236396	2.74821e-08	Up-regulated	inactive
ABCD1	CM_CD8	0.598464	3.36726e-08	Up-regulated	inactive
MID2	CM_CD8	-0.822196	3.44576e-08	Down-regulated	variable
KANTR	CM_CD8	-0.535352	8.91365e-08	Down-regulated	inactive
LAGE3	CM_CD8	0.36228	9.37699e-08	Up-regulated	inactive
GPRASP1	CM_CD8	-0.62637	9.61793e-08	Down-regulated	inactive
MSN	CM_CD8	0.205385	1.13076e-07	Up-regulated	inactive
SMC1A	CM_CD8	0.210077	1.66585e-07	Up-regulated	escapee
HTATSF1	CM_CD8	0.266063	1.68573e-07	Up-regulated	inactive
BRCC3	CM_CD8	0.222358	1.72571e-07	Up-regulated	inactive
ZNF75D	CM_CD8	-0.256882	1.89954e-07	Down-regulated	inactive
OGT	CM_CD8	-0.320254	2.14128e-07	Down-regulated	inactive
PDHA1	CM_CD8	0.20681	3.39555e-07	Up-regulated	inactive
FIRRE	CM_CD8	1.24283	4.23377e-07	Up-regulated	variable
IDH3G	CM_CD8	0.172963	5.5198e-07	Up-regulated	inactive
ZXDB	CM_CD8	-0.498705	6.70001e-07	Down-regulated	unknown
NSDHL	CM_CD8	0.268419	6.86947e-07	Up-regulated	inactive
UTP14A	CM_CD8	0.246384	1.1438e-06	Up-regulated	inactive
ARMCX4	CM_CD8	-0.510625	1.36622e-06	Down-regulated	inactive
AIFM1	CM_CD8	0.267951	1.39859e-06	Up-regulated	inactive
IRAK1	CM_CD8	0.183929	1.49473e-06	Up-regulated	inactive
ARAF	CM_CD8	0.174205	1.62321e-06	Up-regulated	inactive
GEMIN8	CM_CD8	0.220228	2.45215e-06	Up-regulated	escapee
NDUFB11	CM_CD8	0.228836	2.63037e-06	Up-regulated	inactive
FHL1	CM_CD8	-0.506506	2.69036e-06	Down-regulated	inactive
TIMM17B	CM_CD8	0.215102	3.56667e-06	Up-regulated	inactive
RPS4X	CM_CD8	-0.226151	3.77062e-06	Down-regulated	escapee
SMS	CM_CD8	0.265214	4.06181e-06	Up-regulated	inactive
RPL10	CM_CD8	-0.299041	4.09796e-06	Down-regulated	inactive
CCDC22	CM_CD8	0.182391	5.51866e-06	Up-regulated	inactive
ZXDA	CM_CD8	-0.411312	6.01606e-06	Down-regulated	unknown
PRAF2	CM_CD8	0.189645	6.42373e-06	Up-regulated	inactive
ZBTB33	CM_CD8	-0.297905	6.43751e-06	Down-regulated	inactive
G6PD	CM_CD8	0.400158	6.79649e-06	Up-regulated	inactive
ZNF41	CM_CD8	-0.26039	7.90901e-06	Down-regulated	inactive
GPM6B	CM_CD8	-0.435535	9.0235e-06	Down-regulated	escapee
IKBKG	CM_CD8	0.229821	9.59024e-06	Up-regulated	escapee
ZCCHC18	CM_CD8	-0.411327	1.07135e-05	Down-regulated	inactive
TENM1	CM_CD8	-0.535776	1.08557e-05	Down-regulated	inactive
TSPYL2	CM_CD8	-0.306951	1.10823e-05	Down-regulated	inactive
SLC9A7	CM_CD8	-0.592402	1.33774e-05	Down-regulated	inactive
NDUFA1	CM_CD8	0.21238	1.44339e-05	Up-regulated	inactive
MORC4	CM_CD8	-0.366864	1.58154e-05	Down-regulated	inactive
VMA21	CM_CD8	-0.231897	2.25517e-05	Down-regulated	inactive
PRPS2	CM_CD8	0.388107	2.68484e-05	Up-regulated	inactive
HAUS7	CM_CD8	0.200071	2.69319e-05	Up-regulated	inactive
ATP6AP1	CM_CD8	0.17297	2.75003e-05	Up-regulated	inactive
C1GALT1C1	CM_CD8	0.224744	2.98481e-05	Up-regulated	inactive
FAM199X	CM_CD8	-0.230109	2.98968e-05	Down-regulated	inactive
MAGT1	CM_CD8	0.136649	2.99439e-05	Up-regulated	inactive
VSIG1	CM_CD8	-0.326412	3.21755e-05	Down-regulated	unknown
SSR4	CM_CD8	0.17901	3.97109e-05	Up-regulated	inactive
FOXP3	CM_CD8	0.677253	5.27926e-05	Up-regulated	inactive
PSMD10	CM_CD8	0.180304	5.48616e-05	Up-regulated	inactive
SASH3	CM_CD8	0.220888	5.88078e-05	Up-regulated	escapee
FTSJ1	CM_CD8	0.135909	5.91247e-05	Up-regulated	inactive
SUV39H1	CM_CD8	0.205681	5.98645e-05	Up-regulated	inactive
RBBP7	CM_CD8	0.15363	6.63528e-05	Up-regulated	inactive
RLIM	CM_CD8	-0.268514	7.09249e-05	Down-regulated	inactive
UBL4A	CM_CD8	0.143915	7.33286e-05	Up-regulated	inactive
RPL39	CM_CD8	-0.33916	0.000100114	Down-regulated	inactive
NKAPP1	CM_CD8	-0.277212	0.000118763	Down-regulated	inactive
TCEAL8	CM_CD8	0.216433	0.000119979	Up-regulated	unknown
GPR82	CM_CD8	0.616903	0.000140967	Up-regulated	unknown
PRICKLE3	CM_CD8	0.264454	0.00015007	Up-regulated	inactive
XIST	CM_CD8	-0.554298	0.000177686	Down-regulated	inactive
PHKA2	CM_CD8	-0.189534	0.000191159	Down-regulated	inactive
PGRMC1	CM_CD8	0.177269	0.0002037	Up-regulated	inactive
FUNDC2	CM_CD8	0.129223	0.000206676	Up-regulated	inactive
CHIC1	CM_CD8	-0.343993	0.000220061	Down-regulated	inactive
ZFX	CM_CD8	-0.121503	0.000233858	Down-regulated	escapee
WDR13	CM_CD8	0.174056	0.000265063	Up-regulated	inactive
PPP1R3F	CM_CD8	-0.18858	0.000277636	Down-regulated	inactive
TMEM187	CM_CD8	0.229993	0.000353378	Up-regulated	inactive
PBDC1	CM_CD8	0.15061	0.000369342	Up-regulated	inactive
AMOT	CM_CD8	-0.625316	0.000404351	Down-regulated	inactive
GPR34	CM_CD8	0.65451	0.0004239	Up-regulated	inactive
DYNLT3	CM_CD8	-0.26044	0.000433596	Down-regulated	inactive
BCORL1	CM_CD8	-0.375257	0.000445887	Down-regulated	inactive
BEX5	CM_CD8	-0.435419	0.00046461	Down-regulated	unknown
NLGN3	CM_CD8	-0.493734	0.000481471	Down-regulated	inactive
FGD1	CM_CD8	-0.326433	0.000493158	Down-regulated	inactive
ARMCX5	CM_CD8	-0.194576	0.000524656	Down-regulated	unknown
ZNF182	CM_CD8	-0.186923	0.000606849	Down-regulated	inactive
ATRX	CM_CD8	-0.109271	0.000612304	Down-regulated	escapee
CNKSR2	CM_CD8	-0.323963	0.000620683	Down-regulated	variable
CFP	CM_CD8	0.498433	0.000631608	Up-regulated	inactive
NXT2	CM_CD8	0.185758	0.000634809	Up-regulated	inactive
HPRT1	CM_CD8	0.192482	0.000650561	Up-regulated	inactive
CENPI	CM_CD8	0.904256	0.000651026	Up-regulated	inactive
UBQLN2	CM_CD8	0.152654	0.000678406	Up-regulated	inactive
CA5BP1	CM_CD8	0.160559	0.00072344	Up-regulated	escapee
LINC01560	CM_CD8	-0.35766	0.000836965	Down-regulated	inactive
CD40LG	CM_CD8	-0.514103	0.000865751	Down-regulated	variable
FAM104B	CM_CD8	0.21159	0.000892612	Up-regulated	inactive
ATG4A	CM_CD8	0.153367	0.000945261	Up-regulated	inactive
ZC4H2	CM_CD8	0.23603	0.000962847	Up-regulated	inactive
LINC01278	CM_CD8	-0.168152	0.00108707	Down-regulated	inactive
ZNF449	CM_CD8	-0.260091	0.00113475	Down-regulated	inactive
ZC3H12B	CM_CD8	-0.442811	0.00118283	Down-regulated	inactive
LAS1L	CM_CD8	0.116813	0.00134784	Up-regulated	inactive
SPIN3	CM_CD8	-0.270515	0.00140753	Down-regulated	inactive
SYAP1	CM_CD8	0.137596	0.00150468	Up-regulated	escapee
SLC9A6	CM_CD8	-0.186142	0.00151755	Down-regulated	inactive
SLC25A14	CM_CD8	-0.172302	0.00158194	Down-regulated	inactive
PRKX	CM_CD8	0.168911	0.00165628	Up-regulated	escapee
RAP2C-AS1	CM_CD8	-0.343695	0.00168086	Down-regulated	inactive
RPL36A	CM_CD8	-0.349023	0.00168405	Down-regulated	escapee
EIF2S3	CM_CD8	-0.115817	0.0017046	Down-regulated	escapee
ARMCX3	CM_CD8	-0.111104	0.00173574	Down-regulated	inactive
SOWAHD	CM_CD8	-0.374009	0.00183532	Down-regulated	unknown
BCAP31	CM_CD8	0.14169	0.00187545	Up-regulated	inactive
FUNDC1	CM_CD8	0.228352	0.0019638	Up-regulated	escapee
CDK16	CM_CD8	0.126589	0.00216346	Up-regulated	escapee
RPGR	CM_CD8	-0.167064	0.00217363	Down-regulated	inactive
ERCC6L	CM_CD8	0.582788	0.00217974	Up-regulated	inactive
MORF4L2-AS1	CM_CD8	-0.494929	0.00227419	Down-regulated	variable
WDR45	CM_CD8	0.121864	0.00296699	Up-regulated	inactive
TSC22D3	CM_CD8	0.293942	0.00297195	Up-regulated	inactive
UBA1	CM_CD8	0.11203	0.0030001	Up-regulated	escapee
ELF4	CM_CD8	0.131608	0.00315067	Up-regulated	inactive
NKRF	CM_CD8	-0.12902	0.00318542	Down-regulated	inactive
PRPS1	CM_CD8	0.121896	0.00334814	Up-regulated	inactive
TRMT2B	CM_CD8	-0.116382	0.00340117	Down-regulated	inactive
TAF1	CM_CD8	-0.276766	0.00353688	Down-regulated	inactive
ZNF280C	CM_CD8	-0.22562	0.0036381	Down-regulated	variable
USP27X	CM_CD8	-0.4307	0.00381513	Down-regulated	unknown
SCML2	CM_CD8	-0.536036	0.00399353	Down-regulated	inactive
TXLNG	CM_CD8	-0.100252	0.00404094	Down-regulated	escapee
MMGT1	CM_CD8	-0.198743	0.00414853	Down-regulated	inactive
RAB39B	CM_CD8	-0.155058	0.0041695	Down-regulated	inactive
LINC00892	CM_CD8	-0.387995	0.00421277	Down-regulated	unknown
MCTS1	CM_CD8	0.163102	0.00424223	Up-regulated	inactive
PJA1	CM_CD8	-0.135606	0.00443906	Down-regulated	inactive
OFD1	CM_CD8	-0.144887	0.00496835	Down-regulated	escapee
PNPLA4	CM_CD8	0.158515	0.00569839	Up-regulated	escapee
TCEAL4	CM_CD8	-0.255829	0.00614316	Down-regulated	inactive
ATP7A	CM_CD8	-0.213736	0.0062876	Down-regulated	variable
PHF8	CM_CD8	-0.156949	0.00756186	Down-regulated	inactive
ACSL4	CM_CD8	0.150602	0.00756592	Up-regulated	inactive
TCEANC	CM_CD8	-0.119439	0.00781399	Down-regulated	escapee
TIMM8A	CM_CD8	0.164634	0.00781577	Up-regulated	inactive
LAMP2	CM_CD8	0.0824314	0.00841583	Up-regulated	inactive
MED12	CM_CD8	-0.193894	0.00958487	Down-regulated	inactive
XIAP	CM_CD8	-0.165353	0.0100135	Down-regulated	inactive
ACOT9	CM_CD8	0.11925	0.0103396	Up-regulated	inactive
NUDT11	CM_CD8	-0.548997	0.0125629	Down-regulated	inactive
HDAC8	CM_CD8	0.127777	0.0127304	Up-regulated	inactive
PLXNA3	CM_CD8	-0.240203	0.0133395	Down-regulated	inactive
GLA	CM_CD8	0.174476	0.0158334	Up-regulated	inactive
ARHGEF9	CM_CD8	-0.167991	0.0159647	Down-regulated	inactive
SPIN4	CM_CD8	-0.277121	0.0160627	Down-regulated	inactive
ARHGAP4	CM_CD8	0.0924153	0.0161028	Up-regulated	escapee
UXT	CM_CD8	-0.112398	0.0167169	Down-regulated	inactive
TRAPPC2	CM_CD8	-0.0974722	0.0170215	Down-regulated	escapee
ZRSR2	CM_CD8	0.124345	0.017712	Up-regulated	escapee
PIN4	CM_CD8	0.116809	0.0188978	Up-regulated	inactive
TSR2	CM_CD8	0.100367	0.0196889	Up-regulated	inactive
MECP2	CM_CD8	-0.105144	0.0200189	Down-regulated	escapee
NHSL2	CM_CD8	-0.348183	0.0208149	Down-regulated	variable
CXCR3	CM_CD8	0.21177	0.0218522	Up-regulated	inactive
MSL3	CM_CD8	0.077922	0.0225155	Up-regulated	escapee
ZNF81	CM_CD8	-0.284995	0.0227527	Down-regulated	inactive
INE1	CM_CD8	-0.208476	0.022938	Down-regulated	unknown
ZMYM3	CM_CD8	0.114875	0.0232684	Up-regulated	inactive
USP9X	CM_CD8	-0.191672	0.0232695	Down-regulated	escapee
SPIN2B	CM_CD8	0.136568	0.0233311	Up-regulated	unknown
CDKL5	CM_CD8	-0.338765	0.024377	Down-regulated	inactive
MBNL3	CM_CD8	-0.204379	0.0253981	Down-regulated	inactive
SNORA70	CM_CD8	-0.188143	0.0254893	Down-regulated	unknown
POLA1	CM_CD8	0.174393	0.0259357	Up-regulated	inactive
OCRL	CM_CD8	-0.611655	0.0267102	Down-regulated	inactive
TCEAL2	CM_CD8	-0.536298	0.0272452	Down-regulated	inactive
FOXO4	CM_CD8	-0.22955	0.0282818	Down-regulated	variable
CASK	CM_CD8	-0.119389	0.0285651	Down-regulated	escapee
RENBP	CM_CD8	0.249727	0.0292586	Up-regulated	escapee
SH3BGRL	CM_CD8	0.0821185	0.0304209	Up-regulated	inactive
CXorf38	CM_CD8	-0.0782836	0.0317185	Down-regulated	escapee
CYSLTR1	CM_CD8	0.346286	0.0330738	Up-regulated	inactive
TFE3	CM_CD8	0.122003	0.0337409	Up-regulated	inactive
CHM	CM_CD8	-0.113276	0.034465	Down-regulated	inactive
RBMX	CM_CD8	-0.0667836	0.0354513	Down-regulated	inactive
ARHGEF6	CM_CD8	-0.0902365	0.0369247	Down-regulated	inactive
ARSD	CM_CD8	0.28429	0.0388582	Up-regulated	escapee
MPP1	CM_CD8	0.188449	0.0405587	Up-regulated	escapee
TSPAN6	CM_CD8	-0.414422	0.0410891	Down-regulated	inactive
CD99L2	CM_CD8	-0.153771	0.0416938	Down-regulated	inactive
MBTPS2	CM_CD8	0.0928171	0.0421485	Up-regulated	inactive
ZNF674	CM_CD8	-0.262436	0.0447579	Down-regulated	inactive
RAB33A	CM_CD8	0.179959	0.046129	Up-regulated	inactive
CXorf65	CM_CD8	-0.182414	0.0483273	Down-regulated	variable
DKC1	CM_CD8	0.0902738	0.0486378	Up-regulated	inactive
EFNB1	CM_CD8	0.145897	0.0512743	Non-significant	inactive
TREX2	CM_CD8	-0.225804	0.056961	Non-significant	inactive
SH2D1A	CM_CD8	0.144066	0.0571818	Non-significant	variable
P2RY10	CM_CD8	-0.087789	0.0579168	Non-significant	variable
MTM1	CM_CD8	-0.0781431	0.0589302	Non-significant	inactive
HCCS	CM_CD8	0.105646	0.0597185	Non-significant	inactive
STK26	CM_CD8	-0.0826351	0.0610278	Non-significant	inactive
VBP1	CM_CD8	0.0744119	0.0636112	Non-significant	inactive
RBM10	CM_CD8	0.0885165	0.0641081	Non-significant	inactive
SH3KBP1	CM_CD8	0.0818648	0.0651633	Non-significant	inactive
MAGED1	CM_CD8	0.0851163	0.0655292	Non-significant	inactive
TMEM185A	CM_CD8	0.0922272	0.0664504	Non-significant	inactive
PQBP1	CM_CD8	0.0609871	0.0668042	Non-significant	variable
IDS	CM_CD8	-0.106576	0.0670168	Non-significant	inactive
AMMECR1	CM_CD8	-0.107808	0.0670188	Non-significant	inactive
LINC00630	CM_CD8	-0.145665	0.0678264	Non-significant	unknown
TBC1D8B	CM_CD8	-0.328385	0.068228	Non-significant	inactive
CTPS2	CM_CD8	-0.149569	0.0713865	Non-significant	escapee
TKTL1	CM_CD8	-0.169893	0.0728041	Non-significant	inactive
SLC25A53	CM_CD8	-0.165205	0.0772055	Non-significant	inactive
XPNPEP2	CM_CD8	0.329543	0.078756	Non-significant	inactive
PCSK1N	CM_CD8	0.260694	0.0790131	Non-significant	unknown
MAGEE1	CM_CD8	0.254134	0.0878042	Non-significant	variable
ATP6AP2	CM_CD8	0.059887	0.0878042	Non-significant	inactive
ZNF275	CM_CD8	-0.129039	0.0882452	Non-significant	inactive
CUL4B	CM_CD8	-0.0694135	0.0887203	Non-significant	inactive
SLC10A3	CM_CD8	0.0793095	0.0905114	Non-significant	inactive
STAG2	CM_CD8	0.0777767	0.0938015	Non-significant	inactive
NUP62CL	CM_CD8	-0.241071	0.0954266	Non-significant	variable
TAB3	CM_CD8	-0.156263	0.0973125	Non-significant	inactive
CETN2	CM_CD8	0.0923592	0.0977408	Non-significant	inactive
PHF6	CM_CD8	-0.0967088	0.101371	Non-significant	inactive
RNF113A	CM_CD8	0.0738038	0.103132	Non-significant	inactive
TCEAL3	CM_CD8	-0.172375	0.104543	Non-significant	inactive
NAP1L2	CM_CD8	-0.290742	0.107801	Non-significant	inactive
ZNF711	CM_CD8	-0.340167	0.109443	Non-significant	variable
PNMA3	CM_CD8	-0.244035	0.112574	Non-significant	inactive
CCDC120	CM_CD8	-0.143237	0.114632	Non-significant	inactive
MAP7D3	CM_CD8	0.0875262	0.120341	Non-significant	inactive
RBM3	CM_CD8	0.0702553	0.126853	Non-significant	inactive
TAF9B	CM_CD8	-0.0782433	0.127558	Non-significant	inactive
FAM50A	CM_CD8	0.0527844	0.127967	Non-significant	inactive
FAM120C	CM_CD8	-0.128157	0.128798	Non-significant	inactive
NAA10	CM_CD8	0.0515931	0.129662	Non-significant	variable
MAGEH1	CM_CD8	-0.072548	0.135543	Non-significant	inactive
F8	CM_CD8	0.150996	0.141652	Non-significant	escapee
CA5B	CM_CD8	-0.0935193	0.144526	Non-significant	escapee
ZNF674-AS1	CM_CD8	-0.122427	0.145772	Non-significant	inactive
GDI1	CM_CD8	0.0687771	0.146011	Non-significant	inactive
FMR1	CM_CD8	-0.0858029	0.148073	Non-significant	inactive
APOOL	CM_CD8	0.0925989	0.152086	Non-significant	inactive
EFHC2	CM_CD8	0.216856	0.152086	Non-significant	variable
ELK1	CM_CD8	0.0768084	0.155093	Non-significant	inactive
TMEM164	CM_CD8	-0.14891	0.159451	Non-significant	inactive
DLG3	CM_CD8	-0.0825816	0.160525	Non-significant	inactive
PAK3	CM_CD8	-0.273996	0.166736	Non-significant	inactive
MAMLD1	CM_CD8	-0.231254	0.172009	Non-significant	inactive
PLP2	CM_CD8	-0.102839	0.172392	Non-significant	inactive
RBMX2	CM_CD8	0.0793504	0.175663	Non-significant	inactive
MED14	CM_CD8	-0.0731366	0.178035	Non-significant	escapee
GK	CM_CD8	0.10765	0.18175	Non-significant	inactive
RP2	CM_CD8	0.069511	0.191299	Non-significant	inactive
BCOR	CM_CD8	-0.0705216	0.194115	Non-significant	inactive
KDM6A	CM_CD8	-0.055002	0.196342	Non-significant	escapee
TMLHE	CM_CD8	-0.0704843	0.197404	Non-significant	inactive
HUWE1	CM_CD8	-0.0891971	0.200493	Non-significant	inactive
SLC25A5-AS1	CM_CD8	-0.127479	0.203769	Non-significant	inactive
KLF8	CM_CD8	0.240996	0.217137	Non-significant	inactive
TCEAL1	CM_CD8	-0.111623	0.220263	Non-significant	inactive
TIMP1	CM_CD8	0.127602	0.236965	Non-significant	variable
USP11	CM_CD8	0.0612035	0.237812	Non-significant	inactive
FANCB	CM_CD8	0.125477	0.238832	Non-significant	inactive
YIPF6	CM_CD8	0.043204	0.247395	Non-significant	inactive
ITM2A	CM_CD8	0.0855699	0.249671	Non-significant	inactive
GRIPAP1	CM_CD8	0.0409125	0.254797	Non-significant	inactive
AFF2	CM_CD8	-0.326516	0.26103	Non-significant	variable
F8A1	CM_CD8	0.0572252	0.269963	Non-significant	inactive
RAI2	CM_CD8	-0.287954	0.274285	Non-significant	inactive
ENOX2	CM_CD8	0.0533699	0.276611	Non-significant	inactive
YY2	CM_CD8	-0.141208	0.290806	Non-significant	unknown
IGBP1	CM_CD8	0.0492731	0.297959	Non-significant	inactive
ABCB7	CM_CD8	-0.0528929	0.300436	Non-significant	inactive
CHST7	CM_CD8	0.0992952	0.302281	Non-significant	inactive
ATP11C	CM_CD8	-0.0564023	0.318689	Non-significant	inactive
DOCK11	CM_CD8	-0.0543497	0.319515	Non-significant	inactive
ZNF157	CM_CD8	-0.201213	0.320118	Non-significant	variable
TBC1D25	CM_CD8	0.0354626	0.320681	Non-significant	inactive
MTMR8	CM_CD8	-0.0679042	0.321064	Non-significant	inactive
BRWD3	CM_CD8	-0.0870271	0.324589	Non-significant	inactive
CLCN5	CM_CD8	-0.201286	0.326051	Non-significant	inactive
PIGA	CM_CD8	-0.0767788	0.34081	Non-significant	inactive
CMC4	CM_CD8	-0.0678888	0.342127	Non-significant	inactive
KLHL34	CM_CD8	0.170552	0.34569	Non-significant	unknown
MAGED2	CM_CD8	-0.042064	0.353443	Non-significant	inactive
UPF3B	CM_CD8	-0.0457446	0.354618	Non-significant	inactive
GNL3L	CM_CD8	-0.0354766	0.355732	Non-significant	inactive
RPS6KA3	CM_CD8	-0.0405925	0.361629	Non-significant	inactive
WDR44	CM_CD8	-0.0433975	0.369817	Non-significant	inactive
HMGN5	CM_CD8	0.10764	0.376726	Non-significant	variable
DDX3X	CM_CD8	-0.037434	0.378661	Non-significant	escapee
THOC2	CM_CD8	-0.0301654	0.395229	Non-significant	inactive
RBM41	CM_CD8	-0.0350747	0.407681	Non-significant	inactive
PHEX	CM_CD8	-0.254991	0.426416	Non-significant	variable
NONO	CM_CD8	0.0200762	0.427673	Non-significant	inactive
CACNA1F	CM_CD8	0.121548	0.449626	Non-significant	inactive
UPRT	CM_CD8	0.0318224	0.454603	Non-significant	inactive
OTUD5	CM_CD8	-0.020822	0.457819	Non-significant	inactive
LDOC1	CM_CD8	0.102575	0.486626	Non-significant	inactive
BEX2	CM_CD8	0.0426279	0.502944	Non-significant	inactive
FLNA	CM_CD8	0.0495224	0.5241	Non-significant	inactive
ARMCX1	CM_CD8	0.116579	0.524157	Non-significant	inactive
MOSPD2	CM_CD8	-0.0322771	0.544159	Non-significant	inactive
ALG13	CM_CD8	-0.0409493	0.548044	Non-significant	variable
EIF1AX	CM_CD8	-0.0243732	0.555732	Non-significant	escapee
SLC25A43	CM_CD8	-0.077387	0.55595	Non-significant	inactive
MTMR1	CM_CD8	0.025205	0.558713	Non-significant	inactive
BEX4	CM_CD8	-0.0316624	0.565791	Non-significant	inactive
ZNF630	CM_CD8	-0.0657441	0.570865	Non-significant	inactive
RAP2C	CM_CD8	0.0250862	0.574911	Non-significant	inactive
DNASE1L1	CM_CD8	-0.0360899	0.597956	Non-significant	inactive
TRO	CM_CD8	-0.136519	0.598822	Non-significant	inactive
LONRF3	CM_CD8	-0.110638	0.609128	Non-significant	inactive
FAAH2	CM_CD8	0.0557489	0.618323	Non-significant	inactive
HDAC6	CM_CD8	-0.0187378	0.650655	Non-significant	inactive
KLHL15	CM_CD8	-0.0508157	0.685897	Non-significant	inactive
SCML1	CM_CD8	0.0450003	0.700133	Non-significant	inactive
GSPT2	CM_CD8	0.0232243	0.704073	Non-significant	inactive
DIAPH2	CM_CD8	-0.0193208	0.717741	Non-significant	inactive
FAM3A	CM_CD8	0.0182922	0.723146	Non-significant	inactive
RIBC1	CM_CD8	0.0659253	0.729902	Non-significant	escapee
ARMCX2	CM_CD8	-0.0461525	0.752675	Non-significant	inactive
TBL1X	CM_CD8	-0.0190953	0.759297	Non-significant	inactive
ZNF185	CM_CD8	-0.0345957	0.761981	Non-significant	inactive
WWC3	CM_CD8	-0.0253817	0.765912	Non-significant	inactive
STS	CM_CD8	-0.0464468	0.765935	Non-significant	escapee
ARMCX6	CM_CD8	0.0126065	0.787745	Non-significant	inactive
EMD	CM_CD8	0.0125885	0.803099	Non-significant	escapee
GAB3	CM_CD8	0.0231405	0.826011	Non-significant	inactive
MID1IP1	CM_CD8	0.0136578	0.828776	Non-significant	inactive
MOSPD1	CM_CD8	-0.0130872	0.840461	Non-significant	inactive
NKAP	CM_CD8	-0.00874311	0.849448	Non-significant	inactive
AP1S2	CM_CD8	-0.00882789	0.85881	Non-significant	escapee
JPX	CM_CD8	-0.00667922	0.874323	Non-significant	escapee
MORF4L2	CM_CD8	0.00590269	0.879581	Non-significant	inactive
ARMCX5-GPRASP2	CM_CD8	-0.0140543	0.897806	Non-significant	inactive
KDM5C	CM_CD8	0.00643901	0.903383	Non-significant	escapee
ZDHHC9	CM_CD8	-0.014042	0.911469	Non-significant	inactive
PORCN	CM_CD8	0.00629378	0.925152	Non-significant	inactive
RAB9A	CM_CD8	-0.00569777	0.930485	Non-significant	escapee
MED14OS	CM_CD8	-0.00873922	0.949387	Non-significant	unknown
MTCP1	CM_CD8	0.00607619	0.955899	Non-significant	inactive
RRAGB	CM_CD8	-0.00253643	0.962854	Non-significant	inactive
KRBOX4	CM_CD8	-0.00121281	0.978625	Non-significant	inactive
EDA	CM_CD8	-0.00570339	0.979553	Non-significant	inactive
HCFC1	CM_CD8	0.00157983	0.986289	Non-significant	inactive
SNX12	CM_CD8	-0.00119114	0.991112	Non-significant	inactive
PDZD4	CM_CD8	0.00204162	0.994574	Non-significant	escapee
SAT1	DN_B	0.434309	6.82503e-16	Up-regulated	inactive
TIMP1	DN_B	0.986602	2.22411e-14	Up-regulated	variable
ZNF711	DN_B	-0.982971	2.41335e-14	Down-regulated	variable
TLR7	DN_B	0.53058	4.92923e-14	Up-regulated	inactive
ATP6AP1	DN_B	0.31905	6.35393e-14	Up-regulated	inactive
ZCCHC18	DN_B	-1.20875	9.19684e-14	Down-regulated	inactive
SLC25A53	DN_B	-0.833955	1.02396e-13	Down-regulated	inactive
PDK3	DN_B	-0.385902	1.4505e-12	Down-regulated	inactive
RPL10	DN_B	-0.416287	1.99351e-12	Down-regulated	inactive
TMSB4X	DN_B	0.354865	3.33571e-12	Up-regulated	inactive
MIR223	DN_B	-0.894951	3.40947e-12	Down-regulated	unknown
CNKSR2	DN_B	-0.530512	1.90915e-11	Down-regulated	variable
PDZD11	DN_B	0.337462	2.33354e-11	Up-regulated	unknown
EIF2S3	DN_B	-0.270083	4.14085e-11	Down-regulated	escapee
TSC22D3	DN_B	0.624436	9.36562e-11	Up-regulated	inactive
SLC9A7	DN_B	-0.440469	3.18649e-10	Down-regulated	inactive
ARAF	DN_B	0.232559	4.7373e-10	Up-regulated	inactive
SLC35A2	DN_B	0.294182	6.1152e-10	Up-regulated	inactive
WDR13	DN_B	0.281222	8.05663e-10	Up-regulated	inactive
HDX	DN_B	0.660454	1.33149e-09	Up-regulated	inactive
GLA	DN_B	0.379627	1.93551e-09	Up-regulated	inactive
GPKOW	DN_B	0.300464	2.17299e-09	Up-regulated	inactive
CASK	DN_B	-0.679286	2.32396e-09	Down-regulated	escapee
SLC38A5	DN_B	0.873604	3.55845e-09	Up-regulated	inactive
TXLNG	DN_B	-0.244265	6.11331e-09	Down-regulated	escapee
ELF4	DN_B	0.355063	6.60104e-09	Up-regulated	inactive
RPGR	DN_B	-0.376771	6.86161e-09	Down-regulated	inactive
TAF9B	DN_B	-0.394041	9.20953e-09	Down-regulated	inactive
PRKX	DN_B	0.302829	9.33692e-09	Up-regulated	escapee
USP11	DN_B	0.273752	1.15685e-08	Up-regulated	inactive
IKBKG	DN_B	0.298605	1.30601e-08	Up-regulated	escapee
ABCB7	DN_B	-0.224804	1.7739e-08	Down-regulated	inactive
XKRX	DN_B	-0.970828	1.97422e-08	Down-regulated	variable
CXorf38	DN_B	-0.20613	2.03847e-08	Down-regulated	escapee
NSDHL	DN_B	0.296252	2.15987e-08	Up-regulated	inactive
RPL39	DN_B	-0.410611	2.16613e-08	Down-regulated	inactive
LAMP2	DN_B	0.171965	2.84417e-08	Up-regulated	inactive
ACSL4	DN_B	0.342005	3.29318e-08	Up-regulated	inactive
GPRASP1	DN_B	-0.733539	6.63808e-08	Down-regulated	inactive
DGKK	DN_B	1.84463	6.70644e-08	Up-regulated	inactive
KANTR	DN_B	-0.477915	9.94424e-08	Down-regulated	inactive
UBE2A	DN_B	0.206997	1.71562e-07	Up-regulated	inactive
ZMAT1	DN_B	-0.389411	2.1815e-07	Down-regulated	inactive
FAM50A	DN_B	0.18412	2.18342e-07	Up-regulated	inactive
MORF4L2-AS1	DN_B	-0.70639	2.22352e-07	Down-regulated	variable
IDH3G	DN_B	0.187586	4.50696e-07	Up-regulated	inactive
RPS4X	DN_B	-0.250165	4.53636e-07	Down-regulated	escapee
BRCC3	DN_B	0.182542	5.05281e-07	Up-regulated	inactive
CXCR3	DN_B	0.649598	5.42184e-07	Up-regulated	inactive
IL2RG	DN_B	0.171007	6.70174e-07	Up-regulated	unknown
TCEAL4	DN_B	-0.569869	1.12559e-06	Down-regulated	inactive
ZXDB	DN_B	-0.420787	1.13231e-06	Down-regulated	unknown
YIPF6	DN_B	0.178083	1.45325e-06	Up-regulated	inactive
VMA21	DN_B	-0.231595	2.11676e-06	Down-regulated	inactive
ZFX	DN_B	-0.163385	2.15681e-06	Down-regulated	escapee
SCML2	DN_B	-0.945466	2.27923e-06	Down-regulated	inactive
CYBB	DN_B	-0.400878	2.33406e-06	Down-regulated	inactive
MAGT1	DN_B	0.264412	2.52132e-06	Up-regulated	inactive
ACOT9	DN_B	0.171877	3.21156e-06	Up-regulated	inactive
G6PD	DN_B	0.40964	3.24941e-06	Up-regulated	inactive
HSD17B10	DN_B	0.255455	3.3117e-06	Up-regulated	inactive
SOWAHD	DN_B	0.341215	3.77856e-06	Up-regulated	unknown
ABCD1	DN_B	0.485204	3.88579e-06	Up-regulated	inactive
KLHL15	DN_B	-0.45495	4.24752e-06	Down-regulated	inactive
FAM3A	DN_B	-0.20851	5.68543e-06	Down-regulated	inactive
IDS	DN_B	0.195743	8.49669e-06	Up-regulated	inactive
ATG4A	DN_B	0.237883	9.61611e-06	Up-regulated	inactive
ZC4H2	DN_B	-0.408507	1.01818e-05	Down-regulated	inactive
PBDC1	DN_B	0.185207	1.03844e-05	Up-regulated	inactive
FAAH2	DN_B	-0.787353	1.31031e-05	Down-regulated	inactive
WDR45	DN_B	0.191182	1.34488e-05	Up-regulated	inactive
PRDX4	DN_B	0.416229	2.06646e-05	Up-regulated	inactive
TBC1D25	DN_B	0.162396	2.10462e-05	Up-regulated	inactive
HDAC8	DN_B	0.171163	2.32657e-05	Up-regulated	inactive
ARMCX6	DN_B	0.156406	2.37952e-05	Up-regulated	inactive
SSR4	DN_B	0.421218	2.47611e-05	Up-regulated	inactive
GSPT2	DN_B	-0.197103	2.59944e-05	Down-regulated	inactive
ZNF674-AS1	DN_B	-0.385984	3.12405e-05	Down-regulated	inactive
ZNF157	DN_B	-0.77717	3.19594e-05	Down-regulated	variable
PIM2	DN_B	0.296007	5.23985e-05	Up-regulated	inactive
TIMM17B	DN_B	0.187805	5.45097e-05	Up-regulated	inactive
ARHGEF9	DN_B	-0.22848	6.29168e-05	Down-regulated	inactive
ZC3H12B	DN_B	-0.482055	6.33081e-05	Down-regulated	inactive
EBP	DN_B	0.27313	6.38963e-05	Up-regulated	inactive
OCRL	DN_B	-0.720723	6.61463e-05	Down-regulated	inactive
SASH3	DN_B	0.143575	7.57874e-05	Up-regulated	escapee
ATP6AP2	DN_B	0.15811	8.84534e-05	Up-regulated	inactive
NUP62CL	DN_B	-0.646794	0.000116984	Down-regulated	variable
MAGED2	DN_B	0.148237	0.000124271	Up-regulated	inactive
AP1S2	DN_B	-0.173018	0.000154437	Down-regulated	escapee
CSTF2	DN_B	0.167386	0.000172985	Up-regulated	inactive
ZNF75D	DN_B	-0.190917	0.000174309	Down-regulated	inactive
XIST	DN_B	-0.478391	0.000178623	Down-regulated	inactive
CACNA1F	DN_B	-0.358727	0.000179876	Down-regulated	inactive
SLC10A3	DN_B	0.150114	0.000193521	Up-regulated	inactive
UBQLN2	DN_B	-0.112197	0.000196007	Down-regulated	inactive
BCAP31	DN_B	0.150785	0.000252545	Up-regulated	inactive
GDI1	DN_B	0.165809	0.000282497	Up-regulated	inactive
PRAF2	DN_B	0.157379	0.000333144	Up-regulated	inactive
DMD	DN_B	-0.649505	0.000336911	Down-regulated	inactive
GPM6B	DN_B	-0.290398	0.000338908	Down-regulated	escapee
ARMCX4	DN_B	-0.387588	0.000338908	Down-regulated	inactive
MTMR1	DN_B	-0.12578	0.000348024	Down-regulated	inactive
ARMCX2	DN_B	0.404966	0.000349838	Up-regulated	inactive
NKAPP1	DN_B	-0.251586	0.000401314	Down-regulated	inactive
MORF4L2	DN_B	0.153717	0.000401314	Up-regulated	inactive
FLNA	DN_B	0.269617	0.000429935	Up-regulated	inactive
TCEAL3	DN_B	-0.395525	0.000432616	Down-regulated	inactive
HCCS	DN_B	0.15926	0.00049092	Up-regulated	inactive
ARMCX3	DN_B	0.146177	0.000552088	Up-regulated	inactive
MTMR8	DN_B	-0.244264	0.000588663	Down-regulated	inactive
ATRX	DN_B	-0.0929414	0.000597909	Down-regulated	escapee
COX7B	DN_B	0.252223	0.000605466	Up-regulated	escapee
ZNF275	DN_B	-0.312817	0.00062704	Down-regulated	inactive
PHKA2	DN_B	-0.190614	0.000637425	Down-regulated	inactive
CENPI	DN_B	0.544174	0.000653557	Up-regulated	inactive
MID2	DN_B	-0.751043	0.000661138	Down-regulated	variable
PGK1	DN_B	0.127018	0.000664128	Up-regulated	escapee
FANCB	DN_B	-0.278797	0.000677909	Down-regulated	inactive
CTPS2	DN_B	-0.210164	0.000680812	Down-regulated	escapee
NDUFB11	DN_B	0.162336	0.000703866	Up-regulated	inactive
LINC01278	DN_B	-0.17921	0.000808571	Down-regulated	inactive
TSR2	DN_B	0.142671	0.000846897	Up-regulated	inactive
RAP2C	DN_B	0.171589	0.000863033	Up-regulated	inactive
FMR1	DN_B	-0.162209	0.000913012	Down-regulated	inactive
CDK16	DN_B	0.12261	0.00109021	Up-regulated	escapee
WAS	DN_B	0.221325	0.00111256	Up-regulated	variable
CCDC22	DN_B	0.135088	0.00115987	Up-regulated	inactive
CYSLTR1	DN_B	-0.133739	0.00117326	Down-regulated	inactive
LINC00630	DN_B	-0.205466	0.00131692	Down-regulated	unknown
GRIPAP1	DN_B	0.106867	0.00146381	Up-regulated	inactive
YY2	DN_B	-0.3574	0.00148651	Down-regulated	unknown
WNK3	DN_B	-0.689036	0.00177179	Down-regulated	inactive
RPL36A	DN_B	-0.345603	0.00197592	Down-regulated	escapee
MOSPD2	DN_B	0.146761	0.00198066	Up-regulated	inactive
TREX2	DN_B	-0.433649	0.00201111	Down-regulated	inactive
MAGED1	DN_B	0.178761	0.00206709	Up-regulated	inactive
SH3BGRL	DN_B	0.119775	0.00209307	Up-regulated	inactive
SPIN3	DN_B	-0.206624	0.00209307	Down-regulated	inactive
OFD1	DN_B	-0.141254	0.0021077	Down-regulated	escapee
TRMT2B	DN_B	-0.131769	0.00216056	Down-regulated	inactive
UBA1	DN_B	0.11827	0.00217433	Up-regulated	escapee
VSIG1	DN_B	-0.480489	0.00221317	Down-regulated	unknown
SCML1	DN_B	-0.506098	0.00222767	Down-regulated	inactive
PHF6	DN_B	-0.158225	0.00265873	Down-regulated	inactive
MBNL3	DN_B	-0.250264	0.00313408	Down-regulated	inactive
F8	DN_B	0.29887	0.0031683	Up-regulated	escapee
CLCN5	DN_B	-0.399795	0.00330978	Down-regulated	inactive
CDKL5	DN_B	-0.398087	0.00336591	Down-regulated	inactive
HMGB3	DN_B	0.656561	0.00338619	Up-regulated	inactive
RLIM	DN_B	-0.202657	0.00377182	Down-regulated	inactive
SYAP1	DN_B	0.0985292	0.00394484	Up-regulated	escapee
BEX2	DN_B	-0.250367	0.00401791	Down-regulated	inactive
BRWD3	DN_B	-0.232869	0.00437123	Down-regulated	inactive
HMGN5	DN_B	-0.496114	0.00443166	Down-regulated	variable
NXT2	DN_B	0.139306	0.00520342	Up-regulated	inactive
KLF8	DN_B	-0.166704	0.00521796	Down-regulated	inactive
C1GALT1C1	DN_B	0.176884	0.00534573	Up-regulated	inactive
RPS6KA6	DN_B	-0.608286	0.00538867	Down-regulated	inactive
DYNLT3	DN_B	-0.171387	0.00540337	Down-regulated	inactive
TCEANC	DN_B	-0.117548	0.00540337	Down-regulated	escapee
STAG2	DN_B	-0.11125	0.00541658	Down-regulated	inactive
EFNB1	DN_B	-0.254351	0.00578167	Down-regulated	inactive
RP2	DN_B	0.125287	0.00583848	Up-regulated	inactive
ZNF280C	DN_B	-0.198206	0.00586522	Down-regulated	variable
FRMPD3	DN_B	0.498714	0.00596233	Up-regulated	variable
TMEM187	DN_B	0.173132	0.00601397	Up-regulated	inactive
TIMM8A	DN_B	-0.182888	0.0061314	Down-regulated	inactive
FGD1	DN_B	-0.230386	0.00727788	Down-regulated	inactive
GPR34	DN_B	0.625399	0.00734036	Up-regulated	inactive
RRAGB	DN_B	-0.10486	0.00743835	Down-regulated	inactive
ZXDA	DN_B	-0.220172	0.0074941	Down-regulated	unknown
PRICKLE3	DN_B	0.145178	0.0076545	Up-regulated	inactive
CXorf65	DN_B	-0.266035	0.00800475	Down-regulated	variable
SPIN4	DN_B	-0.184296	0.00840783	Down-regulated	inactive
INE1	DN_B	-0.198356	0.00888582	Down-regulated	unknown
MAP7D3	DN_B	0.155094	0.00895196	Up-regulated	inactive
DLG3	DN_B	-0.242949	0.00901536	Down-regulated	inactive
RIBC1	DN_B	-0.436003	0.00921727	Down-regulated	escapee
BEX4	DN_B	-0.184619	0.00931758	Down-regulated	inactive
FUNDC2	DN_B	0.0863574	0.00947253	Up-regulated	inactive
PGRMC1	DN_B	0.119357	0.0102738	Up-regulated	inactive
MED14	DN_B	-0.126465	0.0113045	Down-regulated	escapee
MCF2	DN_B	0.488914	0.0119125	Up-regulated	inactive
CUL4B	DN_B	-0.125476	0.0120448	Down-regulated	inactive
NDUFA1	DN_B	0.144026	0.0127092	Up-regulated	inactive
TRO	DN_B	0.542583	0.012736	Up-regulated	inactive
SUV39H1	DN_B	0.129032	0.0127613	Up-regulated	inactive
UPF3B	DN_B	0.112536	0.0127976	Up-regulated	inactive
SNORA70	DN_B	-0.182322	0.0135362	Down-regulated	unknown
AMOT	DN_B	-0.367649	0.0137993	Down-regulated	inactive
FTX	DN_B	-0.157351	0.0148507	Down-regulated	inactive
ATP7A	DN_B	-0.188472	0.0163271	Down-regulated	variable
PSMD10	DN_B	0.105148	0.0172571	Up-regulated	inactive
ZBTB33	DN_B	-0.14977	0.019402	Down-regulated	inactive
RBM10	DN_B	0.10471	0.0201301	Up-regulated	inactive
PHF8	DN_B	-0.131184	0.0202201	Down-regulated	inactive
KIF4A	DN_B	0.631511	0.0202733	Up-regulated	inactive
ZDHHC9	DN_B	-0.212488	0.0206518	Down-regulated	inactive
MORC4	DN_B	-0.231252	0.0211435	Down-regulated	inactive
USP9X	DN_B	-0.197864	0.0216909	Down-regulated	escapee
P2RY10	DN_B	-0.0952534	0.0218056	Down-regulated	variable
LDOC1	DN_B	-0.301901	0.022124	Down-regulated	inactive
GK	DN_B	-0.103981	0.0228388	Down-regulated	inactive
IL13RA1	DN_B	-0.344983	0.022853	Down-regulated	inactive
MID1IP1	DN_B	-0.362179	0.0247477	Down-regulated	inactive
LINC01560	DN_B	-0.213233	0.0257707	Down-regulated	inactive
CA5B	DN_B	-0.140389	0.0275365	Down-regulated	escapee
ATP11C	DN_B	0.120319	0.0283351	Up-regulated	inactive
ZNF41	DN_B	-0.116348	0.0289432	Down-regulated	inactive
APOO	DN_B	0.126132	0.0298955	Up-regulated	inactive
FTSJ1	DN_B	0.0955103	0.035495	Up-regulated	inactive
APEX2	DN_B	0.0758827	0.0370007	Up-regulated	inactive
GEMIN8	DN_B	-0.109806	0.0426016	Down-regulated	escapee
TAF1	DN_B	-0.199012	0.0428545	Down-regulated	inactive
RENBP	DN_B	0.204617	0.0434008	Up-regulated	escapee
HAUS7	DN_B	0.0911931	0.0438338	Up-regulated	inactive
ZNF630	DN_B	-0.174811	0.0440691	Down-regulated	inactive
PHEX	DN_B	0.556525	0.0443616	Up-regulated	variable
PPP1R3F	DN_B	-0.147343	0.0451086	Down-regulated	inactive
TAB3	DN_B	-0.168961	0.0456791	Down-regulated	inactive
KDM6A	DN_B	-0.087361	0.046403	Down-regulated	escapee
TMEM164	DN_B	-0.17964	0.0471128	Down-regulated	inactive
MOSPD1	DN_B	0.100156	0.0504426	Non-significant	inactive
ELK1	DN_B	0.0997587	0.0517578	Non-significant	inactive
POLA1	DN_B	-0.122373	0.0519033	Non-significant	inactive
MTM1	DN_B	-0.0638163	0.0553357	Non-significant	inactive
REPS2	DN_B	0.25873	0.0563696	Non-significant	inactive
TBL1X	DN_B	-0.126969	0.0578041	Non-significant	inactive
FUNDC1	DN_B	0.115706	0.0644136	Non-significant	escapee
AIFM1	DN_B	0.127674	0.0673877	Non-significant	inactive
NONO	DN_B	-0.0342695	0.069221	Non-significant	inactive
RBMX	DN_B	-0.0587895	0.0700684	Non-significant	inactive
CCDC120	DN_B	0.164199	0.0737104	Non-significant	inactive
TFE3	DN_B	0.0914538	0.0740683	Non-significant	inactive
MED12	DN_B	-0.136534	0.0742356	Non-significant	inactive
SH3KBP1	DN_B	0.0668662	0.0745671	Non-significant	inactive
RBM3	DN_B	-0.081419	0.0800441	Non-significant	inactive
RAP2C-AS1	DN_B	-0.17945	0.0800441	Non-significant	inactive
MSN	DN_B	0.0511058	0.0815265	Non-significant	inactive
BCORL1	DN_B	-0.150572	0.0830764	Non-significant	inactive
SMS	DN_B	0.0603486	0.083476	Non-significant	inactive
CHIC1	DN_B	-0.129881	0.0843903	Non-significant	inactive
PRPS2	DN_B	-0.132736	0.0847974	Non-significant	inactive
ERCC6L	DN_B	-0.282256	0.0853665	Non-significant	inactive
TLR8	DN_B	0.422988	0.0870417	Non-significant	unknown
ALG13	DN_B	-0.0717513	0.0972382	Non-significant	variable
PDHA1	DN_B	0.0673767	0.0999094	Non-significant	inactive
MAGEH1	DN_B	0.0850243	0.0999587	Non-significant	inactive
BTK	DN_B	-0.0492854	0.100173	Non-significant	escapee
ARMCX5	DN_B	-0.10248	0.105487	Non-significant	unknown
PNPLA4	DN_B	-0.09891	0.113433	Non-significant	escapee
ZNF674	DN_B	-0.213846	0.114017	Non-significant	inactive
LAS1L	DN_B	0.0504227	0.116074	Non-significant	inactive
MID1	DN_B	0.419977	0.116979	Non-significant	inactive
HTATSF1	DN_B	0.0629382	0.123157	Non-significant	inactive
OGT	DN_B	-0.0805721	0.123454	Non-significant	inactive
FAM120C	DN_B	-0.135918	0.125012	Non-significant	inactive
CCNB3	DN_B	0.393736	0.136225	Non-significant	inactive
FAM199X	DN_B	-0.0859028	0.139502	Non-significant	inactive
MAGEE1	DN_B	-0.281789	0.140188	Non-significant	variable
FOXO4	DN_B	-0.155412	0.143177	Non-significant	variable
CHM	DN_B	-0.0777832	0.157039	Non-significant	inactive
DOCK11	DN_B	0.0798061	0.161923	Non-significant	inactive
MECP2	DN_B	-0.0590249	0.164517	Non-significant	escapee
NKRF	DN_B	-0.0575903	0.173574	Non-significant	inactive
BCOR	DN_B	-0.0690403	0.174673	Non-significant	inactive
SYTL4	DN_B	0.381261	0.180408	Non-significant	escapee
HDAC6	DN_B	-0.0503627	0.18303	Non-significant	inactive
DNASE1L1	DN_B	0.0573322	0.194734	Non-significant	inactive
ZNF182	DN_B	-0.0554686	0.194866	Non-significant	inactive
KDM5C	DN_B	-0.0638632	0.20812	Non-significant	escapee
UXT	DN_B	-0.0605407	0.209705	Non-significant	inactive
NKAP	DN_B	0.0490135	0.211477	Non-significant	inactive
SLC25A5	DN_B	0.0885396	0.215441	Non-significant	inactive
FAM104B	DN_B	-0.0741904	0.222444	Non-significant	inactive
TSPYL2	DN_B	-0.0733099	0.223411	Non-significant	inactive
ARHGAP4	DN_B	-0.0466649	0.229582	Non-significant	escapee
PORCN	DN_B	-0.0836896	0.238933	Non-significant	inactive
UPRT	DN_B	0.0460965	0.241233	Non-significant	inactive
ENOX2	DN_B	-0.0493454	0.244435	Non-significant	inactive
TCEAL8	DN_B	0.070381	0.245839	Non-significant	unknown
MED14OS	DN_B	-0.117326	0.248428	Non-significant	unknown
ARHGAP6	DN_B	-0.166673	0.249785	Non-significant	inactive
CETN2	DN_B	0.0667694	0.260771	Non-significant	inactive
GPR82	DN_B	-0.22129	0.260784	Non-significant	unknown
EMD	DN_B	0.0507914	0.263662	Non-significant	escapee
AMMECR1	DN_B	0.0550765	0.26454	Non-significant	inactive
RBM41	DN_B	-0.0378672	0.266128	Non-significant	inactive
MMGT1	DN_B	-0.0584953	0.271563	Non-significant	inactive
HUWE1	DN_B	-0.0759337	0.281584	Non-significant	inactive
RNF113A	DN_B	0.0444523	0.281992	Non-significant	inactive
ARSD	DN_B	0.0983356	0.289759	Non-significant	escapee
RBBP7	DN_B	0.0255645	0.29007	Non-significant	inactive
UBL4A	DN_B	-0.0368385	0.305449	Non-significant	inactive
ZNF449	DN_B	0.0794873	0.311341	Non-significant	inactive
UTP14A	DN_B	-0.0406346	0.332241	Non-significant	inactive
JPX	DN_B	-0.0380859	0.33645	Non-significant	escapee
CHST7	DN_B	0.0954525	0.343277	Non-significant	inactive
LAGE3	DN_B	0.0608936	0.346894	Non-significant	inactive
FHL1	DN_B	-0.109458	0.369561	Non-significant	inactive
RAB39B	DN_B	-0.0468757	0.370826	Non-significant	inactive
L1CAM	DN_B	0.110197	0.371218	Non-significant	variable
PNMA5	DN_B	0.123077	0.374922	Non-significant	variable
PLP2	DN_B	-0.0407398	0.378051	Non-significant	inactive
IGBP1	DN_B	-0.0403477	0.384176	Non-significant	inactive
ZNF81	DN_B	-0.0952561	0.393827	Non-significant	inactive
SLC25A5-AS1	DN_B	-0.0858209	0.405235	Non-significant	inactive
SMC1A	DN_B	0.0301246	0.415769	Non-significant	escapee
TMLHE	DN_B	-0.0385042	0.434585	Non-significant	inactive
NLGN3	DN_B	-0.113171	0.440427	Non-significant	inactive
PLXNA3	DN_B	0.0680591	0.44429	Non-significant	inactive
IRAK1	DN_B	0.0262676	0.446409	Non-significant	inactive
CLCN4	DN_B	-0.0855021	0.448338	Non-significant	inactive
F8A1	DN_B	-0.0397983	0.456117	Non-significant	inactive
PQBP1	DN_B	0.0281802	0.46181	Non-significant	variable
MSL3	DN_B	-0.0249709	0.463085	Non-significant	escapee
RBMX2	DN_B	-0.0378282	0.466236	Non-significant	inactive
WDR44	DN_B	0.0323325	0.46876	Non-significant	inactive
CMC4	DN_B	0.0510419	0.471895	Non-significant	inactive
HCFC1	DN_B	-0.0599296	0.472301	Non-significant	inactive
KRBOX4	DN_B	-0.0316233	0.47339	Non-significant	inactive
TMEM185A	DN_B	0.0310163	0.494504	Non-significant	inactive
PIN4	DN_B	0.0363892	0.510014	Non-significant	inactive
ITM2A	DN_B	-0.0543513	0.520433	Non-significant	inactive
THOC2	DN_B	0.0216119	0.525215	Non-significant	inactive
POF1B	DN_B	-0.0977208	0.530122	Non-significant	variable
ZRSR2	DN_B	0.03072	0.543285	Non-significant	escapee
SLC9A6	DN_B	0.0355103	0.548436	Non-significant	inactive
DKC1	DN_B	0.0253223	0.548782	Non-significant	inactive
MBTPS2	DN_B	0.027367	0.549106	Non-significant	inactive
NAA10	DN_B	0.0248627	0.572738	Non-significant	variable
OTUD5	DN_B	0.0142711	0.57337	Non-significant	inactive
WWC3	DN_B	0.035329	0.578337	Non-significant	inactive
PRPS1	DN_B	0.0233488	0.586945	Non-significant	inactive
STK26	DN_B	-0.0193277	0.587223	Non-significant	inactive
STARD8	DN_B	0.125347	0.587398	Non-significant	escapee
MAGIX	DN_B	-0.0684637	0.592671	Non-significant	inactive
ZNF185	DN_B	0.0678489	0.596106	Non-significant	inactive
MTCP1	DN_B	-0.0694293	0.598788	Non-significant	inactive
STS	DN_B	0.0401792	0.601165	Non-significant	escapee
SNX12	DN_B	-0.0524673	0.602478	Non-significant	inactive
XIAP	DN_B	-0.0289626	0.617887	Non-significant	inactive
SLC25A43	DN_B	0.0234089	0.634762	Non-significant	inactive
ARHGEF6	DN_B	0.0265013	0.638923	Non-significant	inactive
VBP1	DN_B	0.0218308	0.647434	Non-significant	inactive
ZMYM3	DN_B	-0.0259017	0.650222	Non-significant	inactive
SLC25A14	DN_B	-0.0258502	0.663231	Non-significant	inactive
MAMLD1	DN_B	0.0851711	0.664967	Non-significant	inactive
CA5BP1	DN_B	-0.02034	0.675341	Non-significant	escapee
EIF1AX	DN_B	-0.0154445	0.688717	Non-significant	escapee
DIAPH2	DN_B	0.0231553	0.692286	Non-significant	inactive
HPRT1	DN_B	-0.0174223	0.692841	Non-significant	inactive
RAB33A	DN_B	0.0627471	0.70392	Non-significant	inactive
MPP1	DN_B	0.0328714	0.711793	Non-significant	escapee
CD99L2	DN_B	0.0277697	0.713838	Non-significant	inactive
DDX3X	DN_B	-0.0126924	0.725067	Non-significant	escapee
RPS6KA3	DN_B	0.0192654	0.726857	Non-significant	inactive
GNL3L	DN_B	-0.0122387	0.765724	Non-significant	inactive
PJA1	DN_B	-0.0156661	0.78946	Non-significant	inactive
TCEAL1	DN_B	0.0205549	0.833306	Non-significant	inactive
TRAPPC2	DN_B	-0.00700559	0.837394	Non-significant	escapee
PIGA	DN_B	-0.0133336	0.843282	Non-significant	inactive
BEX5	DN_B	-0.0345784	0.844804	Non-significant	unknown
JADE3	DN_B	0.0282119	0.850591	Non-significant	inactive
TBC1D8B	DN_B	0.0302864	0.863081	Non-significant	inactive
RAB9A	DN_B	0.00884715	0.87757	Non-significant	escapee
MCTS1	DN_B	0.00954427	0.887467	Non-significant	inactive
SPIN2B	DN_B	0.00914057	0.892216	Non-significant	unknown
XK	DN_B	0.0186643	0.95138	Non-significant	variable
RPA4	DN_B	-0.010827	0.95572	Non-significant	unknown
NHSL2	DN_B	0.0141946	0.956646	Non-significant	variable
GPR174	DN_B	-0.0015655	0.987329	Non-significant	variable
GAB3	DN_B	-0.000664793	0.992956	Non-significant	inactive
APOOL	DN_B	0.000291466	0.996712	Non-significant	inactive
PDK3	EM_CD8	-0.526164	2.54468e-21	Down-regulated	inactive
SLC38A5	EM_CD8	0.539085	5.50728e-19	Up-regulated	inactive
EBP	EM_CD8	0.583222	1.31592e-16	Up-regulated	inactive
IL2RG	EM_CD8	0.278606	8.79185e-16	Up-regulated	unknown
LONRF3	EM_CD8	-1.55635	1.71996e-15	Down-regulated	inactive
MSL3	EM_CD8	0.286805	6.6244e-15	Up-regulated	escapee
UBE2A	EM_CD8	0.371068	3.99422e-14	Up-regulated	inactive
CD40LG	EM_CD8	-1.38713	4.72826e-14	Down-regulated	variable
RPL10	EM_CD8	-0.438486	1.09173e-13	Down-regulated	inactive
PDZD11	EM_CD8	0.322822	1.20059e-13	Up-regulated	unknown
ZMAT1	EM_CD8	-0.91638	1.84526e-13	Down-regulated	inactive
MID2	EM_CD8	-1.2041	2.82088e-13	Down-regulated	variable
HDX	EM_CD8	1.61152	3.80912e-13	Up-regulated	inactive
BEX5	EM_CD8	-1.17289	3.80912e-13	Down-regulated	unknown
GPRASP1	EM_CD8	-0.968892	4.38866e-13	Down-regulated	inactive
MSN	EM_CD8	0.304414	5.56353e-13	Up-regulated	inactive
NSDHL	EM_CD8	0.310583	9.56887e-13	Up-regulated	inactive
RAB33A	EM_CD8	0.43725	1.84068e-12	Up-regulated	inactive
ARMCX3	EM_CD8	-0.180867	2.03277e-12	Down-regulated	inactive
ZXDB	EM_CD8	-0.586806	2.50055e-12	Down-regulated	unknown
PLS3	EM_CD8	3.51373	3.63015e-12	Up-regulated	inactive
COX7B	EM_CD8	0.355737	1.0725e-11	Up-regulated	escapee
HSD17B10	EM_CD8	0.29662	1.47849e-11	Up-regulated	inactive
PGK1	EM_CD8	0.222505	2.72991e-11	Up-regulated	escapee
TMSB4X	EM_CD8	0.262749	5.71566e-11	Up-regulated	inactive
CSTF2	EM_CD8	0.285179	8.02687e-11	Up-regulated	inactive
GPKOW	EM_CD8	0.274766	1.34947e-10	Up-regulated	inactive
WAS	EM_CD8	0.395921	2.05678e-10	Up-regulated	variable
FHL1	EM_CD8	-0.811104	7.16807e-10	Down-regulated	inactive
HMGB3	EM_CD8	1.48944	9.97269e-10	Up-regulated	inactive
KIF4A	EM_CD8	1.70572	1.601e-09	Up-regulated	inactive
IDH3G	EM_CD8	0.198875	1.62176e-09	Up-regulated	inactive
PRDX4	EM_CD8	0.283144	1.94002e-09	Up-regulated	inactive
TSPYL2	EM_CD8	-0.389948	1.97408e-09	Down-regulated	inactive
SNORA70	EM_CD8	-0.415175	2.05063e-09	Down-regulated	unknown
KANTR	EM_CD8	-0.495945	2.42419e-09	Down-regulated	inactive
NXT2	EM_CD8	0.330743	2.97136e-09	Up-regulated	inactive
SLC25A5	EM_CD8	0.420482	5.028e-09	Up-regulated	inactive
CXCR3	EM_CD8	0.422982	5.31525e-09	Up-regulated	inactive
TMEM187	EM_CD8	0.313156	5.3839e-09	Up-regulated	inactive
FTX	EM_CD8	-0.375067	7.27439e-09	Down-regulated	inactive
BRCC3	EM_CD8	0.209982	1.00845e-08	Up-regulated	inactive
NAP1L3	EM_CD8	-1.10045	1.74856e-08	Down-regulated	escapee
C1GALT1C1	EM_CD8	0.226629	2.63532e-08	Up-regulated	inactive
ARMCX5	EM_CD8	-0.32902	3.1408e-08	Down-regulated	unknown
RPS4X	EM_CD8	-0.219751	3.87143e-08	Down-regulated	escapee
TMEM164	EM_CD8	-0.54603	8.56101e-08	Down-regulated	inactive
APEX2	EM_CD8	0.19362	8.56526e-08	Up-regulated	inactive
LAMP2	EM_CD8	0.163463	1.65081e-07	Up-regulated	inactive
CDK16	EM_CD8	0.165201	1.83122e-07	Up-regulated	escapee
DYNLT3	EM_CD8	-0.348099	2.03837e-07	Down-regulated	inactive
PPP1R3F	EM_CD8	-0.387529	2.42165e-07	Down-regulated	inactive
ZCCHC18	EM_CD8	-0.365999	2.46911e-07	Down-regulated	inactive
SAT1	EM_CD8	0.261653	3.26902e-07	Up-regulated	inactive
IKBKG	EM_CD8	0.230644	3.44918e-07	Up-regulated	escapee
ZNF711	EM_CD8	-1.38707	4.00777e-07	Down-regulated	variable
TKTL1	EM_CD8	-0.500023	4.1587e-07	Down-regulated	inactive
NDUFB11	EM_CD8	0.215887	5.66976e-07	Up-regulated	inactive
AMMECR1	EM_CD8	-0.218269	6.25901e-07	Down-regulated	inactive
VSIG1	EM_CD8	-0.703627	6.80949e-07	Down-regulated	unknown
RPS6KA3	EM_CD8	-0.244091	7.95221e-07	Down-regulated	inactive
RBBP7	EM_CD8	0.167149	8.34222e-07	Up-regulated	inactive
PHKA2	EM_CD8	-0.191567	1.27723e-06	Down-regulated	inactive
CCDC22	EM_CD8	0.196616	1.29405e-06	Up-regulated	inactive
TCEAL3	EM_CD8	-0.596312	1.39423e-06	Down-regulated	inactive
CASK	EM_CD8	-0.327906	1.42374e-06	Down-regulated	escapee
SCML2	EM_CD8	-0.742415	1.59636e-06	Down-regulated	inactive
CENPI	EM_CD8	0.807824	1.69438e-06	Up-regulated	inactive
NDUFA1	EM_CD8	0.200011	1.76301e-06	Up-regulated	inactive
PRICKLE3	EM_CD8	0.26587	1.77485e-06	Up-regulated	inactive
FUNDC2	EM_CD8	0.13909	1.78554e-06	Up-regulated	inactive
PJA1	EM_CD8	-0.182242	1.90959e-06	Down-regulated	inactive
SASH3	EM_CD8	0.210974	1.94528e-06	Up-regulated	escapee
RENBP	EM_CD8	0.538795	2.46519e-06	Up-regulated	escapee
TCEANC	EM_CD8	-0.1743	2.62962e-06	Down-regulated	escapee
RPL39	EM_CD8	-0.351118	3.20583e-06	Down-regulated	inactive
MAP7D2	EM_CD8	-0.785169	3.86851e-06	Down-regulated	inactive
STK26	EM_CD8	-0.16878	4.25246e-06	Down-regulated	inactive
VMA21	EM_CD8	-0.237944	4.78423e-06	Down-regulated	inactive
CHIC1	EM_CD8	-0.343485	5.1559e-06	Down-regulated	inactive
SH3BGRL	EM_CD8	0.149936	5.29984e-06	Up-regulated	inactive
ARAF	EM_CD8	0.151931	5.73575e-06	Up-regulated	inactive
PAK3	EM_CD8	-0.866327	5.89126e-06	Down-regulated	inactive
PGRMC1	EM_CD8	0.189199	7.61731e-06	Up-regulated	inactive
ZC3H12B	EM_CD8	-0.537998	7.80085e-06	Down-regulated	inactive
ZXDA	EM_CD8	-0.315316	7.87514e-06	Down-regulated	unknown
SMC1A	EM_CD8	0.176443	8.19282e-06	Up-regulated	escapee
CDKL5	EM_CD8	-0.630691	9.11066e-06	Down-regulated	inactive
SH3KBP1	EM_CD8	0.155437	1.10046e-05	Up-regulated	inactive
TXLNG	EM_CD8	-0.156367	1.92415e-05	Down-regulated	escapee
ARSD	EM_CD8	0.39584	2.07571e-05	Up-regulated	escapee
TAF9B	EM_CD8	-0.211967	2.11653e-05	Down-regulated	inactive
TCEAL4	EM_CD8	-0.55428	2.63891e-05	Down-regulated	inactive
FAM104B	EM_CD8	0.23738	2.74774e-05	Up-regulated	inactive
PBDC1	EM_CD8	0.145779	3.15261e-05	Up-regulated	inactive
PHF8	EM_CD8	-0.195926	3.27065e-05	Down-regulated	inactive
ZNF41	EM_CD8	-0.205314	3.5804e-05	Down-regulated	inactive
ELF4	EM_CD8	0.205499	3.88731e-05	Up-regulated	inactive
BCORL1	EM_CD8	-0.380979	4.42847e-05	Down-regulated	inactive
ZRSR2	EM_CD8	0.193456	4.44534e-05	Up-regulated	escapee
FGD1	EM_CD8	-0.306233	4.70756e-05	Down-regulated	inactive
L1CAM	EM_CD8	0.851503	5.66675e-05	Up-regulated	variable
HTATSF1	EM_CD8	0.161903	5.81501e-05	Up-regulated	inactive
SPIN3	EM_CD8	-0.542719	5.94058e-05	Down-regulated	inactive
OGT	EM_CD8	-0.190461	6.23744e-05	Down-regulated	inactive
PSMD10	EM_CD8	0.134583	6.26142e-05	Up-regulated	inactive
CNKSR2	EM_CD8	-0.80593	6.30739e-05	Down-regulated	variable
HAUS7	EM_CD8	0.156943	6.52586e-05	Up-regulated	inactive
MTMR8	EM_CD8	-0.216239	7.93546e-05	Down-regulated	inactive
RPL36A	EM_CD8	-0.32989	8.69947e-05	Down-regulated	escapee
UBA1	EM_CD8	0.124614	0.00010397	Up-regulated	escapee
ZNF449	EM_CD8	-0.240266	0.000114691	Down-regulated	inactive
POLA1	EM_CD8	0.304786	0.000119541	Up-regulated	inactive
WDR13	EM_CD8	0.147181	0.000125892	Up-regulated	inactive
RLIM	EM_CD8	-0.211181	0.000131932	Down-regulated	inactive
BEX2	EM_CD8	-0.422122	0.00014975	Down-regulated	inactive
CXorf38	EM_CD8	-0.110454	0.000156911	Down-regulated	escapee
HCCS	EM_CD8	0.167988	0.000158937	Up-regulated	inactive
FTSJ1	EM_CD8	0.095345	0.000165767	Up-regulated	inactive
EIF2S3	EM_CD8	-0.116252	0.000188465	Down-regulated	escapee
ZBTB33	EM_CD8	-0.209901	0.000189405	Down-regulated	inactive
TIMM17B	EM_CD8	0.151813	0.000211917	Up-regulated	inactive
ZNF275	EM_CD8	-0.240731	0.000235816	Down-regulated	inactive
SLC25A53	EM_CD8	-0.195472	0.000248145	Down-regulated	inactive
SH2D1A	EM_CD8	0.203438	0.000287345	Up-regulated	variable
VBP1	EM_CD8	0.126455	0.000322846	Up-regulated	inactive
ZNF280C	EM_CD8	-0.217054	0.000327662	Down-regulated	variable
KLHL15	EM_CD8	-0.312159	0.000389311	Down-regulated	inactive
RPGR	EM_CD8	-0.136015	0.000424678	Down-regulated	inactive
BCAP31	EM_CD8	0.135884	0.000439126	Up-regulated	inactive
ACSL4	EM_CD8	0.191594	0.000500764	Up-regulated	inactive
HDAC8	EM_CD8	0.137444	0.000504722	Up-regulated	inactive
MED12	EM_CD8	-0.209587	0.000510875	Down-regulated	inactive
ITM2A	EM_CD8	0.245641	0.000596609	Up-regulated	inactive
LINC01278	EM_CD8	-0.173534	0.000624294	Down-regulated	inactive
TSC22D3	EM_CD8	0.398296	0.000731174	Up-regulated	inactive
ATP6AP1	EM_CD8	0.119706	0.000761593	Up-regulated	inactive
ZDHHC9	EM_CD8	-0.254203	0.000770364	Down-regulated	inactive
IRAK1	EM_CD8	0.122236	0.000839051	Up-regulated	inactive
NUP62CL	EM_CD8	-0.514892	0.000889325	Down-regulated	variable
LAGE3	EM_CD8	0.190453	0.00101454	Up-regulated	inactive
ATG4A	EM_CD8	0.123978	0.00108111	Up-regulated	inactive
ZNF75D	EM_CD8	-0.133578	0.00112116	Down-regulated	inactive
PDHA1	EM_CD8	0.0990968	0.00129873	Up-regulated	inactive
MMGT1	EM_CD8	-0.160354	0.00135878	Down-regulated	inactive
FAM120C	EM_CD8	-0.238844	0.00148361	Down-regulated	inactive
ATP7A	EM_CD8	-0.194093	0.00149729	Down-regulated	variable
SYAP1	EM_CD8	0.138319	0.00150211	Up-regulated	escapee
G6PD	EM_CD8	0.236847	0.00159034	Up-regulated	inactive
TSR2	EM_CD8	0.123483	0.00176324	Up-regulated	inactive
MORF4L2-AS1	EM_CD8	-0.428922	0.00183234	Down-regulated	variable
FUNDC1	EM_CD8	0.212101	0.00185777	Up-regulated	escapee
ZNF674-AS1	EM_CD8	-0.240093	0.00191077	Down-regulated	inactive
TCEAL1	EM_CD8	-0.270146	0.00210762	Down-regulated	inactive
ARHGAP4	EM_CD8	0.102304	0.00229262	Up-regulated	escapee
PRPS2	EM_CD8	0.236891	0.00244697	Up-regulated	inactive
SMS	EM_CD8	0.193085	0.00249802	Up-regulated	inactive
UTP14A	EM_CD8	0.105902	0.00270342	Up-regulated	inactive
DDX3X	EM_CD8	-0.0955097	0.00272583	Down-regulated	escapee
SLC35A2	EM_CD8	0.117387	0.00288852	Up-regulated	inactive
SLC9A6	EM_CD8	-0.128025	0.0030066	Down-regulated	inactive
SLC25A5-AS1	EM_CD8	-0.274263	0.00319363	Down-regulated	inactive
XIST	EM_CD8	-0.388452	0.00339422	Down-regulated	inactive
XPNPEP2	EM_CD8	0.332877	0.00358276	Up-regulated	inactive
NHSL2	EM_CD8	-0.223134	0.0039379	Down-regulated	variable
APOO	EM_CD8	0.146197	0.00422193	Up-regulated	inactive
TAF1	EM_CD8	-0.239195	0.00432833	Down-regulated	inactive
BEX4	EM_CD8	-0.262834	0.00444434	Down-regulated	inactive
ARMCX4	EM_CD8	-0.261083	0.00449251	Down-regulated	inactive
UPRT	EM_CD8	0.108721	0.00467468	Up-regulated	inactive
ALG13	EM_CD8	-0.134621	0.00481576	Down-regulated	variable
TMEM255A	EM_CD8	-0.637553	0.00484596	Down-regulated	inactive
LINC00892	EM_CD8	0.370556	0.00492052	Up-regulated	unknown
UXT	EM_CD8	-0.12029	0.00517835	Down-regulated	inactive
LINC00630	EM_CD8	-0.165181	0.00575718	Down-regulated	unknown
TCEAL8	EM_CD8	0.148288	0.00582705	Up-regulated	unknown
MCTS1	EM_CD8	0.12163	0.00629741	Up-regulated	inactive
PRPS1	EM_CD8	0.0976777	0.00691287	Up-regulated	inactive
PIN4	EM_CD8	0.115557	0.00738609	Up-regulated	inactive
GPM6B	EM_CD8	-0.204434	0.00747828	Down-regulated	escapee
TRMT2B	EM_CD8	-0.0972464	0.00819729	Down-regulated	inactive
NLGN3	EM_CD8	-0.26527	0.00824388	Down-regulated	inactive
ATP6AP2	EM_CD8	0.0857819	0.00930544	Up-regulated	inactive
AIFM1	EM_CD8	0.121909	0.00945817	Up-regulated	inactive
USP9X	EM_CD8	-0.197949	0.00950543	Down-regulated	escapee
ARMCX2	EM_CD8	-0.525688	0.00970364	Down-regulated	inactive
TMEM185A	EM_CD8	0.105879	0.00980335	Up-regulated	inactive
RBM10	EM_CD8	0.102514	0.0101216	Up-regulated	inactive
HPRT1	EM_CD8	0.129225	0.0110224	Up-regulated	inactive
SUV39H1	EM_CD8	0.117585	0.0111145	Up-regulated	inactive
ELK1	EM_CD8	-0.112898	0.0111306	Down-regulated	inactive
LDOC1	EM_CD8	-0.460725	0.0114346	Down-regulated	inactive
SOWAHD	EM_CD8	0.360575	0.0114476	Up-regulated	unknown
FLNA	EM_CD8	0.18142	0.0117779	Up-regulated	inactive
INE1	EM_CD8	-0.150738	0.0123179	Down-regulated	unknown
MECP2	EM_CD8	-0.105085	0.0127474	Down-regulated	escapee
FAM199X	EM_CD8	-0.129314	0.0129091	Down-regulated	inactive
ZNF81	EM_CD8	-0.235548	0.0133264	Down-regulated	inactive
ARHGEF6	EM_CD8	-0.106226	0.0147554	Down-regulated	inactive
AMOT	EM_CD8	-0.377734	0.0147611	Down-regulated	inactive
PRKX	EM_CD8	0.111511	0.0154418	Up-regulated	escapee
WDR44	EM_CD8	0.0883386	0.0160039	Up-regulated	inactive
ZNF630	EM_CD8	-0.19821	0.0161881	Down-regulated	inactive
YIPF6	EM_CD8	0.0864954	0.0164029	Up-regulated	inactive
FAM50A	EM_CD8	-0.0753688	0.0168408	Down-regulated	inactive
SLC9A7	EM_CD8	-0.323778	0.0177542	Down-regulated	inactive
RAB39B	EM_CD8	-0.115065	0.0190956	Down-regulated	inactive
RNF113A	EM_CD8	0.0855241	0.019172	Up-regulated	inactive
NAA10	EM_CD8	0.0818796	0.0211518	Up-regulated	variable
MAGEH1	EM_CD8	-0.102809	0.0222352	Down-regulated	inactive
TIMP1	EM_CD8	-0.257774	0.0224638	Down-regulated	variable
SSR4	EM_CD8	0.0819963	0.022677	Up-regulated	inactive
CHM	EM_CD8	-0.108289	0.0239024	Down-regulated	inactive
SPIN4	EM_CD8	-0.158859	0.0246941	Down-regulated	inactive
ABCB7	EM_CD8	-0.0798125	0.0257948	Down-regulated	inactive
MPP1	EM_CD8	0.169451	0.0271637	Up-regulated	escapee
PIM2	EM_CD8	0.127987	0.0275926	Up-regulated	inactive
ARMCX5-GPRASP2	EM_CD8	-0.211352	0.0279438	Down-regulated	inactive
XIAP	EM_CD8	-0.103843	0.0294437	Down-regulated	inactive
GEMIN8	EM_CD8	0.0857391	0.0316062	Up-regulated	escapee
MAGT1	EM_CD8	0.0564612	0.034623	Up-regulated	inactive
ARHGEF9	EM_CD8	-0.12858	0.0373718	Down-regulated	inactive
MTMR1	EM_CD8	-0.0744176	0.0377898	Down-regulated	inactive
CTPS2	EM_CD8	-0.146708	0.038584	Down-regulated	escapee
MID1IP1	EM_CD8	-0.136035	0.0410889	Down-regulated	inactive
SLC25A14	EM_CD8	-0.0928912	0.0467765	Down-regulated	inactive
PLXNA3	EM_CD8	-0.1519	0.0494857	Down-regulated	inactive
LINC01560	EM_CD8	-0.180217	0.0517495	Non-significant	inactive
CXorf65	EM_CD8	-0.135182	0.0530431	Non-significant	variable
ATRX	EM_CD8	-0.0550913	0.0564732	Non-significant	escapee
OFD1	EM_CD8	-0.0858174	0.0564889	Non-significant	escapee
CD99L2	EM_CD8	-0.116006	0.0572389	Non-significant	inactive
USP11	EM_CD8	0.0702404	0.0581165	Non-significant	inactive
GRIPAP1	EM_CD8	0.0536604	0.0587267	Non-significant	inactive
PRAF2	EM_CD8	0.0697052	0.0593272	Non-significant	inactive
BCOR	EM_CD8	-0.0841359	0.0633096	Non-significant	inactive
USP27X	EM_CD8	-0.23757	0.063909	Non-significant	unknown
MTCP1	EM_CD8	0.159297	0.0651646	Non-significant	inactive
KDM5C	EM_CD8	0.0702248	0.067401	Non-significant	escapee
LAS1L	EM_CD8	0.0524652	0.0734016	Non-significant	inactive
RP2	EM_CD8	0.0886319	0.0744188	Non-significant	inactive
KRBOX4	EM_CD8	-0.0687088	0.0812681	Non-significant	inactive
MORC4	EM_CD8	-0.11909	0.0824045	Non-significant	inactive
MORF4L2	EM_CD8	-0.0581903	0.0844929	Non-significant	inactive
MOSPD2	EM_CD8	-0.0816441	0.0850591	Non-significant	inactive
ZNF674	EM_CD8	-0.178241	0.0863836	Non-significant	inactive
MBNL3	EM_CD8	-0.138958	0.0877542	Non-significant	inactive
HDAC6	EM_CD8	0.0507463	0.0893947	Non-significant	inactive
FAAH2	EM_CD8	-0.287064	0.0923607	Non-significant	inactive
LANCL3	EM_CD8	0.213562	0.0968673	Non-significant	variable
TBC1D25	EM_CD8	0.0643568	0.101846	Non-significant	inactive
GK	EM_CD8	0.109516	0.102414	Non-significant	inactive
RBM3	EM_CD8	0.067631	0.104559	Non-significant	inactive
TAB3	EM_CD8	-0.125759	0.109377	Non-significant	inactive
ZC4H2	EM_CD8	-0.149332	0.109475	Non-significant	inactive
FAM3A	EM_CD8	-0.0710343	0.113326	Non-significant	inactive
GDI1	EM_CD8	-0.0747275	0.114794	Non-significant	inactive
FMR1	EM_CD8	-0.0821178	0.118485	Non-significant	inactive
CUL4B	EM_CD8	-0.0609971	0.118536	Non-significant	inactive
CLCN5	EM_CD8	-0.242566	0.119272	Non-significant	inactive
WDR45	EM_CD8	0.0618019	0.120913	Non-significant	inactive
P2RY10	EM_CD8	0.072086	0.123898	Non-significant	variable
HMGN5	EM_CD8	-0.178065	0.125531	Non-significant	variable
GPR82	EM_CD8	-0.25038	0.125885	Non-significant	unknown
DOCK11	EM_CD8	0.0846066	0.128156	Non-significant	inactive
AP1S2	EM_CD8	0.0563861	0.132565	Non-significant	escapee
NKAPP1	EM_CD8	-0.104223	0.132619	Non-significant	inactive
HUWE1	EM_CD8	-0.0917783	0.134348	Non-significant	inactive
PIGA	EM_CD8	-0.0719409	0.151457	Non-significant	inactive
CHST7	EM_CD8	0.111681	0.153315	Non-significant	inactive
PNMA3	EM_CD8	-0.185978	0.157898	Non-significant	inactive
RAP2C	EM_CD8	0.0535495	0.165276	Non-significant	inactive
MOSPD1	EM_CD8	-0.0601139	0.175642	Non-significant	inactive
MAGED2	EM_CD8	0.0485163	0.180225	Non-significant	inactive
ERCC6L	EM_CD8	0.232053	0.182114	Non-significant	inactive
TENM1	EM_CD8	-0.128261	0.191347	Non-significant	inactive
STS	EM_CD8	0.0983949	0.207355	Non-significant	escapee
EIF1AX	EM_CD8	-0.0445962	0.214505	Non-significant	escapee
GPR34	EM_CD8	-0.260393	0.222224	Non-significant	inactive
F8	EM_CD8	0.0718117	0.224639	Non-significant	escapee
DNASE1L1	EM_CD8	-0.0723443	0.227967	Non-significant	inactive
ENOX2	EM_CD8	0.0450132	0.231514	Non-significant	inactive
NONO	EM_CD8	0.0281716	0.231788	Non-significant	inactive
ZNF185	EM_CD8	0.103766	0.237166	Non-significant	inactive
EDA	EM_CD8	-0.291431	0.247508	Non-significant	inactive
MAGEE1	EM_CD8	0.158726	0.250162	Non-significant	variable
ZNF182	EM_CD8	-0.0452871	0.25772	Non-significant	inactive
EFNB1	EM_CD8	-0.0658743	0.262949	Non-significant	inactive
STAG2	EM_CD8	0.0496467	0.265625	Non-significant	inactive
PQBP1	EM_CD8	0.038264	0.271238	Non-significant	variable
ZFX	EM_CD8	-0.0329102	0.277538	Non-significant	escapee
NKRF	EM_CD8	-0.0457225	0.281724	Non-significant	inactive
PORCN	EM_CD8	0.0567203	0.289917	Non-significant	inactive
MAGED1	EM_CD8	-0.0351355	0.292398	Non-significant	inactive
ATP11C	EM_CD8	-0.0511085	0.295209	Non-significant	inactive
FOXP3	EM_CD8	0.194008	0.304367	Non-significant	inactive
PCSK1N	EM_CD8	0.19445	0.309537	Non-significant	unknown
WWC3	EM_CD8	-0.0518963	0.332087	Non-significant	inactive
PDZD4	EM_CD8	-0.146347	0.33735	Non-significant	escapee
TREX2	EM_CD8	-0.112934	0.341625	Non-significant	inactive
GPR174	EM_CD8	-0.0689038	0.352691	Non-significant	variable
MTM1	EM_CD8	-0.0522213	0.354267	Non-significant	inactive
TMLHE	EM_CD8	0.0398445	0.357679	Non-significant	inactive
JPX	EM_CD8	0.0356181	0.362228	Non-significant	escapee
MED14OS	EM_CD8	-0.106459	0.371083	Non-significant	unknown
APOOL	EM_CD8	0.0566395	0.373093	Non-significant	inactive
FOXO4	EM_CD8	-0.0709438	0.384366	Non-significant	variable
F8A1	EM_CD8	0.0417571	0.394057	Non-significant	inactive
NAP1L2	EM_CD8	-0.164815	0.425649	Non-significant	inactive
RBMX	EM_CD8	-0.023596	0.429014	Non-significant	inactive
RAB9A	EM_CD8	-0.0358126	0.430912	Non-significant	escapee
THOC2	EM_CD8	-0.0250841	0.431338	Non-significant	inactive
FANCB	EM_CD8	0.0702843	0.437531	Non-significant	inactive
TRO	EM_CD8	0.144734	0.444328	Non-significant	inactive
PNPLA4	EM_CD8	0.044903	0.460708	Non-significant	escapee
GAB3	EM_CD8	0.0394613	0.47353	Non-significant	inactive
MBTPS2	EM_CD8	-0.03229	0.483367	Non-significant	inactive
RRAGB	EM_CD8	-0.0317621	0.486209	Non-significant	inactive
CACNA1F	EM_CD8	-0.0858654	0.48734	Non-significant	inactive
SNX12	EM_CD8	-0.0563097	0.50805	Non-significant	inactive
CETN2	EM_CD8	-0.0306679	0.525205	Non-significant	inactive
TIMM8A	EM_CD8	0.0405125	0.525993	Non-significant	inactive
ZMYM3	EM_CD8	-0.0320174	0.541406	Non-significant	inactive
RBMX2	EM_CD8	0.0295012	0.551571	Non-significant	inactive
SLC25A43	EM_CD8	-0.0565976	0.55844	Non-significant	inactive
PHF6	EM_CD8	-0.0295595	0.561413	Non-significant	inactive
MAMLD1	EM_CD8	-0.0820846	0.572187	Non-significant	inactive
RPA4	EM_CD8	0.0861576	0.576158	Non-significant	unknown
TBL1X	EM_CD8	-0.0255762	0.587747	Non-significant	inactive
ARMCX6	EM_CD8	-0.0215029	0.590364	Non-significant	inactive
KLF8	EM_CD8	0.0803984	0.599845	Non-significant	inactive
TFE3	EM_CD8	-0.0264192	0.612925	Non-significant	inactive
MED14	EM_CD8	-0.0252181	0.613638	Non-significant	escapee
GLA	EM_CD8	0.0311853	0.624363	Non-significant	inactive
PLP2	EM_CD8	0.0390721	0.637043	Non-significant	inactive
DIAPH2	EM_CD8	-0.0198512	0.645142	Non-significant	inactive
CA5B	EM_CD8	0.0250963	0.647823	Non-significant	escapee
ABCD1	EM_CD8	0.0545848	0.652114	Non-significant	inactive
BRWD3	EM_CD8	-0.0370568	0.653628	Non-significant	inactive
CCDC120	EM_CD8	-0.0392881	0.659402	Non-significant	inactive
OTUD5	EM_CD8	-0.0118122	0.660995	Non-significant	inactive
UBQLN2	EM_CD8	-0.0158261	0.66803	Non-significant	inactive
MAP7D3	EM_CD8	-0.0211691	0.692698	Non-significant	inactive
RIBC1	EM_CD8	-0.0572261	0.696021	Non-significant	escapee
DLG3	EM_CD8	0.0160226	0.705883	Non-significant	inactive
DKC1	EM_CD8	0.0138351	0.756432	Non-significant	inactive
SLC10A3	EM_CD8	-0.0125232	0.771891	Non-significant	inactive
IDS	EM_CD8	0.0128369	0.771931	Non-significant	inactive
ACOT9	EM_CD8	0.010282	0.80143	Non-significant	inactive
CMC4	EM_CD8	-0.0160924	0.823611	Non-significant	inactive
TRAPPC2	EM_CD8	0.00665673	0.853325	Non-significant	escapee
EFHC2	EM_CD8	-0.0314852	0.860756	Non-significant	variable
RBM41	EM_CD8	-0.00588082	0.861668	Non-significant	inactive
UPF3B	EM_CD8	-0.00751909	0.862641	Non-significant	inactive
NKAP	EM_CD8	-0.00692122	0.862854	Non-significant	inactive
CYSLTR1	EM_CD8	0.0429219	0.869026	Non-significant	inactive
GNL3L	EM_CD8	0.00591045	0.883167	Non-significant	inactive
FRMPD3	EM_CD8	-0.0164138	0.89789	Non-significant	variable
YY2	EM_CD8	-0.0129167	0.907714	Non-significant	unknown
GSPT2	EM_CD8	-0.00694943	0.910515	Non-significant	inactive
RAP2C-AS1	EM_CD8	-0.0124312	0.912935	Non-significant	inactive
HCFC1	EM_CD8	0.00784155	0.924621	Non-significant	inactive
KDM6A	EM_CD8	-0.00323331	0.937125	Non-significant	escapee
EMD	EM_CD8	0.00367945	0.937585	Non-significant	escapee
IGBP1	EM_CD8	-0.00197038	0.958178	Non-significant	inactive
UBL4A	EM_CD8	0.00144892	0.965396	Non-significant	inactive
SPIN2B	EM_CD8	0.00234604	0.96745	Non-significant	unknown
CA5BP1	EM_CD8	-0.00123608	0.979679	Non-significant	escapee
PRDX4	Fr._III_T	0.510085	6.21716e-23	Up-regulated	inactive
HDX	Fr._III_T	1.77672	5.7899e-18	Up-regulated	inactive
SLC38A5	Fr._III_T	0.541812	6.58453e-17	Up-regulated	inactive
UBQLN2	Fr._III_T	0.39561	1.45277e-16	Up-regulated	inactive
APOO	Fr._III_T	0.427418	2.20458e-14	Up-regulated	inactive
TIMP1	Fr._III_T	0.768049	5.0512e-14	Up-regulated	variable
ABCD1	Fr._III_T	0.68034	2.72983e-13	Up-regulated	inactive
MAGT1	Fr._III_T	0.275541	5.12583e-13	Up-regulated	inactive
SSR4	Fr._III_T	0.295542	5.86377e-13	Up-regulated	inactive
FAAH2	Fr._III_T	0.474656	3.98809e-12	Up-regulated	inactive
MID1IP1	Fr._III_T	0.552343	7.8374e-12	Up-regulated	inactive
WDR13	Fr._III_T	0.265256	3.52035e-11	Up-regulated	inactive
PBDC1	Fr._III_T	0.248773	3.5793e-11	Up-regulated	inactive
HTATSF1	Fr._III_T	0.343197	4.26304e-11	Up-regulated	inactive
ZC4H2	Fr._III_T	0.590175	5.27406e-11	Up-regulated	inactive
L1CAM	Fr._III_T	1.28558	9.22779e-11	Up-regulated	variable
CYSLTR1	Fr._III_T	0.664386	9.70966e-11	Up-regulated	inactive
BEX2	Fr._III_T	0.48695	1.48586e-10	Up-regulated	inactive
KLF8	Fr._III_T	0.718056	2.73383e-10	Up-regulated	inactive
PCSK1N	Fr._III_T	1.13288	4.5564e-10	Up-regulated	unknown
C1GALT1C1	Fr._III_T	0.309441	8.71801e-10	Up-regulated	inactive
OGT	Fr._III_T	-0.33597	1.12578e-09	Down-regulated	inactive
ZCCHC18	Fr._III_T	-0.635408	1.13441e-09	Down-regulated	inactive
TMEM187	Fr._III_T	0.313977	2.3425e-09	Up-regulated	inactive
PRKX	Fr._III_T	0.251392	2.82233e-09	Up-regulated	escapee
TBC1D8B	Fr._III_T	1.7623	5.14803e-09	Up-regulated	inactive
GPR174	Fr._III_T	-0.407172	5.21719e-09	Down-regulated	variable
CFP	Fr._III_T	0.622714	9.7869e-09	Up-regulated	inactive
PDZD4	Fr._III_T	1.37186	1.42898e-08	Up-regulated	escapee
EFHC2	Fr._III_T	1.2374	2.55006e-08	Up-regulated	variable
FTSJ1	Fr._III_T	0.170981	2.76216e-08	Up-regulated	inactive
EDA	Fr._III_T	1.26706	3.08685e-08	Up-regulated	inactive
PHKA2	Fr._III_T	-0.219951	6.81312e-08	Down-regulated	inactive
SLC25A53	Fr._III_T	-0.480493	1.11866e-07	Down-regulated	inactive
CA5BP1	Fr._III_T	0.255807	2.3877e-07	Up-regulated	escapee
ARAF	Fr._III_T	0.180613	3.27998e-07	Up-regulated	inactive
CD40LG	Fr._III_T	0.64838	4.99592e-07	Up-regulated	variable
IL2RG	Fr._III_T	0.167166	5.49712e-07	Up-regulated	unknown
ZNF280C	Fr._III_T	-0.379449	5.606e-07	Down-regulated	variable
SCML2	Fr._III_T	1.18855	8.41275e-07	Up-regulated	inactive
SCML1	Fr._III_T	0.703101	9.71329e-07	Up-regulated	inactive
ZNF674-AS1	Fr._III_T	-0.37979	1.19767e-06	Down-regulated	inactive
TCEAL8	Fr._III_T	0.239475	1.2505e-06	Up-regulated	unknown
EFNB1	Fr._III_T	0.375727	1.35489e-06	Up-regulated	inactive
PGK1	Fr._III_T	0.141627	1.89908e-06	Up-regulated	escapee
BCOR	Fr._III_T	-0.279783	2.46097e-06	Down-regulated	inactive
BCAP31	Fr._III_T	0.201212	2.72464e-06	Up-regulated	inactive
PPP1R3F	Fr._III_T	-0.21729	3.23127e-06	Down-regulated	inactive
FTX	Fr._III_T	-0.305849	3.26109e-06	Down-regulated	inactive
EIF1AX	Fr._III_T	0.179078	3.56851e-06	Up-regulated	escapee
ARHGEF6	Fr._III_T	-0.187822	4.50568e-06	Down-regulated	inactive
WAS	Fr._III_T	0.30115	4.72168e-06	Up-regulated	variable
PIM2	Fr._III_T	0.238378	5.75219e-06	Up-regulated	inactive
DYNLT3	Fr._III_T	0.375137	5.75562e-06	Up-regulated	inactive
STARD8	Fr._III_T	1.1591	6.70199e-06	Up-regulated	escapee
ARSD	Fr._III_T	0.621448	6.87519e-06	Up-regulated	escapee
ZRSR2	Fr._III_T	0.219153	6.88998e-06	Up-regulated	escapee
APOOL	Fr._III_T	0.325496	6.95623e-06	Up-regulated	inactive
SLC9A7	Fr._III_T	-0.412534	7.8513e-06	Down-regulated	inactive
TSC22D3	Fr._III_T	0.428536	8.15843e-06	Up-regulated	inactive
COX7B	Fr._III_T	0.198674	9.94558e-06	Up-regulated	escapee
ARMCX2	Fr._III_T	0.956215	1.1492e-05	Up-regulated	inactive
CNKSR2	Fr._III_T	-0.386327	1.177e-05	Down-regulated	variable
F8A1	Fr._III_T	0.196719	1.50757e-05	Up-regulated	inactive
ATP6AP2	Fr._III_T	0.150322	1.67536e-05	Up-regulated	inactive
ATP6AP1	Fr._III_T	0.165354	2.0352e-05	Up-regulated	inactive
RAB33A	Fr._III_T	-0.342497	2.26759e-05	Down-regulated	inactive
BEX4	Fr._III_T	0.228957	2.38978e-05	Up-regulated	inactive
TSPAN6	Fr._III_T	0.863927	2.45051e-05	Up-regulated	inactive
RPS6KA3	Fr._III_T	0.249702	2.57342e-05	Up-regulated	inactive
WWC3	Fr._III_T	0.22827	2.64575e-05	Up-regulated	inactive
FHL1	Fr._III_T	0.574693	3.0303e-05	Up-regulated	inactive
CASK	Fr._III_T	-0.209848	3.09937e-05	Down-regulated	escapee
ZNF711	Fr._III_T	1.16504	3.69402e-05	Up-regulated	variable
AP1S2	Fr._III_T	-0.147127	3.95821e-05	Down-regulated	escapee
RNF113A	Fr._III_T	0.148547	5.33276e-05	Up-regulated	inactive
FGD1	Fr._III_T	-0.306464	7.07472e-05	Down-regulated	inactive
PHEX	Fr._III_T	-1.0635	8.36284e-05	Down-regulated	variable
MORF4L2	Fr._III_T	0.147464	9.14153e-05	Up-regulated	inactive
TSR2	Fr._III_T	0.142166	0.000106328	Up-regulated	inactive
SLC35A2	Fr._III_T	0.132881	0.000110049	Up-regulated	inactive
EDA2R	Fr._III_T	1.07612	0.00014016	Up-regulated	inactive
MAGEE1	Fr._III_T	0.647003	0.000187247	Up-regulated	variable
TCEAL1	Fr._III_T	0.255553	0.000205371	Up-regulated	inactive
NONO	Fr._III_T	-0.07494	0.000212157	Down-regulated	inactive
MAP7D3	Fr._III_T	0.196759	0.000222298	Up-regulated	inactive
MAGED2	Fr._III_T	0.143017	0.000230511	Up-regulated	inactive
PDK3	Fr._III_T	-0.206713	0.000237473	Down-regulated	inactive
UBL4A	Fr._III_T	0.127887	0.000240795	Up-regulated	inactive
AR	Fr._III_T	0.918864	0.000250653	Up-regulated	inactive
PHF8	Fr._III_T	-0.198839	0.000261742	Down-regulated	inactive
PDHA1	Fr._III_T	0.114896	0.000279612	Up-regulated	inactive
HMGN5	Fr._III_T	0.567903	0.000281139	Up-regulated	variable
EBP	Fr._III_T	0.186175	0.000374091	Up-regulated	inactive
LONRF3	Fr._III_T	0.392347	0.000394567	Up-regulated	inactive
TENM1	Fr._III_T	-0.461718	0.000421988	Down-regulated	inactive
DKC1	Fr._III_T	0.153331	0.000447157	Up-regulated	inactive
ARMCX6	Fr._III_T	0.139347	0.000463751	Up-regulated	inactive
TFE3	Fr._III_T	0.174196	0.000465449	Up-regulated	inactive
GEMIN8	Fr._III_T	0.142657	0.000491718	Up-regulated	escapee
CSTF2	Fr._III_T	0.144317	0.000522915	Up-regulated	inactive
GDI1	Fr._III_T	0.13922	0.000603424	Up-regulated	inactive
KRBOX4	Fr._III_T	0.129064	0.00064506	Up-regulated	inactive
NSDHL	Fr._III_T	0.149412	0.00072761	Up-regulated	inactive
PJA1	Fr._III_T	0.143765	0.000749309	Up-regulated	inactive
GPM6B	Fr._III_T	-0.281491	0.000762502	Down-regulated	escapee
PSMD10	Fr._III_T	0.116323	0.000773139	Up-regulated	inactive
MED14	Fr._III_T	-0.157056	0.000836017	Down-regulated	escapee
UBA1	Fr._III_T	-0.110278	0.000868562	Down-regulated	escapee
STK26	Fr._III_T	0.199708	0.000905105	Up-regulated	inactive
SLC25A14	Fr._III_T	-0.157248	0.000941863	Down-regulated	inactive
HDAC6	Fr._III_T	0.102464	0.000986223	Up-regulated	inactive
SASH3	Fr._III_T	-0.12096	0.000987721	Down-regulated	escapee
DLG3	Fr._III_T	-0.19909	0.000988151	Down-regulated	inactive
CCDC22	Fr._III_T	0.130011	0.00102272	Up-regulated	inactive
SLC25A43	Fr._III_T	0.285544	0.00103388	Up-regulated	inactive
LAGE3	Fr._III_T	0.199264	0.00111435	Up-regulated	inactive
NKAP	Fr._III_T	0.130634	0.00116979	Up-regulated	inactive
TIMM8A	Fr._III_T	0.190564	0.00134799	Up-regulated	inactive
SAT1	Fr._III_T	0.228582	0.00137368	Up-regulated	inactive
PRPS2	Fr._III_T	0.275057	0.00142339	Up-regulated	inactive
LAMP2	Fr._III_T	0.0915465	0.00144999	Up-regulated	inactive
IGBP1	Fr._III_T	-0.122098	0.00189928	Down-regulated	inactive
FUNDC1	Fr._III_T	0.201431	0.00265304	Up-regulated	escapee
NAA10	Fr._III_T	-0.104166	0.00272926	Down-regulated	variable
MORF4L2-AS1	Fr._III_T	-0.424055	0.00274457	Down-regulated	variable
KLHL34	Fr._III_T	-0.303	0.00307871	Down-regulated	unknown
ITM2A	Fr._III_T	0.174066	0.00318241	Up-regulated	inactive
MED12	Fr._III_T	-0.20307	0.00377477	Down-regulated	inactive
ZNF275	Fr._III_T	-0.208391	0.00387023	Down-regulated	inactive
GPR82	Fr._III_T	-0.380203	0.00402303	Down-regulated	unknown
ZNF674	Fr._III_T	-0.320684	0.00426947	Down-regulated	inactive
PNPLA4	Fr._III_T	0.193938	0.00438094	Up-regulated	escapee
YIPF6	Fr._III_T	0.104161	0.00445384	Up-regulated	inactive
NDUFB11	Fr._III_T	0.114421	0.0045195	Up-regulated	inactive
OTUD5	Fr._III_T	-0.082159	0.00452966	Down-regulated	inactive
PGRMC1	Fr._III_T	0.108422	0.00465393	Up-regulated	inactive
ZNF75D	Fr._III_T	-0.126382	0.00465393	Down-regulated	inactive
KANTR	Fr._III_T	-0.235041	0.00480087	Down-regulated	inactive
TMEM164	Fr._III_T	-0.294779	0.00500645	Down-regulated	inactive
NHSL2	Fr._III_T	0.356044	0.00520968	Up-regulated	variable
PRPS1	Fr._III_T	0.104798	0.00643631	Up-regulated	inactive
IKBKG	Fr._III_T	0.11658	0.00670089	Up-regulated	escapee
RBMX	Fr._III_T	0.0796837	0.00698673	Up-regulated	inactive
HCCS	Fr._III_T	0.137701	0.00706282	Up-regulated	inactive
SLC10A3	Fr._III_T	0.113514	0.00727153	Up-regulated	inactive
FUNDC2	Fr._III_T	0.0824261	0.00749048	Up-regulated	inactive
DOCK11	Fr._III_T	-0.143001	0.00757997	Down-regulated	inactive
PRICKLE3	Fr._III_T	0.15388	0.0077065	Up-regulated	inactive
PQBP1	Fr._III_T	0.0874548	0.00788784	Up-regulated	variable
ARMCX3	Fr._III_T	0.114484	0.00810268	Up-regulated	inactive
AIFM1	Fr._III_T	-0.114427	0.00811176	Down-regulated	inactive
GPKOW	Fr._III_T	0.114101	0.00843998	Up-regulated	inactive
RPS4X	Fr._III_T	-0.136712	0.00846235	Down-regulated	escapee
TIMM17B	Fr._III_T	0.114252	0.00872922	Up-regulated	inactive
NLGN3	Fr._III_T	-0.378352	0.0093646	Down-regulated	inactive
PLP2	Fr._III_T	0.127325	0.010726	Up-regulated	inactive
SUV39H1	Fr._III_T	0.131167	0.0110164	Up-regulated	inactive
MTMR1	Fr._III_T	-0.0841941	0.0119422	Down-regulated	inactive
CUL4B	Fr._III_T	-0.0935628	0.0121787	Down-regulated	inactive
APEX2	Fr._III_T	0.0982582	0.0125533	Up-regulated	inactive
MAMLD1	Fr._III_T	0.422469	0.0127189	Up-regulated	inactive
LINC01281	Fr._III_T	-0.378499	0.0131792	Down-regulated	unknown
GAB3	Fr._III_T	0.243147	0.0145197	Up-regulated	inactive
POLA1	Fr._III_T	-0.17183	0.0155883	Down-regulated	inactive
SPIN3	Fr._III_T	0.159988	0.0161609	Up-regulated	inactive
CA5B	Fr._III_T	0.176503	0.0165542	Up-regulated	escapee
FOXO4	Fr._III_T	-0.205789	0.0171851	Down-regulated	variable
IDH3G	Fr._III_T	0.0721741	0.0176097	Up-regulated	inactive
CXorf38	Fr._III_T	-0.0752082	0.0184767	Down-regulated	escapee
RPL39	Fr._III_T	-0.185019	0.021802	Down-regulated	inactive
GK	Fr._III_T	-0.185328	0.0221841	Down-regulated	inactive
MAGED1	Fr._III_T	-0.0842782	0.022431	Down-regulated	inactive
EIF2S3	Fr._III_T	-0.086122	0.0232589	Down-regulated	escapee
PAK3	Fr._III_T	0.264824	0.0235438	Up-regulated	inactive
UTP14A	Fr._III_T	0.100849	0.0236961	Up-regulated	inactive
HAUS7	Fr._III_T	0.093929	0.0252741	Up-regulated	inactive
ATRX	Fr._III_T	-0.0722626	0.0267792	Down-regulated	escapee
MBNL3	Fr._III_T	0.263347	0.0271622	Up-regulated	inactive
MTCP1	Fr._III_T	0.200273	0.0275445	Up-regulated	inactive
LAS1L	Fr._III_T	0.0666868	0.028168	Up-regulated	inactive
TMSB4X	Fr._III_T	0.0770083	0.0284845	Up-regulated	inactive
EMD	Fr._III_T	0.0960676	0.0293917	Up-regulated	escapee
SH2D1A	Fr._III_T	-0.0996707	0.0299192	Down-regulated	variable
FAM104B	Fr._III_T	0.129521	0.0306574	Up-regulated	inactive
RPGR	Fr._III_T	-0.106645	0.0314323	Down-regulated	inactive
ABCB7	Fr._III_T	-0.088727	0.0330761	Down-regulated	inactive
LDOC1	Fr._III_T	0.230419	0.0340107	Up-regulated	inactive
CD99L2	Fr._III_T	-0.144866	0.0358351	Down-regulated	inactive
XIST	Fr._III_T	-0.323227	0.0370808	Down-regulated	inactive
ZNF185	Fr._III_T	-0.188085	0.037306	Down-regulated	inactive
LINC01560	Fr._III_T	-0.209992	0.0374477	Down-regulated	inactive
NDUFA1	Fr._III_T	0.0834531	0.0382756	Up-regulated	inactive
RAB9A	Fr._III_T	0.0833511	0.0387708	Up-regulated	escapee
TCEAL3	Fr._III_T	0.153279	0.0401184	Up-regulated	inactive
VSIG1	Fr._III_T	-0.0958345	0.0418715	Down-regulated	unknown
MCTS1	Fr._III_T	0.0911083	0.0449337	Up-regulated	inactive
MPP1	Fr._III_T	0.163005	0.0455062	Up-regulated	escapee
RPL10	Fr._III_T	-0.13703	0.0455088	Down-regulated	inactive
SLC25A5	Fr._III_T	-0.126554	0.046541	Down-regulated	inactive
PRAF2	Fr._III_T	0.0811213	0.0470065	Up-regulated	inactive
HSD17B10	Fr._III_T	0.0811631	0.0478098	Up-regulated	inactive
[truncated: 7,659 more rows]
