# Supplementary material for: X-linked transcriptome dysregulation across immune cells in systemic lupus erythematosus
Source: Biol Sex Differ. 2025 Sep 25;16:69. doi: 10.1186/s13293-025-00750-3 (PMC12466074; doi:10.1186/s13293-025-00750-3)
Supplement: Supplementary file 3 — Supplementary Table 3 [file 13293_2025_750_MOESM3_ESM.xlsx]

## Sheet: Sheet1
SUP TABLE 3 - GSEA Result for KEGG Pathways enriched in X/A-ratio correlated genes (FDR < 0.05)
Cell_Type	Term	ES	NES	FDR q-val	Tag %	Gene %	Lead_genes
CD16p_Mono	Ribosome	0.842855	8.27193	0	74/96	3.78%	RPS15A;RPS23;RPL23;RPS7;RPS3A;RPL39;RPL22L1;RPL14;RPL10;RPL5;RPL21;RPL13A;RPL32;RPS8;RPS12;RPL30;RPS20;RPS6;RPS27A;RPL41;RPS4X;RPL12;RPS27;RPS11;RPL37A;RPL7A;RPL23A;RPLP2;RPL37;RPL26;RPS18;RPS13;RPS17;UBA52;RPL27A;RPL35A;RPS14;RPS3;RPS21;RPL10A;RPL11;RPSA;RPS24;RPL27;RPL6;RPL31;RPL24;RPLP0;RPLP1;RPS19;RPL3;RPL34;RPL9;RPS29;RPS5;RPL15;RPL22;RPL8;RPL29;RPS28;RPL18;RPL18A;RPL13;RPL38;RPS2;RPL36;RPS2…
CD16p_Mono	Coronavirus disease	0.605524	6.53295	0	74/133	3.78%	RPS15A;RPS23;RPL23;RPS7;RPS3A;RPL39;RPL22L1;RPL14;RPL10;RPL5;RPL21;RPL13A;RPL32;RPS8;RPS12;RPL30;RPS20;RPS6;RPS27A;RPL41;RPS4X;RPL12;RPS27;RPS11;RPL37A;RPL7A;RPL23A;RPLP2;RPL37;RPL26;RPS18;RPS13;RPS17;UBA52;RPL27A;RPL35A;RPS14;RPS3;RPS21;RPL10A;RPL11;RPSA;RPS24;RPL27;RPL6;RPL31;RPL24;RPLP0;RPLP1;RPS19;RPL3;RPL34;RPL9;RPS29;RPS5;RPL15;RPL22;RPL8;RPL29;RPS28;RPL18;RPL18A;RPL13;RPL38;RPS2;RPL36;RPS2…
CD16p_Mono	Lysosome	-0.417689	-2.51775	0	45/69	35.04%	HEXB;LAMP2;GUSB;HEXA;MAN2B1;DNASE2;LAPTM5;GLB1;PLA2G15;CTSL;FUCA2;TPP1;SCARB2;ATP6AP1;LGMN;ACP2;CD164;NEU1;CTSB;CLN3;PSAP;GM2A;GALNS;GBA;NAGA;ATP6V0A1;MCOLN1;PPT1;SMPD1;CTSO;GGA2;NAGLU;SLC17A5;AP1B1;AP1G2;GNPTG;MFSD8;CD63;CTSA;ACP5;CTSD;CTSC;AP3M1;ARSB;ATP6V0A2
CD16p_Mono	Viral protein interaction with cytokine and cytokine receptor	-0.6046	-2.40039	0.00201616	13/18	22.87%	CCR1;TNFRSF1A;TNFSF10;CCR5;CXCR2;CCR2;IL6R;IL10RA;IL10;IL6ST;TNFSF14;TNFRSF10A;LTBR
CD16p_Mono	Necroptosis	-0.420773	-2.37808	0.00168013	26/54	21.62%	JAK2;MLKL;EIF2AK2;IRF9;ZBP1;NLRP3;STAT1;RIPK3;STAT2;TNFRSF1A;STAT4;CHMP5;TNFSF10;RBCK1;TLR4;CAPN2;CASP1;PLA2G4A;CAMK2D;GLUL;FADD;STAT3;IFNGR1;CHMP7;TNFRSF10A;SMPD1
CD16p_Mono	Cytokine-cytokine receptor interaction	-0.436036	-2.34215	0.00226818	27/46	29.64%	CCR1;CSF3R;IL27;TNFRSF1A;TNFSF8;IL1RN;TNFSF10;CCR5;IL13RA1;CXCR2;IL15RA;CCR2;TNFSF13B;IL6R;IL17RA;IL10RA;TNFRSF21;IL10;IL6ST;IFNGR1;TNFSF14;TNFRSF10A;LTBR;CXCL10;IL27RA;FAS;PRLR
CD16p_Mono	Adherens junction	0.452607	2.3365	0.00712253	12/20	17.21%	WASF2;TCF7L2;RAC2;CSNK2A2;CDC42;INSR;CSNK2B;CREBBP;ACTG1;MAPK1;CSNK2A1;IGF1R
CD16p_Mono	Lysine degradation	0.421193	2.31544	0.00631315	17/22	31.12%	KMT2A;DLST;KMT2D;SETDB1;SETD7;SETD1B;KMT2C;DOT1L;EZH1;NSD1;SETD1A;MECOM;PLOD1;COLGALT1;ALDH3A2;ALDH1B1;CAMKMT
CD16p_Mono	Cardiac muscle contraction	0.471036	2.30837	0.00582752	12/17	21.30%	UQCRB;COX7C;SLC9A7;ATP1A1;COX6B1;COX6C;COX5A;UQCRC2;COX4I1;UQCR11;UQCRQ;ATP2A2
CD16p_Mono	Other glycan degradation	-0.734464	-2.29413	0.00423393	7/9	16.28%	HEXB;HEXA;MAN2B1;GLB1;FUCA2;NEU1;GBA
CD16p_Mono	Influenza A	-0.367239	-2.26608	0.00588045	21/77	5.65%	MX2;IRF7;JAK2;OAS2;PML;DDX58;EIF2AK2;MX1;IFIH1;TLR7;OAS1;IRF9;RSAD2;ADAR;NLRP3;STAT1;OAS3;STAT2;TNFRSF1A;TNFSF10;TLR4
CD16p_Mono	Hepatitis C	-0.361989	-2.19812	0.0077766	38/76	29.07%	MX2;IRF7;IFIT1;OAS2;DDX58;EIF2AK2;MX1;OAS1;IRF9;RSAD2;CLDN23;STAT1;OAS3;STAT2;TNFRSF1A;YWHAH;ARAF;CDKN1A;CDK2;NR1H3;BAK1;PIAS1;FADD;STAT3;TRAF6;TBK1;PIK3CD;AKT1;PPP2R1B;PPP2R2A;RB1;RNASEL;PSME3;CXCL10;LDLR;FAS;IKBKE;CHUK
CD16p_Mono	Measles	-0.382849	-2.19669	0.00705654	26/61	20.13%	MX2;IRF7;OAS2;DDX58;EIF2AK2;MX1;IFIH1;TLR7;OAS1;IRF9;ADAR;STAT1;OAS3;STAT2;TLR4;FCGR2B;CDK2;CD209;BAK1;FADD;STAT3;TRAF6;MYD88;TBK1;PIK3CD;AKT1
CD16p_Mono	NOD-like receptor signaling pathway	-0.337585	-2.10484	0.0151212	30/81	19.25%	IRF7;IFI16;TRIP6;OAS2;OAS1;IRF9;NLRP3;STAT1;RIPK3;OAS3;NAIP;CARD6;STAT2;RBCK1;TLR4;NLRC4;GBP3;CASP1;NOD1;CASP4;GBP1;GBP4;NOD2;FADD;CTSB;TRAF6;AIM2;PKN2;MYD88;TBK1
CD16p_Mono	JAK-STAT signaling pathway	-0.381769	-2.02766	0.0298391	19/44	20.13%	JAK2;CSF3R;IRF9;SOCS6;STAT1;STAT2;STAT4;IL13RA1;CDKN1A;IL15RA;IL6R;PIAS1;STAT3;IL10RA;IL10;IL6ST;PIK3CD;IFNGR1;AKT1
CD16p_Mono	Oxidative phosphorylation	0.317517	2.01794	0.035127	22/30	35.80%	UQCRB;COX7C;COX6B1;NDUFA2;COX6C;NDUFB1;COX5A;NDUFA1;UQCRC2;NDUFB4;COX4I1;UQCR11;UQCRQ;NDUFC1;ATP6V0B;ATP6V1D;SDHB;ATP6V0D1;ATP6V1A;NDUFA9;ATP6V1F;NDUFS2
CD16p_Mono	Diabetic cardiomyopathy	0.254622	1.99136	0.0355201	29/50	25.23%	UQCRB;COX7C;COX6B1;SLC25A5;RAC2;MAPK8;AKT3;NDUFA2;INSR;AGER;COX6C;PDK3;PPARA;NDUFB1;COX5A;NDUFA1;UQCRC2;NDUFB4;AKT2;COX4I1;UQCR11;UQCRQ;NDUFC1;PLCB2;ATP2A2;PDHB;TGFBR2;SDHB;CPT2
CD16p_Mono	Retrograde endocannabinoid signaling	0.383137	1.95149	0.0409141	15/18	40.96%	GNG2;MAPK8;NDUFA2;MAPK1;NDUFB1;NDUFA1;NDUFB4;NDUFC1;PLCB2;ADCY3;NDUFA9;GNGT2;NDUFS2;DAGLB;MAPK3
CD16p_Mono	Huntington disease	0.196007	1.90337	0.049534	39/90	21.34%	UQCRB;SOD1;COX7C;TUBA4A;COX6B1;SLC25A5;HTT;POLR2B;DCTN2;MAPK8;POLR2G;NDUFA2;COX6C;ATG2B;CREBBP;HDAC1;RCOR1;TP53;DLG4;DNAH1;KIF5C;DNAL1;TUBB4B;ERN1;NDUFB1;COX5A;NDUFA1;UQCRC2;SOD2;NDUFB4;COX4I1;UQCR11;POLR2J;UQCRQ;NDUFC1;POLR2L;ACTR1B;PLCB2;PSMB3
CL_Mono	Ribosome	0.75893	5.64412	0	69/89	11.13%	RPL5;RPS23;RPS3A;RPLP0;RPL10;RPS13;RPL23;RPS15A;RPL15;RPL30;RPL22L1;RPS8;RPL13A;RPL7A;RPL23A;RPL12;RPS6;RPS7;RPL32;RPLP1;RPS4X;RPL37A;RPL21;RPL39;RPS27A;RPS12;RPS3;RPL3;RPS18;RPS24;RPSA;RPS17;RPS20;RPS11;RPL41;RPL9;RPL6;RPL14;RPL26;RPL35A;RPL10A;RPS14;RPS5;RPLP2;RPL37;RPS27;RPS21;RPL11;RPL29;RPL31;RPL27A;UBA52;RPL24;RPL34;RPL27;RPL22;RPL18;RPS28;RPL18A;RPL38;MRPS16;MRPL30;RPS29;RPS16;RPL13;RPL7;R…
CL_Mono	Coronavirus disease	0.536732	4.32846	0	69/122	11.13%	RPL5;RPS23;RPS3A;RPLP0;RPL10;RPS13;RPL23;RPS15A;RPL15;RPL30;RPL22L1;RPS8;RPL13A;RPL7A;RPL23A;RPL12;RPS6;RPS7;RPL32;RPLP1;RPS4X;RPL37A;RPL21;RPL39;RPS27A;RPS12;RPS3;RPL3;RPS18;RPS24;RPSA;RPS17;RPS20;RPS11;RPL41;RPL9;RPL6;RPL14;RPL26;RPL35A;RPL10A;RPS14;RPS5;RPLP2;RPL37;RPS27;RPS21;MASP2;RPL11;RPL29;RPL31;RPL27A;MAVS;UBA52;RPL24;RPL34;RPL27;RPL22;RPL18;RPS28;RPL18A;RPL38;RPS29;RPS16;RPL13;RPL7;RPS2…
CL_Mono	NOD-like receptor signaling pathway	-0.500317	-3.54981	0	35/62	17.08%	OAS1;IRF7;OAS2;IFI16;RBCK1;IRF9;OAS3;MYD88;CCL2;STAT1;TRIP6;STAT2;GBP1;RIPK3;GBP3;CARD6;RNASEL;GSDMD;GBP2;GBP5;CASP1;IKBKE;AIM2;IKBKG;GBP4;CARD17;FADD;CASP4;PKN1;CASP5;PRKCD;CYBA;TICAM1;CARD16;NAMPT
CL_Mono	Hepatitis C	-0.470617	-3.26296	0	31/58	17.78%	MX2;OAS1;IFIT1;IRF7;RSAD2;MX1;DDX58;OAS2;EIF2AK2;IRF9;OAS3;STAT1;STAT2;FAS;CDKN1A;CLDN23;RNASEL;YWHAH;IKBKE;STAT3;IKBKG;TRADD;FADD;E2F2;TNFRSF1A;BAK1;TICAM1;CXCL10;LDLR;HRAS;ARAF
CL_Mono	Epstein-Barr virus infection	-0.424481	-3.23769	0	40/77	19.67%	OAS1;ISG15;IRF7;DDX58;OAS2;HLA-E;EIF2AK2;BLNK;MAP2K6;IRF9;OAS3;MYD88;TAP1;STAT1;STAT2;FAS;B2M;CDKN1A;CCND3;PSMC2;IKBKE;STAT3;IKBKG;TAPBP;TLR2;TRADD;FADD;CIR1;E2F2;GADD45B;TAP2;BAK1;CXCL10;PSMD4;HLA-B;HLA-F;ADRM1;HLA-C;CD40;DDB2
CL_Mono	Influenza A	-0.430073	-3.20741	0	33/70	16.79%	MX2;OAS1;IRF7;RSAD2;MX1;DDX58;OAS2;PML;IFIH1;EIF2AK2;IRF9;OAS3;MYD88;CCL2;TNFSF10;STAT1;STAT2;ADAR;FAS;CCND3;RNASEL;CASP1;IKBKE;IFNGR2;IKBKG;TRADD;FADD;JAK2;TNFRSF1A;BAK1;PRKCB;TICAM1;CXCL10
CL_Mono	Measles	-0.463807	-3.1313	0	23/50	12.51%	MX2;OAS1;IRF7;MX1;DDX58;OAS2;IFIH1;EIF2AK2;IRF9;OAS3;MYD88;STAT1;STAT2;ADAR;FAS;HSPA6;CCND3;IKBKE;STAT3;IKBKG;TLR2;TRADD;FADD
CL_Mono	Cytokine-cytokine receptor interaction	-0.533167	-3.03318	0	24/32	24.83%	CCR1;IL1RN;TNFSF13B;IL15RA;CCL2;TNFSF10;CCL8;FAS;CXCR1;IFNGR2;IL27;CXCL11;IL12RB1;IL10;TNFRSF1A;CSF1;CXCL10;LTBR;TNFRSF10A;TNFSF14;CD40;IL2RG;IL15;ACVRL1
CL_Mono	Viral protein interaction with cytokine and cytokine receptor	-0.695925	-2.92637	0	13/15	19.38%	CCR1;CCL2;TNFSF10;CCL8;CXCR1;CXCL11;IL10;TNFRSF1A;CSF1;CXCL10;LTBR;TNFRSF10A;TNFSF14
CL_Mono	Necroptosis	-0.434683	-2.89609	0	23/47	16.16%	ZBP1;CHMP5;RBCK1;EIF2AK2;IRF9;TNFSF10;STAT1;STAT2;FAS;RIPK3;CAPN2;STAT4;MLKL;CASP1;IFNGR2;STAT3;TRADD;FADD;JAK2;CHMP2A;TNFRSF1A;FTL;TICAM1
CL_Mono	Proteasome	-0.618019	-2.75159	0.000336473	16/17	32.99%	PSMB9;PSMC2;PSME2;PSMB8;PSMA6;PSMA4;POMP;PSMD4;ADRM1;PSME1;PSMB10;PSMB3;PSMC3;PSMC1;PSMD2;PSMB6
CL_Mono	Osteoclast differentiation	-0.412607	-2.71042	0.000302826	26/46	22.24%	BLNK;MAP2K6;IRF9;FCGR1A;STAT1;STAT2;LILRB4;NCF4;LCP2;FOSL1;IFNGR2;PPARG;FCGR3A;LILRA6;IKBKG;SIRPB1;TNFRSF1A;SPI1;CYBA;CSF1;NCF1;SOCS1;LILRB1;FCGR2A;FYN;SOCS3
CL_Mono	Toll-like receptor signaling pathway	-0.467976	-2.54766	0.00068824	18/29	22.51%	IRF7;MAP2K6;MYD88;STAT1;LY96;CD14;IKBKE;CXCL11;TOLLIP;IKBKG;IRF5;TLR2;FADD;TICAM1;CXCL10;CD40;TLR7;MAP3K8
CL_Mono	Pertussis	-0.502364	-2.54425	0.000630886	12/22	16.16%	SERPING1;C2;MYD88;LY96;CASP7;ITGB2;CD14;CASP1;IRF8;CALM1;IL10;TICAM1
CL_Mono	Complement and coagulation cascades	-0.537378	-2.53055	0.000582357	9/19	7.26%	SERPING1;C2;CLU;CFH;C3AR1;SERPINA1;F12;ITGB2;CFB
CL_Mono	RIG-I-like receptor signaling pathway	-0.556241	-2.53025	0.00054076	12/19	16.79%	ISG15;IRF7;DHX58;DDX58;IFIH1;CASP10;IKBKE;IKBKG;TRADD;FADD;PIN1;CXCL10
CL_Mono	Cytosolic DNA-sensing pathway	-0.533762	-2.52533	0.000504709	12/19	16.79%	ZBP1;IRF7;DDX58;ADAR;TREX1;RIPK3;CASP1;IKBKE;AIM2;IKBKG;POLR3GL;CXCL10
CL_Mono	Phagosome	-0.360048	-2.43774	0.0011356	25/52	19.90%	CTSL;HLA-E;FCGR1A;TAP1;ITGB2;CD14;NCF4;TCIRG1;ATP6AP1;FCGR3A;TUBB2A;TLR2;LAMP2;FCAR;TAP2;ATP6V1E1;CYBA;MSR1;NCF1;HLA-B;HLA-F;CD36;HLA-C;FCGR2A;TUBA1B
CL_Mono	Human immunodeficiency virus 1 infection	-0.342352	-2.43671	0.0010688	32/65	22.44%	BST2;TRIM5;CUL1;HLA-E;MAP2K6;APOBEC3G;MYD88;TAP1;APOBEC3A;FAS;B2M;CALM1;IKBKG;APOBEC3F;TAPBP;TLR2;TRADD;FADD;TAP2;TNFRSF1A;BAK1;PRKCB;LIMK2;HRAS;HLA-B;HLA-F;GNGT2;HLA-C;CASP3;APOBEC3C;PDIA3;APOBEC3B
CL_Mono	Lysine degradation	0.548496	2.34918	0.00456314	13/18	27.69%	SETDB1;SETD7;EZH1;PRDM2;KMT2A;HADH;SETD2;NSD1;KMT2C;DLST;SETDB2;ASH1L;KMT2D
CL_Mono	Hepatitis B	-0.346616	-2.33533	0.00243943	23/52	17.78%	IRF7;DDX58;IFIH1;MAP2K6;MYD88;STAT1;STAT2;FAS;CDKN1A;STAT4;CASP10;ATP6AP1;IKBKE;STAT3;IKBKG;TLR2;FADD;JAK2;E2F2;PRKCB;TICAM1;HRAS;ARAF
CL_Mono	Lysosome	-0.340894	-2.27466	0.00358609	34/52	31.07%	CTSL;CTSD;CTSA;NEU1;TCIRG1;ATP6AP1;CD164;GM2A;DNASE2;GUSB;SLC11A1;LAMP2;PLA2G15;CD63;ARSA;ACP2;NAGLU;HEXB;CD68;CTSC;GALNS;GLB1;LGMN;PSAP;CTSB;SCARB2;MAN2B1;HYAL2;GBA;CLN3;LAPTM5;ATP6V0D1;CLTB;FUCA1
CL_Mono	Neuroactive ligand-receptor interaction	-0.445945	-2.26484	0.00386103	9/22	9.78%	ADM;P2RY6;PTGFR;FPR2;C3AR1;CYSLTR1;GRIN3A;S1PR2;LPAR6
CL_Mono	Kaposi sarcoma-associated herpesvirus infection	-0.30247	-2.25964	0.00382137	27/66	19.31%	IRF7;CCR1;HLA-E;EIF2AK2;MAP2K6;IRF9;STAT1;STAT2;FAS;CDKN1A;IKBKE;CALM1;STAT3;IKBKG;TRADD;FADD;JAK2;E2F2;TNFRSF1A;UBC;BAK1;TICAM1;HRAS;HLA-B;HLA-F;GNGT2;HLA-C
CL_Mono	Human papillomavirus infection	-0.273659	-2.22163	0.00571239	33/88	19.31%	MX2;OASL;ISG15;MX1;HLA-E;EIF2AK2;IRF9;STAT1;STAT2;FAS;CDKN1A;CCND3;ITGB7;TCIRG1;ATP6AP1;IKBKE;IKBKG;TRADD;FADD;RHEB;TNFRSF1A;ATP6V1E1;BAK1;TICAM1;ITGA1;HRAS;COL9A3;FZD5;HLA-B;TBPL1;HLA-F;PKM;HLA-C
CL_Mono	Lipid and atherosclerosis	-0.29226	-2.21354	0.00572735	30/70	21.36%	IRF7;MAP2K6;MYD88;CCL2;TNFSF10;FAS;HSPA6;LY96;CASP7;CD14;NCF4;CASP1;IKBKE;PPARG;CALM1;STAT3;IKBKG;TLR2;JAK2;TNFRSF1A;CYBA;TICAM1;LDLR;HRAS;NCF1;CD36;TNFRSF10A;CD40;TANK;CASP3
CL_Mono	Salmonella infection	-0.281614	-2.17739	0.00788608	31/78	19.90%	MAP2K6;MYD88;TNFSF10;ELMO2;MYL12A;RIPK3;DYNLT1;LY96;CASP7;MLKL;CD14;GSDMD;ARPC1B;CASP1;IKBKG;RRAS;TUBB2A;TLR2;TRADD;FADD;CASP4;PKN1;ARF1;CASP5;TNFRSF1A;BAK1;HRAS;STX10;VPS16;TNFRSF10A;TUBA1B
CL_Mono	Leishmaniasis	-0.414587	-2.16166	0.00853968	15/26	19.69%	MYD88;FCGR1A;STAT1;ITGB2;NCF4;IFNGR2;FCGR3A;TLR2;IL10;JAK2;PTPN6;CYBA;PRKCB;NCF1;FCGR2A
CL_Mono	Toxoplasmosis	-0.365926	-2.15325	0.00885182	17/32	21.36%	MAP2K6;MYD88;STAT1;HSPA6;LY96;IFNGR2;STAT3;IKBKG;TLR2;IL10;ALOX5;JAK2;TNFRSF1A;LDLR;SOCS1;CD40;CASP3
CL_Mono	Tuberculosis	-0.303439	-2.13807	0.00998203	22/57	16.72%	MYD88;FCGR1A;CTSD;STAT1;CASP10;ITGB2;CD14;TCIRG1;ATP6AP1;IFNGR2;FCGR3A;VDR;CALM1;TLR2;TRADD;FADD;LAMP2;IL10;JAK2;TNFRSF1A;RFXANK;SPHK1
CL_Mono	Malaria	-0.568003	-2.11254	0.0115182	9/11	27.13%	MYD88;CCL2;ITGB2;TLR2;IL10;CD36;CD40;SELP;CD81
CL_Mono	Human cytomegalovirus infection	-0.290689	-2.05557	0.0166554	28/63	21.72%	CCR1;HLA-E;MAP2K6;CCL2;TAP1;FAS;B2M;CDKN1A;CALM1;STAT3;IKBKG;TAPBP;TRADD;FADD;RHEB;PTGER2;E2F2;TAP2;TNFRSF1A;BAK1;PRKCB;HRAS;HLA-B;HLA-F;GNGT2;HLA-C;CASP3;PDIA3
CL_Mono	Rheumatoid arthritis	-0.423402	-2.04289	0.0179676	10/21	16.02%	CTSL;TNFSF13B;CCL2;FLT1;ITGB2;TCIRG1;ATP6AP1;TLR2;ATP6V1E1;CSF1
CL_Mono	Pathogenic Escherichia coli infection	-0.284284	-2.01114	0.0216862	26/57	21.56%	MYD88;TNFSF10;FAS;CASP7;CLDN23;ARPC1B;CASP1;IKBKG;MYO10;TUBB2A;TRADD;FADD;CASP4;SEC24D;ARF1;PTPN6;RAB1A;TNFRSF1A;BAK1;WASF1;TNFRSF10A;FCGR2A;TUBA1B;MYO1G;CASP3;FYN
CL_Mono	NF-kappa B signaling pathway	-0.347596	-2.0045	0.0217656	16/33	19.47%	DDX58;BLNK;TNFSF13B;MYD88;LY96;CD14;IKBKG;TRADD;BCL2A1;GADD45B;TNFRSF1A;PRKCB;TICAM1;LTBR;TNFSF14;CD40
CL_Mono	African trypanosomiasis	-0.590151	-1.99936	0.0217484	6/9	16.13%	MYD88;FAS;APOL1;IDO1;IL10;PRKCB
CL_Mono	Staphylococcus aureus infection	-0.378468	-1.93884	0.0303716	11/24	16.00%	C2;FCGR1A;FPR2;CFH;C3AR1;ITGB2;CFB;FCGR3A;IL10;FCAR;SELPLG
CL_Mono	Natural killer cell mediated cytotoxicity	-0.329759	-1.93	0.0308449	19/34	26.36%	HLA-E;TNFSF10;FAS;ITGB2;LCP2;IFNGR2;FCGR3A;PTPN6;PRKCB;HRAS;ARAF;HLA-B;TNFRSF10A;HLA-C;CASP3;FYN;MICB;ICAM2;SHC1
CL_Mono	Legionellosis	-0.425265	-1.90193	0.0358764	9/17	15.10%	MYD88;HSPA6;CASP7;ITGB2;CD14;CASP1;TLR2;ARF1;RAB1A
CL_Mono	Antigen processing and presentation	-0.332772	-1.89144	0.0377304	17/31	26.95%	CTSL;HLA-E;TAP1;HSPA6;B2M;PSME2;TAPBP;TAP2;RFXANK;HLA-B;HLA-F;HLA-C;PSME1;PDIA3;LGMN;IFI30;CTSB
CL_Mono	Transcriptional misregulation in cancer	-0.265466	-1.86909	0.0420768	28/53	28.68%	PML;ETV7;JUP;FCGR1A;FLT1;SMAD1;CDKN1A;ITGB7;CD14;PPARG;LMO2;BCL2A1;GADD45B;SPI1;BAK1;ELANE;HHEX;CEBPE;CD40;DDB2;MPO;ID2;PRCC;POLK;MAF;GADD45A;MAX;EWSR1
CL_Mono	Mucin type O-glycan biosynthesis	-0.709677	-1.84968	0.0466274	5/5	29.13%	GCNT1;C1GALT1;GALNT3;C1GALT1C1;ST3GAL2
CL_Mono	Steroid biosynthesis	-0.711708	-1.84521	0.046408	5/5	28.93%	DHCR24;MSMO1;SQLE;FDFT1;DHCR7
CL_Mono	JAK-STAT signaling pathway	-0.299836	-1.83631	0.0473073	19/39	24.74%	IL15RA;IRF9;STAT1;STAT2;CDKN1A;STAT4;CCND3;IFNGR2;STAT3;IL12RB1;IL10;JAK2;PTPN6;HRAS;SOCS1;SOCS3;IL2RG;IL15;PIAS4
CL_Mono	Adipocytokine signaling pathway	-0.353409	-1.82637	0.0487765	15/25	26.09%	ACSL1;ACSL3;PRKAG2;STAT3;IKBKG;TRADD;JAK2;TNFRSF1A;SLC2A1;CD36;PCK2;ADIPOR1;SOCS3;ACSL5;POMC
CM_CD8	Parkinson disease	0.649922	4.47616	0	96/151	11.64%	COX6C;COX4I1;COX6B1;NDUFB3;COX7A2;NDUFS5;TXN;PSMB3;NDUFA6;COX7B;COX6A1;COX5A;UQCRH;UQCRFS1;NDUFA13;NDUFA4;UQCR10;COX8A;PSMB1;NDUFA2;PSMA2;NDUFA1;NDUFB11;NDUFB9;PSMA6;NDUFA12;PSMB6;SLC25A5;PARK7;NDUFAB1;PSMA5;NDUFB2;UBB;VDAC1;NDUFS6;NDUFA7;PSMD8;NDUFA8;PSMA4;NDUFV2;PSMB2;PSMA7;NDUFA11;CALM3;NDUFB6;NDUFA9;PSMB7;PSMC3;NDUFB7;COX5B;SDHB;NDUFS3;UBE2L3;NDUFB5;PSMD13;COX7A2L;PSMD9;UBE2L6;COX7C;NDUFB10;U…
CM_CD8	Prion disease	0.637163	4.4256	0	96/151	14.62%	COX6C;COX4I1;COX6B1;NDUFB3;COX7A2;NDUFS5;PSMB3;NDUFA6;COX7B;COX6A1;COX5A;UQCRH;UQCRFS1;NDUFA13;NDUFA4;UQCR10;COX8A;PSMB1;NDUFA2;PSMA2;NDUFA1;NDUFB11;NDUFB9;PSMA6;NDUFA12;PSMB6;SLC25A5;NDUFAB1;PSMA5;NDUFB2;VDAC1;NDUFS6;NDUFA7;PSMD8;NDUFA8;PSMA4;NDUFV2;PSMB2;PSMA7;NDUFA11;NDUFB6;NDUFA9;PSMB7;PSMC3;NDUFB7;CSNK2B;COX5B;SDHB;NDUFS3;NDUFB5;PSMD13;COX7A2L;PSMD9;COX7C;NDUFB10;UQCRQ;NDUFB4;NDUFS8;NDUFS7;P…
CM_CD8	Oxidative phosphorylation	0.716806	4.33283	0	61/79	14.35%	COX6C;COX4I1;COX6B1;NDUFB3;COX7A2;NDUFS5;NDUFA6;COX7B;COX6A1;COX5A;UQCRH;UQCRFS1;NDUFA13;NDUFA4;UQCR10;COX8A;NDUFA2;NDUFA1;NDUFB11;NDUFB9;NDUFA12;NDUFAB1;NDUFB2;NDUFS6;NDUFA7;NDUFA8;COX17;NDUFV2;NDUFA11;NDUFB6;NDUFA9;NDUFB7;ATP6V1F;COX5B;SDHB;PPA1;NDUFS3;NDUFB5;COX7A2L;COX7C;NDUFB10;UQCRQ;NDUFB4;NDUFS8;NDUFS7;UQCRC2;NDUFS4;UQCR11;NDUFB1;CYC1;UQCRC1;NDUFB8;ATP6V0D1;ATP6V1E1;ATP6V1D;SDHD;NDUFC1;NDU…
CM_CD8	Huntington disease	0.598666	4.26452	0	98/178	10.87%	COX6C;COX4I1;COX6B1;NDUFB3;COX7A2;NDUFS5;PSMB3;NDUFA6;COX7B;COX6A1;COX5A;UQCRH;UQCRFS1;NDUFA13;NDUFA4;UQCR10;COX8A;PSMB1;NDUFA2;PSMA2;NDUFA1;NDUFB11;NDUFB9;PSMA6;NDUFA12;PSMB6;SLC25A5;AP2S1;NDUFAB1;PSMA5;NDUFB2;VDAC1;NDUFS6;NDUFA7;PSMD8;NDUFA8;PSMA4;NDUFV2;PSMB2;PSMA7;NDUFA11;NDUFB6;NDUFA9;PSMB7;PSMC3;NDUFB7;DCTN3;COX5B;CLTA;SDHB;NDUFS3;NDUFB5;PSMD13;POLR2G;COX7A2L;PSMD9;COX7C;NDUFB10;UQCRQ;NDUFB…
CM_CD8	Diabetic cardiomyopathy	0.612374	4.02572	0	68/111	16.31%	COX6C;COX4I1;COX6B1;NDUFB3;COX7A2;NDUFS5;NDUFA6;COX7B;COX6A1;COX5A;UQCRH;UQCRFS1;NDUFA13;NDUFA4;UQCR10;COX8A;NDUFA2;NDUFA1;NDUFB11;NDUFB9;NDUFA12;SLC25A5;NDUFAB1;NDUFB2;GAPDH;VDAC1;NDUFS6;NDUFA7;NDUFA8;NDUFV2;NDUFA11;NDUFB6;NDUFA9;NDUFB7;COX5B;SDHB;NDUFS3;MPC2;NDUFB5;COX7A2L;COX7C;NDUFB10;UQCRQ;PPP1CA;NDUFB4;NDUFS8;NDUFS7;UQCRC2;NDUFS4;UQCR11;NDUFB1;CYC1;PPIF;UQCRC1;NDUFB8;RAC1;VDAC2;RAC2;SDHD;PP…
CM_CD8	Non-alcoholic fatty liver disease	0.60755	3.9139	0	57/102	12.46%	COX6C;COX4I1;COX6B1;NDUFB3;COX7A2;NDUFS5;NDUFA6;COX7B;COX6A1;COX5A;UQCRH;UQCRFS1;NDUFA13;NDUFA4;UQCR10;COX8A;NDUFA2;NDUFA1;NDUFB11;NDUFB9;NDUFA12;NDUFAB1;NDUFB2;NDUFS6;NDUFA7;NDUFA8;NDUFV2;NDUFA11;NDUFB6;NDUFA9;NDUFB7;COX5B;SDHB;NDUFS3;NDUFB5;COX7A2L;COX7C;BID;NDUFB10;UQCRQ;NDUFB4;NDUFS8;NDUFS7;UQCRC2;NDUFS4;UQCR11;NDUFB1;CYC1;UQCRC1;NDUFB8;RAC1;CYCS;SDHD;NDUFC1;EIF2S1;NDUFA3;PRKAG1
CM_CD8	Alzheimer disease	0.533072	3.85225	0	95/198	11.64%	COX6C;COX4I1;COX6B1;NDUFB3;COX7A2;NDUFS5;PSMB3;NDUFA6;COX7B;COX6A1;COX5A;UQCRH;UQCRFS1;NDUFA13;NDUFA4;UQCR10;COX8A;PSMB1;NDUFA2;PSMA2;NDUFA1;NDUFB11;NDUFB9;PSMA6;NDUFA12;PSMB6;SLC25A5;NDUFAB1;PSMA5;NDUFB2;GAPDH;VDAC1;NDUFS6;HSD17B10;NDUFA7;PSMD8;NDUFA8;PSMA4;NDUFV2;PSMB2;PSMA7;NDUFA11;CALM3;NDUFB6;NDUFA9;PSMB7;PSMC3;NDUFB7;CSNK2B;COX5B;SDHB;NDUFS3;NDUFB5;PSMD13;PSENEN;COX7A2L;PSMD9;COX7C;BID;NDUF…
CM_CD8	Amyotrophic lateral sclerosis	0.524306	3.81727	0	131/210	24.75%	COX6C;COX4I1;COX6B1;NDUFB3;COX7A2;NDUFS5;PSMB3;NDUFA6;COX7B;COX6A1;COX5A;UQCRH;UQCRFS1;NDUFA13;NDUFA4;UQCR10;COX8A;PSMB1;NDUFA2;PSMA2;NDUFA1;NDUFB11;NDUFB9;PSMA6;PFN1;NDUFA12;PSMB6;NDUFAB1;PSMA5;NDUFB2;VDAC1;NDUFS6;NDUFA7;PSMD8;NDUFA8;PSMA4;NDUFV2;PSMB2;ALYREF;PSMA7;NDUFA11;NDUFB6;NDUFA9;PSMB7;PSMC3;NDUFB7;DCTN3;COX5B;SDHB;ACTB;NDUFS3;NDUFB5;PSMD13;COX7A2L;PSMD9;COX7C;BID;NDUFB10;UQCRQ;NDUFB4;NDU…
CM_CD8	Proteasome	0.743784	3.81034	0	40/43	22.60%	PSMB3;POMP;PSMB1;PSMA2;PSMA6;PSMB6;PSMA5;PSMD8;PSMA4;PSMB2;PSMA7;PSMB7;PSMC3;PSME1;PSME2;PSMD13;PSMD9;PSMD7;PSMD4;PSMC4;PSMB10;PSMD14;PSMB9;PSMB4;PSMB8;PSMD11;PSMC1;PSMC2;PSMA1;ADRM1;PSME3;PSMD6;PSMF1;PSMA3;PSMB5;PSMD3;PSMD12;PSMC5;PSMD2;PSMD1
CM_CD8	Thermogenesis	0.550908	3.67674	0	59/122	8.75%	COX6C;COX4I1;COX6B1;NDUFB3;COX7A2;NDUFS5;NDUFA6;COX7B;COX6A1;COX5A;UQCRH;UQCRFS1;NDUFA13;NDUFA4;UQCR10;COX8A;NDUFA2;NDUFA1;NDUFB11;NDUFB9;NDUFA12;NDUFAB1;NDUFB2;NDUFS6;NDUFA7;NDUFA8;COX17;COA3;NDUFV2;NDUFA11;NDUFB6;NDUFA9;NDUFB7;COX5B;COA6;SDHB;ACTB;NDUFS3;NDUFB5;COX7A2L;COX7C;NDUFB10;UQCRQ;NDUFB4;NDUFS8;NDUFS7;UQCRC2;NDUFS4;COA4;COX14;GNAS;UQCR11;NDUFB1;ACTG1;CYC1;UQCRC1;NDUFB8;RHEB;NDUFAF4
CM_CD8	Pathways of neurodegeneration	0.473175	3.53919	0	134/249	22.86%	COX6C;COX4I1;COX6B1;NDUFB3;COX7A2;NDUFS5;PSMB3;NDUFA6;COX7B;COX6A1;COX5A;UQCRH;UQCRFS1;NDUFA13;NDUFA4;UQCR10;COX8A;PSMB1;NDUFA2;PSMA2;NDUFA1;NDUFB11;NDUFB9;PSMA6;NDUFA12;PSMB6;SLC25A5;PARK7;NDUFAB1;PSMA5;NDUFB2;UBB;VDAC1;NDUFS6;HSD17B10;NDUFA7;PSMD8;NDUFA8;PSMA4;NDUFV2;PSMB2;PSMA7;NDUFA11;CALM3;NDUFB6;NDUFA9;PSMB7;PSMC3;NDUFB7;DCTN3;CSNK2B;COX5B;SDHB;NDUFS3;UBE2L3;NDUFB5;PSMD13;COX7A2L;PSMD9;UBE2…
CM_CD8	Retrograde endocannabinoid signaling	0.61498	3.42075	0	34/60	11.64%	NDUFB3;NDUFS5;NDUFA6;NDUFA13;NDUFA4;GNG5;NDUFA2;NDUFA1;NDUFB11;NDUFB9;NDUFA12;NDUFAB1;NDUFB2;NDUFS6;NDUFA7;NDUFA8;NDUFV2;NDUFA11;NDUFB6;NDUFA9;NDUFB7;NDUFS3;NDUFB5;NDUFB10;NDUFB4;NDUFS8;NDUFS7;NDUFS4;GNAI2;NDUFB1;NDUFB8;GNB2;NDUFC1;NDUFA3
CM_CD8	Cardiac muscle contraction	0.659184	3.25982	0	22/38	6.94%	COX6C;COX4I1;COX6B1;COX7A2;COX7B;COX6A1;COX5A;UQCRH;UQCRFS1;UQCR10;COX8A;COX5B;COX7A2L;ATP1B3;COX7C;UQCRQ;TPM4;UQCRC2;UQCR11;TPM3;CYC1;UQCRC1
CM_CD8	Herpes simplex virus 1 infection	-0.284819	-3.0507	0	151/298	28.68%	ZFP14;ZNF573;ZNF548;ZNF737;ZNF33A;ZNF33B;ZNF248;ZNF224;ZNF780B;ZNF540;ZNF805;ZNF91;ZNF484;ZNF589;ZNF398;MAVS;ZNF841;ZNF441;ZNF431;ZNF549;ZNF891;ZNF141;TSC1;ZNF546;ZNF721;ZNF782;RBAK;ZNF607;ZNF529;ZNF563;ZNF208;ZNF169;ZNF587;ZNF557;ZNF41;ZNF83;ZNF850;ZNF701;ZNF324;ZNF780A;ZNF736;ZNF558;ZNF808;ZNF577;ZNF506;ZNF347;EIF2AK3;ZNF836;RNASEL;TLR9;ZNF605;ZNF783;ZNF136;ZNF708;ZNF846;AKT3;ZNF433;ZNF316;ZNF2…
CM_CD8	Ribosome	0.474044	2.9629	0	61/83	37.59%	MRPS15;RPL26L1;MRPL14;MRPL13;MRPL11;MRPL21;MRPL22;MRPL15;RPL36AL;MRPL27;MRPL12;MRPL34;MRPL28;MRPL1;MRPS12;MRPL33;MRPS11;MRPL36;MRPL16;MRPL24;RPS24;MRPL20;MRPL10;MRPL3;MRPS18A;MRPS7;MRPL23;MRPS16;RPS27L;RSL24D1;RPS15;MRPS17;MRPL18;MRPL4;RPL10A;RPL22;MRPL17;MRPS2;MRPS18C;RPS9;RPS26;RPL35;MRPL19;RPL6;RPL29;MRPL2;FAU;RPL4;MRPL9;MRPL32;RPL24;RPS7;MRPS10;MRPS6;RPLP0;MRPS21;RPL26;MRPS14;RPL22L1;MRPS5;RP…
CM_CD8	Cell cycle	0.468003	2.90344	0	53/91	25.45%	RBX1;ANAPC11;PTTG1;YWHAE;MAD2L2;PCNA;TFDP1;CCNB2;MAD2L1;YWHAQ;CHEK1;CCNB1;BUB1;PLK1;MCM2;CDC20;YWHAH;CCNE1;CDC6;SKP1;PKMYT1;CDC45;MCM4;E2F2;MCM6;ANAPC10;E2F1;MCM5;CCNA2;CDK4;BUB1B;CDK1;MCM3;CDC25A;TTK;CDKN2C;ORC6;DBF4;ORC1;WEE1;CCNE2;TP53;HDAC1;MCM7;YWHAB;CDK7;CDKN2A;CDK2;YWHAZ;RAD21;HDAC2;CDC26;ESPL1
CM_CD8	Spinocerebellar ataxia	0.464999	2.80188	0	43/80	23.53%	PSMB3;PSMB1;PSMA2;PSMA6;PSMB6;SLC25A5;PSMA5;VDAC1;PSMD8;PSMA4;PSMB2;PSMA7;PSMB7;PSMC3;PSMD13;PSMD9;PSMD7;PSMD4;PSMC4;PSMD14;PSMB4;PPIF;PSMD11;PSMC1;PSMC2;VDAC2;ATXN10;PSMA1;CYCS;ADRM1;PSMD6;VDAC3;PSMA3;PSMB5;GTF2B;BECN1;PSMD3;PSMD12;PSMC5;PSMD2;PSMD1;ATG101;AFG3L2
CM_CD8	DNA replication	0.599863	2.77485	0	20/30	18.99%	RPA3;SSBP1;RNASEH2B;PCNA;RFC2;POLE4;FEN1;RNASEH2A;MCM2;MCM4;MCM6;MCM5;MCM3;POLD4;POLD3;RFC4;POLD2;POLE2;MCM7;RFC3
CM_CD8	Spliceosome	0.41841	2.5671	0	46/89	25.08%	BUD31;SNRPD2;SNRPG;LSM3;SF3B5;SNRPD1;SNRPE;SNRPC;LSM2;ALYREF;SNRPB;SF3B6;LSM7;SNRPF;TXNL4A;LSM5;LSM4;EIF4A3;MAGOH;SNRPB2;SF3B4;RBM8A;HNRNPC;SNRPD3;CTNNBL1;USP39;ZMAT2;BCAS2;PUF60;SNRNP40;CCDC12;LSM6;PCBP1;SNU13;THOC3;CWC15;SRSF3;SYF2;SNRNP27;SNRPA;SRSF9;HNRNPA1;ISY1;PRPF40A;PRPF31;HNRNPM
CM_CD8	Epstein-Barr virus infection	0.388081	2.55657	5.49209e-05	79/120	39.31%	PSMD8;CD3D;PSMC3;PSMD13;BID;HLA-DRA;PSMD7;PSMD4;PSMC4;PSMD14;ISG15;BAK1;CALR;PSMD11;PSMC1;HLA-DRB1;RAC1;PSMC2;CCNE1;E2F2;CYCS;E2F1;ADRM1;CCNA2;CDK4;NFKBIE;PSMD6;B2M;HLA-DMA;CCNE2;OAS1;CASP3;TP53;HDAC1;IRF7;TAP1;OAS2;NFKBIB;PSMD3;HLA-DMB;HLA-DRB5;TRADD;PSMD12;PSMC5;MYD88;CD3G;PSMD2;CDK2;CIR1;PDIA3;PSMD1;STAT1;IKBKG;IKBKE;DDX58;CD3E;HDAC2;MAP2K3;RELB;SNW1;HLA-DPA1;CASP9;HLA-DQA1;CCND3;PIK3R3;PSMC6;…
CM_CD8	RNA transport	0.379117	2.42761	0.000156525	45/94	24.92%	EIF3I;ALYREF;SUMO1;RAN;THOC7;SEC13;SUMO2;SUMO3;POP4;EIF4A3;NUP37;MAGOH;STRAP;CLNS1A;RBM8A;GEMIN8;EIF3D;EIF3H;EIF2S1;EIF4EBP1;SAP18;EIF2S2;EIF3E;GEMIN7;EIF3G;NXT1;POP7;NUP93;DDX19B;RPP25L;RNPS1;EIF2B2;PRMT5;KPNB1;THOC3;NXT2;RAE1;RPP40;THOC6;GEMIN2;RPP25;EIF4E2;EIF3J;EIF5B;EIF2B1
CM_CD8	RNA degradation	0.45923	2.39058	0.000149071	23/42	24.94%	LSM3;LSM1;LSM2;LSM7;ENO1;DCPS;LSM5;LSM4;BTG3;PFKP;EXOSC7;WDR61;EXOSC5;HSPD1;LSM6;EXOSC4;EXOSC9;EXOSC3;EXOSC1;CNOT8;PNPT1;MPHOSPH6;XRN2
CM_CD8	Base excision repair	0.553922	2.38138	0.000142295	18/24	27.50%	PCNA;POLE4;FEN1;NTHL1;NEIL3;HMGB1;POLD4;PARP1;MPG;POLD3;UNG;POLD2;SMUG1;POLE2;PARP3;APEX2;POLB;POLE3
CM_CD8	Citrate cycle (TCA cycle)	0.553727	2.37355	0.000136108	21/23	37.71%	MDH1;MDH2;SUCLG1;SDHB;IDH2;IDH3G;FH;DLD;SDHD;IDH3A;PDHB;PCK2;ACO2;SUCLA2;ACLY;PDHA1;IDH1;SDHA;CS;IDH3B;DLAT
CM_CD8	Signaling pathways regulating pluripotency of stem cells	-0.362452	-2.31799	0.00840617	19/42	19.05%	PCGF3;SMAD9;ACVR1B;FZD3;KAT6A;SMAD5;ACVR1C;ACVR2B;IGF1R;APC;SETDB1;WNT10B;AKT3;SMAD4;BMPR1A;PIK3CB;WNT7A;WNT1;CTNNB1
CM_CD8	Antigen processing and presentation	0.438768	2.30777	0.000347832	35/44	43.66%	PSME1;PSME2;CD74;HLA-DRA;CALR;IFI30;HLA-DRB1;RFXANK;PSME3;B2M;HLA-DMA;CTSS;TAP1;HLA-DMB;HLA-DRB5;HSP90AA1;PDIA3;NFYC;CIITA;HSPA4;HLA-DPA1;RFX5;HLA-DQA1;HSP90AB1;HSPA5;HSPA8;CTSB;HLA-DOA;HLA-DPB1;HLA-C;CD4;TAPBP;CD8B;HLA-DQB1;HLA-A
CM_CD8	Influenza A	0.36112	2.29363	0.000459139	61/94	39.29%	SLC25A5;VDAC1;KPNA2;ACTB;FDPS;BID;HLA-DRA;BAK1;ACTG1;PYCARD;HLA-DRB1;CYCS;CDK4;EIF2S1;TNFSF10;HLA-DMA;NXT1;OAS1;CASP3;MX1;MAP2K2;IRF7;OAS2;NFKBIB;HLA-DMB;HLA-DRB5;TRADD;RAB11A;MYD88;NXT2;HNRNPUL1;RSAD2;RAE1;STAT1;MX2;IKBKG;IKBKE;CIITA;DDX58;IFIH1;PML;NLRX1;HLA-DPA1;CASP9;HLA-DQA1;CALCOCO2;CCND3;PIK3R3;EIF2AK2;CPSF4;OAS3;TICAM1;CASP1;NFKBIA;IRF3;FADD;MAPK3;JAK2;HLA-DOA;HLA-DPB1;AKT1
CM_CD8	Oocyte meiosis	0.378933	2.22098	0.00124417	36/69	26.46%	RBX1;ANAPC11;PTTG1;CALM3;YWHAE;MAD2L2;PPP1CA;CCNB2;MAD2L1;YWHAQ;AURKA;CCNB1;BUB1;PLK1;CDC20;YWHAH;CCNE1;SKP1;PKMYT1;ANAPC10;PPP1CC;CALM2;FBXO5;CDK1;PPP2CA;PPP2R1A;CCNE2;PPP2R5D;REC8;YWHAB;CALM1;CDK2;YWHAZ;CDC26;ESPL1;SMC1A
CM_CD8	Valine, leucine and isoleucine degradation	0.504655	2.22003	0.00119809	18/24	32.56%	HSD17B10;DLD;ACAT2;HADHA;PCCB;HADHB;MCCC2;HMGCL;ACADM;BCAT1;HADH;ECHS1;ACAT1;BCKDHA;ACADS;OXCT1;ACAA2;BCAT2
CM_CD8	Glutathione metabolism	0.494402	2.21386	0.00122984	16/26	24.36%	GSTO1;GGCT;IDH2;SRM;LAP3;GPX7;SMS;PGD;RRM2;GPX1;GSTP1;GSR;CHAC2;RRM1;ODC1;TXNDC12
CM_CD8	Viral carcinogenesis	0.345817	2.21116	0.00122341	54/94	36.99%	YWHAE;RANBP1;BAK1;YWHAQ;CHEK1;GTF2A2;PSMC1;BAD;PKM;ATP6V0D1;RAC1;CDC20;GTF2E2;YWHAH;CCNE1;CCNA2;CDK4;CDK1;RHOA;PMAIP1;VDAC3;CCNE2;MRPS18B;GTF2B;CASP3;TP53;HDAC1;IRF7;HRAS;YWHAB;TRADD;CDKN2A;CDK2;IKBKG;NRAS;YWHAZ;HDAC2;POLB;GTF2H1;SNW1;SP100;SRF;CCND3;ATF4;HDAC3;PIK3R3;EIF2AK2;CCR5;NFKBIA;IRF3;GRB2;MAPK3;HDAC10;DDB1
CM_CD8	Bacterial invasion of epithelial cells	0.420647	2.2008	0.0012522	16/43	13.82%	ARPC3;ARPC2;CLTA;ACTB;MAD2L2;CLTB;ACTG1;ARPC5;RHOG;ARPC4;RAC1;ARPC5L;HCLS1;ARPC1B;RHOA;ACTR3
CM_CD8	Nucleotide excision repair	0.475782	2.18598	0.00138011	24/29	41.58%	RBX1;RPA3;GTF2H5;PCNA;RFC2;POLE4;POLD4;POLD3;RFC4;POLD2;POLE2;RFC3;CDK7;CETN2;GTF2H1;POLE3;RPA1;RFC5;RAD23A;MNAT1;DDB1;CCNH;RFC1;POLD1
CM_CD8	Vibrio cholerae infection	0.485366	2.16668	0.00163046	17/26	29.04%	ATP6V1F;SEC61B;ACTB;GNAS;SEC61G;ACTG1;ATP6V0D1;ATP6V1E1;ATP6V1D;ATP6V0B;ATP6V0E1;ARF1;ATP6V1H;ATP6V1A;PDIA4;ATP6V0C;ATP6V1G1
CM_CD8	Rheumatoid arthritis	0.454269	2.16541	0.00158106	25/33	39.02%	ATP6V1F;HLA-DRA;HLA-DRB1;ATP6V0D1;ATP6V1E1;ATP6V1D;ATP6V0B;ATP6V0E1;HLA-DMA;HLA-DMB;HLA-DRB5;ATP6V1H;ATP6V1A;ACP5;ATP6V0C;TNFSF13B;HLA-DPA1;LTB;ATP6V1G1;HLA-DQA1;ATP6AP1;ATP6V1B2;ITGB2;HLA-DOA;HLA-DPB1
CM_CD8	Tight junction	0.376676	2.16136	0.00168801	27/69	16.77%	MYL6;ARPC3;ARPC2;ACTB;MYL12B;PCNA;MYL6B;TUBA1B;ACTG1;ARPC5;ARPC4;RAB8A;RAC1;MYL12A;ARPC5L;TUBA1C;HCLS1;CDK4;ARPC1B;VASP;RHOA;PPP2CA;PRKAG1;ACTR3;PPP2R1A;WAS;ARPC1A
CM_CD8	Human immunodeficiency virus 1 infection	0.32852	2.13221	0.00226588	69/112	41.37%	RBX1;GNG5;CFL1;CD3D;CALM3;BID;GNAI2;CCNB2;BAK1;CALR;CHEK1;APOBEC3H;BAD;APOBEC3C;CCNB1;RNF7;RAC1;BST2;SKP1;RAC2;GNB2;CYCS;CALM2;CDK1;APOBEC3G;B2M;WEE1;CASP3;MAP2K2;TAP1;GNAI3;HRAS;TRADD;MYD88;CALM1;CD3G;PDIA3;IKBKG;PAK1;NRAS;GNB1;CD3E;MAP2K3;AP1M1;CASP9;AP1S1;AP1B1;BCL2L1;GNGT2;RPS6KB2;PIK3R3;APOBEC3F;TRIM5;CCR5;NFKBIA;IRF3;FADD;MAPK3;DDB1;SAMHD1;AP1S2;MAPK9;AKT1;HLA-C;TNFRSF1B;TBK1;CD4;PPP3CB;TAP…
CM_CD8	Hepatitis C	0.339066	2.10295	0.00330441	52/85	36.84%	YWHAE;BID;BAK1;YWHAQ;BAD;YWHAH;E2F2;CYCS;E2F1;CDK4;EIF2S1;PPP2CA;PSME3;EIF3E;LDLR;PPP2R1A;OAS1;CASP3;TP53;MX1;MAP2K2;IRF7;HRAS;OAS2;IFIT1;YWHAB;TRADD;RSAD2;CDK2;STAT1;MX2;IKBKG;IKBKE;NRAS;YWHAZ;DDX58;EIF2AK1;CD81;SCARB1;PPP2R2A;CASP9;PIK3R3;EIF2AK2;ARAF;OAS3;PPP2R1B;TICAM1;NFKBIA;IRF3;FADD;GRB2;MAPK3
CM_CD8	Glycolysis / Gluconeogenesis	0.427637	2.091	0.00394837	22/35	30.09%	GAPDH;LDHA;ENO1;PGAM1;AKR1A1;TPI1;ADH5;PKM;PGK1;PFKP;ALDOA;DLD;GALM;LDHB;PDHB;GPI;PCK2;G6PC3;PGM2;PDHA1;PGM1;PFKL
CM_CD8	Protein export	0.551926	2.07743	0.00428383	13/16	31.65%	SEC61B;SEC11A;SRP14;SEC61G;SEC11C;SPCS1;SRP19;SPCS2;IMMP1L;SRP54;SRP72;SRP9;HSPA5
CM_CD8	Measles	0.340633	2.07148	0.00433453	43/73	36.62%	CD3D;CSNK2B;BID;BAK1;IL2RG;BAD;CCNE1;CYCS;CDK4;EIF3H;EIF2S1;CCNE2;OAS1;CASP3;TP53;MX1;IRF7;OAS2;NFKBIB;MSN;TRADD;MYD88;CD3G;CDK2;STAT1;MX2;IKBKG;IKBKE;DDX58;EIF2AK1;CD3E;IFIH1;CASP9;BCL2L1;CCND3;PIK3R3;EIF2AK2;HSPA8;CSNK2A1;OAS3;NFKBIA;IRF3;FADD
CM_CD8	Pyruvate metabolism	0.462869	2.04884	0.00516531	15/27	21.36%	MDH1;MDH2;LDHA;AKR1A1;ADH5;PKM;FH;ME2;DLD;ACAT2;LDHB;PDHB;ACYP2;PCK2;ACAT1
CM_CD8	Phagosome	0.353026	2.04508	0.00521749	29/68	21.67%	ATP6V1F;SEC61B;ACTB;HLA-DRA;TUBA1B;SEC61G;ACTG1;CALR;CORO1A;HLA-DRB1;ATP6V0D1;RAC1;ATP6V1E1;TUBB4B;TUBB;TUBA1C;ATP6V1D;CYBA;ATP6V0B;ATP6V0E1;HLA-DMA;DYNC1LI1;CTSS;RAB7A;TAP1;HLA-DMB;HLA-DRB5;STX18;ATP6V1H
CM_CD8	Human T-cell leukemia virus 1 infection	0.310194	2.03645	0.00546594	70/110	43.66%	ANAPC11;SLC25A5;VDAC1;CD3D;PTTG1;RANBP1;FDPS;RAN;HLA-DRA;CCNB2;MAD2L1;CALR;CHEK1;IL2RG;HLA-DRB1;CDC20;VDAC2;CCNE1;E2F2;ANAPC10;E2F1;CCNA2;CDK4;BUB1B;CDKN2C;VDAC3;B2M;HLA-DMA;CCNE2;TP53;MAP2K2;HRAS;HLA-DMB;HLA-DRB5;CDKN2A;CD3G;CDK2;LCK;IKBKG;NRAS;CD3E;CDC26;ESPL1;POLB;RELB;HLA-DPA1;BCL2L1;SRF;HLA-DQA1;CCND3;ATF4;PIK3R3;NFKBIA;RANBP3;MAPK3;CHEK2;ITGB2;PTEN;MAPK9;HLA-DOA;HLA-DPB1;AKT1;HLA-C;CD4;PPP3…
CM_CD8	Pentose phosphate pathway	0.512597	2.0321	0.00553296	13/19	30.09%	TALDO1;PGLS;RPIA;PFKP;PGD;ALDOA;DERA;TKT;GPI;PGM2;PRPS2;PGM1;PFKL
CM_CD8	Cytosolic DNA-sensing pathway	0.449212	2.01922	0.00626098	20/27	37.30%	POLR2K;POLR3K;POLR2L;PYCARD;POLR2E;POLR2F;TREX1;IRF7;NFKBIB;POLR2H;IKBKG;IKBKE;DDX58;AIM2;POLR3GL;CASP1;NFKBIA;IRF3;POLR3G;POLR1D
CM_CD8	Mitophagy	0.393545	2.01834	0.00614504	29/41	41.68%	UBB;CSNK2B;FIS1;E2F1;RRAS2;TP53;RAB7A;HRAS;BECN1;OPTN;UBC;NRAS;GABARAP;FUNDC1;PGAM5;BCL2L1;TBC1D15;CALCOCO2;GABARAPL2;ATF4;USP15;CSNK2A1;RRAS;ATG5;TOMM7;MAPK9;TBK1;HIF1A;UBA52
CM_CD8	Ribosome biogenesis in eukaryotes	0.3856	2.01734	0.00605682	39/47	48.92%	NOP10;NHP2;EIF6;CSNK2B;RAN;POP4;NOB1;GNL2;NXT1;POP7;RPP25L;SNU13;AK6;REXO2;NXT2;UTP14A;RPP40;UTP18;RPP25;FBL;XRN2;GTPBP4;NOP58;NOP56;CSNK2A1;IMP4;RIOK1;IMP3;DKC1;FCF1;TBL3;GAR1;RPP30;RPP38;WDR43;UTP6;RCL1;EMG1;GNL3
CM_CD8	Mismatch repair	0.507112	2.01278	0.00612777	14/19	31.99%	RPA3;SSBP1;PCNA;RFC2;POLD4;EXO1;POLD3;RFC4;POLD2;RFC3;MLH1;RPA1;MSH2;RFC5
CM_CD8	Cysteine and methionine metabolism	0.43096	2.00925	0.00628272	14/28	20.09%	MDH1;MDH2;LDHA;SRM;SMS;AHCY;GOT1;PSAT1;PHGDH;MPST;LDHB;GOT2;APIP;BCAT1
CM_CD8	Collecting duct acid secretion	0.645488	2	0.00649524	9/9	35.53%	ATP6V1F;ATP6V0D1;ATP6V1E1;ATP6V1D;ATP6V0E1;ATP6V1A;ATP6V0C;ATP6V1G1;ATP6V1B2
CM_CD8	Toxoplasmosis	0.36405	1.99182	0.00707491	34/52	39.29%	HLA-DRA;GNAI2;PPIF;BAD;HLA-DRB1;LY96;CYCS;LDLR;HLA-DMA;CASP3;IL10RB;GNAI3;NFKBIB;HLA-DMB;HLA-DRB5;MYD88;STAT1;IKBKG;CIITA;MAP2K3;HLA-DPA1;CASP9;BCL2L1;SOCS1;HLA-DQA1;HSPA8;CCR5;NFKBIA;MAPK3;JAK2;MAPK9;HLA-DOA;HLA-DPB1;AKT1
CM_CD8	Pertussis	0.440688	1.98215	0.00775462	19/27	38.26%	CFL1;CALM3;GNAI2;PYCARD;LY96;CALM2;RHOA;CASP7;CASP3;GNAI3;IRF8;MYD88;CALM1;TICAM1;CASP1;IRF3;MAPK3;ITGB2;MAPK9
CM_CD8	Primary immunodeficiency	0.48265	1.9751	0.00794663	14/20	31.10%	CD3D;IL2RG;ADA;RFXANK;ICOS;UNG;TAP1;LCK;IKBKG;CIITA;CD3E;RFX5;ORAI1;CD79A
CM_CD8	RNA polymerase	0.481786	1.97315	0.00791483	8/20	9.29%	POLR2G;POLR2J;POLR2K;POLR3K;POLR2L;POLR2E;POLR2I;POLR2F
CM_CD8	Tuberculosis	0.32173	1.96226	0.00850257	47/78	39.75%	CALM3;CD74;BID;HLA-DRA;BAD;CORO1A;HLA-DRB1;ATP6V0D1;LSP1;RFXANK;CYCS;CALM2;RHOA;ATP6V0B;HSPD1;HLA-DMA;CASP3;CTSS;IL10RB;RAB7A;HLA-DMB;HLA-DRB5;TRADD;MYD88;CALM1;ATP6V1H;STAT1;NFYC;CIITA;ATP6V0C;HLA-DPA1;CTSD;VDR;CASP9;RFX5;HLA-DQA1;CEBPB;ATP6AP1;FADD;MAPK3;ITGB2;JAK2;MAPK9;HLA-DOA;HLA-DPB1;AKT1;FCER1G
CM_CD8	Type I diabetes mellitus	0.473502	1.94126	0.0100365	20/21	50.26%	HLA-DRA;HLA-DRB1;ICA1;HSPD1;HLA-DMA;HLA-DMB;HLA-DRB5;HLA-DPA1;HLA-DQA1;GZMB;HLA-DOA;HLA-DPB1;HLA-C;PRF1;HLA-DQB1;HLA-A;FASLG;IFNG;FAS;HLA-B
CM_CD8	Drug metabolism	0.415445	1.93532	0.0103232	17/30	27.49%	ITPA;HPRT1;GSTO1;NME1;DUT;TK1;ADH5;NAT1;RRM2;TYMP;GSTP1;GMPS;RRM1;UCK1;IMPDH2;UMPS;UCK2
CM_CD8	Synaptic vesicle cycle	0.434689	1.92641	0.0109842	11/25	14.35%	AP2S1;ATP6V1F;CLTA;CLTB;AP2M1;ATP6V0D1;ATP6V1E1;ATP6V1D;NAPA;ATP6V0B;ATP6V0E1
CM_CD8	Propanoate metabolism	0.469887	1.92629	0.0107948	15/21	31.76%	SUCLG1;LDHA;DLD;ACAT2;HADHA;ECHDC1;PCCB;LDHB;ECHS1;ACAT1;BCKDHA;SUCLA2;ACADS;MLYCD;ACOX3
CM_CD8	Coronavirus disease	0.314147	1.906	0.0125043	65/80	53.25%	RPL26L1;RPL36AL;ISG15;RPS24;RPS27L;RSL24D1;RPS15;OAS1;MX1;OAS2;NFKBIB;RPL10A;RPL22;MYD88;STAT1;MX2;IKBKG;IKBKE;RPS9;DDX58;RPS26;RPL35;IFIH1;RPL6;RPL29;FAU;RPL4;RPL24;RPS7;PIK3R3;EIF2AK2;OAS3;RPLP0;RPL26;CASP1;NFKBIA;IRF3;MAPK3;RPL22L1;RPL38;MAPK9;TBK1;RPL8;UBA52;RPL36;CHUK;RPL19;IRF9;RPL27;IRAK1;RPL23;RPS16;RPS11;STAT2;RPS19;RPL28;RPS5;RPL31;RPS17;C1R;RPS8;TRAF3;RPS4X;RPL23A;RPL41
CM_CD8	Systemic lupus erythematosus	0.488953	1.90279	0.0126785	12/18	30.26%	SNRPD1;SNRPB;HLA-DRA;HLA-DRB1;SNRPD3;TRIM21;HLA-DMA;HLA-DMB;HLA-DRB5;SSB;HLA-DPA1;HLA-DQA1
CM_CD8	Th17 cell differentiation	0.344207	1.89164	0.0139589	36/51	44.04%	CD3D;HLA-DRA;IL2RG;HLA-DRB1;NFKBIE;HLA-DMA;NFKBIB;HLA-DMB;HLA-DRB5;CD3G;HSP90AA1;LCK;STAT1;IKBKG;IL12RB1;CD3E;HLA-DPA1;LAT;HLA-DQA1;HSP90AB1;IRF4;NFKBIA;MAPK3;JAK2;MAPK9;HLA-DOA;HLA-DPB1;FOXP3;CD4;RARA;PPP3CB;HIF1A;IL27RA;CHUK;HLA-DQB1;TBX21
CM_CD8	Tyrosine metabolism	0.698356	1.86368	0.0174028	6/6	30.22%	ADH5;GOT1;COMT;GSTZ1;GOT2;FAHD1
CM_CD8	Autoimmune thyroid disease	0.456761	1.85673	0.0181204	19/20	50.26%	HLA-DRA;HLA-DRB1;HLA-DMA;HLA-DMB;HLA-DRB5;HLA-DPA1;HLA-DQA1;GZMB;HLA-DOA;HLA-DPB1;HLA-C;PRF1;HLA-DQB1;HLA-A;CTLA4;TSHR;FASLG;FAS;HLA-B
CM_CD8	Homologous recombination	0.383998	1.84018	0.0202993	18/32	30.98%	RPA3;SSBP1;RBBP8;RAD51;POLD4;BARD1;POLD3;POLD2;BRCA1;BABAM1;BRCA2;BLM;RAD51C;BRIP1;EME1;BRCC3;RPA1;RAD54L
CM_CD8	Fluid shear stress and atherosclerosis	0.340354	1.82193	0.0231656	21/50	22.90%	TXN;CALM3;SUMO1;ACTB;GSTO1;SUMO2;SUMO3;ACTG1;TXN2;RAC1;NQO1;RAC2;CALM2;RHOA;CYBA;GSTP1;TP53;KEAP1;CALM1;HSP90AA1;IKBKG
CM_CD8	Leishmaniasis	0.396744	1.82001	0.0230676	24/31	46.05%	HLA-DRA;HLA-DRB1;MARCKSL1;CYBA;HLA-DMA;NFKBIB;HLA-DMB;HLA-DRB5;MYD88;STAT1;HLA-DPA1;HLA-DQA1;NFKBIA;MAPK3;ITGB2;JAK2;NCF2;HLA-DOA;HLA-DPB1;PTPN6;HLA-DQB1;IRAK1;IFNG;ELK1
CM_CD8	Th1 and Th2 cell differentiation	0.346941	1.81876	0.0230348	30/43	44.04%	CD3D;HLA-DRA;IL2RG;HLA-DRB1;NFKBIE;HLA-DMA;NFKBIB;HLA-DMB;HLA-DRB5;CD3G;LCK;STAT1;IKBKG;IL12RB1;CD3E;HLA-DPA1;LAT;HLA-DQA1;IL12RB2;NFKBIA;MAPK3;JAK2;MAPK9;HLA-DOA;HLA-DPB1;CD4;PPP3CB;CHUK;HLA-DQB1;TBX21
CM_CD8	Graft-versus-host disease	0.453605	1.81216	0.0241232	18/19	50.26%	HLA-DRA;HLA-DRB1;HLA-DMA;HLA-DMB;HLA-DRB5;HLA-DPA1;HLA-DQA1;GZMB;HLA-DOA;HLA-DPB1;HLA-C;PRF1;HLA-DQB1;HLA-A;FASLG;IFNG;FAS;HLA-B
CM_CD8	Allograft rejection	0.455002	1.80357	0.0255581	18/19	50.26%	HLA-DRA;HLA-DRB1;HLA-DMA;HLA-DMB;HLA-DRB5;HLA-DPA1;HLA-DQA1;GZMB;HLA-DOA;HLA-DPB1;HLA-C;PRF1;HLA-DQB1;HLA-A;FASLG;IFNG;FAS;HLA-B
CM_CD8	Biosynthesis of unsaturated fatty acids	0.483606	1.79889	0.0260576	13/15	44.41%	ACOT7;SCP2;SCD;ACOT1;ACOT2;FADS2;ELOVL1;ACOX3;ELOVL5;HACD3;TECR;FADS1;ACAA1
CM_CD8	Salmonella infection	0.258969	1.79279	0.027028	49/146	23.14%	ARPC3;TXN;DYNLL1;PFN1;ARPC2;GAPDH;BRK1;DCTN3;ACTB;MYL12B;DYNLRB1;TUBA1B;BAK1;ACTG1;ARPC5;PYCARD;TXN2;RHOG;ARPC4;RAC1;MYL12A;LY96;TUBB4B;TUBB;ARPC5L;SKP1;TUBA1C;CASP4;CYCS;ARPC1B;RHOA;TNFSF10;ACTR3;ANXA2;CASP7;CASP3;DYNC1LI1;ARPC1A;RAB7A;MAP2K2;HRAS;TRADD;DCTN2;MYD88;ARF1;HSP90AA1;ACTR1A;IKBKG;PAK1
CM_CD8	Protein processing in endoplasmic reticulum	0.282988	1.79003	0.0272179	55/94	40.48%	RBX1;SEC61B;BAG1;DNAJB11;SEC13;SEC61G;BAK1;CALR;SIL1;FBXO6;HSPBP1;SKP1;PDIA6;EIF2S1;VCP;UBE2D2;RNF5;UBXN1;LMAN2;SSR2;ERP29;DAD1;RPN1;SSR4;UBE2D3;DNAJA1;DDOST;NSFL1C;HSP90AA1;PDIA3;DNAJB12;EIF2AK1;PDIA4;RPN2;CAPN1;UBE2J2;NGLY1;HSP90AB1;HSPA5;ATF4;BCAP31;EIF2AK2;HSPA8;RAD23A;UBXN6;UBE2G1;SEC23B;UBE2D1;MAPK9;UBQLN1;PRKCSH;DNAJA2;UBE2J1;P4HB;EDEM2
CM_CD8	Butanoate metabolism	0.517984	1.77545	0.0297897	9/12	29.77%	ACAT2;HADHA;HMGCL;BDH2;HADH;ECHS1;ACAT1;ACADS;OXCT1
CM_CD8	Purine metabolism	0.30842	1.75015	0.0351687	27/59	27.16%	ITPA;HPRT1;NME1;PDE6D;DGUOK;PKM;APRT;ADA;ADSL;PAICS;RRM2;GUK1;GMPS;ATIC;AK2;NUDT2;NTPCR;GART;PDE6G;AK6;RRM1;NUDT5;NT5C3A;PGM2;GMPR;IMPDH2;PRPS2
CM_CD8	Kaposi sarcoma-associated herpesvirus infection	0.278909	1.74404	0.0363137	55/89	43.66%	GNG5;UBB;CALM3;BID;BAK1;RAC1;ATG3;E2F2;GNB2;CYCS;E2F1;CALM2;CDK4;CASP3;TP53;MAP2K2;IRF7;HRAS;CLEC2B;BECN1;TRADD;CALM1;UBC;STAT1;IKBKG;IKBKE;NRAS;GABARAP;GNB1;CASP9;GNGT2;GABARAPL2;CCR1;PIK3R3;EIF2AK2;TICAM1;CCR5;NFKBIA;IRF3;LEF1;FADD;MAPK3;JAK2;MAPK9;AKT1;HLA-C;TBK1;PPP3CB;HIF1A;UBA52;MYC;MAPKAPK2;CHUK;IRF9;HLA-A
CM_CD8	Folate biosynthesis	0.529737	1.74222	0.0363439	11/11	47.10%	DHFR;GGH;CBR1;MOCS2;QDPR;GCH1;AKR1B1;PCBD1;AKR1C3;FPGS;PTS
CM_CD8	Porphyrin and chlorophyll metabolism	0.501153	1.74166	0.0359939	9/13	27.01%	BLVRA;COX10;HMBS;UROS;HMOX2;UROD;FXN;ALAS1;BLVRB
CM_CD8	Fatty acid elongation	0.453095	1.73782	0.0365224	15/16	51.66%	ACOT7;HADHA;HADHB;HADH;ECHS1;ACOT1;ACOT2;ELOVL1;ACAA2;ELOVL5;HACD3;TECR;MECR;PPT1;ACOT4
CM_CD8	Peroxisome	0.339754	1.73746	0.0361526	21/41	31.76%	PRDX1;PMVK;PRDX5;PXMP2;IDH2;MPV17L2;SOD1;MPV17;SCP2;SLC25A17;SLC27A2;HMGCL;ECH1;FAR2;AGPS;IDH1;ABCD1;CAT;MLYCD;DHRS4;ACOX3
CM_CD8	NOD-like receptor signaling pathway	0.284622	1.7358	0.0361963	47/86	36.84%	TXN;VDAC1;CARD16;YWHAE;PYCARD;TXN2;CARD17;VDAC2;CASP4;RHOA;CYBA;IFI16;GBP1;SUGT1;VDAC3;RBCK1;GBP2;OAS1;IRF7;TRIP6;OAS2;TANK;NFKBIB;MYD88;HSP90AA1;STAT1;IKBKG;IKBKE;GBP4;AIM2;GABARAP;NLRX1;GSDMD;BRCC3;BCL2L1;CARD6;HSP90AB1;GABARAPL2;CTSB;OAS3;TICAM1;CASP1;NFKBIA;IRF3;ATG5;FADD;MAPK3
CM_CD8	mRNA surveillance pathway	0.316665	1.73566	0.035801	33/56	38.43%	ALYREF;PPP1CA;EIF4A3;MAGOH;RBM8A;PPP1CC;ETF1;PPP2CA;SAP18;NXT1;PPP2R1A;DDX19B;PPP2R5D;RNPS1;PPP2R3C;FIP1L1;NXT2;CPSF3;CSTF1;CSTF2;CSTF3;SSU72;PPP2R2A;GLE1;CPSF4;PPP2R5A;PELO;PPP2R5E;PPP2R1B;SMG7;GSPT1;CPSF6;DDX19A
CM_CD8	One carbon pool by folate	0.485192	1.73375	0.0359116	8/13	18.74%	TYMS;DHFR;MTHFD2;MTHFD1;ATIC;SHMT2;MTHFD1L;GART
CM_CD8	Apoptosis	0.278868	1.73105	0.0363338	50/84	41.90%	ACTB;BID;BIRC5;TUBA1B;BAK1;ACTG1;BAD;TUBA1C;CYCS;EIF2S1;AIFM1;PMAIP1;TNFSF10;LMNB1;PARP1;CASP7;CASP3;TP53;CTSS;BCL2A1;CTSC;MAP2K2;HRAS;DIABLO;BECN1;TRADD;PARP3;IKBKG;NRAS;ENDOG;CTSD;CAPN1;CASP9;BCL2L1;DAXX;GZMB;ATF4;PIK3R3;CTSB;NFKBIA;TUBA1A;FADD;MAPK3;GADD45G;MAPK9;GADD45A;AKT1;LMNB2;CASP6;PRF1
CM_CD8	Epithelial cell signaling in Helicobacter pylori infection	0.371555	1.72487	0.0374292	18/30	35.53%	ATP6V1F;ATP6V0D1;RAC1;ATP6V1E1;CSK;ATP6V1D;ATP6V0B;ATP6V0E1;CASP3;ATP6V1H;IKBKG;PAK1;ATP6V1A;ATP6V0C;ATP6V1G1;ATP6AP1;NFKBIA;ATP6V1B2
CM_CD8	p53 signaling pathway	0.3204	1.7075	0.0418013	16/46	16.53%	BID;CCNB2;CHEK1;CCNB1;CCNE1;CYCS;RRM2;CDK4;CDK1;SIVA1;PMAIP1;GTSE1;CCNE2;SHISA5;CASP3;TP53
CM_CD8	Shigellosis	0.257225	1.707	0.0414487	41/121	22.90%	ARPC3;RBX1;PFN1;ARPC2;UBB;VDAC1;ACTB;UBE2N;MYL12B;UBE2V2;ACTG1;ARPC5;PYCARD;ARPC4;RAC1;MYL12A;ARPC5L;SKP1;CASP4;CYCS;HCLS1;ARPC1B;RHOA;CAPNS1;UBE2D2;ACTR3;RBCK1;TP53;ARPC1A;UBE2D3;BECN1;NFKBIB;TNIP1;TRADD;GSK3A;MYD88;ARF1;ILK;CBX3;UBC;IKBKG
CM_CD8	Asthma	0.506991	1.70444	0.0416559	11/12	43.33%	HLA-DRA;HLA-DRB1;HLA-DMA;HLA-DMB;HLA-DRB5;HLA-DPA1;HLA-DQA1;HLA-DOA;HLA-DPB1;FCER1G;HLA-DQB1
CM_CD8	RIG-I-like receptor signaling pathway	0.377063	1.70172	0.041894	21/29	42.94%	ISG15;PIN1;IRF7;TANK;NFKBIB;TRADD;IKBKG;IKBKE;DDX58;IFIH1;NLRX1;AZI2;TKFC;DHX58;NFKBIA;IRF3;ATG5;FADD;MAPK9;TBK1;CHUK
CM_CD8	Endocrine and other factor-regulated calcium reabsorption	0.41436	1.69644	0.0433462	6/20	6.11%	AP2S1;CLTA;ATP1B3;CLTB;GNAS;AP2M1
CM_CD8	Pathogenic Escherichia coli infection	0.264646	1.69457	0.0434559	38/99	28.01%	ARPC3;ARPC2;GAPDH;BRK1;ACTB;TUBA1B;BAK1;ACTG1;ARPC5;PYCARD;ARPC4;RAC1;TUBB4B;TUBB;ARPC5L;TUBA1C;CASP4;CYCS;HCLS1;ARPC1B;RHOA;TNFSF10;ACTR3;CASP7;CASP3;ARPC1A;NFKBIB;TRADD;MYD88;ARF1;EZR;IKBKG;PAK1;NCL;TLR5;SLC9A3R1;MYO1E;CASP9
CM_CD8	Cellular senescence	0.265433	1.68919	0.0447213	32/91	23.26%	SLC25A5;VDAC1;CALM3;PPP1CA;CCNB2;CHEK1;MYBL2;CCNB1;VDAC2;CCNE1;RHEB;E2F2;E2F1;RRAS2;PPP1CC;CCNA2;CALM2;CDK4;EIF4EBP1;CDK1;CDC25A;FOXM1;VDAC3;CCNE2;TP53;MAP2K2;HRAS;CDKN2A;CALM1;CDK2;RBBP4;NRAS
CM_CD8	Neutrophil extracellular trap formation	0.314897	1.67785	0.047275	27/47	39.46%	SLC25A5;VDAC1;ACTB;HAT1;ACTG1;PPIF;RAC1;VDAC2;CASP4;RAC2;CYBA;HMGB1;VDAC3;HDAC1;MAP2K2;HDAC2;GSDMD;HDAC3;PIK3R3;CASP1;MAPK3;HDAC10;ITGB2;NCF2;PADI4;AKT1;SELPLG
DN_B	Oxidative phosphorylation	0.668602	4.95256	0	58/73	20.17%	COX17;COX8A;NDUFA2;ATP6V1F;ATP6V0E1;NDUFA13;NDUFB2;NDUFV2;COX6A1;ATP6V0B;NDUFA11;ATP6V0D1;UQCR11;NDUFB11;NDUFS4;NDUFB1;NDUFA4;COX5B;ATP6V1E1;NDUFA3;UQCRB;UQCRQ;NDUFA6;NDUFB10;NDUFS8;UQCR10;NDUFB9;NDUFA1;COX6C;NDUFB3;NDUFS6;COX6B1;COX7B;NDUFB6;COX7A2;NDUFB7;ATP6V1D;COX7A2L;NDUFS7;COX5A;NDUFS5;ATP6AP1;LHPP;NDUFC1;UQCRH;NDUFV1;NDUFA12;COX4I1;NDUFB5;ATP6V0C;UQCRFS1;NDUFA8;NDUFB4;ATP6V1A;ATP6V1G1;NDUF…
DN_B	Huntington disease	0.490895	4.46838	0	100/155	25.04%	COX8A;NDUFA2;AP2S1;POLR2L;NDUFA13;NDUFB2;NDUFV2;COX6A1;PSMD9;NDUFA11;ACTR1A;CLTB;PSMA7;UQCR11;NDUFB11;DCTN2;VDAC1;NDUFS4;NDUFB1;CLTA;NDUFA4;COX5B;POLR2K;NDUFA3;UQCRB;UQCRQ;PSMD8;NDUFA6;POLR2J;PSMA2;PSMA5;NDUFB10;DCTN6;NDUFS8;POLR2F;UQCR10;NDUFB9;NDUFA1;PSMB1;COX6C;PSMB6;NDUFB3;NDUFS6;COX6B1;COX7B;PSMA6;NDUFB6;COX7A2;PSMC3;PSMD7;ATG101;PSMC4;NDUFB7;BBC3;AP2M1;POLR2I;TUBA1C;COX7A2L;NDUFS7;COX5A;NDU…
DN_B	Parkinson disease	0.499387	4.45285	0	116/143	36.28%	COX8A;GNAS;NDUFA2;GNAI2;NDUFA13;CALM1;NDUFB2;TXN2;CALM3;NDUFV2;COX6A1;PSMD9;NDUFA11;PSMA7;UQCR11;PARK7;NDUFB11;VDAC1;NDUFS4;NDUFB1;NDUFA4;COX5B;NDUFA3;UQCRB;UQCRQ;PSMD8;NDUFA6;PSMA2;PSMA5;NDUFB10;NDUFS8;UQCR10;NDUFB9;CALM2;NDUFA1;PSMB1;COX6C;PSMB6;UBE2L3;NDUFB3;NDUFS6;COX6B1;COX7B;PSMA6;NDUFB6;UBB;COX7A2;PSMC3;PSMD7;DUSP1;PSMC4;NDUFB7;TUBA1C;COX7A2L;NDUFS7;COX5A;MCU;NDUFS5;UBA1;BCL2L1;NDUFC1;PSMB…
DN_B	Pathways of neurodegeneration	0.412058	4.10512	0	122/215	25.04%	COX8A;NDUFA2;NDUFA13;CALM1;GABARAPL2;NDUFB2;CALM3;NDUFV2;COX6A1;PSMD9;NDUFA11;ACTR1A;RAC1;PSMA7;UQCR11;PARK7;NDUFB11;DCTN2;VDAC1;NDUFS4;NDUFB1;NDUFA4;COX5B;HSD17B10;NDUFA3;UQCRB;UQCRQ;PSMD8;NDUFA6;PSMA2;PSMA5;TNFRSF1B;NDUFB10;DCTN6;CAPN1;NDUFS8;UQCR10;NDUFB9;CALM2;NDUFA1;PSMB1;COX6C;RYR1;SIGMAR1;PSMB6;UBE2L3;NDUFB3;NDUFS6;COX6B1;GABARAPL1;COX7B;PSMA6;NDUFB6;UBB;COX7A2;PSMC3;PSMD7;ATG101;PSMC4;GAB…
DN_B	Non-alcoholic fatty liver disease	0.51066	4.06475	0	76/89	38.52%	COX8A;NDUFA2;NDUFA13;NDUFB2;NDUFV2;COX6A1;NDUFA11;RAC1;UQCR11;NDUFB11;NDUFS4;NDUFB1;NDUFA4;COX5B;NDUFA3;UQCRB;UQCRQ;NDUFA6;NDUFB10;NDUFS8;UQCR10;NDUFB9;NDUFA1;COX6C;NDUFB3;NDUFS6;COX6B1;COX7B;NDUFB6;COX7A2;NDUFB7;BID;FAS;COX7A2L;NDUFS7;COX5A;NDUFS5;NDUFC1;UQCRH;NDUFV1;ADIPOR2;CDC42;NDUFA12;FOS;COX4I1;NDUFB5;UQCRFS1;NDUFA8;NDUFB4;NDUFB8;SDHB;NDUFAB1;ERN1;ADIPOR1;COX7C;NDUFA7;PRKAG1;CYC1;EIF2S1;JUN…
DN_B	Alzheimer disease	0.432558	4.05187	0	105/173	26.52%	COX8A;NDUFA2;NDUFA13;CALM1;NDUFB2;CALM3;NDUFV2;COX6A1;PSMD9;NDUFA11;PSMA7;UQCR11;NDUFB11;VDAC1;NDUFS4;PSENEN;NDUFB1;NDUFA4;COX5B;HSD17B10;NDUFA3;UQCRB;UQCRQ;PSMD8;NDUFA6;PSMA2;PSMA5;NDUFB10;CAPN1;NDUFS8;UQCR10;NDUFB9;CALM2;NDUFA1;PSMB1;COX6C;RTN3;PSMB6;NDUFB3;NDUFS6;COX6B1;COX7B;PSMA6;NDUFB6;COX7A2;PSMC3;PSMD7;ATG101;PSMC4;NDUFB7;BID;FAS;TUBA1C;COX7A2L;NDUFS7;COX5A;MCU;NDUFS5;WIPI2;NDUFC1;MAP2K1;…
DN_B	Prion disease	0.449557	4.03662	0	111/146	36.28%	COX8A;NDUFA2;RAC2;NDUFA13;NDUFB2;NDUFV2;COX6A1;PSMD9;NDUFA11;RAC1;PSMA7;UQCR11;NDUFB11;VDAC1;NDUFS4;CYBA;NDUFB1;NDUFA4;COX5B;NDUFA3;UQCRB;UQCRQ;PSMD8;NDUFA6;PSMA2;PSMA5;NDUFB10;NDUFS8;UQCR10;NDUFB9;NDUFA1;PSMB1;NCF2;COX6C;RYR1;PSMB6;NDUFB3;NDUFS6;COX6B1;COX7B;PSMA6;NDUFB6;COX7A2;PSMC3;PSMD7;PSMC4;NDUFB7;TUBA1C;COX7A2L;NDUFS7;COX5A;MCU;NDUFS5;NDUFC1;PSMB3;UQCRH;PSMD11;CSNK2B;PSMD4;TUBB6;NDUFV1;PSM…
DN_B	Amyotrophic lateral sclerosis	0.414941	3.96411	0	114/186	29.12%	COX8A;NDUFA2;NDUFA13;GABARAPL2;NDUFB2;NDUFV2;COX6A1;PSMD9;NDUFA11;ACTR1A;RAC1;PSMA7;UQCR11;NDUFB11;DCTN2;VDAC1;NDUFS4;NDUFB1;NDUFA4;COX5B;NDUFA3;UQCRB;UQCRQ;PSMD8;PFN1;NDUFA6;PSMA2;PSMA5;TNFRSF1B;NDUFB10;DCTN6;NDUFS8;UQCR10;NDUFB9;NDUFA1;PSMB1;COX6C;SIGMAR1;PSMB6;NDUFB3;NDUFS6;COX6B1;GABARAPL1;ACTB;COX7B;PSMA6;NDUFB6;COX7A2;PSMC3;PSMD7;ATG101;PSMC4;GABARAP;NDUFB7;BID;TUBA1C;COX7A2L;NDUFS7;COX5A;M…
DN_B	Diabetic cardiomyopathy	0.461344	3.82653	0	63/103	24.30%	MPC1;COX8A;NDUFA2;RAC2;NDUFA13;NDUFB2;NDUFV2;COX6A1;NDUFA11;RAC1;UQCR11;NDUFB11;VDAC1;NDUFS4;CYBA;NDUFB1;NDUFA4;COX5B;NDUFA3;UQCRB;UQCRQ;NDUFA6;NDUFB10;NDUFS8;UQCR10;NDUFB9;NDUFA1;NCF2;COX6C;NDUFB3;NDUFS6;COX6B1;COX7B;NDUFB6;COX7A2;CTSD;PPP1CA;NDUFB7;COX7A2L;NDUFS7;COX5A;NDUFS5;NDUFC1;UQCRH;NDUFV1;MPC2;NDUFA12;PPIF;COX4I1;NDUFB5;GAPDH;UQCRFS1;NDUFA8;NDUFB4;G6PD;NDUFB8;SDHB;NDUFAB1;ACE;COX7C;NDUFA…
DN_B	Thermogenesis	0.456399	3.8186	0	66/108	24.47%	COX17;COX8A;GNAS;NDUFA2;NDUFA13;NDUFB2;NDUFV2;COX6A1;NDUFA11;COX14;UQCR11;NDUFB11;NDUFS4;NDUFB1;COA6;NDUFA4;COX5B;NDUFA3;UQCRB;UQCRQ;NDUFA6;COA4;NDUFB10;NDUFS8;UQCR10;NDUFB9;NDUFA1;COX6C;COA3;NDUFB3;NDUFS6;COX6B1;ACTB;COX7B;NDUFB6;COX7A2;COA7;RHEB;NDUFB7;COX7A2L;NDUFS7;COX5A;NDUFS5;NDUFC1;UQCRH;NDUFAF3;NDUFV1;NDUFA12;ACTG1;COX4I1;NDUFB5;CREB3;UQCRFS1;NDUFA8;NDUFB4;KRAS;NDUFB8;SDHB;NDUFAB1;ACSL4;C…
DN_B	Proteasome	0.57847	3.51891	0	32/39	29.35%	POMP;PSMD9;PSMA7;PSMD8;PSMA2;PSMA5;PSMB1;PSMB6;PSMA6;PSMC3;PSMD7;PSMC4;PSMB3;PSMD11;PSMD4;PSMB8;PSMB2;PSMD14;PSME2;PSMB5;PSME1;ADRM1;PSME3;PSMB7;PSMB9;PSMA1;PSMC2;PSMB4;PSMD13;PSMB10;PSMA4;PSMF1
DN_B	Ribosome	0.490167	3.39518	0	55/57	48.16%	MRPS6;RPL36AL;MRPS15;MRPL1;MRPL11;MRPL33;RPL26L1;MRPL22;MRPL34;RPS27L;MRPS11;RSL24D1;RPS15;FAU;RPL35;MRPL13;MRPL20;MRPS7;MRPL21;RPS24;MRPL27;MRPL4;RPL24;MRPS17;RPL36;RPL6;RPS7;MRPS18C;MRPL12;MRPS12;RPL22L1;MRPL18;RPS26;MRPL36;MRPS18A;MRPL28;MRPS21;MRPL24;MRPL17;MRPL14;MRPL10;MRPL15;RPL19;UBA52;RPL41;RPL12;MRPL23;RPL38;MRPS2;MRPL32;RPL23;RPL26;MRPS16;RPL28;RPS4X
DN_B	Retrograde endocannabinoid signaling	0.484133	3.30362	0	36/57	22.95%	NDUFA2;GNAI2;NDUFA13;NDUFB2;NDUFV2;NDUFA11;GNG5;GNGT2;NDUFB11;NDUFS4;NDUFB1;NDUFA4;NDUFA3;NDUFA6;NDUFB10;NDUFS8;NDUFB9;NDUFA1;NDUFB3;NDUFS6;NDUFB6;NDUFB7;NDUFS7;NDUFS5;GNB2;NDUFC1;NDUFV1;CACNA1A;NDUFA12;NDUFB5;NDUFA8;NDUFB4;NDUFB8;NDUFAB1;NDUFA7;GNB1
DN_B	Synaptic vesicle cycle	0.70175	3.24925	0	17/19	21.52%	AP2S1;ATP6V1F;ATP6V0E1;ATP6V0B;ATP6V0D1;CLTB;CLTA;ATP6V1E1;NAPA;AP2M1;ATP6V1D;SYT1;CACNA1A;ATP6V0C;ATP6V1A;ATP6V1G1;AP2A1
DN_B	Herpes simplex virus 1 infection	-0.320694	-3.23588	0	183/258	42.97%	ZNF860;ZNF606;TRAF5;ZNF135;ZNF548;EIF2AK3;ZNF577;ZNF248;ZNF551;ZNF33B;ZNF112;ZNF558;ZNF573;ZNF737;C5;ZNF550;ZNF23;ZNF224;ZNF347;ZNF169;ZNF234;ZNF879;PIK3CD;ZNF549;ZNF782;ZFP14;ZNF286A;ZNF587;ZFP28;TSC1;ZIK1;ZNF557;ZNF528;ZNF208;ZNF83;ZNF721;ZNF436;ZNF552;ZNF470;ZNF235;ZNF540;ZNF441;ZNF709;ZNF793;ZNF665;ZNF417;ZNF785;ZNF250;ZNF229;ZNF607;ZNF300;ZNF701;ZNF713;ZNF14;ZNF19;ZNF431;ZNF506;ZNF285;ZNF154…
DN_B	Vibrio cholerae infection	0.63828	3.1724	0	18/23	22.18%	GNAS;ATP6V1F;ATP6V0E1;ATP6V0B;ATP6V0D1;SEC61B;ATP6V1E1;ACTB;ARF1;ATP6V1D;ATP6AP1;ACTG1;SEC61G;ATP6V0C;ATP6V1A;ATP6V1G1;KDELR1;KDELR2
DN_B	Protein processing in endoplasmic reticulum	0.375427	2.96231	0	68/88	43.25%	BAG1;DAD1;UBE2D2;SEC61B;ERP29;RBX1;HSP90AA1;DNAJC1;DNAJB12;SSR4;CAPN1;PDIA3;LMAN2;CALR;SKP1;FBXO6;BCAP31;HSPBP1;RPN2;SIL1;RNF5;HERPUD1;SSR2;PDIA6;HSP90AB1;PPP1R15A;SEC61G;HSPA8;DDOST;CAPN2;OS9;UBQLN1;ERN1;DNAJB11;UGGT2;DERL1;P4HB;RPN1;DNAJC3;BAK1;SEC13;EIF2S1;ERLEC1;SSR3;UBXN1;STUB1;BAX;TRAM1;RRBP1;TXNDC5;CANX;SEC23B;SAR1B;MAPK9;HSP90B1;EIF2AK1;HSPA5;PREB;XBP1;UBXN8;HYOU1;DNAJA2;ATF4;MAN1C1;RAD23…
DN_B	Phagosome	0.391286	2.91422	0	34/70	19.66%	ATP6V1F;ATP6V0E1;ATP6V0B;RAC1;ATP6V0D1;SEC61B;CYBA;ATP6V1E1;HLA-A;NCF2;DYNC1LI1;ACTB;EEA1;TAP1;CALR;ITGB2;TUBA1C;ATP6V1D;FCGR2B;RAB7A;ATP6AP1;HLA-DPB1;VAMP3;TUBB6;HLA-C;TUBB4B;STX18;HLA-DPA1;ACTG1;SEC61G;HLA-DRA;ATP6V0C;ATP6V1A;ATP6V1G1
DN_B	Cardiac muscle contraction	0.515253	2.87806	0	22/32	24.30%	COX8A;ATP1B3;COX6A1;UQCR11;TPM3;COX5B;UQCRB;UQCRQ;UQCR10;COX6C;COX6B1;COX7B;COX7A2;COX7A2L;COX5A;UQCRH;TPM4;COX4I1;UQCRFS1;COX7C;ATP1A1;CYC1
DN_B	Lysosome	0.396086	2.79644	0	38/61	30.04%	LITAF;CTSC;CD63;ATP6V0B;ATP6V0D1;CLTB;GBA;CD68;GLA;NEU1;PSAP;CTSB;CLTA;NPC2;FUCA2;LAPTM5;CTSD;CTSA;ATP6AP1;AP1S1;ASAH1;HEXB;LAPTM4A;LGMN;ACP5;ATP6V0C;SLC11A1;CTSW;FUCA1;GLB1;CTSS;IDS;CD164;GNPTG;CTSH;AP3S1;AP3D1;PLA2G15
DN_B	Fluid shear stress and atherosclerosis	0.398889	2.62581	8.31246e-05	41/51	44.42%	RAC2;RHOA;CALM1;TXN2;CALM3;SUMO2;RAC1;GSTP1;KEAP1;HMOX1;HSP90AA1;CYBA;SUMO3;CALM2;NCF2;ACTB;DUSP1;HSP90AB1;FOS;ACTG1;SUMO1;JUN;TXN;GSTO1;MAPK7;ACVR1;TNFRSF1A;KLF2;IKBKG;AKT1;ITGB3;MAPK9;HSP90B1;VEGFA;SQSTM1;RELA;MEF2A;AKT2;NQO1;PIK3R3;ICAM1
DN_B	Salmonella infection	0.302758	2.56291	7.91663e-05	66/112	35.19%	RHOB;ARPC5L;RHOA;DYNLRB1;ARPC3;TXN2;ACTR1A;RAC1;LY96;HSP90AA1;DCTN2;MYL12B;PYCARD;BRK1;ARPC2;PFN1;RHOG;DCTN6;DYNC1LI1;ACTB;ARF1;ANXA2;DYNLL1;SKP1;TUBA1C;RAB7A;ARPC4;MAP2K1;TUBB6;PAK1;DCTN3;ARL8A;ACTR3;TUBB4B;HSP90AB1;CDC42;FOS;ARPC5;ACTG1;GAPDH;MYL12A;DYNLT1;SNX9;S100A10;CYTH4;TUBA1B;BAK1;JUN;TXN;MYO6;RRAS;ARPC1B;TNFRSF1A;BAX;TLR9;DCTN5;IKBKG;TUBB2A;AKT1;RAB5B;ACTR2;RAB9A;M6PR;MAPK9;HSP90B1;VPS16
DN_B	Spliceosome	0.339081	2.52799	0.000151136	56/70	48.85%	LSM3;SF3B6;BUD31;LSM2;SF3B5;SNRPG;TXNL4A;SNRPD2;SNRNP27;PCBP1;ZMAT2;PPIL1;SNRPD1;HNRNPC;RBM8A;SF3B4;BCAS2;HSPA8;EIF4A3;SNRPB2;ALYREF;SNU13;SRSF4;CWC15;SNRPC;LSM7;MAGOH;SNRPB;CTNNBL1;SMNDC1;SNRPF;SRSF9;SNRPD3;ISY1;TRA2B;LSM6;USP39;SNRPE;SNRPA;HNRNPK;LSM5;U2AF1L4;SYF2;PQBP1;SNW1;HSPA1A;SART1;SF3A2;SLU7;CCDC12;SF3B2;PHF5A;CDC5L;PRPF31;HNRNPM;LSM4
DN_B	Endocytosis	0.311197	2.52678	0.000144565	55/103	29.32%	ARPC5L;IL2RB;AP2S1;RHOA;ARPC3;ARF3;CLTB;ARFGAP3;VPS25;CLTA;SNF8;RAB35;EHD4;ARPC2;HLA-A;SH3GLB1;CHMP2A;CHMP4A;EEA1;ARF1;AP2M1;RAB7A;LDLRAP1;RAB8A;ARPC4;CHMP5;HLA-C;EPN1;CAPZB;ACTR3;SNX4;CDC42;ARPC5;SNX5;HSPA8;SNX3;TSG101;VPS26B;IL2RG;CAPZA2;CHMP1A;ARF5;AP2A1;CYTH4;RAB31;SMAP1;ARRB2;RAB4A;VPS29;CHMP2B;MVB12A;SMAP2;HLA-B;ARPC1B;ARF4
DN_B	Epstein-Barr virus infection	0.302868	2.46403	0.000207812	70/96	44.72%	CCND3;VIM;B2M;RAC1;PSMD8;HLA-A;PDIA3;PSMC3;PSMD7;TAP1;PSMC4;CALR;BID;FAS;CDKN1A;HLA-DPB1;SAP30;PSMD11;PSMD4;HLA-C;PSMD14;OAS1;HLA-DPA1;HLA-DRA;CD58;ADRM1;NFKBIE;CCND2;ISG15;NFKBIB;E2F1;PSMC2;BAK1;SYK;JUN;PSMD13;HLA-B;RUNX3;BAX;STAT1;E2F3;HES1;IKBKG;PSMD3;CDK4;AKT1;MAPK9;IRF7;CASP3;HLA-DRB5;RELA;PSMC1;OAS2;PSMC5;HLA-F;SNW1;AKT2;HLA-DRB1;TAP2;TBK1;HLA-E;IRAK1;PSMD12;OAS3;PIK3R3;HLA-DQB1;NFKBIA;ICAM…
DN_B	Antigen processing and presentation	0.404759	2.45359	0.000265999	20/39	19.10%	B2M;IFI30;HSP90AA1;HSPA4;CTSB;HLA-A;PDIA3;TAP1;CALR;HLA-DPB1;HLA-C;PSME2;HSP90AB1;HLA-DPA1;LGMN;HLA-DRA;CD74;HSPA8;PSME1;PSME3
DN_B	Tight junction	0.35337	2.43452	0.000447594	38/58	34.83%	ARPC5L;RHOA;RAP1A;ARPC3;MYL6;RAC1;HSPA4;MYL12B;ARPC2;VASP;ACTB;TUBA1C;RAB8A;ARPC4;ACTR3;PPP2R1A;CDC42;ARPC5;ACTG1;MYL6B;MYL12A;EZR;PPP2CA;RAP2C;PRKAG1;TUBA1B;WAS;PCNA;YBX3;JUN;F11R;ARPC1B;MSN;HCLS1;RAB13;CDK4;ACTR2;MAPK9
DN_B	Human immunodeficiency virus 1 infection	0.305501	2.40371	0.00049259	30/88	13.52%	RAC2;GNAI2;B2M;CALM1;CALM3;CFL1;RAC1;GNG5;GNGT2;RBX1;WEE1;TNFRSF1B;HLA-A;CALM2;APOBEC3C;APOBEC3G;RNF7;PDIA3;TAP1;CALR;BID;SKP1;FAS;GNB2;BST2;BCL2L1;AP1S1;MAP2K1;HLA-C;PAK1
DN_B	Bacterial invasion of epithelial cells	0.444698	2.39141	0.000534373	15/30	16.52%	ARPC5L;RHOA;ARPC3;RAC1;CLTB;CLTA;ARPC2;RHOG;ACTB;ARPC4;ILK;ACTR3;CDC42;ARPC5;ACTG1
DN_B	Hepatitis C	0.340627	2.38704	0.000515946	43/56	44.19%	YWHAH;YWHAZ;YWHAE;BID;FAS;CDKN1A;MAP2K1;CFLAR;OAS1;PPP2R1A;PPP2CA;KRAS;PSME3;YWHAQ;ARAF;YWHAB;E2F1;GRB2;MX1;BAK1;EIF2S1;TNFRSF1A;BAX;STAT1;E2F3;BAD;IKBKG;CDK4;AKT1;EIF2AK1;IRF7;CASP3;YWHAG;RELA;OAS2;LDLR;AKT2;TBK1;CD81;MX2;OAS3;PIK3R3;NFKBIA
DN_B	N-Glycan biosynthesis	0.461528	2.37587	0.000664997	22/25	41.36%	DAD1;MGAT2;ALG1;RPN2;DOLPP1;DPM3;ALG8;DDOST;DPM2;B4GALT2;SRD5A3;DPM1;RPN1;ALG3;MGAT1;ALG2;ST6GAL1;ALG14;ALG5;MAN2A1;MGAT4B;MAN1C1
DN_B	Rheumatoid arthritis	0.427404	2.37156	0.000697174	17/31	19.66%	ATP6V1F;ATP6V0E1;ATP6V0B;ATP6V0D1;CD86;ATP6V1E1;ITGB2;ATP6V1D;ATP6AP1;HLA-DPB1;HLA-DPA1;FOS;ACP5;HLA-DRA;ATP6V0C;ATP6V1A;ATP6V1G1
DN_B	Spinocerebellar ataxia	0.322404	2.36768	0.000727341	52/68	44.72%	PSMD9;PSMA7;VDAC1;PSMD8;PSMA2;PSMA5;PSMB1;RYR1;PSMB6;PSMA6;PSMC3;PSMD7;ATG101;PSMC4;MCU;WIPI2;PSMB3;PSMD11;PSMD4;PSMB2;PSMD14;CACNA1A;PSMB5;PPIF;ADRM1;PSMB7;ERN1;PSMA1;VDAC2;PSMC2;BECN1;PSMB4;PSMD13;PSMA4;SLC25A5;PSMD3;VDAC3;AKT1;MAPK9;GTF2B;PSMA3;ATP2A2;NRBF2;PSMC1;XBP1;PSMC5;AKT2;PSMD12;PIK3R3;SLC25A4;TBPL1;PSMD6
DN_B	Collecting duct acid secretion	0.703757	2.33164	0.00100757	8/9	19.66%	ATP6V1F;ATP6V0E1;ATP6V0D1;ATP6V1E1;ATP6V1D;ATP6V0C;ATP6V1A;ATP6V1G1
DN_B	Epithelial cell signaling in Helicobacter pylori infection	0.448517	2.31197	0.00117352	14/26	19.66%	ATP6V1F;ATP6V0E1;ATP6V0B;RAC1;ATP6V0D1;ATP6V1E1;ATP6V1D;CSK;ATP6AP1;PAK1;CDC42;ATP6V0C;ATP6V1A;ATP6V1G1
DN_B	Kaposi sarcoma-associated herpesvirus infection	0.286805	2.29945	0.00132999	60/84	44.46%	CALM1;GABARAPL2;CALM3;RAC1;GNG5;GNGT2;CD86;ATG3;HLA-A;CALM2;HCK;GABARAPL1;UBB;GABARAP;BID;FAS;CDKN1A;GNB2;MAP2K1;HLA-C;UBC;FOS;KRAS;ZFP36;GNB1;E2F1;NFATC2;BAK1;BECN1;SYK;FGF2;JUN;HLA-B;TNFRSF1A;BAX;STAT1;E2F3;IKBKG;MICB;CDK4;AKT1;MAPK9;IRF7;CASP3;VEGFA;CD200R1;RELA;RCAN1;IFNGR1;CLEC2B;UBA52;HLA-F;AKT2;TBK1;HLA-E;PPP3CB;PIK3R3;NFKBIA;ICAM1;PPP3R1
DN_B	Glycolysis / Gluconeogenesis	0.467324	2.29033	0.00138541	15/24	23.77%	ALDOA;TPI1;PGAM1;PKM;G6PC3;ENO1;BPGM;LDHB;PGK1;GAPDH;PCK2;GPI;PGM1;AKR1A1;PFKL
DN_B	RNA polymerase	0.528425	2.22308	0.00256114	8/15	14.40%	POLR2L;POLR2K;POLR2J;POLR2F;POLR2I;POLR3GL;POLR2E;POLR2G
DN_B	Citrate cycle (TCA cycle)	0.527372	2.20539	0.00310624	11/15	30.39%	MDH1;OGDH;IDH3G;MDH2;SUCLG1;PCK2;SUCLA2;SDHB;SUCLG2;ACLY;SDHC
DN_B	Mineral absorption	0.522298	2.19841	0.00341024	7/16	8.77%	ATOX1;ATP1B3;MT1X;HMOX1;MT2A;MT1F;FTH1
DN_B	Regulation of actin cytoskeleton	0.293655	2.16245	0.00461342	29/77	18.66%	TMSB4X;ARPC5L;RAC2;RHOA;ARPC3;CFL1;RAC1;MYL12B;ITGB7;BRK1;ARPC2;PFN1;ACTB;PPP1CA;ITGB2;ITGAX;ARPC4;MAP2K1;PAK1;ACTR3;CDC42;LIMK1;ARPC5;ACTG1;ITGAE;MYL12A;EZR;IQGAP2;KRAS
DN_B	Protein export	0.506186	2.15632	0.00470364	13/16	35.80%	SEC61B;SPCS2;SEC11A;SRP14;SRPRB;SRP19;SEC61G;SPCS1;SRP68;SEC11C;SPCS3;OXA1L;HSPA5
DN_B	Viral myocarditis	0.374118	2.11452	0.00696664	13/31	16.72%	RAC2;RAC1;CD86;HLA-A;ACTB;BID;ITGB2;HLA-DPB1;HLA-C;EIF4G1;HLA-DPA1;ACTG1;HLA-DRA
DN_B	Galactose metabolism	0.586996	2.1094	0.00715259	9/11	24.40%	GLA;G6PC3;AKR1B1;GALK1;PGM1;B4GALT2;GLB1;PFKL;UGP2
DN_B	Steroid biosynthesis	0.690915	2.06579	0.0106551	6/7	22.15%	CYP51A1;MSMO1;EBP;SQLE;DHCR24;NSDHL
DN_B	Alcoholism	0.347543	2.06407	0.0104922	21/39	27.08%	GNAS;GNAI2;CALM1;CALM3;SLC29A1;GNG5;SLC29A3;GNGT2;CALM2;CAMKK2;PPP1CA;GNB2;MAP2K1;CREB3;HAT1;KRAS;ARAF;GNB1;GRB2;HDAC3;CREB5
DN_B	Pathogenic Escherichia coli infection	0.273223	2.05932	0.0106978	50/76	41.66%	ARPC5L;RHOA;ARPC3;RAC1;PYCARD;BRK1;ARPC2;ACTB;ARF1;FAS;TUBA1C;ARPC4;TUBB6;PAK1;ACTR3;TUBB4B;CDC42;FOS;ARPC5;ACTG1;GAPDH;EZR;MYO1F;RAB1A;CYTH4;NFKBIB;TUBA1B;TMBIM6;BAK1;JUN;MYO6;ARPC1B;TNFRSF1A;BAX;HCLS1;IKBKG;TUBB2A;MYO5A;ACTR2;TMED10;MAPK9;CASP3;ABCF2;PAK2;RELA;CASP7;WIPF1;SLC9A3R1;NCL;IRAK1
DN_B	Measles	0.292029	2.02977	0.0130523	44/60	44.62%	IL2RB;CCND3;BID;BBC3;FAS;FCGR2B;BCL2L1;CSNK2B;OAS1;FOS;HSPA8;IL12A;IL2RG;EIF3H;CCND2;NFKBIB;MX1;BAK1;EIF2S1;JUN;BAX;MSN;STAT1;TLR9;BAD;IKBKG;CDK4;AKT1;RAB9A;MAPK9;EIF2AK1;IRF7;CASP3;RELA;OAS2;AKT2;TBK1;IRAK1;HSPA1A;MX2;OAS3;PIK3R3;NFKBIA;CCNE1
DN_B	Mitophagy	0.347827	2.02257	0.0134385	27/35	43.42%	GABARAPL2;TFEB;FIS1;GABARAPL1;UBB;GABARAP;RAB7A;BCL2L1;CSNK2B;UBC;KRAS;OPTN;ATG5;E2F1;BNIP3L;BECN1;JUN;TOMM7;RRAS;MAPK9;SQSTM1;RELA;UBA52;ATF4;TBK1;FOXO3;CITED2
DN_B	Human cytomegalovirus infection	0.262069	2.02085	0.0134017	57/83	44.46%	GNAS;RAC2;RHOA;GNAI2;B2M;CALM1;CALM3;RAC1;GNG5;GNGT2;HLA-A;CALM2;PDIA3;TAP1;IL10RA;RHEB;CALR;BID;FAS;CDKN1A;GNB2;MAP2K1;HLA-C;CREB3;KRAS;ELK1;GNB1;E2F1;NFATC2;GRB2;BAK1;CREB5;HLA-B;TNFRSF1A;BAX;GNAI3;E2F3;IKBKG;CDK4;AKT1;IL10RB;ITGB3;CASP3;VEGFA;CDKN2A;RELA;HLA-F;ATF2;ATF4;AKT2;TAP2;TBK1;HLA-E;PPP3CB;PIK3R3;NFKBIA;PPP3R1
DN_B	Terpenoid backbone biosynthesis	0.556407	2.01149	0.0142309	10/11	38.89%	PMVK;ACAT2;ICMT;IDI1;FDPS;MVD;ZMPSTE24;DHDDS;MVK;NUS1
DN_B	Glutathione metabolism	0.443352	1.98473	0.0165271	13/19	32.03%	PRDX6;GSTP1;PGD;TXNDC12;GPX4;G6PD;LAP3;SRM;GSTO1;GGT1;SMS;ANPEP;CHAC2
DN_B	Various types of N-glycan biosynthesis	0.437112	1.98329	0.0162413	15/18	41.36%	DAD1;MGAT2;ALG1;RPN2;HEXB;DDOST;B4GALT2;RPN1;ALG3;MGAT1;ALG2;ALG14;MAN2A1;MGAT4B;MAN1C1
DN_B	Leukocyte transendothelial migration	0.324478	1.9656	0.0179424	16/41	17.92%	RAC2;RHOA;GNAI2;RAP1A;RAC1;CYBA;MYL12B;RAP1B;NCF2;VASP;ACTB;ITGB2;CDC42;ACTG1;MYL12A;EZR
DN_B	Valine, leucine and isoleucine degradation	0.468036	1.96376	0.0178256	15/16	45.90%	HSD17B10;ACAT2;ECHS1;HADHA;PCCB;IVD;ACAA2;BCAT2;AACS;ACSF3;HADHB;HMGCL;BCKDHA;ACADS;ACAT1
DN_B	Influenza A	0.252783	1.90562	0.0256326	50/69	47.33%	CCND3;VDAC1;PYCARD;FDPS;ACTB;BID;FAS;MAP2K1;HLA-DPB1;OAS1;KPNA2;HLA-DPA1;ACTG1;HLA-DRA;IL12A;NFKBIB;DNAJC3;MX1;BAK1;EIF2S1;TNFRSF1A;BAX;STAT1;SLC25A5;IKBKG;CDK4;AKT1;IRF7;HNRNPUL1;CASP3;HLA-DRB5;RELA;OAS2;IFNGR1;NXT2;AKT2;HLA-DRB1;TBK1;PML;MX2;OAS3;PIK3R3;SLC25A4;HLA-DQB1;NFKBIA;NLRX1;ICAM1;CXCL10;CASP1;FADD
DN_B	Ubiquitin mediated proteolysis	0.272453	1.88428	0.0295686	19/59	14.56%	UBE2K;UBE2D2;ANAPC11;KEAP1;RBX1;UBE2A;AIRE;UBE2L3;RNF7;SAE1;UBB;SKP1;UBE2M;UBA1;SOCS1;UBE2Q2;FBXW7;UBC;CDC34
DN_B	Pyruvate metabolism	0.441563	1.88375	0.0293124	10/17	22.24%	MDH1;GLO1;PKM;ACAT2;MDH2;LDHB;ME2;HAGH;PCK2;AKR1A1
DN_B	Apoptosis	0.257597	1.87835	0.0297529	48/65	47.33%	CTSC;CTSB;CAPN1;LMNB2;ACTB;CTSD;BID;BBC3;FAS;TUBA1C;BCL2L1;MAP2K1;CFLAR;ENDOG;FOS;ACTG1;KRAS;CAPN2;CTSW;CTSS;ERN1;TUBA1B;BAK1;BECN1;EIF2S1;JUN;CTSH;TNFRSF1A;BAX;BAD;IKBKG;AKT1;MAPK9;CASP3;RELA;CASP7;HTRA2;AIFM1;ATF4;AKT2;DIABLO;PIK3R3;NFKBIA;PARP4;CASP6;PRF1;LMNA;FADD
DN_B	Endocrine and other factor-regulated calcium reabsorption	0.45562	1.85333	0.034546	9/15	23.72%	GNAS;AP2S1;ATP1B3;CLTB;CLTA;AP2M1;AP2A1;ESR1;ATP1A1
DN_B	PPAR signaling pathway	0.420496	1.84803	0.0352171	12/17	36.44%	PLIN2;DBI;SCP2;ILK;UBC;PCK2;FABP5;ACSL4;SLC27A4;ACSL1;ACOX1;ACSL3
DN_B	Viral carcinogenesis	0.238064	1.84753	0.0347488	52/78	44.62%	CCND3;RHOA;YWHAH;RAC1;ATP6V0D1;SRF;YWHAZ;PKM;HLA-A;YWHAE;GTF2E2;CDKN1A;HLA-C;RANBP1;CDC42;CREB3;KRAS;YWHAQ;GTF2A2;CCND2;YWHAB;GRB2;BAK1;SYK;HDAC3;JUN;CREB5;HLA-B;BAX;BAD;IKBKG;CDK4;VDAC3;GTF2B;IRF7;CASP3;HNRNPK;CDKN2A;YWHAG;RELA;PSMC1;HLA-F;SNW1;ATF2;ATF4;HDAC10;HLA-E;MRPS18B;PIK3R3;NFKBIA;TBPL1;CCNE1
DN_B	Pentose phosphate pathway	0.459087	1.84291	0.0351537	9/14	28.15%	TALDO1;ALDOA;PGD;GPI;PGM1;G6PD;PFKL;RBKS;RPIA
DN_B	Peroxisome	0.375519	1.84088	0.0350443	18/22	46.03%	PRDX1;PMVK;MPV17L2;SCP2;PRDX5;MPV17;ACSL4;AGPS;ACSL1;ACOX1;MVK;ACSL3;ECH1;HMGCL;PEX11B;ABCD2;ABCD1;FAR2
DN_B	Shigellosis	0.229948	1.83548	0.0358735	30/98	16.52%	CAPNS1;ARPC5L;RHOA;ARPC3;GABARAPL2;RAC1;UBE2D2;RBX1;VDAC1;MYL12B;PYCARD;RRAGC;ARPC2;PFN1;CAPN1;GABARAPL1;ACTB;UBB;ARF1;GABARAP;SKP1;WIPI2;ARPC4;BCL2L1;ILK;UBC;ACTR3;CDC42;ARPC5;ACTG1
DN_B	MAPK signaling pathway	0.224032	1.81252	0.040616	60/94	43.58%	RAC2;RAP1A;RAC1;SRF;DUSP2;DUSP5;RAP1B;HSPB1;DUSP1;PTPN7;FAS;MAP2K1;JUND;PAK1;CACNA1A;CDC42;FOS;LAMTOR3;RASGRP1;HSPA8;KRAS;ELK1;PPP5C;ARAF;MAP4K1;ARRB2;EFNA4;GRB2;DUSP8;FGF2;JUN;MAPK7;EFNA3;RRAS;FGFR1;TNFRSF1A;FLT3LG;IGF1;DUSP6;IKBKG;AKT1;MAPK9;MAP4K3;CASP3;VEGFA;PPM1A;FLNA;RPS6KA1;PAK2;MAPKAPK3;RELA;ATF2;ATF4;AKT2;DUSP4;IRAK1;NR4A1;PPP3CB;HSPA1A;CACNB1
DN_B	Bladder cancer	0.441424	1.80545	0.0420409	11/14	36.80%	CDKN1A;MAP2K1;TYMP;KRAS;ARAF;E2F1;DAPK3;E2F3;CDK4;VEGFA;CDKN2A
DN_B	Autophagy	0.239718	1.79428	0.0442173	33/73	28.63%	GABARAPL2;ATG3;VAMP8;CTSB;DDIT4;RRAGC;SH3GLB1;CAMKK2;GABARAPL1;ATG101;CTSD;RHEB;GABARAP;IGBP1;RAB7A;RAB8A;WIPI2;BCL2L1;MAP2K1;ATG4A;CFLAR;PPP2CA;KRAS;RAB1A;HMGB1;ERN1;ATG5;BECN1;EIF2S1;DAPK3;RRAS;AKT1S1;WDR41
DN_B	Fc gamma R-mediated phagocytosis	0.274889	1.79352	0.0437382	16/47	16.44%	ARPC5L;RAC2;ARPC3;CFL1;RAC1;ARPC2;HCK;VASP;FCGR2B;ARPC4;MAP2K1;PAK1;ACTR3;CDC42;LIMK1;ARPC5
DN_B	SNARE interactions in vesicular transport	0.434458	1.78266	0.0459474	9/15	23.12%	VTI1B;STX11;VAMP5;YKT6;VAMP8;VAMP3;STX18;BNIP1;STX8
DN_B	Platelet activation	0.304876	1.78155	0.0454336	14/37	17.75%	GNAS;RHOA;GNAI2;RAP1A;VAMP8;MYL12B;RAP1B;VASP;ACTB;PPP1CA;ACTG1;RASGRP1;ORAI1;MYL12A
DN_B	Other glycan degradation	0.554629	1.77911	0.0453556	6/8	21.65%	GBA;NEU1;FUCA2;HEXB;FUCA1;GLB1
DN_B	GABAergic synapse	0.353613	1.76993	0.0473349	10/24	16.03%	GNAI2;GABARAPL2;GNG5;GNGT2;GABARAPL1;PLCL1;GABARAP;GNB2;CACNA1A;GLUL
EM_CD8	Parkinson disease	0.62637	4.95552	0	108/131	27.35%	TXN;COX8A;COX6B1;COX6C;NDUFS6;COX5A;NDUFA13;NDUFA2;TUBA1C;SLC25A5;PSMA5;COX6A1;CALM3;PSMD8;PSMA6;UQCRH;PSMB6;PSMB3;NDUFB9;NDUFB11;PSMB2;PARK7;NDUFA12;PSMA7;UQCRFS1;COX7A2;NDUFA11;NDUFB3;NDUFA1;NDUFA7;COX7B;UBE2L6;NDUFB4;PSMA2;NDUFB2;UQCR10;NDUFA6;NDUFA4;GNAI2;NDUFAB1;PSMB1;COX4I1;TUBB4B;UBB;NDUFB1;PPIF;PSMC4;VDAC1;NDUFA9;PSMD9;PSMA4;UBE2L3;COX5B;PSMC3;NDUFS7;NDUFB10;NDUFA8;NDUFS5;TUBA1B;PSMD4;COX…
EM_CD8	Oxidative phosphorylation	0.695248	4.69474	0	56/72	17.37%	COX8A;COX6B1;COX6C;NDUFS6;COX5A;NDUFA13;NDUFA2;COX6A1;UQCRH;NDUFB9;NDUFB11;NDUFA12;COX17;UQCRFS1;COX7A2;NDUFA11;NDUFB3;NDUFA1;NDUFA7;COX7B;NDUFB4;NDUFB2;UQCR10;NDUFA6;NDUFA4;NDUFAB1;COX4I1;NDUFB1;NDUFA9;COX5B;NDUFS7;NDUFB10;NDUFA8;NDUFS5;ATP6V1F;COX7C;NDUFC1;NDUFB6;ATP6V0D1;NDUFS3;NDUFS8;NDUFV2;UQCRHL;NDUFB7;UQCRQ;NDUFB5;NDUFS4;UQCRB;ATP6V1A;SDHB;ATP6V0E1;CYC1;UQCRC1;NDUFA3;ATP6V1D;ATP6V1E1
EM_CD8	Prion disease	0.587885	4.63129	0	99/136	24.52%	COX8A;COX6B1;COX6C;NDUFS6;COX5A;NDUFA13;NDUFA2;TUBA1C;SLC25A5;PSMA5;COX6A1;PSMD8;PSMA6;UQCRH;PSMB6;PSMB3;NDUFB9;NDUFB11;PSMB2;NDUFA12;PSMA7;UQCRFS1;COX7A2;NDUFA11;NDUFB3;NDUFA1;NDUFA7;COX7B;NDUFB4;PSMA2;NDUFB2;UQCR10;NDUFA6;NDUFA4;NDUFAB1;PSMB1;COX4I1;TUBB4B;NDUFB1;PPIF;PSMC4;VDAC1;NDUFA9;PSMD9;PSMA4;COX5B;PSMC3;NDUFS7;NDUFB10;NDUFA8;NDUFS5;RAC2;TUBA1B;PSMD4;PPP3CB;COX7C;NDUFC1;NDUFB6;RAC1;NDUFS3…
EM_CD8	Huntington disease	0.559914	4.5995	0	105/154	23.82%	COX8A;COX6B1;COX6C;NDUFS6;COX5A;NDUFA13;NDUFA2;AP2S1;TUBA1C;SLC25A5;PSMA5;COX6A1;PSMD8;PSMA6;UQCRH;PSMB6;PSMB3;NDUFB9;NDUFB11;PSMB2;NDUFA12;PSMA7;UQCRFS1;COX7A2;NDUFA11;NDUFB3;NDUFA1;NDUFA7;COX7B;DCTN3;NDUFB4;PSMA2;NDUFB2;UQCR10;HTT;NDUFA6;NDUFA4;NDUFAB1;PSMB1;COX4I1;TUBB4B;NDUFB1;PPIF;PSMC4;VDAC1;NDUFA9;PSMD9;PSMA4;CLTB;COX5B;PSMC3;NDUFS7;NDUFB10;NDUFA8;NDUFS5;TUBA1B;PSMD4;CLTA;COX7C;NDUFC1;NDUF…
EM_CD8	Amyotrophic lateral sclerosis	0.524876	4.36242	0	110/171	24.74%	COX8A;COX6B1;COX6C;NDUFS6;PFN1;COX5A;NDUFA13;NDUFA2;TUBA1C;PSMA5;COX6A1;PSMD8;PSMA6;UQCRH;PSMB6;PSMB3;NDUFB9;NDUFB11;ALYREF;PSMB2;NDUFA12;PSMA7;UQCRFS1;COX7A2;NDUFA11;NDUFB3;NDUFA1;NDUFA7;COX7B;DCTN3;ACTB;NDUFB4;PSMA2;NDUFB2;UQCR10;NDUFA6;NDUFA4;NDUFAB1;PSMB1;COX4I1;TUBB4B;NDUFB1;ACTG1;PSMC4;VDAC1;TOMM40L;NDUFA9;PSMD9;PSMA4;OPTN;COX5B;PSMC3;NDUFS7;NDUFB10;NDUFA8;NDUFS5;TUBA1B;PSMD4;RAB8A;PPP3CB;C…
EM_CD8	Alzheimer disease	0.506715	4.20211	0	109/170	24.74%	COX8A;COX6B1;COX6C;NDUFS6;COX5A;GAPDH;NDUFA13;NDUFA2;TUBA1C;SLC25A5;PSMA5;COX6A1;CALM3;PSMD8;PSMA6;UQCRH;PSMB6;PSMB3;NDUFB9;NDUFB11;PSMB2;NDUFA12;PSMA7;UQCRFS1;COX7A2;NDUFA11;NDUFB3;NDUFA1;NDUFA7;HSD17B10;COX7B;NDUFB4;PSMA2;NDUFB2;UQCR10;NDUFA6;NDUFA4;NDUFAB1;PSMB1;COX4I1;TUBB4B;NDUFB1;PPIF;PSMC4;VDAC1;NDUFA9;PSMD9;PSMA4;COX5B;PSMC3;NDUFS7;NDUFB10;NDUFA8;NRAS;NDUFS5;TUBA1B;PSMD4;CAPN1;PPP3CB;COX7…
EM_CD8	Pathways of neurodegeneration	0.47623	4.1486	0	125/208	24.74%	COX8A;COX6B1;COX6C;NDUFS6;COX5A;NDUFA13;NDUFA2;TUBA1C;SLC25A5;PSMA5;COX6A1;CALM3;PSMD8;PSMA6;UQCRH;PSMB6;PSMB3;NDUFB9;NDUFB11;PSMB2;PARK7;NDUFA12;PSMA7;UQCRFS1;COX7A2;NDUFA11;NDUFB3;NDUFA1;NDUFA7;HSD17B10;COX7B;DCTN3;UBE2L6;NDUFB4;PSMA2;NDUFB2;UQCR10;HTT;NDUFA6;NDUFA4;NDUFAB1;PSMB1;COX4I1;TUBB4B;UBB;NDUFB1;PPIF;PSMC4;VDAC1;TOMM40L;NDUFA9;PSMD9;PSMA4;OPTN;BAK1;UBE2L3;COX5B;PSMC3;NDUFS7;NDUFB10;NDU…
EM_CD8	Diabetic cardiomyopathy	0.554547	4.05379	0	60/99	17.28%	COX8A;COX6B1;COX6C;NDUFS6;COX5A;GAPDH;NDUFA13;NDUFA2;SLC25A5;COX6A1;UQCRH;NDUFB9;NDUFB11;NDUFA12;UQCRFS1;COX7A2;NDUFA11;NDUFB3;NDUFA1;NDUFA7;COX7B;NDUFB4;NDUFB2;UQCR10;NDUFA6;PPP1CA;NDUFA4;NDUFAB1;COX4I1;NDUFB1;PPIF;VDAC1;NDUFA9;COX5B;NDUFS7;NDUFB10;NDUFA8;NDUFS5;RAC2;MPC2;COX7C;NDUFC1;NDUFB6;RAC1;NDUFS3;NDUFS8;NDUFV2;UQCRHL;NDUFB7;UQCRQ;NDUFB5;NDUFS4;UQCRB;SDHB;CYBA;CYC1;UQCRC1;NDUFA3;ATP2A2;CTSD
EM_CD8	Non-alcoholic fatty liver disease	0.538809	3.91766	0	63/93	24.74%	COX8A;COX6B1;COX6C;NDUFS6;COX5A;NDUFA13;NDUFA2;COX6A1;UQCRH;NDUFB9;NDUFB11;NDUFA12;UQCRFS1;COX7A2;NDUFA11;NDUFB3;NDUFA1;NDUFA7;COX7B;NDUFB4;NDUFB2;UQCR10;NDUFA6;NDUFA4;NDUFAB1;COX4I1;NDUFB1;NDUFA9;COX5B;NDUFS7;NDUFB10;NDUFA8;NDUFS5;COX7C;NDUFC1;NDUFB6;RAC1;NDUFS3;NDUFS8;NDUFV2;BAX;UQCRHL;NDUFB7;UQCRQ;NDUFB5;NDUFS4;UQCRB;CASP7;SDHB;CYC1;UQCRC1;RXRA;NDUFA3;UQCRC2;CYCS;TRAF2;GSK3A;CASP3;UQCR11;PRKAG…
EM_CD8	Proteasome	0.692088	3.87217	0	34/39	24.52%	POMP;PSMA5;PSME1;PSMD8;PSMA6;PSMB6;IFNG;PSMB3;PSMB2;PSME2;PSMA7;PSMA2;PSMB10;PSMB1;PSMB8;PSMC4;PSMB9;PSMD9;PSMA4;PSMC3;PSMD4;PSMB7;PSMD14;PSMB4;PSMD13;ADRM1;PSMC2;PSMA1;PSMC1;PSMD11;PSMD3;PSMA3;PSMD7;PSMD6
EM_CD8	Thermogenesis	0.484531	3.65175	0	57/112	15.42%	COX8A;COX6B1;COX6C;NDUFS6;COX5A;NDUFA13;NDUFA2;COX6A1;UQCRH;NDUFB9;NDUFB11;NDUFA12;COX17;UQCRFS1;COX7A2;NDUFA11;NDUFB3;NDUFA1;NDUFA7;COX7B;ACTB;NDUFB4;NDUFB2;UQCR10;NDUFA6;NDUFA4;NDUFAB1;COX4I1;NDUFB1;ACTG1;NDUFA9;COX5B;NDUFS7;NDUFB10;NDUFA8;NRAS;NDUFS5;SMARCB1;COX7C;NDUFC1;NDUFB6;NDUFS3;NDUFS8;NDUFV2;KRAS;UQCRHL;NDUFB7;UQCRQ;NDUFB5;NDUFS4;COA3;UQCRB;SDHB;COA6;CYC1;UQCRC1;GNAS
EM_CD8	Retrograde endocannabinoid signaling	0.565605	3.57005	0	32/57	11.67%	NDUFS6;NDUFA13;NDUFA2;GNG5;NDUFB9;NDUFB11;NDUFA12;NDUFA11;NDUFB3;NDUFA1;NDUFA7;NDUFB4;NDUFB2;NDUFA6;NDUFA4;GNAI2;NDUFAB1;NDUFB1;NDUFA9;NDUFS7;NDUFB10;NDUFA8;NDUFS5;NDUFC1;NDUFB6;GNB2;NDUFS3;NDUFS8;NDUFV2;NDUFB7;NDUFB5;NDUFS4
EM_CD8	Epstein-Barr virus infection	0.46878	3.55427	0	69/108	28.25%	CALR;PSMD8;E2F2;CD3G;CD3D;HLA-DRA;ISG15;E2F1;HLA-DRB1;PSMC4;CCNE1;IRF7;BAK1;HLA-DPA1;OAS1;PSMC3;OAS3;HLA-DMA;STAT1;TAP1;PSMD4;MYD88;HDAC1;RAC1;HLA-DPB1;BAX;OAS2;CCNA2;VIM;SAP30;PSMD14;CDKN1A;PSMD13;ADRM1;PSMC2;TRAF3;IKBKE;CCNE2;CCND3;DDX58;EIF2AK2;HLA-DRB5;NFKBIB;PSMC1;IRF9;PLCG2;PSMD11;PSMD3;B2M;STAT2;CYCS;TRAF2;NCOR2;CASP3;PSMD7;NFKBIE;PSMD6;CDK2;BID;PDIA3;TAP2;JAK3;HLA-DQA1;IKBKG;RB1;HLA-DQB1;…
EM_CD8	Influenza A	0.481893	3.40466	0	55/81	28.25%	PYCARD;SLC25A5;IFNG;HLA-DRA;ACTB;FDPS;ACTG1;KPNA2;HLA-DRB1;VDAC1;IRF7;BAK1;HLA-DPA1;OAS1;OAS3;HLA-DMA;STAT1;MYD88;TNFSF10;RSAD2;RAB11A;MX1;HLA-DPB1;BAX;MAP2K2;OAS2;CCL5;TRAF3;MX2;IKBKE;PML;CCND3;DDX58;EIF2AK2;HLA-DRB5;IFIH1;NFKBIB;IRF9;TRIM25;CIITA;JAK2;STAT2;CYCS;CASP3;HNRNPUL1;CALCOCO2;NXT2;ADAR;EIF2S1;BID;HLA-DQA1;IKBKG;HLA-DQB1;HLA-DMB;HLA-DOA
EM_CD8	Cell cycle	0.485415	3.36677	0	51/77	28.80%	PTTG1;RBX1;CDKN2A;ANAPC11;E2F2;TFDP1;YWHAE;E2F1;CHEK1;PCNA;MAD2L1;CCNE1;PKMYT1;MAD2L2;MCM4;CDK1;ORC6;CDC45;CDC20;MCM6;CDC25A;BUB1;HDAC1;CCNB2;CDC6;SMC1A;CCNA2;ORC1;MCM5;CDKN1A;CCNB1;MCM2;BUB1B;PLK1;CCNE2;CCND3;MCM3;WEE1;YWHAB;DBF4;ESPL1;YWHAZ;MCM7;YWHAQ;CDK2;RAD21;RB1;SMC3;MDM2;TTK;CDC25B
EM_CD8	Herpes simplex virus 1 infection	-0.323556	-3.32778	0	174/307	31.74%	ZNF573;ZNF548;ZNF30;ZNF248;ZNF14;IFNGR1;ZNF470;ZNF383;ZNF91;ZNF721;ZNF577;ZNF549;ZNF540;ZNF546;ZNF737;ZNF813;ZNF441;ZFP14;ZNF250;ZNF354B;ZNF550;ZNF616;ZNF555;ZNF836;ZNF83;ZNF527;ZNF420;ZNF589;ZNF324;ZNF566;ZNF431;ZNF268;ZNF333;ZNF559;ZNF10;ZNF780B;ZNF160;ZNF181;ZNF529;ZNF565;ZNF484;ZNF805;ZNF506;ZNF443;SRSF8;ZNF665;ZNF382;ZNF701;ZNF879;ZNF528;ZNF136;ZNF234;ZNF709;ZNF169;ZNF845;ZNF17;ZNF429;ZNF211…
EM_CD8	Phagosome	0.475514	3.11578	0	53/61	41.68%	CALR;TUBA1C;HLA-DRA;ACTB;TUBB4B;ACTG1;HLA-DRB1;HLA-DPA1;CORO1A;HLA-DMA;TAP1;TUBA1B;ATP6V1F;RAC1;ATP6V0D1;HLA-DPB1;CTSS;ATP6V1A;ATP6V0E1;CYBA;SEC61G;HLA-DRB5;TUBB;ATP6V1D;ATP6V1E1;DYNC1LI1;RAB5C;ITGB2;TAP2;TFRC;HLA-DQA1;SCARB1;C1R;HLA-DQB1;HLA-DMB;SEC61B;HLA-DOA;LAMP1;ATP6V0B;M6PR;ATP6V1H;TUBA1A;TUBA4A;NCF2;LAMP2;HLA-A;FCGR3B;HLA-G;FCGR3A;ITGA2;ITGB1;HLA-C;RAB7A
EM_CD8	Cardiac muscle contraction	0.558523	3.07793	0	23/37	16.95%	COX8A;COX6B1;COX6C;COX5A;COX6A1;UQCRH;TPM4;UQCRFS1;COX7A2;COX7B;UQCR10;ATP1B3;COX4I1;TPM3;COX5B;COX7C;UQCRHL;UQCRQ;UQCRB;ATP1A3;CYC1;UQCRC1;ATP2A2
EM_CD8	Spliceosome	0.425609	2.88747	0	61/70	46.51%	ALYREF;SNRPD1;SNRPG;SNRPB;SNRPF;BUD31;MAGOH;SF3B6;SNRPE;TXNL4A;LSM3;SNRPC;LSM4;SNRPD2;LSM7;RBM8A;SNRPB2;SF3B5;PCBP1;SF3B4;SRSF9;CTNNBL1;SNRPA;LSM5;EIF4A3;HSPA1A;THOC3;PUF60;ZMAT2;LSM2;TRA2B;CCDC12;LSM6;SART1;HNRNPK;PRPF40A;HNRNPM;MAGOHB;HSPA6;SNRPD3;HNRNPU;SRSF4;EFTUD2;HNRNPC;SNRNP40;SRSF3;SF3B3;PPIL1;SNRNP27;BCAS2;PRPF31;SNW1;HNRNPA3;U2SURP;USP39;SNU13;HSPA8;SNRNP70;SF3A2;CDC5L;FUS
EM_CD8	Human immunodeficiency virus 1 infection	0.390198	2.86825	0	59/97	32.67%	RBX1;APOBEC3H;CALR;CFL1;GNG5;CALM3;CD3G;CD3D;BST2;CHEK1;GNAI2;APOBEC3C;APOBEC3G;BAK1;NRAS;CDK1;RAC2;TAP1;MYD88;PPP3CB;RAC1;GNB2;CCNB2;KRAS;BAX;MAP2K2;CCNB1;AP1S1;GNB1;RNF7;SAMHD1;GNGT2;WEE1;PLCG2;HRAS;TNFRSF1B;APOBEC3B;B2M;CALM2;CYCS;TRAF2;APOBEC3D;CASP3;AP1B1;BID;PDIA3;TAP2;CALM1;IKBKG;GNAI3;PXN;BCL2L1;AP1M1;GNB4;PPP3R1;SKP1;AKT1;GNG2;TRIM5
EM_CD8	Measles	0.434619	2.86038	0	38/63	27.12%	CD3G;CD3D;IL2RG;CCNE1;MSN;IRF7;BAK1;OAS1;OAS3;STAT1;MYD88;MX1;BAX;OAS2;TRAF3;MX2;CSNK2B;IKBKE;CCNE2;CCND3;DDX58;EIF2AK2;IFIH1;NFKBIB;EIF3H;IRF9;STAT2;CYCS;BBC3;HSPA1A;CASP3;ADAR;EIF2S1;CDK2;BID;JAK3;IKBKG;BCL2L1
EM_CD8	DNA replication	0.578655	2.85747	0	22/26	33.27%	RNASEH2B;RPA3;PCNA;MCM4;FEN1;MCM6;MCM5;MCM2;POLD4;SSBP1;MCM3;RNASEH2A;DNA2;RFC2;POLE4;MCM7;POLE2;POLA1;RFC4;RFC1;RFC3;PRIM2
EM_CD8	Antigen processing and presentation	0.481971	2.84431	0	27/43	28.25%	IFI30;CALR;PSME1;IFNG;HLA-DRA;PSME2;HLA-DRB1;CD74;HLA-DPA1;HLA-DMA;TAP1;HLA-DPB1;RFXANK;CTSS;CD8B;HLA-DRB5;CD8A;CIITA;B2M;HSPA1A;PDIA3;TAP2;HLA-DQA1;HLA-DQB1;HSPA5;HLA-DMB;HLA-DOA
EM_CD8	Salmonella infection	0.351776	2.74834	0	53/116	22.99%	TXN;ARPC3;DYNLRB1;DYNLL1;PFN1;GAPDH;ARPC4;TUBA1C;PYCARD;ANXA2;ARPC2;DCTN3;ACTB;MYL12B;TUBB4B;ACTG1;ACTR3;RHOA;BAK1;S100A10;TUBA1B;ARPC1B;MYD88;ARL8A;TNFSF10;ARPC5;RAC1;BAX;MAP2K2;ARPC5L;CASP7;MYL12A;BRK1;FLNA;ACTR2;NCKAP1L;TUBB;DNM2;DYNC1LI1;ACTR1A;HRAS;GSDMD;ARPC1A;LY96;SNX18;CYCS;DCTN2;TRAF2;TXN2;RHOG;RALA;RAB5C;CASP3
EM_CD8	Bacterial invasion of epithelial cells	0.48378	2.60619	5.46962e-05	23/34	28.91%	ARPC3;ARPC4;ARPC2;ACTB;ACTG1;ACTR3;CLTB;RHOA;MAD2L2;ARPC1B;CLTA;ARPC5;RAC1;HCLS1;ARPC5L;ACTR2;DNM2;ARPC1A;RHOG;CTNNA1;CDC42;PXN;ILK
EM_CD8	Ribosome	0.4061	2.55143	5.25084e-05	37/54	37.88%	MRPL28;RPL26L1;MRPL11;MRPL27;RPS27L;MRPL13;MRPL21;MRPL15;MRPL22;MRPL12;MRPS15;MRPS11;RPS26;MRPL23;RPL36AL;RPL38;MRPL1;MRPL33;MRPL16;MRPS12;MRPL36;MRPS16;MRPL14;MRPS18A;MRPS7;RPS15;MRPS6;RPL24;RPS24;MRPL20;MRPL18;RPL35;FAU;MRPS18C;RPS7;MRPL24;MRPL19
EM_CD8	Human T-cell leukemia virus 1 infection	0.333886	2.54682	0.000100978	56/108	30.27%	PTTG1;CALR;SLC25A5;CDKN2A;ANAPC11;E2F2;CD3G;CD3D;HLA-DRA;E2F1;CHEK1;MAD2L1;IL2RG;FDPS;HLA-DRB1;VDAC1;CCNE1;HLA-DPA1;NRAS;HLA-DMA;CDC20;RANBP1;RAN;PPP3CB;CCNB2;HLA-DPB1;KRAS;BAX;MAP2K2;CCNA2;CDKN1A;BUB1B;CCNE2;CCND3;HLA-DRB5;HRAS;B2M;ESPL1;VDAC3;ITGB2;CDK2;JAK3;VDAC2;SRF;TCF3;HLA-DQA1;IKBKG;RB1;HLA-DQB1;BCL2L1;HLA-DMB;ADCY3;HLA-DOA;SLC2A1;PPP3R1;RANBP3
EM_CD8	Hepatitis C	0.374346	2.54343	9.72378e-05	40/75	26.66%	LDLR;IFNG;E2F2;YWHAE;E2F1;IRF7;BAK1;OAS1;OAS3;NRAS;STAT1;RSAD2;MX1;KRAS;BAX;MAP2K2;OAS2;IFIT1;CDKN1A;TRAF3;MX2;IKBKE;DDX58;RXRA;EIF2AK2;IRF9;YWHAB;HRAS;STAT2;CYCS;TRAF2;YWHAZ;CASP3;YWHAQ;EIF2S1;CDK2;BID;SCARB1;IKBKG;RB1
EM_CD8	Viral carcinogenesis	0.350837	2.49358	0.000140647	59/85	41.60%	CDKN2A;YWHAE;CHEK1;CCNE1;IRF7;RHOA;BAK1;NRAS;CDK1;CDC20;RANBP1;PKM;HDAC1;RAC1;ATP6V0D1;KRAS;BAX;CCNA2;CDKN1A;TRAF3;SP100;CCNE2;CCND3;EIF2AK2;PSMC1;IRF9;GTF2A2;YWHAB;HRAS;TRAF2;YWHAZ;VDAC3;CASP3;YWHAQ;CDK2;JAK3;CDC42;SRF;IKBKG;RB1;PXN;MDM2;HDAC10;GTF2E2;GTF2H1;CDKN2B;HNRNPK;TP53;BAD;HLA-A;IL6ST;GRB2;HLA-G;SCRIB;MAPKAPK2;SNW1;HLA-C;MRPS18B;TRADD
EM_CD8	NOD-like receptor signaling pathway	0.373779	2.49113	0.000135798	38/70	27.70%	TXN;PYCARD;YWHAE;GBP4;VDAC1;GBP1;CARD16;IRF7;RHOA;OAS1;OAS3;TRIP6;STAT1;MYD88;AIM2;IFI16;OAS2;GBP2;CCL5;TRAF3;CYBA;IKBKE;RBCK1;NFKBIB;CARD6;IRF9;GSDMD;STAT2;TRAF2;TXN2;VDAC3;TANK;CASP4;VDAC2;IKBKG;BCL2L1;CARD17;GABARAP
EM_CD8	Th1 and Th2 cell differentiation	0.425757	2.47033	0.000131271	26/42	29.95%	IFNG;CD3G;CD3D;HLA-DRA;IL2RG;HLA-DRB1;HLA-DPA1;HLA-DMA;STAT1;PPP3CB;JAG2;HLA-DPB1;HLA-DRB5;NFKBIB;JAK2;LAT;NFKBIE;JAK3;TBX21;HLA-DQA1;IKBKG;HLA-DQB1;PRKCQ;HLA-DMB;HLA-DOA;PPP3R1
EM_CD8	Pathogenic Escherichia coli infection	0.353878	2.44751	0.000127036	39/78	26.30%	ARPC3;GAPDH;ARPC4;TUBA1C;PYCARD;ARPC2;ACTB;TUBB4B;ACTG1;ACTR3;RHOA;BAK1;TUBA1B;ARPC1B;MYD88;TNFSF10;ARPC5;MYO1G;RAC1;BAX;HCLS1;ARPC5L;CASP7;BRK1;ACTR2;NCKAP1L;TUBB;NFKBIB;ARPC1A;CYCS;TRAF2;MYO1C;CASP3;SLC9A3R1;ARF6;MYO5C;CASP4;CDC42;IKBKG
EM_CD8	Spinocerebellar ataxia	0.357453	2.38546	0.000451244	37/70	26.91%	SLC25A5;PSMA5;PSMD8;PSMA6;PSMB6;PSMB3;PSMB2;PSMA7;PSMA2;PSMB1;PPIF;PSMC4;VDAC1;PSMD9;PSMA4;PSMC3;PSMD4;PSMB7;PSMD14;PSMB4;PSMD13;ADRM1;PSMC2;ATP2A2;PSMA1;PSMC1;PSMD11;PSMD3;CYCS;TRAF2;VDAC3;PSMA3;PSMD7;PSMD6;RYR1;VDAC2;CIC
EM_CD8	Tight junction	0.353259	2.36168	0.000636465	25/66	15.62%	ARPC3;MYL6;ARPC4;TUBA1C;MYL6B;ARPC2;ACTB;PCNA;MYL12B;ACTG1;VASP;ACTR3;MSN;RHOA;WAS;TUBA1B;ARPC1B;RAB8A;ARPC5;RAC1;HCLS1;ARPC5L;MYL12A;ACTR2;TJP2
EM_CD8	Rheumatoid arthritis	0.436829	2.34926	0.000694964	23/35	28.25%	IFNG;HLA-DRA;CD86;HLA-DRB1;ACP5;HLA-DPA1;HLA-DMA;ATP6V1F;ATP6V0D1;HLA-DPB1;CCL5;ATP6V1A;ATP6V0E1;HLA-DRB5;ATP6V1D;ATP6V1E1;CTLA4;ITGB2;HLA-DQA1;CD80;HLA-DQB1;HLA-DMB;HLA-DOA
EM_CD8	Type I diabetes mellitus	0.493382	2.32704	0.00101266	21/24	42.87%	IFNG;HLA-DRA;ICA1;CD86;HLA-DRB1;HLA-DPA1;GZMB;HLA-DMA;HLA-DPB1;HLA-DRB5;HLA-DQA1;CD80;HLA-DQB1;HLA-DMB;HLA-DOA;HSPD1;FASLG;HLA-A;HLA-G;HLA-C;FAS
EM_CD8	Tuberculosis	0.330644	2.2961	0.00127625	41/72	31.88%	CALM3;IFNG;HLA-DRA;LSP1;HLA-DRB1;CD74;RHOA;HLA-DPA1;CORO1A;HLA-DMA;STAT1;MYD88;PPP3CB;ATP6V0D1;HLA-DPB1;BAX;RFXANK;CTSS;IL10RB;HLA-DRB5;SPHK1;CTSD;CIITA;ITGAX;JAK2;CALM2;CYCS;RAB5C;CASP3;ITGB2;BID;CALM1;HLA-DQA1;HLA-DQB1;HLA-DMB;HLA-DOA;PPP3R1;LAMP1;HSPD1;ATP6V0B;AKT1
EM_CD8	Shigellosis	0.297703	2.29469	0.00124175	59/104	34.51%	ARPC3;RBX1;PFN1;ARPC4;PYCARD;ARPC2;ACTB;MYL12B;UBB;ACTG1;VDAC1;ACTR3;RHOA;UBE2N;ARPC1B;MYD88;CAPN1;ARPC5;RAC1;BAX;HCLS1;CAPNS1;CCL5;ARPC5L;MYL12A;RBCK1;ACTR2;NFKBIB;PLCG2;DIAPH1;CAPN2;UBE2D2;ARPC1A;CYCS;TRAF2;GSK3A;UBE2V2;CALCOCO2;ARF6;CASP4;CDC42;IKBKG;PRKCQ;PXN;BCL2L1;GABARAP;MDM2;ILK;UBC;TNIP1;SKP1;AKT1;RRAGC;WIPI1;BECN1;RPS6KB2;TP53;WASF2;CBX3
EM_CD8	Oocyte meiosis	0.362821	2.28761	0.00131271	36/58	31.61%	PTTG1;RBX1;CALM3;ANAPC11;YWHAE;PPP1CA;MAD2L1;CCNE1;PKMYT1;MAD2L2;CDK1;CDC20;BUB1;PPP3CB;CCNB2;SMC1A;CCNB1;PLK1;CCNE2;AURKA;REC8;YWHAB;CALM2;ESPL1;PPP1CC;YWHAZ;YWHAQ;CDK2;PPP2R5D;CALM1;SMC3;ADCY3;RPS6KA1;PPP3R1;SKP1;PPP2R1A
EM_CD8	RIG-I-like receptor signaling pathway	0.489383	2.25592	0.00175028	14/22	26.30%	ISG15;IRF7;TRAF3;IKBKE;DDX58;IFIH1;NFKBIB;TRIM25;PIN1;TRAF2;DHX58;TANK;AZI2;IKBKG
EM_CD8	Synaptic vesicle cycle	0.525511	2.24415	0.00193625	12/19	19.33%	AP2S1;CLTB;CLTA;ATP6V1F;ATP6V0D1;NAPA;ATP6V1A;ATP6V0E1;ATP6V1D;DNM2;ATP6V1E1;AP2M1
EM_CD8	Toxoplasmosis	0.366121	2.24319	0.00188902	28/48	28.25%	LDLR;IFNG;HLA-DRA;GNAI2;PPIF;HLA-DRB1;HLA-DPA1;HLA-DMA;STAT1;MYD88;HLA-DPB1;IL10RB;HLA-DRB5;NFKBIB;CIITA;JAK2;LY96;CYCS;HSPA1A;CASP3;SOCS1;HLA-DQA1;IKBKG;GNAI3;HLA-DQB1;BCL2L1;HLA-DMB;HLA-DOA
EM_CD8	Graft-versus-host disease	0.483224	2.23517	0.00203157	20/23	42.87%	IFNG;HLA-DRA;CD86;HLA-DRB1;HLA-DPA1;GZMB;HLA-DMA;HLA-DPB1;HLA-DRB5;HLA-DQA1;CD80;HLA-DQB1;HLA-DMB;HLA-DOA;FASLG;HLA-A;HLA-G;KLRD1;HLA-C;FAS
EM_CD8	RNA transport	0.354472	2.22935	0.00201486	46/57	47.38%	ALYREF;SUMO2;KPNB1;EIF3I;MAGOH;SUMO3;POP4;RAN;NUP37;SUMO1;EIF2B2;RBM8A;SEC13;EIF4EBP1;THOC7;EIF3H;EIF4A3;THOC3;NXT2;EIF2S1;EIF4G3;EIF4E2;RPP25;SAP18;EIF2S2;THOC6;GEMIN7;GLE1;POP7;RPP30;MAGOHB;EIF3A;TACC3;EIF4G1;RAE1;RNPS1;NUP93;EIF2B1;STRAP;RANGAP1;GEMIN8;EIF4EBP2;GEMIN6;FUS;EIF3D;NUP50
EM_CD8	Nucleotide excision repair	0.494333	2.2215	0.00202873	20/21	46.33%	RBX1;RPA3;PCNA;GTF2H5;POLD4;RFC2;POLE4;POLE2;RFC4;RFC1;RFC3;GTF2H1;CDK7;CCNH;RPA1;POLE;DDB2;POLD1;MNAT1;POLD3
EM_CD8	Systemic lupus erythematosus	0.453378	2.19428	0.00236288	17/26	28.25%	IFNG;HLA-DRA;SNRPD1;SNRPB;CD86;HLA-DRB1;HLA-DPA1;HLA-DMA;HLA-DPB1;TRIM21;HLA-DRB5;HLA-DQA1;C1R;CD80;HLA-DQB1;HLA-DMB;HLA-DOA
EM_CD8	Kaposi sarcoma-associated herpesvirus infection	0.301945	2.17741	0.00273957	42/85	29.95%	GNG5;CALM3;E2F2;E2F1;CD86;UBB;IRF7;BAK1;NRAS;STAT1;PPP3CB;RAC1;GNB2;KRAS;BAX;MAP2K2;CDKN1A;TRAF3;MICB;IKBKE;GNB1;GNGT2;EIF2AK2;IRF9;PLCG2;HRAS;JAK2;CALM2;STAT2;CYCS;TRAF2;CASP3;ATG3;BID;CALM1;IKBKG;RB1;GABARAP;GNB4;PREX1;UBC;PPP3R1
EM_CD8	Viral myocarditis	0.399709	2.14963	0.00329574	21/34	28.25%	HLA-DRA;ACTB;CD86;ACTG1;HLA-DRB1;HLA-DPA1;HLA-DMA;RAC2;RAC1;HLA-DPB1;HLA-DRB5;CYCS;CASP3;ITGB2;EIF4G3;BID;HLA-DQA1;CD80;HLA-DQB1;HLA-DMB;HLA-DOA
EM_CD8	Glutathione metabolism	0.456005	2.09518	0.00538758	15/22	34.49%	IDH2;GSTO1;LAP3;GSTP1;GGCT;RRM2;SMS;PRDX6;ODC1;PGD;CHAC2;IDH1;GSTK1;RRM1;GPX7
EM_CD8	Apoptosis	0.311345	2.09379	0.005358	40/65	36.53%	TUBA1C;ACTB;ACTG1;BAK1;LMNB1;NRAS;GZMB;TUBA1B;CAPN1;BIRC5;TNFSF10;KRAS;BAX;MAP2K2;CTSC;CTSS;CASP7;CTSD;CASP6;HRAS;CAPN2;CYCS;TRAF2;BBC3;LMNB2;CASP3;EIF2S1;BID;IKBKG;ENDOG;BCL2L1;AIFM1;AKT1;DIABLO;BECN1;TP53;TUBA1A;BAD;TUBA4A;FASLG
EM_CD8	Regulation of actin cytoskeleton	0.299773	2.09107	0.00546087	34/86	20.76%	TMSB4X;ARPC3;CFL1;PFN1;ARPC4;ARPC2;ACTB;PPP1CA;MYL12B;ACTG1;ACTR3;MSN;RHOA;NRAS;RAC2;ARPC1B;ARPC5;RAC1;KRAS;MAP2K2;VAV1;ARPC5L;MYL12A;BRK1;ACTR2;NCKAP1L;DIAPH3;DIAPH1;HRAS;ITGB7;IQGAP1;ITGAX;ARPC1A;PDGFRB
EM_CD8	Necroptosis	0.330282	2.08816	0.00540528	26/56	25.78%	PYCARD;CHMP2A;SLC25A5;IFNG;PPIA;VDAC1;STAT1;CHMP5;CAPN1;TNFSF10;CHMP4A;BAX;ZBP1;CHMP1A;RBCK1;CHMP4B;EIF2AK2;IRF9;CAPN2;JAK2;STAT2;TRAF2;VDAC3;BID;JAK3;VDAC2
EM_CD8	Human cytomegalovirus infection	0.287145	2.07548	0.00583146	44/90	29.95%	CALR;GNG5;CALM3;CDKN2A;E2F2;E2F1;GNAI2;RHOA;BAK1;NRAS;RAC2;TAP1;PPP3CB;RAC1;GNB2;KRAS;BAX;MAP2K2;CDKN1A;CCL5;GNB1;IL10RB;GNAS;GNGT2;EIF4EBP1;HRAS;B2M;CALM2;CYCS;TRAF2;CASP3;BID;PDIA3;TAP2;CALM1;IKBKG;GNAI3;RB1;PXN;ADCY3;MDM2;GNB4;PTGER4;PPP3R1
EM_CD8	Leishmaniasis	0.389898	2.0606	0.00656355	18/32	28.25%	IFNG;HLA-DRA;MARCKSL1;HLA-DRB1;HLA-DPA1;HLA-DMA;STAT1;MYD88;HLA-DPB1;CYBA;HLA-DRB5;NFKBIB;JAK2;ITGB2;HLA-DQA1;HLA-DQB1;HLA-DMB;HLA-DOA
EM_CD8	mRNA surveillance pathway	0.383149	2.04515	0.00717128	30/34	50.28%	ALYREF;PPP1CA;MAGOH;RBM8A;ETF1;DAZAP1;PPP1CC;EIF4A3;NXT2;SAP18;PPP2R5D;PPP2R3C;CPSF3;GLE1;PPP2R1A;CPSF6;MAGOHB;PPP2R1B;RNPS1;CSTF1;CSTF2;PPP2CA;SMG7;FUS;CPSF2;NUDT21;CSTF3;HBS1L;SSU72;WDR82
EM_CD8	Mineral absorption	0.57549	2.04416	0.0071125	8/11	23.08%	MT1E;ATP1B3;MT2A;MT1F;MT1X;ATP1A3;ATOX1;HMOX2
EM_CD8	Citrate cycle (TCA cycle)	0.49938	2.03326	0.00773561	12/16	31.04%	IDH2;MDH2;PCK2;MDH1;IDH3G;SDHB;SUCLG1;ACLY;FH;IDH1;OGDH;IDH3A
EM_CD8	Vibrio cholerae infection	0.424159	2.0004	0.00997199	12/23	18.18%	ACTB;ACTG1;ATP6V1F;ATP6V0D1;ATP6V1A;ATP6V0E1;GNAS;TJP2;SEC61G;ATP6V1D;ATP6V1E1;PLCG2
EM_CD8	Th17 cell differentiation	0.322579	1.99958	0.00986796	27/51	28.25%	IFNG;CD3G;CD3D;HLA-DRA;IRF4;IL2RG;HLA-DRB1;HLA-DPA1;HLA-DMA;STAT1;PPP3CB;HLA-DPB1;RXRA;HLA-DRB5;NFKBIB;JAK2;IL21R;LAT;NFKBIE;JAK3;TBX21;HLA-DQA1;IKBKG;HLA-DQB1;PRKCQ;HLA-DMB;HLA-DOA
EM_CD8	Yersinia infection	0.309392	1.9935	0.0101679	28/62	27.02%	ARPC3;ARPC4;PYCARD;ARPC2;ACTB;ACTG1;ACTR3;RHOA;WAS;RAC2;ARPC1B;MYD88;ARPC5;RAC1;MAP2K2;VAV1;ARPC5L;CD8B;ACTR2;CD8A;ARPC1A;TRAF2;LAT;RHOG;ARF6;CDC42;IKBKG;PXN
EM_CD8	Small cell lung cancer	0.383302	1.99181	0.0101297	22/32	34.59%	E2F2;CKS2;CKS1B;E2F1;CCNE1;BAK1;BAX;CDKN1A;TRAF3;CCNE2;RXRA;CYCS;TRAF2;CASP3;CDK2;IKBKG;RB1;BCL2L1;AKT1;CDKN2B;TP53;TRAF4
EM_CD8	Pertussis	0.425709	1.9906	0.0100498	14/24	26.63%	CFL1;PYCARD;CALM3;GNAI2;RHOA;MYD88;CASP7;CALM2;LY96;CASP3;ITGB2;CALM1;C1R;GNAI3
EM_CD8	Glycolysis / Gluconeogenesis	0.406619	1.98399	0.0103535	14/26	23.14%	GAPDH;LDHA;ENO1;PFKP;PGAM1;PCK2;PGK1;PKM;LDHB;TPI1;BPGM;GPI;ALDOA;PFKL
EM_CD8	Intestinal immune network for IgA production	0.431928	1.97552	0.0107934	14/21	28.25%	HLA-DRA;CD86;HLA-DRB1;HLA-DPA1;HLA-DMA;HLA-DPB1;ICOS;HLA-DRB5;ITGB7;HLA-DQA1;CD80;HLA-DQB1;HLA-DMB;HLA-DOA
EM_CD8	Drug metabolism	0.414278	1.97297	0.0108914	10/23	15.34%	TYMP;GSTO1;ITPA;GSTP1;TK1;RRM2;DUT;NAT1;NME1;HPRT1
EM_CD8	Autoimmune thyroid disease	0.432786	1.97008	0.0110672	19/22	42.87%	HLA-DRA;CD86;HLA-DRB1;HLA-DPA1;GZMB;HLA-DMA;HLA-DPB1;HLA-DRB5;CTLA4;HLA-DQA1;CD80;HLA-DQB1;HLA-DMB;HLA-DOA;FASLG;HLA-A;HLA-G;HLA-C;FAS
EM_CD8	Allograft rejection	0.420908	1.96759	0.010979	14/23	28.25%	IFNG;HLA-DRA;CD86;HLA-DRB1;HLA-DPA1;GZMB;HLA-DMA;HLA-DPB1;HLA-DRB5;HLA-DQA1;CD80;HLA-DQB1;HLA-DMB;HLA-DOA
EM_CD8	p53 signaling pathway	0.356235	1.96192	0.0112266	21/39	27.72%	CDKN2A;CHEK1;CCNE1;GTSE1;CDK1;RRM2;CCNB2;BAX;CDKN1A;CCNB1;CCNE2;SHISA5;CCND3;SIVA1;CYCS;BBC3;CASP3;CDK2;BID;BCL2L1;MDM2
EM_CD8	Fc gamma R-mediated phagocytosis	0.324419	1.93715	0.0130885	20/47	21.77%	ARPC3;CFL1;ARPC4;ARPC2;MARCKSL1;VASP;ACTR3;WAS;RAC2;ARPC1B;ARPC5;RAC1;VAV1;ARPC5L;ACTR2;SPHK1;DNM2;PLCG2;ARPC1A;LAT
EM_CD8	Cytosolic DNA-sensing pathway	0.387351	1.93499	0.01307	15/28	28.28%	PYCARD;IRF7;AIM2;ZBP1;POLR3K;CCL5;TREX1;POLR2L;IKBKE;DDX58;NFKBIB;POLR2F;ADAR;IKBKG;POLR2E
EM_CD8	Cellular senescence	0.273284	1.91584	0.0149274	35/80	27.72%	SLC25A5;CALM3;CDKN2A;E2F2;E2F1;CHEK1;PPP1CA;VDAC1;CCNE1;NRAS;CDK1;MYBL2;CAPN1;CDC25A;PPP3CB;FOXM1;CCNB2;KRAS;MAP2K2;CCNA2;CDKN1A;CCNB1;CCNE2;CCND3;EIF4EBP1;HRAS;CAPN2;CALM2;PPP1CC;VDAC3;CDK2;VDAC2;CALM1;RB1;MDM2
EM_CD8	Coronavirus disease	0.291703	1.91573	0.0147356	28/61	29.24%	ISG15;RPL26L1;RPS27L;OAS1;OAS3;STAT1;MYD88;MX1;OAS2;RPS26;TRAF3;MX2;IKBKE;DDX58;EIF2AK2;IFIH1;RPL36AL;RPL38;NFKBIB;IRF9;PLCG2;STAT2;ADAR;IKBKG;C1R;RPS15;SELP;RPL24
EM_CD8	Primary immunodeficiency	0.455271	1.90718	0.0153696	12/18	26.30%	CD3D;IL2RG;TAP1;ADA;RFXANK;ICOS;CD8B;CD8A;CIITA;TAP2;JAK3;IKBKG
EM_CD8	Ubiquitin mediated proteolysis	0.299296	1.90386	0.0155727	27/53	31.64%	RBX1;ANAPC11;UBE2L6;UBE2A;UBB;UBE2S;UBE2N;UBE2L3;CDC20;UBE2C;SAE1;UBE2K;UBE2F;PML;RNF7;UBE2M;UBE2D2;UBA1;UBE2R2;SOCS1;BRCA1;KEAP1;MDM2;UBC;FANCL;SKP1;PIAS4
EM_CD8	Thyroid cancer	0.472268	1.89035	0.0170297	9/16	19.30%	TPM3;BAK1;NRAS;KRAS;BAX;MAP2K2;CDKN1A;RXRA;HRAS
EM_CD8	Asthma	0.510778	1.88908	0.0169427	10/13	28.25%	HLA-DRA;HLA-DRB1;HLA-DPA1;HLA-DMA;HLA-DPB1;HLA-DRB5;HLA-DQA1;HLA-DQB1;HLA-DMB;HLA-DOA
EM_CD8	Hepatitis B	0.275846	1.88036	0.0179289	33/75	26.66%	E2F2;E2F1;PCNA;CCNE1;IRF7;NRAS;STAT1;MYD88;BIRC5;KRAS;BAX;MAP2K2;CCNA2;CDKN1A;TRAF3;IKBKE;CCNE2;DDX58;IFIH1;YWHAB;HRAS;JAK2;STAT2;CYCS;YWHAZ;VDAC3;CASP3;YWHAQ;CDK2;BID;JAK3;IKBKG;RB1
EM_CD8	RNA degradation	0.376916	1.87828	0.0179006	15/26	30.60%	BTG3;ENO1;PFKP;LSM1;EXOSC9;DCPS;LSM3;LSM4;LSM7;LSM5;PFKL;LSM2;LSM6;HSPD1;EXOSC4
EM_CD8	Ribosome biogenesis in eukaryotes	0.380397	1.87689	0.0178394	16/26	31.89%	NOP10;POP4;RAN;CSNK2B;EIF6;FBL;NHP2;GAR1;NXT2;RPP25;REXO2;FCF1;POP7;NOB1;RPP30;GNL2
EM_CD8	Homologous recombination	0.375957	1.86212	0.0193251	14/27	26.64%	RPA3;RAD51;RBBP8;BRCA2;BARD1;RAD54L;POLD4;SSBP1;BRIP1;XRCC3;EME1;BRCA1;BABAM1;XRCC2
EM_CD8	Hematopoietic cell lineage	0.350911	1.86066	0.0192312	18/33	28.25%	CD3G;CD3D;HLA-DRA;CD38;HLA-DRB1;HLA-DPA1;HLA-DMA;HLA-DPB1;CD8B;HLA-DRB5;CD8A;CD2;TFRC;HLA-DQA1;CD9;HLA-DQB1;HLA-DMB;HLA-DOA
EM_CD8	Fluid shear stress and atherosclerosis	0.298691	1.84372	0.0214247	14/52	11.30%	TXN;CALM3;IFNG;GSTO1;SUMO2;ACTB;GSTP1;ACTG1;NQO1;RHOA;SUMO3;RAC2;RAC1;SUMO1
EM_CD8	Leukocyte transendothelial migration	0.324523	1.84307	0.0212915	22/42	27.97%	ACTB;GNAI2;MYL12B;ACTG1;VASP;MSN;RHOA;RAC2;RAC1;VAV1;MYL12A;CYBA;PLCG2;RAP1A;ITGB2;CTNNA1;ITK;CDC42;GNAI3;PXN;RAP1B;EZR
EM_CD8	Mismatch repair	0.459832	1.84184	0.0211615	10/15	30.51%	RPA3;PCNA;POLD4;SSBP1;EXO1;MLH1;RFC2;RFC4;RFC1;RFC3
EM_CD8	Basal transcription factors	0.412111	1.83478	0.0217847	14/19	37.40%	GTF2H5;TAF10;GTF2A2;TAF8;TAF9;TAF12;TAF4;GTF2E2;TAF11;GTF2H1;TAF5L;CDK7;GTF2F1;CCNH
EM_CD8	Cell adhesion molecules	0.295733	1.83257	0.0217755	34/49	41.51%	HLA-DRA;CD86;HLA-DRB1;HLA-DPA1;HLA-DMA;HLA-DPB1;SELL;ICOS;CD8B;PDCD1;PVR;HLA-DRB5;PDCD1LG2;CD8A;ITGB7;CD2;CTLA4;ITGB2;L1CAM;HLA-DQA1;CD80;HLA-DQB1;HLA-DMB;HLA-DOA;SELP;SPN;TIGIT;ITGAL;HLA-A;ITGA4;HLA-G;VCAM1;ITGB1;HLA-C
EM_CD8	Lipid and atherosclerosis	0.251322	1.83188	0.0215834	39/88	27.15%	PYCARD;LDLR;CALM3;IRF7;RHOA;NRAS;MYD88;TNFSF10;PPP3CB;RAC1;KRAS;BAX;VAV1;CCL5;CASP7;TRAF3;CYBA;IKBKE;RXRA;CYP2J2;CASP6;HRAS;JAK2;CALM2;RAP1A;LY96;CYCS;TRAF2;HSPA1A;CASP3;TANK;EIF2S1;BID;CALM1;CDC42;IKBKG;HSPA5;BCL2L1;RAP1B
EM_CD8	Glycine, serine and threonine metabolism	0.493176	1.83008	0.0216069	8/13	19.94%	PGAM1;PSAT1;GCAT;PHGDH;BPGM;SHMT2;PSPH;SRR
EM_CD8	Mitophagy	0.365614	1.82962	0.0214807	18/28	34.45%	E2F1;UBB;OPTN;NRAS;KRAS;CSNK2B;HRAS;CALCOCO2;TFEB;BCL2L1;FIS1;GABARAP;UBC;TOMM7;PGAM5;BECN1;TP53;FUNDC1
EM_CD8	Human papillomavirus infection	0.236646	1.81192	0.02385	71/115	41.60%	ISG15;E2F1;OASL;TADA3;CCNE1;BAK1;NRAS;STAT1;HES6;ATP6V1F;PKM;HDAC1;MX1;ATP6V0D1;KRAS;BAX;MAP2K2;CCNA2;CDKN1A;TRAF3;MX2;ATP6V1A;ATP6V0E1;IKBKE;CCNE2;CCND3;GNAS;EIF4EBP1;EIF2AK2;ATP6V1D;ATP6V1E1;PSMC1;IRF9;HRAS;ITGB7;TUBG1;PDGFRB;STAT2;CASP3;SLC9A3R1;CDK2;PPP2R5D;CDC42;IKBKG;RB1;PXN;PPP2R3C;MDM2;PTGER4;FZD6;ATP6V0B;PPP2R1A;AKT1;RPS6KB2;TP53;ATP6V1H;BAD;PPP2R1B;FASLG;BCAP31;HLA-A;ITGA4;GRB2;TLR3;HLA…
EM_CD8	C-type lectin receptor signaling pathway	0.316754	1.80187	0.025277	19/37	31.88%	PYCARD;CALM3;LSP1;RHOA;NRAS;STAT1;PPP3CB;KRAS;IKBKE;IRF9;PLCG2;HRAS;CALM2;STAT2;CALM1;IKBKG;MDM2;PPP3R1;AKT1
EM_CD8	Alcoholism	0.323566	1.79595	0.0260811	20/37	28.90%	GNG5;CALM3;PPP1CA;GNAI2;NRAS;SLC29A1;HDAC1;GNB2;KRAS;GNB1;GNAS;GNGT2;HAT1;HRAS;CALM2;PPP1CC;CALM1;GNAI3;GNB4;HDAC10
EM_CD8	Bladder cancer	0.398443	1.78367	0.0277667	12/20	27.72%	CDKN2A;E2F2;TYMP;E2F1;NRAS;KRAS;MAP2K2;CDKN1A;HRAS;DAPK3;RB1;MDM2
EM_CD8	Central carbon metabolism in cancer	0.328742	1.77413	0.0293172	11/31	12.31%	IDH2;TIGAR;LDHA;PFKP;PGAM1;NRAS;PKM;SLC1A5;KRAS;MAP2K2;LDHB
EM_CD8	Pathways in cancer	0.209957	1.77023	0.0297175	71/172	27.72%	RBX1;GNG5;CALM3;CDKN2A;IFNG;E2F2;CKS2;GSTO1;CKS1B;E2F1;GNAI2;RAD51;GSTP1;IL2RG;NQO1;CCNE1;TPM3;RHOA;BAK1;NRAS;STAT1;RAC2;BIRC5;JAG2;HDAC1;RAC1;BRCA2;GNB2;KRAS;BAX;MAP2K2;CCNA2;CDKN1A;CASP7;TRAF3;RASGRP3;GNB1;PML;CCNE2;CCND3;GNAS;GNGT2;RXRA;MLH1;PLCG2;HRAS;JAK2;FH;CALM2;PDGFRB;STAT2;CYCS;TRAF2;DAPK3;BBC3;RALA;CASP3;KIF7;CTNNA1;CDK2;BID;JAK3;CALM1;CDC42;IKBKG;GNAI3;RB1;KEAP1;BCL2L1;ADCY3;MDM2
EM_CD8	Staphylococcus aureus infection	0.373993	1.75678	0.0321545	13/22	28.58%	HLA-DRA;HLA-DRB1;HLA-DPA1;HLA-DMA;HLA-DPB1;HLA-DRB5;ITGB2;HLA-DQA1;C1R;HLA-DQB1;HLA-DMB;HLA-DOA;SELP
EM_CD8	Pentose phosphate pathway	0.391057	1.7505	0.0330502	13/21	31.75%	TALDO1;PFKP;TKT;RPIA;DERA;PGLS;GPI;ALDOA;PGD;PFKL;RPE;PRPS2;PRPS1
EM_CD8	Steroid biosynthesis	0.452067	1.73803	0.0355244	8/14	22.39%	EBP;DHCR24;SQLE;NSDHL;MSMO1;CYP51A1;HSD17B7;FDFT1
EM_CD8	One carbon pool by folate	0.521212	1.73126	0.0366889	6/9	24.28%	MTHFD2;TYMS;DHFR;MTHFD1;SHMT2;MTHFD1L
EM_CD8	Epithelial cell signaling in Helicobacter pylori infection	0.351557	1.72081	0.0386122	15/25	31.12%	CSK;ATP6V1F;RAC1;ATP6V0D1;CCL5;ATP6V1A;ATP6V0E1;ATP6V1D;ATP6V1E1;PLCG2;CASP3;CDC42;IKBKG;ATP6V0B;CXCR1
EM_CD8	Pyruvate metabolism	0.407163	1.70453	0.0424924	11/18	28.33%	MDH2;LDHA;PCK2;MDH1;ACAT2;PKM;LDHB;ACAT1;FH;ME2;ACYP2
EM_CD8	Endocrine and other factor-regulated calcium reabsorption	0.387578	1.69525	0.0444892	9/18	19.33%	AP2S1;ATP1B3;CLTB;CLTA;RAB11A;ATP1A3;GNAS;DNM2;AP2M1
EM_CD8	Pancreatic cancer	0.307558	1.69081	0.0451727	12/37	11.89%	CDKN2A;E2F2;E2F1;RAD51;BAK1;STAT1;RAC2;RAC1;BRCA2;KRAS;BAX;CDKN1A
EM_CD8	Protein processing in endoplasmic reticulum	0.248523	1.67562	0.0492075	31/70	28.95%	RBX1;CALR;FBXO6;BAG1;BAK1;DNAJB11;CAPN1;ERP29;BAX;HSPBP1;SEC13;PDIA6;SEC61G;EIF2AK2;DNAJB12;VCP;DAD1;CAPN2;UBE2D2;TRAF2;HSPA1A;SSR2;EIF2S1;SIL1;LMAN2;PDIA3;HSPA5;UBXN1;SEC61B;RPN1;DNAJA1
EM_CD8	Chemokine signaling pathway	0.236485	1.67397	0.0492771	39/74	32.87%	GNG5;GNAI2;RHOA;WAS;CXCR3;NRAS;STAT1;RAC2;ARRB2;RAC1;GNB2;KRAS;VAV1;CCL5;GNB1;GNGT2;CX3CR1;NFKBIB;PLCG2;HRAS;JAK2;RAP1A;STAT2;GSK3A;ITK;JAK3;CDC42;IKBKG;GNAI3;PXN;RAP1B;ADCY3;GNB4;PREX1;CXCR1;AKT1;GNG2;FGR;GRK5
EM_CD8	PD-L1 expression and PD-1 checkpoint pathway in cancer	0.288405	1.67137	0.0494829	19/42	26.90%	IFNG;CD3G;CD3D;BATF;NRAS;STAT1;MYD88;PPP3CB;KRAS;MAP2K2;CSNK2B;PDCD1;NFKBIB;HRAS;JAK2;LAT;NFKBIE;IKBKG;PRKCQ
Fr._III_T	Herpes simplex virus 1 infection	-0.413224	-5.28251	0	120/178	25.66%	ZNF573;ZFP14;ZNF737;ZNF431;ZNF780B;ZNF91;ZNF721;ZNF587;ZNF546;ZNF234;ZNF441;ZNF540;ZNF436;ZNF529;ZNF555;ZNF785;MAVS;ZNF417;ZNF398;ZNF347;ZNF549;ZNF224;ZNF665;ZNF607;ZNF589;ZNF548;TLR9;ZNF841;ZNF208;ZNF14;ZNF248;ZNF33A;ZNF700;ZNF736;ZNF805;ZNF83;ZNF577;ZNF791;ZNF136;ZNF107;ZNF888;ZNF461;ZNF699;ZNF780A;ZNF606;ZNF793;ZNF563;ZNF552;ZNF37A;ZNF611;ZNF813;ZNF708;ZNF514;ZNF43;ZNF235;ZNF484;ZNF10;ZNF846;Z…
Fr._III_T	Oxidative phosphorylation	0.747492	4.69034	0	63/76	15.67%	COX6C;NDUFB11;NDUFB2;COX7A2;COX17;COX6B1;COX6A1;COX7B;NDUFA1;NDUFA4;NDUFA13;UQCR10;NDUFA7;COX4I1;COX8A;NDUFS5;UQCRFS1;NDUFA6;NDUFB3;NDUFA2;ATP6V1F;NDUFA11;NDUFA8;NDUFB6;NDUFAB1;COX7C;NDUFS6;ATP6V0E1;UQCRQ;NDUFB9;ATP6V0C;UQCR11;NDUFB7;COX5B;NDUFS7;NDUFA9;NDUFV2;UQCRH;NDUFB4;NDUFB1;COX5A;NDUFS8;NDUFS3;COX7A2L;NDUFB10;NDUFA12;NDUFA3;ATP6V1E1;UQCRC1;NDUFB8;COX10;UQCRB;ATP6AP1;SDHB;NDUFB5;NDUFC1;ATP6V…
Fr._III_T	Huntington disease	0.573739	4.17278	0	99/151	21.06%	COX6C;NDUFB11;AP2S1;NDUFB2;COX7A2;COX6B1;COX6A1;COX7B;NDUFA1;NDUFA4;NDUFA13;UQCR10;NDUFA7;COX4I1;COX8A;NDUFS5;UQCRFS1;NDUFA6;NDUFB3;PSMB6;NDUFA2;NDUFA11;NDUFA8;POLR2L;NDUFB6;NDUFAB1;COX7C;NDUFS6;PSMB3;PSMB1;PSMA7;UQCRQ;NDUFB9;PSMA2;PSMA5;UQCR11;NDUFB7;COX5B;NDUFS7;PSMD4;NDUFA9;POLR2J;NDUFV2;POLR2E;UQCRH;PSMC3;PSMA6;NDUFB4;PSMD9;NDUFB1;COX5A;NDUFS8;NDUFS3;COX7A2L;PSMD8;NDUFB10;PSMC4;NDUFA12;SLC25A…
Fr._III_T	Prion disease	0.585684	4.12947	0	90/133	21.56%	COX6C;NDUFB11;NDUFB2;COX7A2;COX6B1;COX6A1;COX7B;NDUFA1;NDUFA4;NDUFA13;UQCR10;NDUFA7;COX4I1;COX8A;NDUFS5;UQCRFS1;NDUFA6;NDUFB3;PSMB6;NDUFA2;NDUFA11;NDUFA8;NDUFB6;NDUFAB1;COX7C;NDUFS6;PSMB3;PSMB1;PSMA7;UQCRQ;NDUFB9;PSMA2;PSMA5;UQCR11;NDUFB7;COX5B;NDUFS7;PSMD4;CYBA;NDUFA9;NDUFV2;UQCRH;PSMC3;PSMA6;NDUFB4;PSMD9;NDUFB1;COX5A;NDUFS8;NDUFS3;COX7A2L;PSMD8;NDUFB10;PSMC4;NDUFA12;SLC25A5;PSMD7;NDUFA3;ADRM1;U…
Fr._III_T	Parkinson disease	0.579015	4.12703	0	83/141	14.14%	TXN;COX6C;NDUFB11;NDUFB2;COX7A2;COX6B1;COX6A1;COX7B;NDUFA1;NDUFA4;NDUFA13;UQCR10;NDUFA7;COX4I1;COX8A;NDUFS5;UQCRFS1;NDUFA6;NDUFB3;PSMB6;UBB;NDUFA2;NDUFA11;NDUFA8;NDUFB6;NDUFAB1;COX7C;NDUFS6;PSMB3;PSMB1;PSMA7;UQCRQ;NDUFB9;PSMA2;PSMA5;UQCR11;NDUFB7;COX5B;NDUFS7;PSMD4;UBE2L3;CALM3;PARK7;NDUFA9;NDUFV2;UQCRH;PSMC3;PSMA6;NDUFB4;GNAI2;PSMD9;NDUFB1;COX5A;NDUFS8;NDUFS3;COX7A2L;GNAS;PSMD8;NDUFB10;PSMC4;TXN…
Fr._III_T	Thermogenesis	0.618216	4.08878	0	60/97	13.07%	COX6C;NDUFB11;NDUFB2;COX7A2;COX17;COX6B1;COX6A1;COX7B;NDUFA1;NDUFA4;NDUFA13;UQCR10;NDUFA7;COX4I1;COX8A;NDUFS5;UQCRFS1;NDUFA6;NDUFB3;NDUFA2;NDUFA11;NDUFA8;NDUFB6;NDUFAB1;COX7C;COA3;NDUFS6;UQCRQ;NDUFB9;COX14;UQCR11;NDUFB7;COX5B;NDUFS7;NDUFA9;NDUFV2;UQCRH;NDUFB4;NDUFB1;COX5A;COA6;NDUFS8;NDUFS3;COX7A2L;GNAS;NDUFB10;NDUFA12;SMARCB1;NDUFA3;UQCRC1;NDUFB8;COX10;ACTB;HRAS;NDUFAF3;UQCRB;SDHB;NDUFB5;NDUFC1;…
Fr._III_T	Retrograde endocannabinoid signaling	0.719631	4.02781	0	36/47	14.57%	NDUFB11;NDUFB2;NDUFA1;NDUFA4;NDUFA13;NDUFA7;NDUFS5;NDUFA6;NDUFB3;NDUFA2;NDUFA11;NDUFA8;NDUFB6;NDUFAB1;NDUFS6;GNB2;GNG5;NDUFB9;NDUFB7;NDUFS7;NDUFA9;NDUFV2;NDUFB4;GNAI2;NDUFB1;NDUFS8;NDUFS3;NDUFB10;NDUFA12;NDUFA3;MAPK3;NDUFB8;NDUFB5;NDUFC1;NDUFS4;GNB1
Fr._III_T	Alzheimer disease	0.538824	3.94599	0	90/161	16.53%	COX6C;NDUFB11;NDUFB2;COX7A2;COX6B1;COX6A1;COX7B;NDUFA1;NDUFA4;NDUFA13;UQCR10;NDUFA7;COX4I1;COX8A;NDUFS5;UQCRFS1;NDUFA6;NDUFB3;HSD17B10;PSENEN;PSMB6;NDUFA2;NDUFA11;NDUFA8;NDUFB6;NDUFAB1;COX7C;NDUFS6;PSMB3;PSMB1;PSMA7;UQCRQ;NDUFB9;PSMA2;PSMA5;UQCR11;NDUFB7;COX5B;NDUFS7;PSMD4;CALM3;NDUFA9;NDUFV2;UQCRH;PSMC3;PSMA6;NDUFB4;PSMD9;NDUFB1;COX5A;NDUFS8;NDUFS3;COX7A2L;PSMD8;NDUFB10;PSMC4;NDUFA12;SLC25A5;PSM…
Fr._III_T	Diabetic cardiomyopathy	0.599505	3.94562	0	58/95	14.66%	COX6C;NDUFB11;NDUFB2;COX7A2;COX6B1;COX6A1;COX7B;NDUFA1;NDUFA4;NDUFA13;UQCR10;NDUFA7;COX4I1;COX8A;NDUFS5;UQCRFS1;NDUFA6;NDUFB3;NDUFA2;NDUFA11;NDUFA8;NDUFB6;NDUFAB1;COX7C;NDUFS6;UQCRQ;NDUFB9;UQCR11;NDUFB7;COX5B;NDUFS7;PPP1CA;CYBA;NDUFA9;NDUFV2;UQCRH;NDUFB4;NDUFB1;COX5A;NDUFS8;NDUFS3;COX7A2L;NDUFB10;NDUFA12;SLC25A5;NDUFA3;UQCRC1;RAC2;GAPDH;NDUFB8;UQCRB;SDHB;NDUFB5;NDUFC1;NDUFS4;MPC2;VDAC2;GSR
Fr._III_T	Non-alcoholic fatty liver disease	0.574912	3.78433	0	52/92	13.58%	COX6C;NDUFB11;NDUFB2;COX7A2;COX6B1;COX6A1;COX7B;NDUFA1;NDUFA4;NDUFA13;UQCR10;NDUFA7;COX4I1;COX8A;NDUFS5;UQCRFS1;NDUFA6;NDUFB3;NDUFA2;NDUFA11;NDUFA8;NDUFB6;NDUFAB1;COX7C;NDUFS6;UQCRQ;NDUFB9;UQCR11;NDUFB7;COX5B;NDUFS7;NDUFA9;NDUFV2;UQCRH;NDUFB4;NDUFB1;COX5A;NDUFS8;NDUFS3;COX7A2L;NDUFB10;NDUFA12;NDUFA3;UQCRC1;NDUFB8;UQCRB;SDHB;GSK3A;NDUFB5;NDUFC1;NDUFS4;BID
Fr._III_T	Pathways of neurodegeneration	0.484631	3.67492	0	123/199	27.01%	COX6C;NDUFB11;NDUFB2;COX7A2;COX6B1;COX6A1;COX7B;NDUFA1;NDUFA4;NDUFA13;UQCR10;NDUFA7;COX4I1;COX8A;NDUFS5;UQCRFS1;NDUFA6;NDUFB3;HSD17B10;PSMB6;UBB;NDUFA2;NDUFA11;NDUFA8;NDUFB6;NDUFAB1;COX7C;NDUFS6;PSMB3;PSMB1;PSMA7;UQCRQ;NDUFB9;PSMA2;PSMA5;UQCR11;NDUFB7;COX5B;NDUFS7;PSMD4;UBE2L3;CALM3;PARK7;NDUFA9;NDUFV2;UQCRH;PSMC3;PSMA6;NDUFB4;PSMD9;NDUFB1;COX5A;NDUFS8;NDUFS3;COX7A2L;PSMD8;NDUFB10;PSMC4;NDUFA12;B…
Fr._III_T	Proteasome	0.68127	3.60163	0	34/40	22.39%	POMP;PSMB6;PSME1;PSMB3;PSMB1;PSMA7;PSMA2;PSMA5;PSMB10;PSMD4;PSMC3;PSMA6;PSMD9;PSMD8;PSMC4;PSMD7;ADRM1;PSMB2;PSMA4;PSMD14;PSMD13;PSMB4;PSMB7;PSME2;PSMB9;PSMD11;PSMB8;PSMC2;PSMD6;PSMA1;PSMC1;PSMD3;PSME3;PSMB5
Fr._III_T	Amyotrophic lateral sclerosis	0.479195	3.56312	0	97/177	21.56%	COX6C;NDUFB11;NDUFB2;COX7A2;PFN1;COX6B1;COX6A1;COX7B;NDUFA1;NDUFA4;NDUFA13;UQCR10;NDUFA7;COX4I1;COX8A;NDUFS5;UQCRFS1;NDUFA6;NDUFB3;PSMB6;ALYREF;NDUFA2;NDUFA11;NDUFA8;NDUFB6;NDUFAB1;COX7C;NDUFS6;PSMB3;PSMB1;PSMA7;UQCRQ;NDUFB9;PSMA2;PSMA5;UQCR11;NDUFB7;COX5B;NDUFS7;PSMD4;NDUFA9;NDUFV2;UQCRH;PSMC3;PSMA6;NDUFB4;PSMD9;NDUFB1;COX5A;NDUFS8;NDUFS3;COX7A2L;PSMD8;NDUFB10;PSMC4;NDUFA12;BCL2L1;PSMD7;NDUFA3;A…
Fr._III_T	Cardiac muscle contraction	0.673854	3.16462	0	19/29	10.49%	COX6C;COX7A2;COX6B1;COX6A1;COX7B;UQCR10;COX4I1;COX8A;UQCRFS1;COX7C;UQCRQ;UQCR11;COX5B;TPM3;UQCRH;COX5A;COX7A2L;UQCRC1;UQCRB
Fr._III_T	Spliceosome	0.464147	2.883	0	48/70	32.30%	SNRPD2;BUD31;SNRPG;ALYREF;SF3B5;LSM3;LSM7;SNRPC;SF3B4;LSM4;SNRPB2;SF3B6;SNRPB;SNRPE;TXNL4A;SNRPF;ZMAT2;RBM8A;PQBP1;SNRPD1;LSM6;PCBP1;PUF60;EIF4A3;SF3B2;SNU13;CTNNBL1;LSM5;SF3A2;CCDC12;MAGOH;LSM2;HNRNPC;SNRNP27;HNRNPM;SYF2;PPIE;SF3A1;USP39;SART1;BCAS2;PRPF31;HSPA8;CWC15;SRSF9;SRSF4;SNW1;ISY1
Fr._III_T	Spinocerebellar ataxia	0.491929	2.87434	0	36/56	26.97%	PSMB6;PSMB3;PSMB1;PSMA7;PSMA2;PSMA5;PSMD4;PSMC3;PSMA6;PSMD9;PSMD8;PSMC4;SLC25A5;PSMD7;ADRM1;PSMB2;PSMA4;PSMD14;PSMD13;PSMB4;PSMB7;PSMD11;VDAC2;PSMC2;ATG101;PSMD6;VDAC1;PSMA1;PSMC1;PSMD3;CYCS;PSMB5;VDAC3;PPIF;NRBF2;BECN1
Fr._III_T	Vibrio cholerae infection	0.681292	2.8269	0	15/19	19.06%	SEC61B;ATP6V1F;ATP6V0E1;ATP6V0C;SEC61G;GNAS;ATP6V1E1;ACTB;ATP6AP1;ATP6V0D1;ATP6V0B;ATP6V1D;ATP6V1G1;ARF1;ACTG1
Fr._III_T	Synaptic vesicle cycle	0.661494	2.69193	0	13/18	16.44%	AP2S1;ATP6V1F;ATP6V0E1;ATP6V0C;AP2M1;ATP6V1E1;NAPA;CLTB;ATP6V0D1;ATP6V0B;ATP6V1D;ATP6V1G1;CLTA
Fr._III_T	Shigellosis	0.372781	2.45345	0.000198516	52/89	33.55%	PFN1;CAPNS1;RBX1;ARPC3;UBB;MYL12B;ARPC2;PYCARD;ARPC1B;TNIP1;BCL2L1;ARPC5L;UBE2N;MAPK3;ACTB;SKP1;HCLS1;NFKBIB;GSK3A;RRAGC;MYL12A;ARPC4;GABARAP;NFKBIA;RHOA;ARF1;ARPC5;RPS6KB2;IKBKG;ILK;AKT1S1;ACTG1;VDAC1;IRF3;CYCS;RAC1;CAPN1;ARPC1A;UBC;PXN;UBA52;GABARAPL2;BECN1;UBE2D2;CASP4;BAX;ACTR3;RRAGA;UBE2V2;AKT1;WASF2;TRADD
Fr._III_T	Epithelial cell signaling in Helicobacter pylori infection	0.582634	2.4141	0.000438825	13/19	21.56%	ATP6V1F;ATP6V0E1;ATP6V0C;ATP6V1E1;ATP6AP1;ATP6V0D1;ATP6V0B;ATP6V1D;ATP6V1G1;NFKBIA;CSK;IKBKG;RAC1
Fr._III_T	Collecting duct acid secretion	0.769595	2.35676	0.000595548	7/8	15.11%	ATP6V1F;ATP6V0E1;ATP6V0C;ATP6V1E1;ATP6V0D1;ATP6V1D;ATP6V1G1
Fr._III_T	RNA polymerase	0.622016	2.28929	0.00113438	10/14	18.76%	POLR2L;POLR2J;POLR2E;POLR3K;POLR2G;POLR2I;POLR2F;POLR3GL;POLR2H;POLR2K
Fr._III_T	Bacterial invasion of epithelial cells	0.465296	2.27904	0.0011911	20/30	29.25%	ARPC3;ARPC2;ARPC1B;ARPC5L;ACTB;HCLS1;CLTB;ARPC4;CLTA;RHOG;RHOA;ARPC5;ILK;ACTG1;MAD2L2;RAC1;ARPC1A;PXN;DNM2;ACTR3
Fr._III_T	Fc gamma R-mediated phagocytosis	0.452739	2.27532	0.00124288	22/31	36.17%	CFL1;ARPC3;WAS;ARPC2;ARPC1B;VASP;ARPC5L;RAC2;MAPK3;BIN1;ARPC4;ARPC5;RPS6KB2;RAC1;ARPC1A;DNM2;ACTR3;AKT1;WASF2;MAP2K1;ARF6;LAT
Fr._III_T	Fluid shear stress and atherosclerosis	0.43897	2.27528	0.0011911	20/37	24.07%	TXN;GSTO1;CYBA;CALM3;SUMO3;TXN2;SUMO1;CALM1;RAC2;NQO1;ACTB;SUMO2;GSTP1;KEAP1;RHOA;IKBKG;ACTG1;RAC1;KLF2;HSP90AA1
Fr._III_T	Human immunodeficiency virus 1 infection	0.341392	2.20584	0.00262041	52/84	39.22%	CFL1;RBX1;GNB2;GNG5;CD3D;CALM3;GNAI2;CD3E;APOBEC3C;B2M;APOBEC3H;BCL2L1;CALM1;RAC2;MAPK3;BAD;SKP1;HRAS;CALR;APOBEC3G;BID;GNB1;MAP2K2;HLA-C;NFKBIA;BAK1;RNF7;RPS6KB2;IKBKG;IRF3;CYCS;RAC1;PXN;FADD;BST2;BAX;AP1B1;AKT1;CALM2;MAP2K1;TRADD;GNGT2;CASP9;TAP1;GNAI3;TNFRSF1B;CXCR4;AP1M1;HLA-G;CCNB1;CD3G;TAPBP
Fr._III_T	Ribosome	0.331168	2.16739	0.00375653	70/86	55.25%	RPL36AL;MRPS15;MRPL27;MRPL33;RPL26L1;MRPL11;MRPS11;MRPL14;MRPS12;MRPL21;MRPL22;MRPL28;MRPL34;MRPL36;MRPL20;MRPL10;RPS27L;MRPL12;MRPL18;MRPL15;MRPL16;RPS15;RPL35;RPS26;FAU;MRPS7;MRPS18A;RPL38;MRPL13;RPL24;MRPS2;RPL22;UBA52;MRPS16;RPS24;MRPL23;MRPL1;MRPL2;RPL36;MRPL9;MRPS21;MRPL24;RPL8;RPS19;MRPL17;MRPS18C;RPL10A;MRPS5;RPL27;RSL24D1;MRPS14;RPS8;RPL26;RPL23;MRPS17;RPL19;RPS25;RPL28;RPS7;RPL29;RPL31;…
Fr._III_T	RNA degradation	0.440936	2.13838	0.00454381	18/29	30.24%	ENO1;LSM3;LSM7;LSM4;BTG1;LSM1;DCPS;LSM6;PFKL;CNOT3;LSM5;BTG3;LSM2;EXOSC7;PFKP;WDR61;PABPC1;EXOSC4
Fr._III_T	Human cytomegalovirus infection	0.335991	2.12959	0.00480692	41/72	34.84%	GNB2;GNG5;CALM3;GNAI2;B2M;GNAS;CALM1;RAC2;MAPK3;HRAS;CALR;BID;CDKN2A;GNB1;MAP2K2;HLA-C;NFKBIA;RHEB;BAK1;RHOA;RPS6KB2;IKBKG;IRF3;CYCS;RAC1;PXN;FADD;CREB3;BAX;ELK1;EIF4EBP1;CDK4;AKT1;CALM2;MAP2K1;TRADD;GNGT2;CDKN1A;CASP9;TAP1;GNAI3
Fr._III_T	Endocytosis	0.308412	2.12213	0.00513404	56/98	38.06%	AP2S1;CHMP2A;ARPC3;CAPZB;IL2RG;SNF8;CHMP4A;ARPC2;ARPC1B;ARRB2;ARPC5L;CHMP1A;ARF3;AP2M1;ARF5;HRAS;VPS25;CLTB;BIN1;RAB35;SH3GLB2;RAB11A;SMAP1;HLA-C;ARPC4;ACAP3;CLTA;RHOA;RAB7A;ARF1;SH3GL1;ARPC5;EPN1;RAB8A;LDLR;CHMP2B;RAB11B;ARPC1A;MVB12A;SNX1;SMAP2;DNM2;SNX3;ACTR3;HSPA8;RAB5A;TSG101;CHMP1B;ARF6;CHMP6;SPG21;VPS28;CXCR4;GRK6;VPS37B;HLA-G
Fr._III_T	Neutrophil extracellular trap formation	0.444112	2.1219	0.0049629	20/29	33.23%	CYBA;SLC25A5;RAC2;MAPK3;ACTB;SELPLG;VDAC2;MAP2K2;ACTG1;VDAC1;RAC1;VDAC3;PPIF;HMGB1;CASP4;GSDMD;HDAC1;HDAC10;AKT1;MAP2K1
Fr._III_T	mTOR signaling pathway	0.390801	2.10148	0.0056481	25/41	33.23%	LAMTOR2;ATP6V1F;LAMTOR4;LAMTOR5;ATP6V1E1;LAMTOR1;MAPK3;HRAS;SEC13;RRAGC;ATP6V1D;MAP2K2;ATP6V1G1;RHEB;RHOA;RPS6KB2;AKT1S1;PRR5;SLC3A2;TBC1D7;EIF4EBP1;RRAGA;DDIT4;AKT1;MAP2K1
Fr._III_T	Tight junction	0.358671	2.08159	0.00669992	35/52	40.45%	MYL6;ARPC3;WAS;MYL12B;ARPC2;ARPC1B;VASP;ARPC5L;ACTB;HCLS1;MYL6B;PCNA;MYL12A;ARPC4;RHOA;PPP2R1A;ARPC5;ACTG1;RAB8A;PPP2CA;RAC1;ARPC1A;SLC9A3R1;ACTR3;CDK4;PRKAG1;MSN;ARHGAP17;PPP2R2A;EZR;TUBA1B;TUBA1A;PPP2CB;TJAP1;PARD6A
Fr._III_T	Epstein-Barr virus infection	0.319253	2.0688	0.00732705	66/85	52.76%	CD3D;PSMD4;PSMC3;CD3E;B2M;PSMD8;PSMC4;PSMD7;ADRM1;PSMD14;PSMD13;SAP30;RUNX3;NFKBIB;CALR;BID;PSMD11;HLA-C;NFKBIA;PSMC2;BAK1;IKBKG;PSMD6;IRF3;PSMC1;PSMD3;CYCS;RAC1;CIR1;FADD;BAX;PSMC5;CDK4;HDAC1;SNW1;AKT1;TRADD;CCND3;CDKN1A;CASP9;ISG15;TAP1;PSMD12;HLA-G;CD3G;TAPBP;TNFAIP3;IKBKE;GADD45B;RELA;GADD45G;CD247;TP53;NFKBIE;E2F2;TRAF3;PSMD2;GADD45A;MAP2K3;HLA-A;PDIA3;MYD88;VIM;HLA-E;IRF7;HLA-F
Fr._III_T	Phagosome	0.363098	2.05471	0.00809245	23/48	24.33%	SEC61B;ATP6V1F;ATP6V0E1;ATP6V0C;CYBA;SEC61G;CORO1A;ATP6V1E1;LAMP1;ACTB;ATP6AP1;CALR;ATP6V0D1;ATP6V0B;ATP6V1D;HLA-C;ATP6V1G1;TUBB4B;RAB7A;ACTG1;RAC1;CTSS;STX18
Fr._III_T	Tuberculosis	0.366672	2.02318	0.0107539	28/46	34.43%	ATP6V0C;CALM3;CORO1A;CALM1;LAMP1;MAPK3;BAD;ATP6AP1;CEBPB;ATP6V0D1;ATP6V0B;BID;LSP1;RFXANK;RHOA;RAB7A;TGFB1;CD74;CYCS;CTSS;FADD;BAX;RAB5A;AKT1;CALM2;TRADD;CASP9;CTSD
Fr._III_T	Autophagy	0.35585	2.01944	0.0108191	29/49	34.43%	VAMP8;BCL2L1;LAMP1;MAPK3;BAD;HRAS;IGBP1;DAPK3;ATG3;RRAGC;MAP2K2;GABARAP;RHEB;ATG101;RAB7A;RPS6KB2;AKT1S1;RAB8A;PPP2CA;GABARAPL2;HMGB1;NRBF2;BECN1;RRAGA;DDIT4;AKT1;MAP2K1;MTMR14;CTSD
Fr._III_T	Apelin signaling pathway	0.414275	2.01735	0.0105911	20/30	34.84%	GNB2;GNG5;CALM3;GNAI2;CALM1;MAPK3;HRAS;GNB1;MAP2K2;GABARAP;RPS6KB2;KLF2;GABARAPL2;BECN1;PRKAG1;AKT1;CALM2;MAP2K1;GNGT2;GNAI3
Fr._III_T	Yersinia infection	0.342964	1.99557	0.0125065	32/52	38.79%	ARPC3;WAS;ARPC2;PYCARD;ARPC1B;ARPC5L;RAC2;MAPK3;ACTB;MAP2K2;TICAM1;ARPC4;NFKBIA;RHOG;RHOA;ARPC5;IKBKG;ACTG1;IRF3;RAC1;LCK;ARPC1A;PXN;ZAP70;ACTR3;AKT1;WASF2;MAP2K1;ARF6;LAT;RPS6KA1;PKN1
Fr._III_T	Sphingolipid signaling pathway	0.388684	1.97075	0.0150872	24/34	40.51%	GNAI2;RAC2;MAPK3;HRAS;PPP2R5D;BID;MAP2K2;RHOA;PPP2R1A;PPP2CA;RAC1;BAX;AKT1;MAP2K1;SMPD1;TRADD;CTSD;PPP2R2A;GNAI3;CERS2;PPP2R3C;PPP2R5B;PPP2CB;RELA
Fr._III_T	Kaposi sarcoma-associated herpesvirus infection	0.314762	1.96979	0.0148291	36/67	33.81%	UBB;GNB2;GNG5;CALM3;MAPKAPK2;CALM1;MAPK3;HRAS;ATG3;BID;GNB1;MAP2K2;HLA-C;TICAM1;GABARAP;NFKBIA;BAK1;IKBKG;IRF3;CYCS;RAC1;CLEC2B;UBC;FADD;UBA52;GABARAPL2;BECN1;BAX;CDK4;AKT1;CALM2;MAP2K1;TRADD;GNGT2;CDKN1A;CASP9
Fr._III_T	Cytosolic DNA-sensing pathway	0.447679	1.96596	0.0150485	12/22	20.05%	POLR2L;POLR2E;PYCARD;POLR3K;POLR2F;NFKBIB;POLR3GL;POLR2H;NFKBIA;IKBKG;POLR2K;IRF3
Fr._III_T	Influenza A	0.341979	1.96538	0.0147753	30/52	33.81%	PYCARD;SLC25A5;FDPS;HNRNPUL1;MAPK3;ACTB;NFKBIB;RAB11A;BID;MAP2K2;TICAM1;NFKBIA;BAK1;IKBKG;ACTG1;VDAC1;IRF3;DNAJB1;CYCS;RAB11B;FADD;BAX;KPNA2;CDK4;AKT1;NXT1;MAP2K1;TRADD;CCND3;CASP9
Fr._III_T	Regulation of actin cytoskeleton	0.328271	1.95857	0.0153181	24/58	23.92%	TMSB4X;PFN1;CFL1;ARPC3;BRK1;MYL12B;PPP1CA;ARPC2;ARPC1B;ARPC5L;RAC2;MAPK3;ACTB;HRAS;ARAF;MAP2K2;MYL12A;ARPC4;RHOA;ARPC5;ACTG1;RAC1;ARPC1A;PXN
Fr._III_T	Salmonella infection	0.287966	1.94289	0.016919	53/101	36.00%	TXN;PFN1;DYNLRB1;ARPC3;BRK1;S100A10;MYL12B;ARL8A;ARPC2;PYCARD;ARPC1B;TXN2;ARPC5L;DYNLL1;DCTN3;GAPDH;MAPK3;ACTB;SKP1;HRAS;ACTR1A;MAP2K2;MYL12A;ARPC4;NFKBIA;ANXA2;TUBB4B;BAK1;RHOG;RHOA;RAB7A;ARF1;ARPC5;IKBKG;ACTG1;CYCS;RAC1;ARPC1A;HSP90AA1;FADD;DNM2;CASP4;BAX;ACTR3;DCTN2;GSDMD;RAB5A;AKT1;MAP2K1;TRADD;TUBA1B;ARF6;TUBA1A
Fr._III_T	Apoptosis	0.3147	1.92234	0.0198251	48/63	50.42%	BCL2L1;MAPK3;BAD;ACTB;HRAS;BID;MAP2K2;NFKBIA;BAK1;IKBKG;ACTG1;CYCS;CAPN1;CTSS;FADD;BECN1;BAX;BBC3;CTSC;AKT1;MAP2K1;TRADD;CASP9;CTSD;TUBA1B;TUBA1A;ENDOG;CASP6;CAPN2;GADD45B;RELA;GADD45G;BIRC5;DIABLO;PARP1;DAXX;TP53;TUBA4A;HTRA2;AIFM1;ATF4;GADD45A;PMAIP1;EIF2S1;TUBA1C;LMNA;PRF1;CASP7
Fr._III_T	Vasopressin-regulated water reabsorption	0.507773	1.88962	0.0263854	11/14	34.86%	ARHGDIA;ARHGDIB;GNAS;DYNLL1;RAB11A;RAB11B;CREB3;DCTN2;RAB5A;STX4;AQP3
Fr._III_T	Endocrine and other factor-regulated calcium reabsorption	0.60312	1.88909	0.025976	6/9	16.44%	AP2S1;GNAS;AP2M1;CLTB;RAB11A;CLTA
Fr._III_T	Pathways in cancer	0.266962	1.88157	0.0270478	57/119	33.81%	RBX1;GSTO1;IL2RG;GNB2;GNG5;CALM3;TPM3;GNAI2;GNAS;BCL2L1;FLT3LG;CALM1;RAC2;MAPK3;NQO1;IL12RB1;BAD;SKP1;HRAS;CKS2;DAPK3;ARAF;BID;CDKN2A;GNB1;CKS1B;MAP2K2;NFKBIA;GSTP1;BAK1;KEAP1;RHOA;PIM2;RPS6KB2;IKBKG;TGFB1;RARA;CYCS;RAC1;HSP90AA1;FADD;RALBP1;BAX;ELK1;BBC3;MAX;CEBPA;CDK4;HDAC1;MGST3;AKT1;CALM2;MAP2K1;CCND3;GNGT2;CDKN1A;CASP9
Fr._III_T	Hepatocellular carcinoma	0.337777	1.87972	0.0269334	33/46	45.93%	GSTO1;BCL2L1;SMARCB1;MAPK3;NQO1;BAD;ACTB;HRAS;ARAF;CDKN2A;MAP2K2;GSTP1;BAK1;KEAP1;RPS6KB2;ACTG1;TGFB1;SMARCD2;BAX;ELK1;SMARCD1;CDK4;MGST3;AKT1;MAP2K1;CDKN1A;GADD45B;GADD45G;TP53;SMARCE1;E2F2;SHC1;GADD45A
Fr._III_T	Rheumatoid arthritis	0.446104	1.8776	0.0268711	10/20	19.11%	ATP6V1F;ATP6V0E1;ATP6V0C;ATP6V1E1;ATP6AP1;ATP6V0D1;ATP6V0B;ATP6V1D;ATP6V1G1;TGFB1
Fr._III_T	Glycolysis / Gluconeogenesis	0.401516	1.87259	0.0276288	16/26	31.42%	ENO1;PKM;GAPDH;LDHA;PGK1;TPI1;PGAM1;AKR1A1;PDHB;PFKL;GALM;ALDOA;PFKP;BPGM;G6PC3;ADH5
Fr._III_T	Protein processing in endoplasmic reticulum	0.288445	1.85241	0.0324116	54/75	49.97%	RBX1;DAD1;SEC61B;SEC61G;DNAJC1;SKP1;SEC13;LMAN2;SSR2;CALR;HSPBP1;SSR4;RNF5;PDIA6;BAK1;PRKCSH;PPP1R15A;UBXN1;DNAJB1;BAG1;RAD23A;ERP29;CAPN1;BCAP31;UBE2J2;DDOST;HSP90AA1;EDEM2;VCP;UBE2D2;DNAJB11;SIL1;BAX;DNAJB12;HSPA8;RPN1;FBXO6;NSFL1C;STUB1;OS9;CAPN2;UBQLN1;UBE2D3;HYOU1;ATF4;RPN2;PREB;HERPUD1;EIF2AK1;EIF2S1;MAN1A1;PDIA3;DNAJA1;P4HB
Fr._III_T	Hematopoietic cell lineage	0.504968	1.85114	0.0320472	7/14	15.17%	CD7;CD3D;CD3E;FLT3LG;CD59;CD2;CD37
Fr._III_T	Alcoholism	0.381346	1.84993	0.0315861	18/29	34.84%	GNB2;GNG5;PPP1CA;CALM3;GNAI2;GNAS;CALM1;MAPK3;HRAS;ARAF;GNB1;CREB3;HDAC1;HDAC10;CALM2;MAP2K1;GNGT2;GNAI3
Fr._III_T	Serotonergic synapse	0.440084	1.83634	0.0341087	8/18	14.57%	GNB2;GNG5;GNAI2;GNAS;MAPK3;HRAS;ARAF;GNB1
Fr._III_T	C-type lectin receptor signaling pathway	0.397073	1.83303	0.0340526	11/25	18.63%	CALM3;MAPKAPK2;PYCARD;CALM1;MAPK3;BCL3;HRAS;LSP1;NFKBIA;RHOA;IKBKG
Fr._III_T	Mitophagy	0.378924	1.82962	0.0346672	24/29	51.34%	UBB;FIS1;BCL2L1;TOMM7;HRAS;CSNK2B;TFE3;GABARAP;RAB7A;CITED2;UBC;UBA52;GABARAPL2;BECN1;TFEB;FUNDC1;RRAS;RELA;TP53;ATF4;OPTN;PGAM5;ULK1;BCL2L13
Fr._III_T	cGMP-PKG signaling pathway	0.364883	1.82748	0.0348498	20/33	35.57%	PPP1CA;CALM3;GNAI2;VASP;SLC25A5;CALM1;MAPK3;BAD;VDAC2;MAP2K2;RHOA;VDAC1;VDAC3;CREB3;PPIF;AKT1;CALM2;MAP2K1;GNAI3;SRF
Fr._III_T	Human papillomavirus infection	0.275613	1.82623	0.0345216	53/91	41.24%	ATP6V1F;ATP6V0E1;ATP6V0C;PKM;GNAS;ATP6V1E1;TADA3;MAPK3;BAD;HRAS;ATP6AP1;PPP2R5D;ATP6V0D1;ATP6V0B;ATP6V1D;MAP2K2;HLA-C;TICAM1;ATP6V1G1;TUBG1;RHEB;BAK1;PPP2R1A;RPS6KB2;IKBKG;IRF3;PSMC1;PPP2CA;BCAP31;SLC9A3R1;PXN;FADD;CREB3;MFNG;BAX;EIF4EBP1;CDK4;HDAC1;AKT1;MAP2K1;TRADD;CCND3;CDKN1A;ISG15;PPP2R2A;PPP2R3C;HLA-G;PPP2R5B;PPP2CB;IKBKE;PARD6A;RELA;ATP6V1B2
Fr._III_T	Antigen processing and presentation	0.395583	1.82201	0.034919	24/26	55.81%	PSME1;B2M;PSME2;CALR;HLA-C;RFXANK;LGMN;CD74;PSME3;CTSS;IFI30;HSP90AA1;HSPA8;TAP1;HLA-G;TAPBP;HLA-A;PDIA3;NFYC;HLA-E;HLA-F;RFX5;HLA-B;CTSB
Fr._III_T	Hepatitis C	0.303707	1.81973	0.0349323	42/60	47.50%	MAPK3;CD81;BAD;YWHAE;HRAS;ARAF;YWHAH;BID;YWHAQ;MAP2K2;TICAM1;NFKBIA;BAK1;PPP2R1A;IKBKG;LDLR;IRF3;PPP2CA;CYCS;PSME3;FADD;BAX;CDK4;AKT1;YWHAB;MAP2K1;TRADD;CDKN1A;CASP9;PPP2R2A;YWHAZ;PPP2CB;SOCS3;IKBKE;RELA;NR1H3;TP53;E2F2;TRAF3;EIF3E;EIF2AK1;EIF2S1
Fr._III_T	VEGF signaling pathway	0.439355	1.80861	0.037923	12/18	33.81%	SH2D2A;MAPKAPK2;RAC2;MAPK3;BAD;HRAS;MAP2K2;RAC1;PXN;AKT1;MAP2K1;CASP9
Fr._III_T	Melanoma	0.408952	1.7875	0.0435034	17/21	45.93%	MAPK3;BAD;HRAS;ARAF;CDKN2A;MAP2K2;BAK1;BAX;CDK4;AKT1;MAP2K1;CDKN1A;GADD45B;GADD45G;TP53;E2F2;GADD45A
Fr._III_T	Circadian entrainment	0.455784	1.78166	0.0449639	7/17	8.23%	GNB2;GNG5;CALM3;GNAI2;GNAS;CALM1;MAPK3
Fr._III_T	Th1 and Th2 cell differentiation	0.399266	1.76744	0.0490365	18/24	43.54%	IL2RG;CD3D;CD3E;MAPK3;IL12RB1;RUNX3;NFKBIB;NFKBIA;IKBKG;LCK;MAF;ZAP70;LAT;GATA3;CD3G;RELA;CD247;NFKBIE
Fr._II_eTreg	Ribosome	0.642495	5.2693	0	100/117	27.09%	RPL36AL;MRPL33;RPL26L1;MRPL27;RPS27L;MRPL22;RPS19;MRPL20;FAU;MRPL10;MRPS15;RPS24;MRPS17;RPL35;RPL38;RPL6;RPL31;RPS15;RPL24;RPS9;MRPL21;UBA52;MRPL36;MRPL11;RPL27;RPL19;RPL10A;MRPL14;RPL36;RPS4X;RPS26;RPS8;RPS11;RPS20;MRPS7;MRPL13;MRPL15;MRPS11;MRPL34;RPL29;RPL11;RPS6;MRPS12;RPL22;RPS7;RPS16;RPL7;RPL23;RPS14;RPL27A;MRPL16;RPS17;RPL35A;RPL41;RPS21;MRPL28;RPS25;RPL26;RPL23A;RPL39;RPL18;RPL32;MRPL12;R…
Fr._II_eTreg	Oxidative phosphorylation	0.716926	5.11618	0	52/76	8.28%	COX6B1;COX6C;NDUFB11;UQCRQ;NDUFA2;NDUFS5;NDUFA1;COX7A2;NDUFA13;UQCR10;COX8A;COX7B;NDUFA4;COX6A1;NDUFS6;NDUFB2;COX17;COX4I1;NDUFA11;NDUFA6;NDUFA8;UQCRH;NDUFB9;NDUFB7;NDUFAB1;ATP6V1F;NDUFS8;NDUFB4;ATP6V0E1;NDUFB1;COX7C;NDUFV2;UQCRB;NDUFA3;NDUFB10;NDUFB3;NDUFS7;UQCR11;NDUFA7;UQCRFS1;NDUFS4;NDUFB6;COX5B;UQCRHL;COX7A2L;NDUFB8;NDUFS3;NDUFA12;ATP6V0C;NDUFC1;SDHB;ATP6V1E1
Fr._II_eTreg	Parkinson disease	0.600241	5.02991	0	105/133	27.48%	COX6B1;COX6C;NDUFB11;UQCRQ;NDUFA2;NDUFS5;NDUFA1;COX7A2;NDUFA13;UQCR10;COX8A;COX7B;TXN;NDUFA4;COX6A1;NDUFS6;NDUFB2;COX4I1;NDUFA11;NDUFA6;PARK7;NDUFA8;UQCRH;NDUFB9;PSMB3;PSMB6;NDUFB7;NDUFAB1;NDUFS8;GNAS;UBB;NDUFB4;NDUFB1;COX7C;NDUFV2;UQCRB;NDUFA3;NDUFB10;NDUFB3;NDUFS7;UQCR11;PSMB1;NDUFA7;PSMD9;UQCRFS1;PSMA5;NDUFS4;UBE2L3;CALM3;NDUFB6;COX5B;UQCRHL;COX7A2L;NDUFB8;PSMA7;PSMB7;UBA52;PSMB4;PSMA2;PSMD8;N…
Fr._II_eTreg	Diabetic cardiomyopathy	0.657853	4.89186	0	53/85	10.17%	COX6B1;COX6C;NDUFB11;UQCRQ;NDUFA2;NDUFS5;NDUFA1;COX7A2;NDUFA13;UQCR10;COX8A;COX7B;NDUFA4;COX6A1;NDUFS6;NDUFB2;COX4I1;NDUFA11;NDUFA6;NDUFA8;UQCRH;NDUFB9;NDUFB7;NDUFAB1;NDUFS8;NDUFB4;NDUFB1;COX7C;NDUFV2;UQCRB;NDUFA3;NDUFB10;NDUFB3;NDUFS7;MPC2;UQCR11;NDUFA7;UQCRFS1;NDUFS4;NDUFB6;COX5B;UQCRHL;COX7A2L;NDUFB8;NDUFS3;GAPDH;NDUFA12;SLC25A5;CYBA;NDUFC1;SDHB;PPP1CA;NDUFA9
Fr._II_eTreg	Huntington disease	0.56333	4.87975	0	111/151	27.48%	AP2S1;COX6B1;COX6C;NDUFB11;UQCRQ;NDUFA2;NDUFS5;NDUFA1;COX7A2;NDUFA13;UQCR10;COX8A;COX7B;NDUFA4;COX6A1;NDUFS6;NDUFB2;COX4I1;NDUFA11;NDUFA6;NDUFA8;POLR2L;UQCRH;NDUFB9;PSMB3;PSMB6;NDUFB7;NDUFAB1;NDUFS8;POLR2J;NDUFB4;NDUFB1;COX7C;NDUFV2;UQCRB;SOD1;NDUFA3;NDUFB10;NDUFB3;NDUFS7;UQCR11;PSMB1;NDUFA7;PSMD9;UQCRFS1;PSMA5;NDUFS4;POLR2I;NDUFB6;CLTB;COX5B;DCTN3;UQCRHL;COX7A2L;NDUFB8;PSMA7;PSMB7;PSMB4;POLR2E;P…
Fr._II_eTreg	Prion disease	0.589176	4.86522	0	98/128	27.48%	COX6B1;COX6C;NDUFB11;UQCRQ;NDUFA2;NDUFS5;NDUFA1;COX7A2;NDUFA13;UQCR10;COX8A;COX7B;NDUFA4;COX6A1;NDUFS6;NDUFB2;COX4I1;NDUFA11;NDUFA6;NDUFA8;UQCRH;NDUFB9;PSMB3;PSMB6;NDUFB7;NDUFAB1;NDUFS8;NDUFB4;NDUFB1;COX7C;NDUFV2;UQCRB;SOD1;NDUFA3;NDUFB10;NDUFB3;NDUFS7;UQCR11;PSMB1;NDUFA7;PSMD9;UQCRFS1;CSNK2B;PSMA5;NDUFS4;NDUFB6;COX5B;UQCRHL;COX7A2L;NDUFB8;PSMA7;PSMB7;PSMB4;PSMA2;PSMD8;NDUFS3;NDUFA12;PSMD4;PSMA6;…
Fr._II_eTreg	Thermogenesis	0.609053	4.69374	0	55/102	8.20%	COX6B1;COX6C;NDUFB11;UQCRQ;NDUFA2;NDUFS5;NDUFA1;COX7A2;NDUFA13;UQCR10;COX8A;COX7B;NDUFA4;COX6A1;NDUFS6;NDUFB2;COX17;COX4I1;NDUFA11;NDUFA6;NDUFA8;COA3;UQCRH;NDUFB9;NDUFB7;NDUFAB1;COX14;NDUFS8;GNAS;HRAS;NDUFB4;NDUFB1;COX7C;SMARCB1;NDUFV2;UQCRB;NDUFA3;NDUFB10;NDUFB3;NDUFAF3;NDUFS7;UQCR11;NDUFA7;UQCRFS1;NDUFS4;NDUFB6;COX5B;UQCRHL;COX7A2L;NDUFB8;NDUFS3;NDUFA12;NDUFC1;COX16;SDHB
Fr._II_eTreg	Coronavirus disease	0.585523	4.53992	0	79/97	28.58%	RPL36AL;RPL26L1;RPS27L;RPS19;FAU;RPS24;RPL35;RPL38;RPL6;RPL31;RPS15;RPL24;RPS9;UBA52;RPL27;RPL19;RPL10A;RPL36;RPS4X;RPS26;RPS8;RPS11;RPS20;RPL29;RPL11;RPS6;RPL22;RPS7;RPS16;RPL7;RPL23;RPS14;RPL27A;RPS17;NFKBIA;RPL35A;RPL41;MAPK3;RPS21;RPS25;RPL26;RPL23A;RPL39;RPL18;RPL32;RPS3;RPL4;RPS5;RPL28;RPS23;RPS29;RPL34;RPL37;RPL8;RPL13;RPL7A;RPLP1;RPS13;RSL24D1;RPS2;RPL9;RPLP2;RPL14;RPS18;RPS28;RPS15A;RPS2…
Fr._II_eTreg	Non-alcoholic fatty liver disease	0.608814	4.49072	0	47/86	8.20%	COX6B1;COX6C;NDUFB11;UQCRQ;NDUFA2;NDUFS5;NDUFA1;COX7A2;NDUFA13;UQCR10;COX8A;COX7B;NDUFA4;COX6A1;NDUFS6;NDUFB2;COX4I1;NDUFA11;NDUFA6;NDUFA8;UQCRH;NDUFB9;NDUFB7;NDUFAB1;NDUFS8;NDUFB4;NDUFB1;COX7C;NDUFV2;UQCRB;NDUFA3;NDUFB10;NDUFB3;NDUFS7;UQCR11;NDUFA7;UQCRFS1;NDUFS4;NDUFB6;COX5B;UQCRHL;COX7A2L;NDUFB8;NDUFS3;NDUFA12;NDUFC1;SDHB
Fr._II_eTreg	Alzheimer disease	0.523785	4.43357	0	73/152	10.17%	COX6B1;COX6C;NDUFB11;UQCRQ;NDUFA2;NDUFS5;NDUFA1;COX7A2;NDUFA13;UQCR10;COX8A;COX7B;NDUFA4;COX6A1;NDUFS6;NDUFB2;COX4I1;NDUFA11;NDUFA6;NDUFA8;UQCRH;NDUFB9;PSMB3;HSD17B10;PSMB6;PSENEN;NDUFB7;NDUFAB1;NDUFS8;HRAS;NDUFB4;NDUFB1;COX7C;NDUFV2;UQCRB;NDUFA3;NDUFB10;NDUFB3;NDUFS7;UQCR11;PSMB1;NDUFA7;PSMD9;UQCRFS1;CSNK2B;PSMA5;NDUFS4;CALM3;NDUFB6;COX5B;UQCRHL;COX7A2L;NDUFB8;PSMA7;PSMB7;PSMB4;PSMA2;PSMD8;NDUFS…
Fr._II_eTreg	Pathways of neurodegeneration	0.484722	4.37127	0	121/189	27.48%	COX6B1;COX6C;NDUFB11;UQCRQ;NDUFA2;NDUFS5;NDUFA1;COX7A2;NDUFA13;UQCR10;COX8A;COX7B;NDUFA4;COX6A1;NDUFS6;NDUFB2;COX4I1;NDUFA11;NDUFA6;PARK7;NDUFA8;UQCRH;NDUFB9;PSMB3;HSD17B10;PSMB6;NDUFB7;NDUFAB1;NDUFS8;UBB;HRAS;NDUFB4;NDUFB1;COX7C;NDUFV2;UQCRB;SOD1;NDUFA3;NDUFB10;NDUFB3;NDUFS7;UQCR11;PSMB1;NDUFA7;PSMD9;UQCRFS1;CSNK2B;PSMA5;NDUFS4;UBE2L3;CALM3;NDUFB6;COX5B;DCTN3;UQCRHL;COX7A2L;NDUFB8;PSMA7;PSMB7;UB…
Fr._II_eTreg	Amyotrophic lateral sclerosis	0.49831	4.36934	0	109/166	27.48%	COX6B1;COX6C;NDUFB11;UQCRQ;NDUFA2;NDUFS5;NDUFA1;COX7A2;NDUFA13;UQCR10;COX8A;COX7B;PFN1;NDUFA4;COX6A1;NDUFS6;NDUFB2;COX4I1;NDUFA11;NDUFA6;NDUFA8;UQCRH;NDUFB9;PSMB3;PSMB6;NDUFB7;NDUFAB1;NDUFS8;NDUFB4;NDUFB1;COX7C;NDUFV2;UQCRB;SOD1;NDUFA3;NDUFB10;NDUFB3;NDUFS7;UQCR11;PSMB1;NDUFA7;PSMD9;ALYREF;UQCRFS1;PSMA5;NDUFS4;NDUFB6;COX5B;DCTN3;UQCRHL;COX7A2L;NDUFB8;PSMA7;PSMB7;PSMB4;PSMA2;PSMD8;NDUFS3;NDUFA12;P…
Fr._II_eTreg	Retrograde endocannabinoid signaling	0.675048	4.24936	0	32/51	7.93%	NDUFB11;NDUFA2;NDUFS5;NDUFA1;NDUFA13;NDUFA4;NDUFS6;NDUFB2;NDUFA11;NDUFA6;GNG5;NDUFA8;NDUFB9;NDUFB7;NDUFAB1;NDUFS8;NDUFB4;NDUFB1;NDUFV2;NDUFA3;NDUFB10;NDUFB3;NDUFS7;NDUFA7;GNB2;NDUFS4;NDUFB6;NDUFB8;NDUFS3;GNAI2;NDUFA12;NDUFC1
Fr._II_eTreg	Herpes simplex virus 1 infection	-0.386732	-4.01168	0	163/209	43.32%	ZNF224;ZNF589;ZNF37A;ZNF234;ZNF791;ZNF782;ZNF573;ZNF780B;ZNF785;ZNF12;ZNF721;ZFP14;ZNF546;ZNF33B;ZNF33A;ZNF484;ZNF529;ZNF431;ZNF527;ZNF557;ZNF805;TRAF5;ZNF562;ZNF841;ZNF398;ZNF558;ZNF548;ZNF436;CASP8;ZNF324;ZNF470;ZNF540;ZNF141;ZNF737;ZNF169;ZNF107;ZNF91;RBAK;RNASEL;ZNF181;ZNF248;ZNF354C;ZNF506;PIK3CB;ZNF268;ZNF136;ZNF41;ZNF708;ZNF30;ZNF611;ZNF808;ZNF569;ZNF160;ZNF83;ZNF780A;ZNF124;ZNF420;ZNF577;…
Fr._II_eTreg	Proteasome	0.65115	3.63944	0	33/37	28.77%	POMP;PSMB3;PSMB6;PSMB1;PSMD9;PSMA5;PSMA7;PSMB7;PSMB4;PSMA2;PSMD8;PSMD4;PSMA6;PSME1;PSMD7;PSMC3;PSMB2;PSMB10;PSMD13;PSMA4;PSME2;PSMC4;PSMD14;PSMD11;PSMA1;PSMB8;ADRM1;PSMB9;PSMC5;PSMB5;PSMC1;PSMD6;PSMC2
Fr._II_eTreg	Cardiac muscle contraction	0.686956	3.41286	0	17/27	6.16%	COX6B1;COX6C;UQCRQ;COX7A2;UQCR10;COX8A;COX7B;COX6A1;COX4I1;UQCRH;COX7C;UQCRB;UQCR11;UQCRFS1;COX5B;UQCRHL;COX7A2L
Fr._II_eTreg	Spliceosome	0.38698	2.72159	9.37904e-05	46/69	35.68%	SNRPD2;SF3B5;LSM2;BUD31;SF3B6;LSM3;ALYREF;SNRPG;LSM7;TXNL4A;SNRPD1;SNRPF;SNRPC;LSM5;RBM8A;SF3B4;LSM4;SNRPD3;SNU13;SNRPB;PCBP1;MAGOH;LSM6;SNRPB2;SNRPE;ZMAT2;HNRNPC;SF3A2;SF3B2;CTNNBL1;PQBP1;CWC15;PUF60;HNRNPA1;ISY1;BCAS2;RP9;PPIE;CCDC12;SRSF9;SF3A1;SNRNP27;HSPA8;SYF2;EIF4A3;RBM22
Fr._II_eTreg	Salmonella infection	0.348098	2.60148	0.00026482	48/91	28.81%	DYNLRB1;TXN;PFN1;ARPC3;MYL12B;BRK1;PYCARD;S100A10;ARPC2;HRAS;DYNLL1;DCTN3;GAPDH;ARL8A;SKP1;MYL12A;TUBA1A;TXN2;ANXA2;ARPC4;DCTN2;ARPC1A;ARPC5L;NFKBIA;RAC1;RAB9A;MAPK3;ACTB;RHOG;MAP2K2;RPS3;ARPC1B;HSP90AA1;ACTG1;TUBA1B;BAK1;TRADD;RHOA;TUBA1C;ACTR1A;BAX;FOS;TUBB4B;DCTN6;CYCS;ARPC5;TUBA4A;RRAS
Fr._II_eTreg	Epstein-Barr virus infection	0.365291	2.51462	0.000416846	54/66	47.38%	CD3D;PSMD8;PSMD4;PSMD7;PSMC3;CD3E;PSMD13;NFKBIA;RAC1;CDKN1A;PSMC4;CASP9;B2M;VIM;CIR1;GADD45A;PSMD14;RUNX3;PSMD11;ADRM1;BAK1;CDK4;TRADD;CALR;SAP30;PSMC5;BAX;PSMC1;NFKBIB;CYCS;IRF3;PSMD6;HLA-G;PSMC2;E2F1;RELA;IKBKG;CCND3;FADD;MAP2K7;PSMD3;CCNE1;CD3G;BID;MAP2K3;HLA-DRB1;SNW1;CDK2;E2F2;CD247;HES1;TRAF3;CCNA2;TP53
Fr._II_eTreg	Mitophagy	0.491971	2.50538	0.000394907	21/27	35.49%	UBB;HRAS;TOMM7;CSNK2B;FIS1;UBA52;GABARAP;BCL2L1;UBC;GABARAPL2;CITED2;RPS27A;BECN1;RRAS;E2F1;RELA;FUNDC1;ATF4;TFE3;RAB7A;TFEB
Fr._II_eTreg	Spinocerebellar ataxia	0.371052	2.45742	0.000600258	32/56	28.77%	PSMB3;PSMB6;PSMB1;PSMD9;PSMA5;PSMA7;PSMB7;PSMB4;PSMA2;PSMD8;PSMD4;PSMA6;SLC25A5;PSMD7;PSMC3;PSMB2;PSMD13;PSMA4;PSMC4;PSMD14;PSMD11;PSMA1;ADRM1;VDAC2;VDAC3;PSMC5;PSMB5;PSMC1;BECN1;CYCS;PSMD6;PSMC2
Fr._II_eTreg	Shigellosis	0.329238	2.41566	0.000786053	43/83	28.14%	RBX1;PFN1;ARPC3;MYL12B;CAPNS1;PYCARD;UBB;ARPC2;UBA52;SKP1;MYL12A;GSK3A;ARPC4;GABARAP;ARPC1A;ARPC5L;BCL2L1;NFKBIA;RAC1;MAPK3;UBC;TNIP1;ACTB;RPS6KB2;ILK;GABARAPL2;ARPC1B;CCL5;UBE2D2;RRAGC;ACTG1;UBE2N;TRADD;RHOA;BAX;RPS27A;RRAGA;HCLS1;NFKBIB;BECN1;CYCS;IRF3;ARPC5
Fr._II_eTreg	Synaptic vesicle cycle	0.557685	2.41538	0.000750323	12/19	19.24%	AP2S1;ATP6V1F;ATP6V0E1;CLTB;ATP6V0C;ATP6V1E1;AP2M1;ATP6V0B;CLTA;ATP6V1G1;ATP6V0D1;NAPA
Fr._II_eTreg	Pathogenic Escherichia coli infection	0.35587	2.32674	0.00169638	36/58	33.46%	ARPC3;BRK1;PYCARD;ARPC2;GAPDH;TUBA1A;ARPC4;ARPC1A;ARPC5L;NFKBIA;RAC1;MAPK3;ACTB;CASP9;RPS3;ARPC1B;ACTG1;TUBA1B;BAK1;TRADD;RHOA;TUBA1C;BAX;FOS;HCLS1;NFKBIB;TUBB4B;CYCS;ARPC5;SLC9A3R1;TUBA4A;RELA;WASF2;IKBKG;FADD;ARF1
Fr._II_eTreg	Bacterial invasion of epithelial cells	0.471063	2.29365	0.0025636	18/25	31.22%	ARPC3;ARPC2;CLTB;MAD2L2;ARPC4;ARPC1A;ARPC5L;RAC1;CLTA;ACTB;RHOG;ILK;ARPC1B;ACTG1;RHOA;HCLS1;ARPC5;WASF2
Fr._II_eTreg	Kaposi sarcoma-associated herpesvirus infection	0.339407	2.28394	0.00252109	36/61	33.64%	GNG5;UBB;HRAS;GNB2;CALM3;UBA52;CALM1;MAPKAPK2;GABARAP;NFKBIA;RAC1;MAPK3;UBC;MAP2K2;CDKN1A;CASP9;GABARAPL2;TICAM1;GNGT2;BAK1;CDK4;TRADD;BAX;RPS27A;FOS;BECN1;CYCS;IRF3;HLA-G;E2F1;GNB1;RELA;IKBKG;CALM2;FADD;MAP2K7
Fr._II_eTreg	Tight junction	0.355517	2.26571	0.00282814	31/54	28.60%	MYL6;ARPC3;MYL12B;ARPC2;MYL6B;WAS;VASP;MYL12A;TUBA1A;ARPC4;ARPC1A;ARPC5L;RAC1;ACTB;RAP1A;YBX3;ARPC1B;PCNA;PPP2R1A;ACTG1;PARD6A;TUBA1B;CDK4;RHOA;TUBA1C;PRKAG1;HCLS1;ARPC5;PPP2CB;SLC9A3R1;TUBA4A
Fr._II_eTreg	Vibrio cholerae infection	0.494583	2.22548	0.00394614	16/20	35.47%	SEC61G;ATP6V1F;GNAS;SEC61B;ATP6V0E1;ATP6V0C;ATP6V1E1;ATP6V0B;ACTB;ATP6V1G1;ATP6V0D1;ACTG1;ATP6AP1;KDELR1;ARF1;ATP6V1D
Fr._II_eTreg	Pertussis	0.54158	2.19601	0.00514507	12/15	32.42%	CFL1;PYCARD;CALM3;GNAI2;CALM1;MAPK3;TICAM1;RHOA;FOS;IRF3;RELA;CALM2
Fr._II_eTreg	Human immunodeficiency virus 1 infection	0.298045	2.15022	0.00708926	42/78	32.52%	RBX1;CFL1;GNG5;CD3D;HRAS;GNB2;APOBEC3C;CALM3;APOBEC3H;GNAI2;CALM1;SKP1;RNF7;BAD;CD3E;BCL2L1;NFKBIA;RAC1;MAPK3;RPS6KB2;MAP2K2;APOBEC3G;CXCR4;CASP9;B2M;RAC2;GNGT2;BAK1;TRADD;CALR;BAX;CCNB2;FOS;CYCS;IRF3;HLA-G;CCNB1;GNB1;RELA;IKBKG;CALM2;FADD
Fr._II_eTreg	Epithelial cell signaling in Helicobacter pylori infection	0.475464	2.13244	0.00845364	11/20	18.72%	ATP6V1F;ATP6V0E1;ATP6V0C;ATP6V1E1;ATP6V0B;NFKBIA;RAC1;ATP6V1G1;CSK;ATP6V0D1;CCL5
Fr._II_eTreg	RNA degradation	0.40757	2.10768	0.00972999	12/29	14.90%	LSM2;LSM1;LSM3;LSM7;ENO1;LSM5;BTG1;DCPS;BTG3;LSM4;PABPC1;LSM6
Fr._II_eTreg	DNA replication	0.452546	2.09109	0.0111142	21/22	51.47%	RPA3;POLE4;POLD4;SSBP1;PCNA;RNASEH2A;FEN1;RNASEH2B;RPA2;RFC2;RFC4;MCM6;MCM5;POLD2;MCM2;RNASEH2C;MCM3;POLE3;MCM7;MCM4;RFC3
Fr._II_eTreg	Protein export	0.60139	2.08491	0.0115504	8/10	24.30%	SRP14;SEC61G;SEC61B;SEC11A;SEC11C;SPCS1;SRP19;IMMP1L
Fr._II_eTreg	VEGF signaling pathway	0.491999	2.0714	0.0122258	9/16	16.38%	HRAS;SH2D2A;BAD;MAPKAPK2;RAC1;MAPK3;MAP2K2;CASP9;RAC2
Fr._II_eTreg	Regulation of actin cytoskeleton	0.322138	2.06831	0.0120909	20/54	17.54%	TMSB4X;CFL1;PFN1;ARPC3;MYL12B;BRK1;ARPC2;HRAS;MYL12A;PPP1CA;ARPC4;ARPC1A;ARPC5L;RAC1;MAPK3;ACTB;MAP2K2;CXCR4;RAC2;ARPC1B
Fr._II_eTreg	Leukocyte transendothelial migration	0.442077	2.02871	0.0166322	12/22	22.50%	MYL12B;GNAI2;CYBA;VASP;MYL12A;RAC1;ACTB;RAP1A;CXCR4;RAC2;ACTG1;RHOA
Fr._II_eTreg	RNA polymerase	0.450272	2.01017	0.0184539	8/20	8.68%	POLR2L;POLR2J;POLR2I;POLR3K;POLR2E;POLR2G;POLR2H;POLR2F
Fr._II_eTreg	Cytosolic DNA-sensing pathway	0.424665	1.97465	0.0231415	14/22	31.55%	POLR2L;PYCARD;POLR3K;POLR2E;POLR2H;POLR2F;NFKBIA;POLR2K;CCL5;POLR3GL;NFKBIB;IRF3;RELA;IKBKG
Fr._II_eTreg	RNA transport	0.290052	1.96434	0.0241642	34/59	35.93%	SUMO3;ALYREF;EIF3I;SUMO2;SUMO1;RAN;THOC7;SEC13;RBM8A;EIF4EBP1;EIF3G;POP7;SAP18;EIF3H;PABPC1;MAGOH;RPP25L;POP4;EIF3F;EIF2S2;UBE2I;EIF3D;GEMIN7;NUP37;POP5;STRAP;NXT1;RNPS1;EIF3E;RPP30;GEMIN8;EIF4A3;THOC6;PHAX
Fr._II_eTreg	Influenza A	0.31872	1.95795	0.0247982	28/48	32.52%	PYCARD;DNAJB1;SLC25A5;NFKBIA;MAPK3;ACTB;FDPS;MAP2K2;CASP9;HNRNPUL1;TICAM1;CCL5;ACTG1;BAK1;CDK4;TRADD;BAX;NFKBIB;NXT1;CYCS;IRF3;RAB11A;KPNA2;RELA;IKBKG;RAB11B;CCND3;FADD
Fr._II_eTreg	Glutathione metabolism	0.471681	1.94835	0.0255476	13/15	41.18%	GSTO1;GPX1;GGCT;IDH2;TXNDC12;GPX4;GSTP1;SRM;PRDX6;RRM2;CHAC2;MGST3;GPX7
Fr._II_eTreg	Fc gamma R-mediated phagocytosis	0.361918	1.94172	0.0260112	13/31	17.54%	CFL1;ARPC3;ARPC2;WAS;VASP;ARPC4;ARPC1A;ARPC5L;RAC1;MAPK3;RPS6KB2;RAC2;ARPC1B
Fr._II_eTreg	Citrate cycle (TCA cycle)	0.525291	1.89905	0.0346196	10/11	41.05%	MDH2;MDH1;SDHB;SUCLG1;IDH3G;IDH2;FH;SDHD;OGDH;PDHB
Fr._II_eTreg	Fluid shear stress and atherosclerosis	0.335258	1.89756	0.0342761	24/40	35.14%	TXN;SUMO3;GSTO1;CALM3;SUMO2;CYBA;SUMO1;CALM1;TXN2;RAC1;ACTB;NQO1;RAC2;HSP90AA1;ACTG1;RHOA;GSTP1;FOS;RELA;IKBKG;CALM2;MAP2K7;IL1R2;HMOX1
Fr._II_eTreg	Colorectal cancer	0.351881	1.88648	0.0364157	18/33	27.36%	HRAS;BAD;RAC1;MAPK3;BBC3;RPS6KB2;MAP2K2;CDKN1A;CASP9;RAC2;GADD45A;BIRC5;PMAIP1;BAK1;RHOA;BAX;FOS;CYCS
Fr._II_eTreg	Phagosome	0.306694	1.87254	0.0392778	24/47	28.60%	SEC61G;ATP6V1F;SEC61B;ATP6V0E1;ATP6V0C;CYBA;ATP6V1E1;TUBA1A;ATP6V0B;CORO1A;RAC1;ACTB;ATP6V1G1;LAMP1;ATP6V0D1;STX18;ACTG1;TUBA1B;TUBA1C;CALR;ATP6AP1;TUBB4B;HLA-G;TUBA4A
Fr._II_eTreg	Nucleotide excision repair	0.420197	1.8716	0.0387614	13/20	32.96%	RBX1;RPA3;GTF2H5;POLE4;POLD4;PCNA;CETN2;CCNH;RAD23A;RPA2;RFC2;RFC4;MNAT1
Fr._II_eTreg	Yersinia infection	0.320871	1.87105	0.0381727	24/44	31.55%	ARPC3;PYCARD;ARPC2;WAS;ARPC4;ARPC1A;ARPC5L;NFKBIA;RAC1;MAPK3;ACTB;RHOG;MAP2K2;RAC2;ARPC1B;TICAM1;ACTG1;RHOA;FOS;IRF3;ARPC5;RELA;WASF2;IKBKG
Fr._II_eTreg	Glycolysis / Gluconeogenesis	0.426823	1.84948	0.0437331	12/19	26.55%	ENO1;GAPDH;PKM;AKR1A1;TPI1;PGAM1;LDHB;ADH5;ALDOA;PGK1;LDHA;GALM
Fr._II_eTreg	Measles	0.305567	1.83303	0.0477506	33/44	47.38%	CD3D;CSNK2B;BAD;IL2RG;CD3E;BCL2L1;NFKBIA;RAB9A;EIF3H;BBC3;CASP9;BAK1;CDK4;TRADD;BAX;FOS;NFKBIB;CYCS;IRF3;RELA;IKBKG;CCND3;FADD;HSPA8;CCNE1;HSPA2;CD3G;BID;TP73;CDK2;CSNK2A2;TRAF3;TP53
Fr._II_eTreg	Human T-cell leukemia virus 1 infection	0.251468	1.82814	0.048462	55/79	47.74%	CD3D;ANAPC11;HRAS;PTTG1;TSPO;SLC25A5;RAN;RANBP1;IL2RG;CD3E;CDKN2A;BCL2L1;NFKBIA;MAPK3;FDPS;MAP2K2;CDKN1A;MAD2L1;B2M;CDKN2C;ANAPC10;CDK4;VDAC2;CALR;VDAC3;BAX;CCNB2;FOS;CDC20;SRF;HLA-G;E2F1;RELA;IKBKG;CCND3;ATF4;TCF3;IL1R2;LCK;POLB;CCNE1;VDAC1;ELK1;CD3G;HLA-DRB1;CDC26;CHEK2;LTA;CDK2;E2F2;MAP2K1;CREB3;CCNA2;TP53;RANBP3
Fr._II_eTreg	Human cytomegalovirus infection	0.256578	1.82465	0.0487133	38/75	33.06%	GNG5;GNAS;HRAS;GNB2;CALM3;GNAI2;CALM1;EIF4EBP1;CDKN2A;NFKBIA;RAC1;MAPK3;RPS6KB2;MAP2K2;CDKN1A;CXCR4;CASP9;B2M;RAC2;CCL5;GNGT2;BAK1;CDK4;TRADD;RHOA;CALR;BAX;CYCS;IRF3;HLA-G;E2F1;RHEB;GNB1;RELA;IKBKG;CALM2;FADD;ATF4
Fr._II_eTreg	Collecting duct acid secretion	0.544595	1.82409	0.0479357	6/10	17.14%	ATP6V1F;ATP6V0E1;ATP6V0C;ATP6V1E1;ATP6V1G1;ATP6V0D1
Fr._I_nTreg	Oxidative phosphorylation	0.704029	4.11943	0	62/73	21.31%	COX6C;COX6A1;COX17;NDUFA1;NDUFA2;NDUFB7;NDUFA13;COX7B;NDUFS6;NDUFB3;NDUFB2;COX6B1;UQCR10;NDUFAB1;ATP6V1F;COX5A;NDUFA4;UQCRFS1;COX7A2;ATP6V0E1;NDUFB9;COX8A;COX7A2L;NDUFB11;NDUFA8;NDUFA7;NDUFS8;NDUFS5;UQCR11;NDUFA6;NDUFV2;NDUFB5;NDUFB6;NDUFA12;SDHB;UQCRQ;UQCRH;NDUFB10;COX7C;NDUFS3;COX5B;NDUFB8;NDUFA11;NDUFA3;ATP6V1E1;NDUFA9;NDUFS7;CYC1;NDUFB4;SDHD;COX4I1;ATP6V0D1;ATP6V0B;NDUFC1;NDUFS4;ATP6V0C;UQCRC…
Fr._I_nTreg	Parkinson disease	0.611285	4.02285	0	93/148	15.45%	TXN;COX6C;COX6A1;NDUFA1;NDUFA2;UBB;NDUFB7;NDUFA13;COX7B;PSMB3;NDUFS6;PSMA6;NDUFB3;NDUFB2;COX6B1;UQCR10;NDUFAB1;COX5A;PSMB6;NDUFA4;UQCRFS1;SLC25A5;COX7A2;NDUFB9;COX8A;COX7A2L;PSMA2;PSMD7;NDUFB11;NDUFA8;PSMA7;GNAI2;NDUFA7;PSMB1;PSMC3;NDUFS8;NDUFS5;PSMA5;PSMD4;UQCR11;NDUFA6;PSMD9;NDUFV2;PSMD8;UBE2L3;CALM1;PARK7;NDUFB5;UBE2L6;NDUFB6;PSMC4;VDAC1;BCL2L1;NDUFA12;SDHB;PSMB2;UQCRQ;UQCRH;NDUFB10;PSMA4;COX7…
Fr._I_nTreg	Prion disease	0.61132	3.99688	0	85/136	15.45%	COX6C;COX6A1;NDUFA1;NDUFA2;NDUFB7;NDUFA13;COX7B;PSMB3;NDUFS6;PSMA6;NDUFB3;NDUFB2;COX6B1;UQCR10;CYBA;NDUFAB1;COX5A;PSMB6;NDUFA4;UQCRFS1;SLC25A5;COX7A2;NDUFB9;COX8A;COX7A2L;PSMA2;PSMD7;NDUFB11;NDUFA8;PSMA7;NDUFA7;PSMB1;PSMC3;NDUFS8;NDUFS5;PSMA5;PSMD4;UQCR11;NDUFA6;PSMD9;NDUFV2;PSMD8;NDUFB5;NDUFB6;PSMC4;VDAC1;NDUFA12;SDHB;PSMB2;UQCRQ;UQCRH;NDUFB10;BAD;RAC2;PSMA4;COX7C;NDUFS3;PSMD13;COX5B;NDUFB8;NDUF…
Fr._I_nTreg	Huntington disease	0.563374	3.78168	0	94/160	17.78%	COX6C;COX6A1;NDUFA1;NDUFA2;NDUFB7;NDUFA13;COX7B;PSMB3;NDUFS6;PSMA6;NDUFB3;NDUFB2;COX6B1;UQCR10;NDUFAB1;COX5A;PSMB6;NDUFA4;UQCRFS1;SLC25A5;COX7A2;NDUFB9;COX8A;COX7A2L;PSMA2;PSMD7;NDUFB11;POLR2L;NDUFA8;AP2S1;PSMA7;NDUFA7;PSMB1;PSMC3;NDUFS8;NDUFS5;PSMA5;PSMD4;UQCR11;NDUFA6;PSMD9;POLR2J;NDUFV2;PSMD8;AP2M1;NDUFB5;NDUFB6;PSMC4;VDAC1;DCTN3;NDUFA12;SDHB;PSMB2;UQCRQ;UQCRH;NDUFB10;PSMA4;COX7C;NDUFS3;PSMD13…
Fr._I_nTreg	Diabetic cardiomyopathy	0.5808	3.61082	0	59/99	16.36%	COX6C;COX6A1;NDUFA1;NDUFA2;NDUFB7;NDUFA13;COX7B;NDUFS6;NDUFB3;NDUFB2;COX6B1;UQCR10;CYBA;NDUFAB1;COX5A;NDUFA4;UQCRFS1;SLC25A5;COX7A2;NDUFB9;COX8A;COX7A2L;NDUFB11;NDUFA8;NDUFA7;GAPDH;NDUFS8;NDUFS5;UQCR11;NDUFA6;NDUFV2;PPP1CA;NDUFB5;NDUFB6;VDAC1;NDUFA12;SDHB;UQCRQ;UQCRH;NDUFB10;RAC2;COX7C;NDUFS3;COX5B;NDUFB8;NDUFA11;NDUFA3;NDUFA9;NDUFS7;MPC2;CYC1;NDUFB4;SDHD;COX4I1;VDAC3;NDUFC1;NDUFS4;VDAC2;UQCRC2
Fr._I_nTreg	Alzheimer disease	0.539406	3.6005	0	97/171	18.10%	COX6C;COX6A1;NDUFA1;NDUFA2;NDUFB7;NDUFA13;COX7B;PSMB3;NDUFS6;PSMA6;NDUFB3;NDUFB2;COX6B1;UQCR10;HSD17B10;NDUFAB1;COX5A;PSMB6;NDUFA4;UQCRFS1;SLC25A5;COX7A2;NDUFB9;COX8A;PSENEN;COX7A2L;PSMA2;PSMD7;NDUFB11;NDUFA8;PSMA7;NDUFA7;GAPDH;PSMB1;PSMC3;NDUFS8;NDUFS5;PSMA5;PSMD4;UQCR11;NDUFA6;PSMD9;NDUFV2;PSMD8;CALM1;NDUFB5;NDUFB6;PSMC4;VDAC1;NDUFA12;SDHB;PSMB2;UQCRQ;UQCRH;NDUFB10;BAD;PSMA4;COX7C;NDUFS3;PSMD13…
Fr._I_nTreg	Thermogenesis	0.582516	3.59488	0	57/101	12.13%	COX6C;COX6A1;COX17;NDUFA1;NDUFA2;NDUFB7;NDUFA13;COX7B;NDUFS6;NDUFB3;NDUFB2;COX6B1;UQCR10;NDUFAB1;COX5A;NDUFA4;UQCRFS1;COX7A2;NDUFB9;COX8A;COX7A2L;NDUFB11;NDUFA8;COA3;NDUFA7;NDUFS8;NDUFS5;RHEB;UQCR11;NDUFA6;COX14;NDUFV2;NDUFB5;NDUFB6;NDUFA12;SDHB;UQCRQ;UQCRH;NDUFB10;COX7C;NDUFS3;COA6;COX5B;NDUFB8;ACTB;NDUFA11;NDUFA3;NDUFA9;NDUFS7;COA4;NDUFAF3;GNAS;CYC1;NDUFB4;NDUFAF2;SDHD;COX4I1
Fr._I_nTreg	Retrograde endocannabinoid signaling	0.665298	3.57561	0	35/50	15.42%	NDUFA1;NDUFA2;NDUFB7;NDUFA13;NDUFS6;NDUFB3;NDUFB2;NDUFAB1;NDUFA4;GNG5;NDUFB9;NDUFB11;NDUFA8;GNAI2;NDUFA7;NDUFS8;NDUFS5;NDUFA6;NDUFV2;NDUFB5;NDUFB6;NDUFA12;NDUFB10;NDUFS3;NDUFB8;NDUFA11;NDUFA3;NDUFA9;NDUFS7;GNB1;GNAI3;NDUFB4;GNB2;NDUFC1;NDUFS4
Fr._I_nTreg	Non-alcoholic fatty liver disease	0.577579	3.51969	0	60/91	21.26%	COX6C;COX6A1;NDUFA1;NDUFA2;NDUFB7;NDUFA13;COX7B;NDUFS6;NDUFB3;NDUFB2;COX6B1;UQCR10;NDUFAB1;COX5A;NDUFA4;UQCRFS1;COX7A2;NDUFB9;COX8A;COX7A2L;NDUFB11;NDUFA8;NDUFA7;NDUFS8;NDUFS5;UQCR11;NDUFA6;NDUFV2;NDUFB5;NDUFB6;NDUFA12;SDHB;UQCRQ;UQCRH;NDUFB10;COX7C;NDUFS3;COX5B;NDUFB8;NDUFA11;NDUFA3;NDUFA9;NDUFS7;XBP1;CYCS;CYC1;NDUFB4;SDHD;COX4I1;GSK3A;NDUFC1;NDUFS4;BID;UQCRC2;TGFB1;NDUFB1;UQCRC1;EIF2S1;PRKAG1;F…
Fr._I_nTreg	Proteasome	0.67939	3.51841	0	30/41	14.54%	POMP;PSMB3;PSMA6;PSME1;PSMB6;PSMB10;PSMA2;PSMD7;PSME2;PSMA7;PSMB1;PSMC3;PSMA5;PSMD4;PSMB9;PSMD9;PSMD8;PSMC4;PSMB2;PSMA4;PSMD13;PSMB8;PSMD14;PSMB5;PSMC2;ADRM1;PSMD11;PSME3;PSMC5;PSMB7
Fr._I_nTreg	Amyotrophic lateral sclerosis	0.501035	3.43135	0	100/189	18.16%	COX6C;COX6A1;PFN1;NDUFA1;NDUFA2;NDUFB7;NDUFA13;COX7B;PSMB3;NDUFS6;PSMA6;NDUFB3;ALYREF;NDUFB2;COX6B1;UQCR10;NDUFAB1;COX5A;PSMB6;NDUFA4;UQCRFS1;COX7A2;NDUFB9;COX8A;COX7A2L;PSMA2;PSMD7;NDUFB11;NDUFA8;PSMA7;NDUFA7;PSMB1;PSMC3;NDUFS8;NDUFS5;PSMA5;PSMD4;UQCR11;NXT1;NDUFA6;PSMD9;NDUFV2;PSMD8;RAB8A;NDUFB5;NDUFB6;PSMC4;VDAC1;DCTN3;BCL2L1;NDUFA12;SDHB;PSMB2;UQCRQ;UQCRH;NDUFB10;BAD;PSMA4;COX7C;NDUFS3;PSMD13…
Fr._I_nTreg	Pathways of neurodegeneration	0.475289	3.29207	0	117/222	20.71%	COX6C;COX6A1;NDUFA1;NDUFA2;UBB;NDUFB7;NDUFA13;COX7B;PSMB3;NDUFS6;PSMA6;NDUFB3;NDUFB2;COX6B1;UQCR10;HSD17B10;NDUFAB1;COX5A;PSMB6;NDUFA4;UQCRFS1;SLC25A5;COX7A2;NDUFB9;COX8A;COX7A2L;PSMA2;PSMD7;NDUFB11;NDUFA8;PSMA7;NDUFA7;PSMB1;PSMC3;NDUFS8;NDUFS5;PSMA5;PSMD4;UQCR11;NDUFA6;PSMD9;NDUFV2;PSMD8;UBE2L3;CALM1;RAB8A;PARK7;NDUFB5;UBE2L6;NDUFB6;PSMC4;VDAC1;DCTN3;BCL2L1;NDUFA12;SDHB;PSMB2;UQCRQ;UQCRH;NDUFB10…
Fr._I_nTreg	Cardiac muscle contraction	0.664528	2.99904	0	22/28	20.68%	COX6C;COX6A1;COX7B;COX6B1;UQCR10;COX5A;TPM3;UQCRFS1;COX7A2;COX8A;COX7A2L;UQCR11;UQCRQ;UQCRH;COX7C;COX5B;TPM4;CYC1;COX4I1;UQCRC2;ATP1B3;UQCRC1
Fr._I_nTreg	Human cytomegalovirus infection	0.459306	2.70812	0	55/76	35.00%	GNG5;TRADD;GNAI2;RHEB;B2M;CALM1;RAC2;GNB1;EIF4EBP1;HLA-C;GNAI3;GNAS;CYCS;CALR;NFKBIA;GNB2;CALM3;TAPBP;PTGER2;RHOA;MYC;HLA-A;BID;TAP1;CALM2;E2F2;MAP2K1;CDKN2A;BAK1;PTGER4;FAS;RPS6KB2;HRAS;ATF4;HLA-G;CASP9;STAT3;FADD;PXN;PDIA3;AKT1;CREB3;GNAI1;ELK1;HLA-F;IL1R1;HLA-E;CXCR4;MAP2K2;NFKB1;RELA;TBK1;RAC1;IKBKG;CDK6
Fr._I_nTreg	Spinocerebellar ataxia	0.465289	2.62265	0	30/65	15.45%	PSMB3;PSMA6;PSMB6;SLC25A5;PSMA2;PSMD7;PSMA7;PSMB1;PSMC3;PSMA5;PSMD4;PSMD9;PSMD8;PSMC4;VDAC1;PSMB2;PSMA4;PSMD13;PSMD14;PSMB5;BECN1;XBP1;CYCS;PSMC2;ADRM1;PSMD11;PSMC5;PSMB7;VDAC3;VDAC2
Fr._I_nTreg	Epstein-Barr virus infection	0.404269	2.50283	0	79/107	42.94%	PSMD7;TRADD;PSMC3;PSMD4;B2M;PSMD8;CD3D;PSMC4;PSMD13;PSMD14;ISG15;HLA-C;CYCS;PSMC2;CALR;NFKBIA;ADRM1;RELB;VIM;PSMD11;CD3E;TAPBP;PSMC5;MYD88;MYC;HLA-A;BID;TAP1;SAP30;E2F2;HLA-DPA1;NFKBIE;PSMC1;BAK1;CIR1;IRF7;FAS;HLA-G;CASP9;STAT3;FADD;PDIA3;AKT1;OAS1;PSMD6;RUNX3;HLA-DRB1;CR2;NFKB2;HLA-F;HLA-E;NFKBIB;STAT1;DDX58;NFKB1;RELA;TBK1;RAC1;PSMD3;HLA-DPB1;IKBKG;CDK6;OAS3;CD3G;OAS2;PSMD2;CD58;TP53;CDK4;PSMD1…
Fr._I_nTreg	Influenza A	0.419996	2.46669	6.71593e-05	60/77	43.82%	SLC25A5;TRADD;PYCARD;TNFSF10;NXT1;VDAC1;ACTB;CYCS;NFKBIA;FDPS;RAB11A;KPNA2;TICAM1;MYD88;BID;IFNGR2;ACTG1;HNRNPUL1;HLA-DPA1;MAP2K1;CASP1;BAK1;EIF2S1;IRF7;FAS;IFIH1;CASP9;FADD;TLR3;AKT1;OAS1;HLA-DRB1;TLR7;RSAD2;SOCS3;CALCOCO2;MX2;NFKBIB;STAT1;MX1;DDX58;MAP2K2;NFKB1;RELA;TBK1;HLA-DPB1;IKBKG;DNAJC3;CDK6;PML;OAS3;OAS2;CDK4;HLA-DRB5;IRF9;EIF2AK2;RAB11B;BAX;IFNGR1;FASLG
Fr._I_nTreg	Spliceosome	0.413816	2.45911	6.34282e-05	49/75	36.94%	ALYREF;LSM3;SNRPG;LSM7;BUD31;SF3B6;SNRPC;BCAS2;SNRPB;SF3B5;TXNL4A;LSM4;MAGOH;SNRPD2;RBM8A;CCDC12;SNRPE;SNRPD1;SF3B4;LSM6;ZMAT2;SNRPF;SYF2;CTNNBL1;LSM5;SNU13;PUF60;HSPA8;LSM2;SNRNP40;SNRPB2;HNRNPC;CWC15;PCBP1;ISY1;SNRPD3;SART1;PPIL1;U2AF1L4;HNRNPA1;EIF4A3;USP39;SF3B2;CDC5L;PPIE;PRPF31;SLU7;SRSF4;EFTUD2
Fr._I_nTreg	Shigellosis	0.39723	2.44408	6.00899e-05	66/101	38.00%	RBX1;ARPC3;PFN1;UBB;MYL12B;MYL12A;TRADD;ARPC2;PYCARD;ARPC1B;CAPNS1;VDAC1;BCL2L1;ACTB;HCLS1;BECN1;UBE2N;CYCS;ARPC4;CASP4;NFKBIA;TNIP1;SKP1;CAPN1;ARF1;RHOA;GSK3A;MYD88;ARPC5L;ILK;ACTR3;ARF6;ACTG1;CAPN2;RIPK2;UBC;UBE2V2;CASP1;HK1;ARPC5;RPS6KB2;UBE2D3;PXN;RBCK1;AKT1;GABARAP;ELMO2;U2AF1L4;CALCOCO2;IL1R1;NFKBIB;WASF2;CAST;NFKB1;RELA;TBK1;RRAGC;RRAGA;RAC1;IKBKG;ARPC1A;SHARPIN;ACTR2;GABARAPL2;ELMO1;TP53
Fr._I_nTreg	Kaposi sarcoma-associated herpesvirus infection	0.401388	2.36208	0.000228342	56/75	42.96%	UBB;GNG5;TRADD;CALM1;GNB1;BECN1;HLA-C;CYCS;NFKBIA;GNB2;CALM3;TICAM1;ATG3;MYC;HLA-A;BID;CALM2;E2F2;CLEC2B;MAP2K1;UBC;BAK1;MAPKAPK2;IRF7;FAS;HRAS;MICB;HLA-G;CASP9;STAT3;FADD;TLR3;AKT1;GABARAP;HLA-F;HLA-E;STAT1;FOS;MAP2K2;NFKB1;RELA;TBK1;RAC1;IKBKG;CDK6;CD200R1;GNG2;GABARAPL2;TP53;CCR8;CDK4;IRF9;EIF2AK2;BAX;HLA-B;IFNGR1
Fr._I_nTreg	Human immunodeficiency virus 1 infection	0.376866	2.33687	0.000380569	58/94	36.84%	CFL1;RBX1;GNG5;TRADD;APOBEC3G;GNAI2;B2M;CALM1;CD3D;BCL2L1;BAD;RAC2;APOBEC3C;BST2;GNB1;HLA-C;GNAI3;CYCS;CALR;NFKBIA;SKP1;GNB2;CD3E;CALM3;TAPBP;MYD88;HLA-A;BID;TAP1;CALM2;MAP2K1;BAK1;RNF7;FAS;RPS6KB2;HRAS;APOBEC3F;HLA-G;CASP9;FADD;PXN;PDIA3;AKT1;GNAI1;HLA-F;HLA-E;CXCR4;FOS;MAP2K2;NFKB1;RELA;TBK1;RAC1;IKBKG;AP1S1;GNG2;WEE1;CD3G
Fr._I_nTreg	Hepatitis C	0.399969	2.30207	0.000570854	52/72	40.43%	TRADD;BAD;CD81;YWHAQ;PPP2R1A;ARAF;CYCS;NFKBIA;YWHAH;PSME3;TICAM1;YWHAE;MYC;BID;YWHAZ;E2F2;MAP2K1;CLDN5;BAK1;LDLR;EIF2S1;IRF7;FAS;HRAS;CASP9;STAT3;FADD;PPP2CA;TLR3;AKT1;YWHAB;OAS1;IFIT1;RSAD2;SOCS3;MX2;STAT1;MX1;DDX58;MAP2K2;NFKB1;RELA;TBK1;IKBKG;CDK6;OAS3;OAS2;TP53;CDK4;IRF9;EIF2AK2;EIF2AK1
Fr._I_nTreg	Herpes simplex virus 1 infection	-0.202465	-2.2832	0.0148217	97/188	27.03%	ZNF548;ZNF573;ZNF224;ZNF398;ZNF33A;ZNF347;TSC1;ZNF577;ZNF780B;ZNF737;ZNF540;ZNF91;ZNF33B;ZNF606;ZNF772;MAVS;ZNF589;ZFP14;ZNF721;ZNF248;ZNF354C;ZNF234;ZNF141;ZNF699;ZNF431;ZNF470;ZNF841;ZNF793;ZNF268;ZNF226;ZNF546;ZNF484;ZNF549;ZNF433;ZNF14;ZNF563;ZNF850;ZNF782;ZNF37A;RBAK;ZNF557;ZNF607;ZNF208;ZNF662;ZNF551;ZNF519;ZNF791;ZNF83;ZNF709;ZNF879;ZNF736;ZNF605;ZNF417;ZNF324;ZNF888;ZNF316;ZNF529;ZNF790;Z…
Fr._I_nTreg	Antigen processing and presentation	0.455937	2.23817	0.00138991	28/37	39.59%	PSME1;CD74;PSME2;B2M;CTSS;IFI30;HSPA5;HLA-C;CALR;PSME3;TAPBP;RFXANK;CTSB;HSPA8;HLA-A;TAP1;HLA-DPA1;HLA-G;PDIA3;CANX;HLA-DRB1;HLA-F;HLA-E;HSP90AA1;HLA-DPB1;NFYC;HSP90AB1;HLA-DRB5
Fr._I_nTreg	Neutrophil extracellular trap formation	0.466958	2.23259	0.00133199	23/34	33.53%	CYBA;SLC25A5;VDAC1;RAC2;ACTB;CASP4;GSDMD;VDAC3;VDAC2;ACTG1;MAP2K1;CASP1;SELPLG;CR1;HAT1;ITGB2;AKT1;ITGAM;TLR7;MAP2K2;NFKB1;RELA;RAC1
Fr._I_nTreg	Vibrio cholerae infection	0.527556	2.22839	0.00137005	13/23	17.14%	SEC61B;SEC61G;ATP6V1F;ATP6V0E1;PDIA4;ACTB;ATP6V1E1;GNAS;ARF1;ATP6V0D1;ATP6V0B;ATP6V0C;ACTG1
Fr._I_nTreg	Pathogenic Escherichia coli infection	0.370847	2.21361	0.00153692	50/84	35.33%	ARPC3;TRADD;ARPC2;GAPDH;PYCARD;TNFSF10;BRK1;ARPC1B;ACTB;HCLS1;TUBA1C;ABCF2;CYCS;ARPC4;CASP4;NFKBIA;TUBB4B;MYO1G;ARF1;MYO1F;RHOA;MYD88;ARPC5L;ACTR3;ARF6;ACTG1;EZR;CLDN5;CASP1;BAK1;ARPC5;FAS;CASP9;FADD;SLC9A3R1;TUBB;TMBIM6;IL1R1;SEC24D;NFKBIB;WASF2;TMED10;FOS;NFKB1;RELA;RAC1;IKBKG;MYO1C;MYO6;ARPC1A
Fr._I_nTreg	B cell receptor signaling pathway	0.496256	2.20959	0.00147999	21/28	34.59%	IFITM1;RAC2;CD81;NFKBIA;CD79B;CD79A;MAP2K1;NFKBIE;HRAS;DAPP1;CARD11;AKT1;CR2;VAV1;NFKBIB;FOS;MAP2K2;NFKB1;RELA;RAC1;IKBKG
Fr._I_nTreg	Tuberculosis	0.393316	2.20255	0.00159024	39/64	34.33%	CD74;TRADD;CALM1;CTSS;BAD;CORO1A;CYCS;LSP1;CALM3;RAB7A;RFXANK;ATP6V0D1;ATP6V0B;RHOA;MYD88;BID;IFNGR2;ATP6V0C;CALM2;RIPK2;HLA-DPA1;CEBPB;TGFB1;ATP6AP1;CR1;CASP9;LAMP1;FADD;ITGB2;AKT1;HLA-DRB1;ITGAM;TLR1;STAT1;CTSD;NFKB1;RELA;HLA-DPB1;RAB5A
Fr._I_nTreg	Rheumatoid arthritis	0.480186	2.17143	0.0020472	20/28	34.29%	ATP6V1F;ATP6V0E1;LTB;ATP6V1E1;ATP6V0D1;ATP6V0B;ATP6V0C;HLA-DPA1;TNFSF13B;TGFB1;ATP6AP1;ITGB2;IL15;HLA-DRB1;ATP6V1G1;FOS;CSF1;TNFRSF11A;ATP6V1D;HLA-DPB1
Fr._I_nTreg	Acute myeloid leukemia	0.501303	2.14808	0.00258787	19/24	36.20%	BAD;EIF4EBP1;ARAF;RARA;PIM2;MYC;MAP2K1;RPS6KB2;HRAS;STAT3;AKT1;PIM1;ITGAM;STAT5A;MAP2K2;NFKB1;RELA;IKBKG;PML
Fr._I_nTreg	Leukocyte transendothelial migration	0.462068	2.14353	0.00265171	20/31	30.16%	MYL12B;MYL12A;CYBA;GNAI2;RAC2;ACTB;GNAI3;VASP;MSN;RHOA;ACTG1;EZR;CLDN5;PXN;RAP1B;ITGB2;GNAI1;ITGAM;VAV1;CXCR4
Fr._I_nTreg	Phagosome	0.386286	2.12847	0.00281859	37/61	34.33%	SEC61B;SEC61G;CYBA;ATP6V1F;ATP6V0E1;CTSS;ACTB;CORO1A;ATP6V1E1;HLA-C;TUBA1C;CALR;TUBB4B;RAB7A;ATP6V0D1;ATP6V0B;HLA-A;ATP6V0C;TAP1;ACTG1;STX18;HLA-DPA1;ATP6AP1;HLA-G;LAMP1;TUBB;ITGB2;CANX;HLA-DRB1;ITGAM;ATP6V1G1;HLA-F;HLA-E;RAC1;ATP6V1D;HLA-DPB1;RAB5A
Fr._I_nTreg	NOD-like receptor signaling pathway	0.364967	2.12169	0.00300996	46/73	37.95%	TXN;CYBA;PYCARD;CARD16;VDAC1;BCL2L1;CASP4;NFKBIA;CARD17;TXN2;GSDMD;SUGT1;TICAM1;YWHAE;RHOA;CTSB;MYD88;VDAC3;VDAC2;RIPK2;GBP1;CASP1;IRF7;TRIP6;IFI16;TRPV2;GBP4;FADD;RBCK1;OAS1;GABARAP;TANK;ANTXR2;NFKBIB;STAT1;NFKB1;RELA;HSP90AA1;TBK1;IKBKG;CARD6;SHARPIN;OAS3;OAS2;GABARAPL2;HSP90AB1
Fr._I_nTreg	Protein processing in endoplasmic reticulum	0.338909	2.11078	0.00329081	64/102	40.45%	RBX1;SSR4;SEC61B;SEC61G;PDIA6;DNAJB11;DAD1;LMAN2;PDIA4;BCAP31;RPN1;HSPA5;RPN2;FBXO6;XBP1;RNF5;HERPUD1;CALR;PPP1R15A;SEC13;SKP1;CAPN1;P4HB;HSPBP1;HSPA8;VCP;SSR2;EDEM2;RAD23A;CAPN2;BAG1;BAK1;TRAM1;DDOST;EIF2S1;ERP29;UBE2D3;HYOU1;SIL1;SEC23B;ATF4;PDIA3;SSR3;CANX;SEC62;DNAJB12;UBE2J1;SEC24D;NSFL1C;DNAJA1;HSP90AA1;DNAJC3;PREB;ERN1;UBE2J2;LMAN1;DNAJC1;STUB1;HSP90AB1;UBE2G1;UBQLN2;EIF2AK2;EIF2AK1;SEC61A1
Fr._I_nTreg	Salmonella infection	0.330598	2.10838	0.00332726	76/120	43.36%	TXN;ARPC3;PFN1;MYL12B;MYL12A;TRADD;ARPC2;GAPDH;PYCARD;TNFSF10;BRK1;S100A10;ARPC1B;DYNLRB1;RRAS;DCTN3;ACTB;ANXA2;DYNLL1;TUBA1C;CYCS;ARPC4;CASP4;NFKBIA;TUBB4B;SKP1;TXN2;GSDMD;RAB7A;ARF1;RHOA;MYD88;LY96;MYC;ARPC5L;DYNLT1;ACTR3;ARF6;ACTG1;RIPK2;MAP2K1;CASP1;BAK1;ARPC5;ARL8A;HRAS;FADD;TUBB;AKT1;ELMO2;ACTR1A;RHOG;DNM2;FOS;MAP2K2;NFKB1;RELA;HSP90AA1;RAC1;RAB5A;IKBKG;MYO6;ARPC1A;DCTN2;ACTR2;ELMO1;HSP90AB…
Fr._I_nTreg	Pertussis	0.475589	2.10776	0.00329827	18/27	32.95%	CFL1;GNAI2;PYCARD;CALM1;GNAI3;CALM3;TICAM1;RHOA;MYD88;LY96;CALM2;CASP1;ITGB2;GNAI1;ITGAM;FOS;NFKB1;RELA
Fr._I_nTreg	Apelin signaling pathway	0.437652	2.09367	0.00385712	19/32	27.36%	GNG5;GNAI2;CALM1;RRAS;RRAS2;GNB1;BECN1;GNAI3;GNB2;CALM3;CALM2;MAP2K1;PRKAG1;RPS6KB2;HRAS;AKT1;GABARAP;GNAI1;NOS3
Fr._I_nTreg	Renin secretion	0.560302	2.08668	0.00408611	11/15	26.40%	GNAI2;CALM1;GNAI3;ORAI1;GNAS;CALM3;PTGER2;CTSB;CALM2;PTGER4;GNAI1
Fr._I_nTreg	Platelet activation	0.431836	2.07974	0.00430336	19/34	27.36%	MYL12B;MYL12A;VAMP8;GNAI2;PPP1CA;ACTB;GNAI3;ORAI1;GNAS;VASP;FERMT3;RHOA;ACTG1;TBXAS1;RAP1B;GP5;AKT1;GNAI1;NOS3
Fr._I_nTreg	Chemokine signaling pathway	0.388776	2.07257	0.004681	34/50	38.88%	GNG5;GNAI2;WAS;BAD;RAC2;GNB1;GNAI3;NFKBIA;ARRB2;GNB2;RHOA;GSK3A;MAP2K1;HRAS;STAT3;PXN;RAP1B;AKT1;GRK6;GNAI1;VAV1;GRK5;NFKBIB;CXCR4;STAT1;CCR2;NFKB1;RELA;RAC1;IKBKG;GNG2;SHC1;ELMO1;CCR8
Fr._I_nTreg	Synaptic vesicle cycle	0.519984	2.07175	0.00456683	13/19	29.07%	ATP6V1F;ATP6V0E1;AP2S1;AP2M1;ATP6V1E1;NAPA;CLTB;ATP6V0D1;ATP6V0B;ATP6V0C;CLTA;ATP6V1G1;DNM2
Fr._I_nTreg	Protein export	0.508447	2.05603	0.00540952	9/19	11.28%	SEC61B;SEC61G;SEC11C;SPCS2;SPCS1;SRP14;SEC11A;HSPA5;SRP19
Fr._I_nTreg	Cytosolic DNA-sensing pathway	0.459908	2.04866	0.00573509	19/27	34.59%	POLR2L;PYCARD;POLR2E;POLR3K;NFKBIA;POLR2F;POLR2K;ZBP1;CASP1;POLR3GL;IRF7;POLR2H;TREX1;NFKBIB;DDX58;NFKB1;RELA;TBK1;IKBKG
Fr._I_nTreg	Bacterial invasion of epithelial cells	0.416024	2.02875	0.00679835	27/36	41.49%	ARPC3;ARPC2;ARPC1B;ACTB;HCLS1;ARPC4;CLTB;RHOA;ARPC5L;ILK;ACTR3;ACTG1;ARPC5;MAD2L2;PXN;CLTA;ELMO2;RHOG;DNM2;WASF2;RAC1;ARPC1A;SHC1;ACTR2;ELMO1;ARHGAP10;VCL
Fr._I_nTreg	Tight junction	0.367063	2.02137	0.00700248	25/61	20.91%	MYL6;ARPC3;MYL12B;MYL12A;ARPC2;ARPC1B;RAB8A;WAS;ACTB;HCLS1;PCNA;PPP2R1A;TUBA1C;ARPC4;VASP;YBX3;MSN;RHOA;ARPC5L;ACTR3;ACTG1;EZR;CLDN5;ARPC5;PRKAG1
Fr._I_nTreg	Gastric acid secretion	0.520138	1.99574	0.00876137	10/17	20.60%	GNAI2;CALM1;ACTB;GNAI3;GNAS;CALM3;ACTG1;EZR;CALM2;ATP1B3
Fr._I_nTreg	C-type lectin receptor signaling pathway	0.425027	1.99376	0.00876929	21/33	34.59%	PYCARD;CALM1;RRAS;RRAS2;LSP1;NFKBIA;BCL3;RELB;CALM3;RHOA;CALM2;CASP1;MAPKAPK2;HRAS;AKT1;CYLD;NFKB2;STAT1;NFKB1;RELA;IKBKG
Fr._I_nTreg	Yersinia infection	0.352875	1.98702	0.00903852	39/60	40.93%	ARPC3;ARPC2;PYCARD;ARPC1B;WAS;RAC2;ACTB;ARPC4;NFKBIA;TICAM1;RHOA;MYD88;ARPC5L;ACTR3;ARF6;ACTG1;MAP2K1;CASP1;RPS6KA1;ARPC5;PXN;AKT1;ELMO2;RHOG;VAV1;WASF2;FOS;MAP2K2;NFKB1;RELA;TBK1;RAC1;IKBKG;ARPC1A;ACTR2;ELMO1;TAB1;MAP2K3;LCK
Fr._I_nTreg	Fc gamma R-mediated phagocytosis	0.415826	1.98699	0.00885406	23/33	37.15%	CFL1;ARPC3;ARPC2;ARPC1B;WAS;RAC2;BIN1;ARPC4;VASP;ARPC5L;ACTR3;ARF6;MAP2K1;ARPC5;RPS6KB2;AKT1;DNM2;MARCKSL1;VAV1;WASF2;RAC1;ARPC1A;ACTR2
Fr._I_nTreg	Human T-cell leukemia virus 1 infection	0.323322	1.98286	0.00890533	54/100	34.86%	ANAPC11;SLC25A5;IL2RG;B2M;RANBP1;CD3D;CDC26;VDAC1;RAN;BCL2L1;HLA-C;CALR;LTA;NFKBIA;RELB;FDPS;CD3E;TSPO;VDAC3;VDAC2;MYC;HLA-A;CDKN2C;IL15RA;E2F2;HLA-DPA1;MAP2K1;CDKN2A;TGFB1;MAD2L1;HRAS;ATF4;HLA-G;ITGB2;CDKN2B;CANX;AKT1;CREB3;IL15;HLA-DRB1;ELK1;ANAPC10;NFKB2;HLA-F;IL1R1;HLA-E;FOS;STAT5A;MAP2K2;NFKB1;RELA;HLA-DPB1;IKBKG;POLB
Fr._I_nTreg	cGMP-PKG signaling pathway	0.399474	1.97069	0.00969333	20/38	27.36%	SLC25A5;GNAI2;CALM1;PPP1CA;VDAC1;BAD;GNAI3;VASP;CALM3;RHOA;VDAC3;VDAC2;CALM2;MAP2K1;ATP1B3;ATF4;AKT1;CREB3;GNAI1;NOS3
Fr._I_nTreg	Regulation of actin cytoskeleton	0.340886	1.94377	0.0120318	36/66	35.33%	TMSB4X;CFL1;ARPC3;PFN1;MYL12B;MYL12A;ARPC2;BRK1;ARPC1B;PPP1CA;RRAS;RAC2;ACTB;RRAS2;ARAF;ARPC4;MSN;RHOA;ARPC5L;ACTR3;ACTG1;EZR;MAP2K1;ARPC5;HRAS;PXN;ITGB2;ITGAM;ITGAE;VAV1;CXCR4;WASF2;MAP2K2;RAC1;PIP4K2A;ARPC1A
Fr._I_nTreg	Legionellosis	0.43154	1.94158	0.0120633	17/26	33.83%	PYCARD;CYCS;NFKBIA;ARF1;MYD88;HSPA8;VCP;CASP1;CR1;CASP9;ITGB2;RAB1B;ITGAM;NFKB2;NFKB1;RELA;HSF1
Fr._I_nTreg	Measles	0.342925	1.93514	0.0126011	45/70	40.43%	IL2RG;TRADD;CD3D;BCL2L1;BAD;CYCS;NFKBIA;CD3E;MSN;CSNK2B;MYD88;HSPA8;BID;BAK1;EIF2S1;IRF7;FAS;IFIH1;CASP9;STAT3;FADD;AKT1;OAS1;TLR7;MX2;NFKBIB;STAT1;FOS;STAT5A;MX1;DDX58;NFKB1;RELA;TBK1;IKBKG;CDK6;SLAMF1;OAS3;CD3G;OAS2;TP53;CDK4;IRF9;EIF2AK2;EIF2AK1
Fr._I_nTreg	Endocytosis	0.305928	1.93146	0.0128494	56/118	30.16%	ARPC3;CHMP2A;CHMP4A;IL2RG;CAPZB;AP2S1;ARPC2;SNF8;AP2M1;ARPC1B;RAB8A;CHMP1A;SMAP1;BIN1;HLA-C;CHMP2B;ARPC4;ACAP3;CLTB;SH3GLB2;RAB11A;ARRB2;ARF5;RAB7A;ARF1;CHMP5;SNX3;RHOA;HSPA8;ARF3;HLA-A;ARPC5L;SNX6;EHD4;ACTR3;ARF6;CAPZA2;SNX1;CAPZA1;VPS29;LDLR;ARPC5;PSD3;HRAS;HLA-G;VPS25;TSG101;CLTA;GRK6;ARFGAP3;DNM2;HLA-F;SNX5;GRK5;HLA-E;CXCR4
Fr._I_nTreg	Lipid and atherosclerosis	0.328401	1.92451	0.0135986	42/76	35.45%	CYBA;PYCARD;TNFSF10;CALM1;BCL2L1;BAD;HSPA5;XBP1;CYCS;NFKBIA;CALM3;TICAM1;RHOA;MYD88;HSPA8;LY96;BID;CALM2;CASP1;LDLR;EIF2S1;IRF7;FAS;HRAS;ATF4;CASP9;STAT3;CD40LG;RAP1B;AKT1;TANK;CYP2J2;NOS3;VAV1;FOS;NFKB1;RELA;HSP90AA1;TBK1;RAC1;IKBKG;ERN1
Fr._I_nTreg	PD-L1 expression and PD-1 checkpoint pathway in cancer	0.396449	1.92442	0.01336	27/37	42.96%	CD3D;NFKBIA;CD3E;TICAM1;CSNK2B;MYD88;IFNGR2;MAP2K1;NFKBIE;RPS6KB2;HRAS;PDCD1;STAT3;AKT1;NFKBIB;STAT1;FOS;MAP2K2;NFKB1;RELA;IKBKG;CD3G;BATF;MAP2K3;LCK;ZAP70;IFNGR1
Fr._I_nTreg	Apoptosis	0.335278	1.92433	0.0131296	50/75	43.82%	TRADD;TNFSF10;CTSS;BCL2L1;BAD;ACTB;BECN1;TUBA1C;CYCS;NFKBIA;CAPN1;CTSH;LMNA;CTSB;BID;ACTG1;CAPN2;MAP2K1;DIABLO;BAK1;EIF2S1;FAS;HRAS;ATF4;CASP9;DAXX;FADD;PMAIP1;CTSC;AKT1;CTSO;CTSD;CTSW;FOS;MAP2K2;NFKB1;RELA;IKBKG;ERN1;PARP1;TP53;CASP10;ENDOG;PRF1;BAX;BCL2A1;CASP6;GADD45B;PARP3;FASLG
Fr._I_nTreg	Toxoplasmosis	0.360614	1.91334	0.0141843	33/47	44.19%	GNAI2;BCL2L1;BAD;GNAI3;SOCS1;CYCS;NFKBIA;ALOX5;MYD88;HSPA8;LY96;IFNGR2;HLA-DPA1;TGFB1;LDLR;CASP9;STAT3;CD40LG;AKT1;GNAI1;HLA-DRB1;NFKBIB;STAT1;NFKB1;RELA;HLA-DPB1;IKBKG;HLA-DRB5;TAB1;MAP2K3;IFNGR1;PPIF;LAMA2
Fr._I_nTreg	Estrogen signaling pathway	0.39319	1.91278	0.014005	23/35	37.95%	GNAI2;CALM1;GNAI3;GNAS;RARA;CALM3;HSPA8;CALM2;MAP2K1;HRAS;ATF4;AKT1;CREB3;GNAI1;NOS3;EBAG9;HBEGF;CTSD;FOS;MAP2K2;HSP90AA1;SHC1;HSP90AB1
Fr._I_nTreg	Fluid shear stress and atherosclerosis	0.367068	1.91188	0.0138128	29/47	38.00%	TXN;CYBA;GSTO1;SUMO3;CALM1;RAC2;SUMO1;ACTB;SUMO2;TXN2;CALM3;GSTP1;RHOA;ACTG1;KEAP1;CALM2;NQO1;AKT1;NOS3;IL1R1;FOS;NFKB1;RELA;MGST3;HSP90AA1;RAC1;IKBKG;HSP90AB1;TP53
Fr._I_nTreg	Glycolysis / Gluconeogenesis	0.41101	1.88684	0.0167573	20/31	35.80%	ENO1;LDHA;TPI1;GAPDH;PFKP;PGK1;PKM;PGAM1;ALDOA;ADH5;GALM;HK1;G6PC3;AKR1A1;DLD;PCK2;PDHB;LDHB;PGM1;PGM2
Fr._I_nTreg	Epithelial cell signaling in Helicobacter pylori infection	0.427251	1.88091	0.0174699	16/25	34.59%	ATP6V1F;ATP6V0E1;ATP6V1E1;NFKBIA;ATP6V0D1;ATP6V0B;ATP6V0C;ATP6AP1;ATP6V1G1;CSK;HBEGF;NFKB1;RELA;RAC1;ATP6V1D;IKBKG
Fr._I_nTreg	Endocrine and other factor-regulated calcium reabsorption	0.565329	1.87448	0.018303	8/11	29.07%	AP2S1;AP2M1;GNAS;CLTB;RAB11A;ATP1B3;CLTA;DNM2
Fr._I_nTreg	Alcoholism	0.397737	1.86576	0.019409	17/33	26.40%	GNG5;GNAI2;CALM1;PPP1CA;GNB1;GNAI3;ARAF;GNAS;GNB2;CALM3;CALM2;MAP2K1;HRAS;ATF4;HAT1;CREB3;GNAI1
Fr._I_nTreg	Necroptosis	0.328383	1.86264	0.0196339	47/66	47.73%	CHMP2A;FTH1;CHMP4A;SLC25A5;TRADD;PYCARD;TNFSF10;CHMP1A;VDAC1;PPIA;CHMP2B;CAPN1;TICAM1;CHMP5;VDAC3;VDAC2;BID;IFNGR2;CAPN2;ZBP1;CASP1;FAS;STAT3;FADD;RBCK1;TLR3;CYLD;STAT1;STAT5A;HSP90AA1;FTL;SHARPIN;GLUD1;PARP1;HSP90AB1;IRF9;EIF2AK2;CHMP6;BAX;IFNGR1;PGAM5;FASLG;CHMP4B;JAK3;STAT4;AIFM1;BCL2
Fr._I_nTreg	Ribosome	0.318274	1.86234	0.0194261	29/80	20.30%	RPL36AL;MRPL11;MRPS15;RPL26L1;MRPL13;MRPL21;MRPL34;MRPL14;MRPL33;MRPL20;MRPS12;MRPL24;MRPL17;MRPS7;MRPL27;MRPL28;MRPL23;MRPS11;MRPS18A;MRPL12;MRPL15;MRPL22;MRPL1;MRPL36;MRPL10;MRPS16;MRPS17;MRPL18;MRPL16
Fr._I_nTreg	Viral myocarditis	0.403793	1.84978	0.0209705	23/30	44.19%	RAC2;ACTB;HLA-C;CYCS;HLA-A;BID;ACTG1;HLA-DPA1;HLA-G;CASP9;CD40LG;ITGB2;CD55;HLA-DRB1;HLA-F;HLA-E;RAC1;HLA-DPB1;HLA-DRB5;EIF4G2;PRF1;HLA-B;LAMA2
Fr._I_nTreg	Mitophagy	0.398776	1.84661	0.0212292	24/32	45.31%	UBB;RRAS;BCL2L1;RRAS2;BECN1;FIS1;RAB7A;CSNK2B;OPTN;UBC;TFE3;HRAS;ATF4;GABARAP;CALCOCO2;FUNDC1;RELA;TBK1;TOMM7;GABARAPL2;TP53;CITED2;PGAM5;TAX1BP1
Fr._I_nTreg	Cell adhesion molecules	0.400997	1.84178	0.0217577	25/30	48.60%	HLA-C;ICAM2;HLA-A;HLA-DPA1;CD226;CLDN5;SELPLG;PDCD1;HLA-G;CD40LG;ITGB2;HLA-DRB1;ITGAM;ICAM3;HLA-F;CD6;HLA-E;HLA-DPB1;CD58;HLA-DRB5;HLA-B;CD2;SPN;CD4;ITGA4
Fr._I_nTreg	Pathways in cancer	0.279381	1.84159	0.0214513	84/153	39.70%	RBX1;TPM3;GNG5;CKS2;IL2RG;FLT3LG;GSTO1;GNAI2;CALM1;IL12RB1;BCL2L1;BAD;RAC2;CKS1B;GNB1;GNAI3;ARAF;GNAS;CYCS;NFKBIA;RALB;RARA;SKP1;GNB2;CALM3;GSTP1;PTGER2;RHOA;PIM2;IL4R;MYC;BID;IFNGR2;IL15RA;KEAP1;CALM2;E2F2;MAP2K1;CDKN2A;TGFB1;BAK1;PTGER4;NQO1;FAS;RPS6KB2;HRAS;CASP9;STAT3;FADD;PMAIP1;CDKN2B;AKT1;PIM1;GNAI1;VEGFB;IL15;ELK1;CTBP1;NFKB2;CXCR4;EGLN3;STAT1;FOS;STAT5A;MAP2K2;NFKB1;RELA;MGST3;HSP90AA1;R…
Fr._I_nTreg	Chemical carcinogenesis	0.334866	1.83901	0.0215815	31/56	34.34%	GSTO1;GNAI2;BAD;EIF4EBP1;GNAI3;AIP;GSTK1;GNAS;ARRB2;KPNA2;GSTP1;KLF5;MYC;MAP2K1;RPS6KA1;RPS6KB2;HRAS;ATF4;STAT3;AKT1;CREB3;GNAI1;FOS;STAT5A;MAP2K2;NFKB1;RELA;CBR1;MGST3;HSP90AA1;DLL1
Fr._I_nTreg	Th1 and Th2 cell differentiation	0.3666	1.82945	0.0230531	31/40	49.88%	IL2RG;IL12RB1;CD3D;NFKBIA;CD3E;MAF;IL4R;IFNGR2;GATA3;HLA-DPA1;NFKBIE;RUNX3;HLA-DRB1;NFKBIB;STAT1;FOS;STAT5A;NFKB1;RELA;HLA-DPB1;DLL1;IKBKG;CD3G;HLA-DRB5;LCK;ZAP70;IFNGR1;JAK3;STAT4;CD4;LAT
Fr._I_nTreg	VEGF signaling pathway	0.462647	1.81913	0.0249016	13/18	33.53%	BAD;RAC2;SH2D2A;MAPKAPK3;MAP2K1;MAPKAPK2;HRAS;CASP9;PXN;AKT1;NOS3;MAP2K2;RAC1
Fr._I_nTreg	Galactose metabolism	0.5146	1.81559	0.0253764	11/13	36.18%	PFKP;GALM;GLB1;HK1;UGP2;G6PC3;GLA;GALE;PGM1;PGM2;GALK1
Fr._I_nTreg	Relaxin signaling pathway	0.368435	1.81202	0.0257786	23/37	36.46%	GNG5;GNAI2;GNB1;GNAI3;GNAS;NFKBIA;ARRB2;GNB2;MAP2K1;TGFB1;HRAS;ATF4;AKT1;CREB3;GNAI1;VEGFB;NOS3;FOS;MAP2K2;NFKB1;RELA;GNG2;SHC1
Fr._I_nTreg	Parathyroid hormone synthesis, secretion and action	0.400861	1.80964	0.0260369	16/27	31.27%	GNAI2;GNAI3;ARAF;GNAS;ARRB2;NACA;RHOA;GATA3;MAP2K1;JUND;ATF4;SLC9A3R1;CREB3;GNAI1;HBEGF;FOS
Fr._I_nTreg	Hematopoietic cell lineage	0.400825	1.80479	0.0266399	24/29	48.60%	FLT3LG;CD3D;CD7;CD3E;IL4R;HLA-DPA1;CR1;GP5;CD55;HLA-DRB1;ITGAM;CR2;IL1R1;CSF1;CD37;HLA-DPB1;CD3G;IL7R;HLA-DRB5;CD2;CD5;CD59;CD4;ITGA4
Fr._I_nTreg	Growth hormone synthesis, secretion and action	0.391227	1.80303	0.0269385	20/30	36.46%	GNAI2;SOCS2;GNAI3;SOCS1;GNAS;MAP2K1;IGFBP3;HRAS;ATF4;STAT3;AKT1;CREB3;GNAI1;SOCS3;STAT1;FOS;STAT5A;MAP2K2;JUNB;SHC1
Fr._I_nTreg	Primary immunodeficiency	0.481551	1.80113	0.0269158	16/17	48.24%	IL2RG;CD3D;ORAI1;CD3E;RFXANK;CD79A;TAP1;ADA;CD40LG;IKBKG;UNG;IL7R;LCK;ZAP70;JAK3;CD4
Fr._I_nTreg	Natural killer cell mediated cytotoxicity	0.351766	1.79799	0.027246	28/41	43.82%	CD48;TNFSF10;RAC2;HLA-C;ARAF;ICAM2;HCST;HLA-A;BID;IFNGR2;MAP2K1;FAS;HRAS;MICB;HLA-G;ITGB2;NCR3;VAV1;HLA-E;MAP2K2;RAC1;SHC1;LCK;PRF1;HLA-B;ZAP70;IFNGR1;FASLG
Fr._I_nTreg	HIF-1 signaling pathway	0.359719	1.79487	0.0274567	23/41	32.95%	RBX1;ENO1;LDHA;GAPDH;TIMP1;PFKP;PGK1;EIF4EBP1;ALDOA;IFNGR2;MAP2K1;HK1;RPS6KB2;STAT3;MKNK2;AKT1;NOS3;EGLN3;PDHB;LDHB;MAP2K2;NFKB1;RELA
Fr._I_nTreg	N-Glycan biosynthesis	0.437524	1.79165	0.0279237	12/21	24.50%	DAD1;RPN1;RPN2;DPM3;DOLPP1;ALG3;ALG5;DDOST;MGAT4B;MGAT2;ALG1;DPM2
Fr._I_nTreg	Hepatitis B	0.314674	1.78938	0.0279311	38/68	34.59%	BAD;YWHAQ;PCNA;ARAF;CYCS;NFKBIA;TICAM1;MYD88;VDAC3;MYC;BID;YWHAZ;E2F2;MAP2K1;TGFB1;IRF7;FAS;ATP6AP1;HRAS;ATF4;IFIH1;CASP9;STAT3;FADD;TLR3;AKT1;YWHAB;CREB3;ELK1;STAT1;FOS;STAT5A;DDX58;MAP2K2;NFKB1;RELA;TBK1;IKBKG
Fr._I_nTreg	Amino sugar and nucleotide sugar metabolism	0.42306	1.78816	0.027898	17/23	39.16%	GNPDA1;NANS;HK1;UGP2;NAGK;GMPPB;CMAS;PMM2;CYB5R3;HEXB;GALE;PGM1;PGM2;GALK1;CYB5R4;UGDH;GPI
Fr._I_nTreg	Adrenergic signaling in cardiomyocytes	0.371584	1.7831	0.0288082	19/36	28.93%	TPM3;GNAI2;CREM;CALM1;PPP1CA;TPM4;PPP2R1A;GNAI3;GNAS;CALM3;CALM2;ATP1B3;ATF4;PPP2CA;AKT1;CREB3;GNAI1;PPP2R5D;PPP2R5B
Fr._I_nTreg	Chagas disease	0.371998	1.77938	0.0295269	23/36	38.01%	GNAI2;CD3D;PPP2R1A;GNAI3;GNAS;CALR;NFKBIA;CD3E;TICAM1;MYD88;IFNGR2;TGFB1;FAS;FADD;PPP2CA;AKT1;GNAI1;FOS;NFKB1;RELA;IKBKG;CD3G;ACE
Fr._I_nTreg	Bladder cancer	0.481076	1.77878	0.0293341	12/15	39.57%	ARAF;TYMP;MYC;E2F2;MAP2K1;CDKN2A;HRAS;HBEGF;MAP2K2;TP53;CDK4;DAPK3
Fr._I_nTreg	Viral carcinogenesis	0.301011	1.77687	0.0292996	49/82	40.31%	TRADD;RANBP1;BAD;YWHAQ;PKM;HLA-C;GTF2A2;NFKBIA;YWHAH;MRPS18B;YWHAE;ATP6V0D1;RHOA;VDAC3;SND1;HLA-A;YWHAZ;PSMC1;CDKN2A;BAK1;MAPKAPK2;IRF7;HRAS;ATF4;GTF2E2;HLA-G;STAT3;PXN;PMAIP1;CDKN2B;YWHAB;CREB3;NFKB2;HLA-F;HLA-E;STAT5A;SP100;NFKB1;RELA;RAC1;IKBKG;POLB;CDK6;GTF2H1;TP53;CCR8;CDK4;IRF9;EIF2AK2
Fr._I_nTreg	Sphingolipid signaling pathway	0.336715	1.77591	0.0291516	26/47	33.78%	TRADD;GNAI2;RAC2;PPP2R1A;S1PR1;GNAI3;RHOA;BID;MAP2K1;DEGS1;HRAS;CERS4;PPP2CA;AKT1;GNAI1;NOS3;S1PR2;PPP2R5D;PPP2R5B;CTSD;MAP2K2;NFKB1;RELA;CERS2;RAC1;PPP2R3C
Fr._I_nTreg	Human papillomavirus infection	0.282579	1.77309	0.0294335	70/108	45.71%	ATP6V1F;ATP6V0E1;TRADD;RHEB;BAD;BCAP31;ATP6V1E1;PKM;PPP2R1A;EIF4EBP1;ISG15;HLA-C;GNAS;OASL;TICAM1;ATP6V0D1;ATP6V0B;HLA-A;ATP6V0C;MAP2K1;TADA3;PSMC1;BAK1;PTGER4;FAS;ATP6AP1;RPS6KB2;HRAS;HES4;HLA-G;FADD;PPP2CA;PXN;SLC9A3R1;TLR3;AKT1;CREB3;PPP2R5D;ATP6V1G1;PPP2R5B;HLA-F;HLA-E;MX2;STAT1;MFNG;MX1;MAP2K2;NFKB1;RELA;PARD6A;TBK1;PPP2R3C;ATP6V1D;IKBKG;CDK6;FZD6;TP53;CDK4;IRF9;EIF2AK2;TUBG1;CSNK1A1;BAX;PPP…
Fr._I_nTreg	RNA polymerase	0.467867	1.76937	0.029945	9/17	21.19%	POLR2L;POLR2J;POLR2E;POLR3K;POLR2I;POLR2F;POLR2K;POLR3GL;POLR2G
Fr._I_nTreg	Dopaminergic synapse	0.346195	1.76245	0.0311208	21/41	28.93%	GNG5;GNAI2;CALM1;PPP1CA;PPP2R1A;GNB1;GNAI3;COMT;GNAS;ARRB2;GNB2;CALM3;GSK3A;CALM2;ATF4;PPP2CA;AKT1;CREB3;GNAI1;PPP2R5D;PPP2R5B
Fr._I_nTreg	Peroxisome	0.375402	1.75758	0.0318342	13/31	21.24%	PRDX5;PRDX1;PMVK;FAR2;MPV17L2;GSTK1;IDH2;SCP2;ECH1;HMGCL;ABCD1;PXMP2;MPV17
Fr._I_nTreg	Th17 cell differentiation	0.33627	1.75526	0.0320279	32/48	42.96%	IL2RG;IL12RB1;CD3D;IL27RA;NFKBIA;RARA;CD3E;IL4R;IFNGR2;GATA3;HLA-DPA1;NFKBIE;TGFB1;RORC;STAT3;HLA-DRB1;IL1R1;NFKBIB;STAT1;FOS;STAT5A;NFKB1;RELA;HSP90AA1;HLA-DPB1;IKBKG;CD3G;HSP90AB1;HLA-DRB5;LCK;ZAP70;IFNGR1
Fr._I_nTreg	Collecting duct acid secretion	0.594385	1.7345	0.0375218	7/8	34.23%	ATP6V1F;ATP6V0E1;ATP6V1E1;ATP6V0D1;ATP6V0C;ATP6V1G1;ATP6V1D
Fr._I_nTreg	Drug metabolism	0.400482	1.73365	0.0372997	18/25	42.13%	GSTO1;ITPA;DUT;GSTK1;GSTP1;UPP1;ADH5;TYMP;IMPDH1;HPRT1;TPMT;NME1;NME3;MGST3;NME7;GMPS;NME4;IMPDH2
Fr._I_nTreg	Allograft rejection	0.447959	1.72867	0.0378609	14/17	43.82%	HLA-C;HLA-A;HLA-DPA1;FAS;HLA-G;CD40LG;HLA-DRB1;HLA-F;HLA-E;HLA-DPB1;HLA-DRB5;PRF1;HLA-B;FASLG
Fr._I_nTreg	Autoimmune thyroid disease	0.447959	1.72867	0.0378609	14/17	43.82%	HLA-C;HLA-A;HLA-DPA1;FAS;HLA-G;CD40LG;HLA-DRB1;HLA-F;HLA-E;HLA-DPB1;HLA-DRB5;PRF1;HLA-B;FASLG
Fr._I_nTreg	Thyroid hormone synthesis	0.480336	1.72776	0.0376992	9/14	27.94%	PDIA4;HSPA5;GNAS;GPX1;ATP1B3;ATF4;CANX;CREB3;GSR
Fr._I_nTreg	Hepatocellular carcinoma	0.322712	1.7232	0.0386598	34/51	43.21%	GSTO1;BCL2L1;BAD;ACTB;ARAF;GSTP1;MYC;ACTG1;KEAP1;E2F2;MAP2K1;CDKN2A;TGFB1;BAK1;SMARCB1;NQO1;RPS6KB2;HRAS;AKT1;SMARCE1;ELK1;SMARCD2;MAP2K2;MGST3;CDK6;SHC1;FZD6;TP53;TXNRD1;CDK4;CSNK1A1;BAX;GADD45B;SMARCD1
Fr._I_nTreg	Malaria	0.544187	1.72238	0.0385494	7/10	24.78%	CD81;MYD88;TGFB1;KLRB1;CR1;CD40LG;ITGB2
Fr._I_nTreg	Toll-like receptor signaling pathway	0.354959	1.71344	0.0407579	21/36	34.59%	IRF5;NFKBIA;TICAM1;MYD88;LY96;MAP2K1;IRF7;FADD;TLR3;AKT1;TLR7;TLR1;STAT1;TOLLIP;FOS;MAP2K2;NFKB1;RELA;TBK1;RAC1;IKBKG
Fr._I_nTreg	Metabolism of xenobiotics by cytochrome P450	0.582059	1.7089	0.0417382	7/8	35.12%	GSTO1;GSTK1;GSTP1;ADH5;CBR1;MGST3;CBR3
Fr._I_nTreg	Leishmaniasis	0.367195	1.68686	0.0483649	21/30	42.96%	CYBA;NFKBIA;MYD88;IFNGR2;HLA-DPA1;TGFB1;CR1;ITGB2;HLA-DRB1;ITGAM;ELK1;MARCKSL1;NFKBIB;STAT1;FOS;NFKB1;RELA;HLA-DPB1;HLA-DRB5;TAB1;IFNGR1
Fr._I_nTreg	Osteoclast differentiation	0.335467	1.68161	0.0497074	27/41	42.96%	CYBA;SOCS1;NFKBIA;RELB;FOSL2;IFNGR2;MAP2K1;TGFB1;JUND;AKT1;CYLD;NFKB2;SOCS3;IL1R1;STAT1;FOS;CSF1;TNFRSF11A;NFKB1;RELA;RAC1;IKBKG;JUNB;IRF9;TAB1;LCK;IFNGR1
Int_Mono	Ribosome	0.80625	8.16063	0	73/105	3.19%	RPL23;RPS15A;RPS7;RPS12;RPL22L1;RPS23;RPL39;RPS20;RPL37A;RPL41;RPL14;RPL12;RPL37;RPL30;RPS3A;RPL32;RPS24;RPL5;RPS17;RPL13A;RPL10;RPL26;RPL35A;RPS8;RPL21;RPS4X;RPS13;RPLP1;RPL23A;RPS27;RPS27A;RPLP2;RPL27A;RPS18;RPS11;RPS6;RPSA;RPL7A;RPS3;RPL24;RPL11;RPS21;RPL10A;UBA52;RPS28;RPLP0;RPL6;RPS29;RPL27;RPS14;RPL9;RPL31;RPL22;RPS19;RPL34;RPL29;RPS5;RPL18;RPL3;RPL15;RPL38;RPL8;RPL28;RPL13;RPL18A;RPS25;RPL…
Int_Mono	Coronavirus disease	0.601345	6.67836	0	73/134	3.19%	RPL23;RPS15A;RPS7;RPS12;RPL22L1;RPS23;RPL39;RPS20;RPL37A;RPL41;RPL14;RPL12;RPL37;RPL30;RPS3A;RPL32;RPS24;RPL5;RPS17;RPL13A;RPL10;RPL26;RPL35A;RPS8;RPL21;RPS4X;RPS13;RPLP1;RPL23A;RPS27;RPS27A;RPLP2;RPL27A;RPS18;RPS11;RPS6;RPSA;RPL7A;RPS3;RPL24;RPL11;RPS21;RPL10A;UBA52;RPS28;RPLP0;RPL6;RPS29;RPL27;RPS14;RPL9;RPL31;RPL22;RPS19;RPL34;RPL29;RPS5;RPL18;RPL3;RPL15;RPL38;RPL8;RPL28;RPL13;RPL18A;RPS25;RPL…
Int_Mono	Influenza A	-0.426174	-2.56573	0	33/75	16.29%	MX2;OAS1;IRF9;TNFRSF1A;NLRP3;MX1;DDX58;IRF7;OAS2;PML;IFIH1;ADAR;EIF2AK2;TLR7;JAK2;RSAD2;STAT1;OAS3;FADD;TNFSF10;TBK1;IFNGR1;CASP1;STAT2;TLR4;MYD88;CHUK;CASP3;IKBKE;CALCOCO2;KPNA2;IKBKB;FAS
Int_Mono	Lysosome	-0.423261	-2.5531	0	49/76	34.49%	HEXB;DNASE2;HEXA;LAMP2;MAN2B1;PLA2G15;ATP6AP1;GUSB;GLB1;FUCA2;CD164;LAPTM5;CTSB;NEU1;CLN3;LGMN;NAGLU;ACP2;GBA;GM2A;PPT1;SLC17A5;MFSD8;PSAP;TPP1;CTSA;ATP6V0A1;ATP6V0A2;NAGA;CTSL;SCARB2;CD68;GGA2;CTSO;GNPTG;CTSD;IDUA;AP1G2;CLN5;CTSC;ACP5;HYAL2;GALNS;AP1B1;AP3M1;GNS;LAPTM4A;CD63;ARSB
Int_Mono	Hepatitis C	-0.426271	-2.53545	0	48/71	35.37%	MX2;OAS1;IRF9;TNFRSF1A;IFIT1;MX1;DDX58;IRF7;OAS2;CLDN23;EIF2AK2;RSAD2;YWHAH;STAT1;OAS3;FADD;ARAF;TBK1;CDK2;STAT2;CDKN1A;STAT3;CHUK;CASP3;PIAS1;IKBKE;IKBKB;TRAF6;FAS;LDLR;RNASEL;PPP2R1B;AKT1;EIF2AK1;MAP2K1;RB1;PSME3;PIK3CD;CASP8;IKBKG;NR1H3;PPP2R1A;BAK1;PPP2CA;EIF2S1;YWHAQ;PPP2R2A;CD81
Int_Mono	Necroptosis	-0.434757	-2.43159	0	21/56	9.14%	MLKL;IRF9;TNFRSF1A;RIPK3;NLRP3;EIF2AK2;JAK2;ZBP1;CHMP5;RBCK1;CAPN2;STAT1;GLUL;FADD;STAT4;CAMK2D;TNFSF10;IFNGR1;CASP1;STAT2;TLR4
Int_Mono	Other glycan degradation	-0.808568	-2.3885	0.000840102	7/8	12.23%	HEXB;HEXA;MAN2B1;GLB1;FUCA2;NEU1;GBA
Int_Mono	Measles	-0.424199	-2.3706	0.000700085	35/61	28.67%	MX2;OAS1;IRF9;MX1;DDX58;IRF7;OAS2;IFIH1;ADAR;EIF2AK2;TLR7;STAT1;OAS3;FADD;TBK1;CDK2;STAT2;TLR4;MYD88;STAT3;CHUK;CASP3;IKBKE;IKBKB;TRAF6;FAS;TLR2;FCGR2B;AKT1;EIF2AK1;PIK3CD;CASP8;IKBKG;HSPA6;CD209
Int_Mono	Cardiac muscle contraction	0.473728	2.31436	0.00552351	10/16	16.83%	UQCRB;COX7C;SLC9A7;COX6B1;ATP1A1;COX5A;COX6C;ATP2A2;COX8A;UQCRQ
Int_Mono	Lysine degradation	0.360779	2.27013	0.00532624	21/28	36.74%	KMT2D;SETD1B;KMT2A;DOT1L;SETD1A;KMT2C;SETDB1;DLST;PRDM2;NSD1;SETD7;EZH1;EHMT2;KMT2E;CAMKMT;SMYD3;SUV39H1;EHHADH;DLD;ALDH3A2;EZH2
Int_Mono	Hepatitis B	-0.375686	-2.18392	0.00795096	33/65	27.92%	CASP10;DDX58;IRF7;IFIH1;JAK2;ATP6AP1;STAT1;FADD;STAT4;ARAF;TBK1;CDK2;STAT2;TLR4;MYD88;CDKN1A;DDB2;STAT3;CHUK;CASP3;IKBKE;CREB3;IKBKB;TRAF6;FAS;TLR2;AKT1;MAP2K1;ATF2;RB1;PIK3CD;CASP8;IKBKG
Int_Mono	Cytokine-cytokine receptor interaction	-0.408988	-2.1805	0.00748215	29/48	33.21%	CCR1;TNFRSF1A;CSF3R;IL27;IL13RA1;TNFSF8;IL10RA;TNFSF10;IFNGR1;CCR2;CCR5;IL15RA;IL1RN;ACVRL1;IL27RA;FAS;TNFSF13B;IL17RA;TNFRSF10A;IL1R2;TNFRSF21;CXCR2;CXCL11;IL6R;IL6ST;IL17RC;TNFSF14;BMPR2;LTBR
Int_Mono	Glycosaminoglycan degradation	-0.656589	-2.16909	0.00746757	11/11	34.49%	HEXB;HEXA;GUSB;HPSE;GLB1;NAGLU;IDUA;HYAL2;GALNS;GNS;ARSB
Int_Mono	Adherens junction	0.41083	2.16369	0.00994231	9/20	10.03%	WASF2;TCF7L2;CREBBP;CDC42;CSNK2B;RAC2;SRC;IGF1R;CSNK2A2
Int_Mono	Porphyrin and chlorophyll metabolism	-0.67899	-2.00918	0.0320289	8/8	32.22%	GUSB;BLVRB;UROD;BLVRA;HCCS;ALAS1;FECH;COX10
Int_Mono	Toll-like receptor signaling pathway	-0.371938	-1.99057	0.0345587	25/45	31.06%	CD14;IRF7;TLR7;STAT1;FADD;TBK1;CD80;TLR4;MYD88;CHUK;IKBKE;IKBKB;TRAF6;TLR2;AKT1;MAP2K1;CXCL11;TLR5;IRF5;LY96;PIK3CD;CASP8;IKBKG;CD86;MAP2K4
Int_Mono	Diabetic cardiomyopathy	0.236996	1.96419	0.0337986	24/51	18.02%	UQCRB;COX7C;PPARA;COX6B1;NDUFA2;AKT3;RAC2;SLC25A5;COX5A;COX6C;NDUFC1;NDUFB4;ATP2A2;NDUFB1;INSR;MPC2;COX8A;PDK3;NDUFAB1;NDUFS5;NDUFA4;AKT2;UQCRQ;MAPK8
Int_Mono	Epstein-Barr virus infection	-0.30874	-1.95089	0.0441053	49/100	31.91%	OAS1;IRF9;BLNK;DDX58;IRF7;OAS2;POLK;EIF2AK2;HLA-E;PSMC2;STAT1;OAS3;FADD;ISG15;TAP1;PSMC1;TBK1;PSMD2;CDK2;STAT2;PDIA3;MYD88;CDKN1A;B2M;DDB2;CIR1;STAT3;CHUK;CASP3;IKBKE;IKBKB;TRAF6;FAS;TLR2;SYK;TAPBP;AKT1;RBPJ;PSMD1;RB1;PIK3CD;CASP8;PSMD11;IKBKG;ADRM1;PSMC6;MAP2K4;SNW1;BAK1
Int_Mono	Viral protein interaction with cytokine and cytokine receptor	-0.493968	-1.94567	0.0424897	15/18	41.34%	CCR1;TNFRSF1A;IL10RA;TNFSF10;CCR2;CCR5;TNFRSF10A;CXCR2;CXCL11;IL6R;IL6ST;TNFSF14;LTBR;IL10;CXCL10
Int_Mono	NOD-like receptor signaling pathway	-0.319243	-1.94133	0.041255	29/86	16.17%	IFI16;OAS1;TRIP6;IRF9;RIPK3;NLRP3;IRF7;OAS2;NAIP;CARD6;RBCK1;STAT1;OAS3;FADD;CTSB;TBK1;CASP1;STAT2;TLR4;MYD88;CASP4;CHUK;NOD2;IKBKE;GBP3;NLRC4;IKBKB;BRCC3;TRAF6
LDG	Parathyroid hormone synthesis, secretion and action	0.643215	2.55362	0.00454659	10/13	19.33%	FOS;JUND;NR4A2;PDE4B;ARRB1;EGR1;CREB3;CREB1;MEF2C;GNA13
mDC	Ribosome	0.85063	6.82609	0	72/83	10.90%	RPL39;RPL27;RPL37A;RPL35A;RPS20;RPS7;RPL37;RPS15A;RPS29;RPL38;RPS21;RPL32;RPL24;RPS27A;RPL23;RPS13;RPL26;RPL41;RPL30;RPS23;RPS24;RPL14;RPS17;RPS27;RPL22L1;UBA52;RPS12;RPS11;RPL31;RPL11;RPL10A;RPL23A;RPL35;RPLP1;RPLP2;RPS8;RPS25;RPL12;RPL34;RPL21;RPL27A;RPS3A;RPS28;RPL29;RPL22;RPS18;RPL36;RPL10;RPS3;RPL5;RPL6;RPL9;RPS14;RPL28;RPSA;RPS16;RPS5;RPL19;RPL13A;FAU;RPS6;RPL7A;RPS4X;RPLP0;MRPL33;RPL18;RPS…
mDC	Coronavirus disease	0.665576	5.9715	0	70/111	10.90%	RPL39;RPL27;RPL37A;RPL35A;RPS20;RPS7;RPL37;RPS15A;RPS29;RPL38;RPS21;RPL32;RPL24;RPS27A;RPL23;RPS13;RPL26;RPL41;RPL30;RPS23;RPS24;RPL14;RPS17;RPS27;RPL22L1;UBA52;RPS12;RPS11;RPL31;RPL11;RPL10A;RPL23A;RPL35;RPLP1;RPLP2;RPS8;RPS25;RPL12;RPL34;RPL21;RPL27A;RPS3A;RPS28;RPL29;RPL22;RPS18;RPL36;RPL10;RPS3;RPL5;RPL6;RPL9;RPS14;RPL28;RPSA;RPS16;RPS5;RPL19;RPL13A;FAU;RPS6;RPL7A;RPS4X;RPLP0;RPL18;RPS19;RPL1…
mDC	Diabetic cardiomyopathy	0.601016	4.0161	0	40/48	27.87%	UQCRB;COX7C;NDUFB1;COX6C;NDUFB4;COX6B1;UQCRQ;NDUFA4;NDUFA2;UQCRH;NDUFS5;NDUFB3;COX7A2;NDUFA3;NDUFS4;NDUFC1;MPC2;NDUFB2;NDUFAB1;NDUFC2;MAPK8;UQCR11;NDUFA1;NDUFA11;COX7B;UQCR10;NDUFA7;COX5A;NDUFB5;NDUFB6;NDUFA6;RAC1;AKT2;SLC25A5;COX4I1;NDUFB11;COX7A2L;ATP2A2;UQCRHL;COX8A
mDC	Huntington disease	0.573151	3.97314	0	42/51	29.36%	UQCRB;COX7C;NDUFB1;COX6C;NDUFB4;COX6B1;UQCRQ;NDUFA4;NDUFA2;UQCRH;NDUFS5;NDUFB3;COX7A2;NDUFA3;NDUFS4;NDUFC1;NDUFB2;NDUFAB1;NDUFC2;MAPK8;UQCR11;AP2S1;NDUFA1;NDUFA11;COX7B;UQCR10;NDUFA7;SOD1;COX5A;NDUFB5;NDUFB6;NDUFA6;DCTN2;SLC25A5;COX4I1;NDUFB11;CREBBP;COX7A2L;UQCRHL;COX8A;RCOR1;SDHC
mDC	Oxidative phosphorylation	0.6123	3.95197	0	30/41	19.33%	UQCRB;COX7C;NDUFB1;COX6C;NDUFB4;COX6B1;UQCRQ;NDUFA4;NDUFA2;UQCRH;NDUFS5;NDUFB3;COX7A2;COX17;NDUFA3;NDUFS4;NDUFC1;NDUFB2;NDUFAB1;NDUFC2;UQCR11;NDUFA1;NDUFA11;COX7B;UQCR10;NDUFA7;COX5A;NDUFB5;NDUFB6;NDUFA6
mDC	Thermogenesis	0.55271	3.88252	0	41/53	27.87%	UQCRB;COX7C;NDUFB1;COX6C;NDUFB4;COX6B1;UQCRQ;NDUFA4;NDUFA2;RPS6;UQCRH;NDUFS5;NDUFB3;COX7A2;COX17;NDUFA3;NDUFS4;NDUFC1;NDUFB2;NDUFAB1;NDUFC2;COX14;COA6;UQCR11;NDUFA1;NDUFAF4;NDUFA11;COX7B;UQCR10;NDUFA7;COX5A;NDUFB5;NDUFB6;NDUFA6;COX4I1;ARID1A;NDUFB11;COX7A2L;ADCY6;UQCRHL;COX8A
mDC	Parkinson disease	0.533777	3.67713	0	32/50	19.33%	UQCRB;COX7C;RPS27A;UBA52;NDUFB1;COX6C;NDUFB4;COX6B1;UQCRQ;NDUFA4;NDUFA2;UQCRH;NDUFS5;NDUFB3;COX7A2;NDUFA3;NDUFS4;NDUFC1;NDUFB2;NDUFAB1;NDUFC2;MAPK8;UQCR11;NDUFA1;NDUFA11;COX7B;UQCR10;NDUFA7;COX5A;NDUFB5;NDUFB6;NDUFA6
mDC	Non-alcoholic fatty liver disease	0.530997	3.60193	0	38/50	27.87%	UQCRB;COX7C;NDUFB1;COX6C;NDUFB4;COX6B1;UQCRQ;NDUFA4;NDUFA2;UQCRH;NDUFS5;NDUFB3;COX7A2;NDUFA3;NDUFS4;NDUFC1;NDUFB2;NDUFAB1;CDC42;NDUFC2;MAPK8;UQCR11;NDUFA1;NDUFA11;COX7B;UQCR10;NDUFA7;COX5A;NDUFB5;NDUFB6;NDUFA6;RAC1;AKT2;COX4I1;NDUFB11;COX7A2L;UQCRHL;COX8A
mDC	Retrograde endocannabinoid signaling	0.684072	3.58367	0	20/24	19.33%	NDUFB1;NDUFB4;NDUFA4;NDUFA2;GNG5;NDUFS5;NDUFB3;NDUFA3;NDUFS4;NDUFC1;NDUFB2;NDUFAB1;NDUFC2;MAPK8;NDUFA1;NDUFA11;NDUFA7;NDUFB5;NDUFB6;NDUFA6
mDC	Prion disease	0.473245	3.39709	0	40/58	27.87%	UQCRB;COX7C;NDUFB1;COX6C;NDUFB4;COX6B1;UQCRQ;NDUFA4;NDUFA2;UQCRH;NDUFS5;NDUFB3;COX7A2;NDUFA3;NDUFS4;NDUFC1;NDUFB2;NDUFAB1;NDUFC2;MAPK8;UQCR11;NDUFA1;NDUFA11;COX7B;UQCR10;CSNK2B;NDUFA7;SOD1;COX5A;NDUFB5;NDUFB6;NDUFA6;RAC1;SLC25A5;COX4I1;PPP3CB;NDUFB11;COX7A2L;UQCRHL;COX8A
mDC	Amyotrophic lateral sclerosis	0.43199	3.23938	0	42/64	27.87%	UQCRB;COX7C;NDUFB1;COX6C;NDUFB4;COX6B1;UQCRQ;NDUFA4;NDUFA2;HNRNPA1;UQCRH;NDUFS5;NDUFB3;COX7A2;NDUFA3;NDUFS4;GABARAPL2;NDUFC1;NDUFB2;NDUFAB1;NDUFC2;GABARAP;UQCR11;SRSF3;NDUFA1;NDUFA11;COX7B;UQCR10;NDUFA7;SOD1;COX5A;NDUFB5;NDUFB6;NDUFA6;RAC1;DCTN2;COX4I1;PPP3CB;NDUFB11;COX7A2L;UQCRHL;COX8A
mDC	Alzheimer disease	0.434767	3.20059	0	43/60	31.26%	UQCRB;COX7C;NDUFB1;COX6C;NDUFB4;COX6B1;UQCRQ;NDUFA4;NDUFA2;UQCRH;NDUFS5;NDUFB3;COX7A2;NDUFA3;NDUFS4;NDUFC1;NDUFB2;NDUFAB1;NDUFC2;MAPK8;UQCR11;NDUFA1;NDUFA11;COX7B;UQCR10;CSNK2B;NDUFA7;COX5A;NDUFB5;NDUFB6;NDUFA6;AKT2;SLC25A5;COX4I1;PPP3CB;NDUFB11;COX7A2L;ATP2A2;UQCRHL;COX8A;SDHC;APP;PSMC1
mDC	Pathways of neurodegeneration	0.401921	3.15027	4.73336e-05	46/73	27.87%	UQCRB;COX7C;RPS27A;UBA52;NDUFB1;COX6C;NDUFB4;COX6B1;UQCRQ;NDUFA4;NDUFA2;UQCRH;NDUFS5;NDUFB3;COX7A2;NDUFA3;NDUFS4;GABARAPL2;NDUFC1;NDUFB2;NDUFAB1;NDUFC2;MAPK8;GABARAP;UQCR11;NDUFA1;NDUFA11;COX7B;UQCR10;CSNK2B;NDUFA7;SOD1;COX5A;NDUFB5;NDUFB6;NDUFA6;RAC1;DCTN2;SLC25A5;COX4I1;PPP3CB;NDUFB11;COX7A2L;ATP2A2;UQCRHL;COX8A
mDC	Cardiac muscle contraction	0.666957	3.10187	4.39527e-05	18/19	30.33%	UQCRB;COX7C;COX6C;COX6B1;UQCRQ;UQCRH;COX7A2;UQCR11;COX7B;UQCR10;COX5A;ATP1A1;COX4I1;COX7A2L;ATP2A2;UQCRHL;COX8A;ATP1A2
mDC	Lysosome	-0.48158	-2.71424	0	20/27	32.29%	TCIRG1;PLA2G15;IDUA;CTSB;DNASE2;CTSL;LAMP3;SCARB2;FUCA2;CD164;PSAP;LAMP1;MAN2B1;ATP6AP1;HYAL2;ASAH1;CD68;NEU1;CLN3;GUSB
mDC	Influenza A	-0.418318	-2.70358	0.00070648	25/39	28.43%	DDX58;MX2;OAS1;PIK3CD;IRF9;IFIH1;RSAD2;IRF7;BAK1;STAT2;MX1;TLR7;AKT1;TNFSF10;OAS2;PML;ADAR;OAS3;CALCOCO2;IKBKG;CASP1;STAT1;TNFRSF10A;MYD88;EIF2AK2
mDC	Spliceosome	0.485025	2.61141	0.000123067	15/26	17.12%	SNRPF;HNRNPA1;SF3B6;LSM5;PPIH;SNRPE;LSM6;LSM8;SF3B5;LSM2;ZMAT2;SNRPG;SRSF3;SNRPD3;SNRPD2
mDC	Measles	-0.411135	-2.49332	0.00329691	21/33	28.43%	DDX58;MX2;OAS1;PIK3CD;IRF9;IFIH1;IRF7;BAK1;STAT2;STAT3;MX1;TLR7;AKT1;OAS2;ADAR;HSPA6;OAS3;IKBKG;STAT1;MYD88;EIF2AK2
mDC	Hepatitis C	-0.43538	-2.46942	0.00282592	19/29	28.43%	DDX58;MX2;OAS1;PIK3CD;IRF9;RSAD2;IRF7;BAK1;STAT2;STAT3;MX1;IFIT1;AKT1;OAS2;OAS3;IKBKG;STAT1;TRAF2;EIF2AK2
mDC	NOD-like receptor signaling pathway	-0.34383	-2.27695	0.00932554	24/43	27.51%	CTSB;OAS1;NOD1;RBCK1;IRF9;RIPK3;IRF7;STAT2;GBP3;NLRC4;GBP1;IFI16;OAS2;GBP4;GBP2;CARD6;OAS3;GBP5;IKBKG;CASP1;STAT1;TRAF2;MYD88;PRKCD
mDC	Herpes simplex virus 1 infection	-0.297333	-2.18832	0.0204879	48/56	58.30%	DDX58;OAS1;PIK3CD;HLA-E;IRF9;IFIH1;IRF7;BAK1;STAT2;AKT1;OAS2;PML;ZNF317;BST2;OAS3;IKBKG;STAT1;TRAF2;MYD88;TAP1;EIF2AK2;PDIA3;ZNF689;ZNF484;ZNF766;SYK;SP100;CARD9;POU2F1;HCFC2;CHUK;ZNF3;RNASEL;TLR2;EIF2B5;HLA-F;ZNF350;FAS;ZNF333;ZNF468;TRADD;ZNF222;IRAK1;ZNF761;EIF2B1;JAK2;IFNGR2;ITGA5
Mem_CD4	Parkinson disease	0.654332	4.46403	0	106/136	22.41%	TXN;COX7A2;NDUFA6;PSMB3;UQCR10;COX8A;COX6C;COX7B;COX6A1;NDUFA7;PSMA5;NDUFA13;COX6B1;NDUFS6;NDUFA4;NDUFA1;COX5A;NDUFB11;PARK7;NDUFA2;NDUFA8;UQCRH;PSMA6;NDUFB2;PSMB1;NDUFB3;PSMB6;PSMA2;UQCRFS1;PSMB2;UBE2L6;COX5B;NDUFB9;NDUFAB1;PSMD8;NDUFA11;NDUFA9;PSMA4;NDUFS5;VDAC1;PSMA7;PSMD7;UQCRQ;NDUFB4;NDUFB7;UBB;NDUFB6;SLC25A5;COX7A2L;PSMD4;COX4I1;PSMD9;PSMC4;NDUFS8;NDUFV2;CALM3;GNAI2;PSMC3;PSMD13;COX7C;NDUFA…
Mem_CD4	Prion disease	0.63146	4.31146	0	100/135	22.37%	COX7A2;NDUFA6;PSMB3;UQCR10;COX8A;COX6C;COX7B;COX6A1;NDUFA7;PSMA5;NDUFA13;COX6B1;NDUFS6;NDUFA4;NDUFA1;COX5A;NDUFB11;NDUFA2;NDUFA8;UQCRH;PSMA6;NDUFB2;PSMB1;NDUFB3;PSMB6;PSMA2;UQCRFS1;PSMB2;COX5B;NDUFB9;NDUFAB1;PSMD8;NDUFA11;NDUFA9;PSMA4;NDUFS5;VDAC1;PSMA7;PSMD7;UQCRQ;NDUFB4;NDUFB7;NDUFB6;SLC25A5;COX7A2L;PSMD4;COX4I1;PSMD9;PSMC4;NDUFS8;NDUFV2;PSMC3;CSNK2B;PSMD13;COX7C;NDUFA12;NDUFA3;NDUFC1;RAC2;SDHB…
Mem_CD4	Oxidative phosphorylation	0.685202	4.27402	0	53/80	10.66%	COX7A2;NDUFA6;UQCR10;COX8A;COX6C;COX7B;COX6A1;COX17;NDUFA7;NDUFA13;COX6B1;NDUFS6;NDUFA4;NDUFA1;COX5A;NDUFB11;NDUFA2;NDUFA8;UQCRH;NDUFB2;NDUFB3;UQCRFS1;COX5B;NDUFB9;NDUFAB1;ATP6V0E1;NDUFA11;NDUFA9;ATP6V1F;NDUFS5;ATP6V1E1;UQCRQ;NDUFB4;NDUFB7;NDUFB6;COX7A2L;COX4I1;NDUFS8;NDUFV2;COX7C;NDUFA12;NDUFA3;NDUFC1;SDHB;NDUFB5;NDUFB1;NDUFB10;ATP6V0D1;NDUFS7;NDUFB8;NDUFS3;UQCRC1;UQCR11
Mem_CD4	Huntington disease	0.597679	4.12553	0	107/154	22.82%	COX7A2;NDUFA6;PSMB3;UQCR10;COX8A;COX6C;COX7B;COX6A1;NDUFA7;PSMA5;NDUFA13;COX6B1;NDUFS6;NDUFA4;NDUFA1;COX5A;NDUFB11;NDUFA2;NDUFA8;AP2S1;UQCRH;PSMA6;NDUFB2;PSMB1;NDUFB3;PSMB6;PSMA2;UQCRFS1;PSMB2;COX5B;NDUFB9;NDUFAB1;PSMD8;NDUFA11;NDUFA9;PSMA4;NDUFS5;VDAC1;PSMA7;DCTN3;PSMD7;UQCRQ;NDUFB4;NDUFB7;NDUFB6;SLC25A5;COX7A2L;PSMD4;COX4I1;CLTA;PSMD9;PSMC4;NDUFS8;NDUFV2;PSMC3;POLR2K;PSMD13;COX7C;NDUFA12;NDUFA3…
Mem_CD4	Diabetic cardiomyopathy	0.596985	3.89226	0	56/101	11.32%	COX7A2;NDUFA6;UQCR10;COX8A;COX6C;COX7B;COX6A1;NDUFA7;NDUFA13;COX6B1;NDUFS6;NDUFA4;NDUFA1;COX5A;NDUFB11;NDUFA2;NDUFA8;UQCRH;NDUFB2;NDUFB3;UQCRFS1;COX5B;NDUFB9;NDUFAB1;GAPDH;NDUFA11;NDUFA9;NDUFS5;VDAC1;UQCRQ;NDUFB4;NDUFB7;NDUFB6;SLC25A5;COX7A2L;COX4I1;NDUFS8;NDUFV2;COX7C;NDUFA12;NDUFA3;NDUFC1;RAC2;PPP1CA;SDHB;NDUFB5;NDUFB1;NDUFB10;CYBA;NDUFS7;NDUFB8;NDUFS3;UQCRC1;UQCR11;MPC2;RAC1
Mem_CD4	Retrograde endocannabinoid signaling	0.681546	3.82418	0	33/51	10.10%	NDUFA6;NDUFA7;GNG5;NDUFA13;NDUFS6;NDUFA4;NDUFA1;NDUFB11;NDUFA2;NDUFA8;NDUFB2;NDUFB3;NDUFB9;NDUFAB1;NDUFA11;NDUFA9;NDUFS5;NDUFB4;NDUFB7;NDUFB6;NDUFS8;NDUFV2;GNAI2;GNB2;NDUFA12;NDUFA3;NDUFC1;NDUFB5;NDUFB1;NDUFB10;NDUFS7;NDUFB8;NDUFS3
Mem_CD4	Alzheimer disease	0.540113	3.81977	0	108/172	23.15%	COX7A2;NDUFA6;PSMB3;UQCR10;COX8A;COX6C;COX7B;COX6A1;NDUFA7;PSMA5;NDUFA13;COX6B1;NDUFS6;NDUFA4;NDUFA1;COX5A;NDUFB11;NDUFA2;NDUFA8;UQCRH;PSMA6;NDUFB2;PSMB1;NDUFB3;PSMB6;PSMA2;UQCRFS1;PSMB2;COX5B;NDUFB9;NDUFAB1;GAPDH;PSMD8;NDUFA11;NDUFA9;PSMA4;NDUFS5;HSD17B10;VDAC1;PSMA7;PSMD7;UQCRQ;NDUFB4;NDUFB7;NDUFB6;SLC25A5;COX7A2L;PSMD4;COX4I1;PSENEN;PSMD9;PSMC4;NDUFS8;NDUFV2;CALM3;PSMC3;CSNK2B;CDK5;PSMD13;COX7…
Mem_CD4	Thermogenesis	0.570498	3.75698	0	57/107	12.08%	COX7A2;NDUFA6;UQCR10;COX8A;COX6C;COX7B;COX6A1;COX17;NDUFA7;NDUFA13;COX6B1;NDUFS6;NDUFA4;NDUFA1;COX5A;NDUFB11;NDUFA2;NDUFA8;UQCRH;NDUFB2;NDUFB3;UQCRFS1;COA3;COX5B;NDUFB9;NDUFAB1;NDUFA11;NDUFA9;NDUFS5;UQCRQ;NDUFB4;NDUFB7;NDUFB6;COX7A2L;COX4I1;COX14;NDUFS8;NDUFV2;COX7C;NDUFA12;NDUFA3;NDUFC1;SDHB;NDUFB5;COA4;NDUFB1;ACTB;NDUFB10;SMARCB1;NDUFS7;COA6;NDUFB8;NDUFS3;UQCRC1;UQCR11;ACTG1;PRKAG1
Mem_CD4	Proteasome	0.711147	3.72655	0	37/42	22.37%	POMP;PSMB3;PSMA5;PSME1;PSME2;PSMA6;PSMB1;PSMB6;PSMA2;PSMB2;PSMD8;PSMA4;PSMA7;PSMB9;PSMD7;PSMD4;PSMD9;PSMC4;PSMB8;PSMC3;PSMB10;PSMD13;PSMA1;PSMD11;PSMB7;PSMC2;PSMD14;PSMC1;PSMB4;ADRM1;PSME3;PSMA3;PSMD3;PSMB5;PSMF1;PSMC5;PSMD6
Mem_CD4	Amyotrophic lateral sclerosis	0.519759	3.69622	0	98/185	16.74%	COX7A2;NDUFA6;PSMB3;UQCR10;COX8A;COX6C;COX7B;COX6A1;NDUFA7;PSMA5;NDUFA13;COX6B1;NDUFS6;NDUFA4;NDUFA1;COX5A;NDUFB11;NDUFA2;NDUFA8;UQCRH;PFN1;PSMA6;NDUFB2;PSMB1;NDUFB3;PSMB6;PSMA2;UQCRFS1;PSMB2;COX5B;NDUFB9;NDUFAB1;PSMD8;ALYREF;NDUFA11;NDUFA9;PSMA4;NDUFS5;VDAC1;PSMA7;DCTN3;PSMD7;UQCRQ;NDUFB4;NDUFB7;NDUFB6;COX7A2L;PSMD4;COX4I1;PSMD9;PSMC4;NDUFS8;NDUFV2;OPTN;PSMC3;RAB8A;PSMD13;COX7C;NDUFA12;NDUFA3;ND…
Mem_CD4	Non-alcoholic fatty liver disease	0.578603	3.67733	0	51/94	12.51%	COX7A2;NDUFA6;UQCR10;COX8A;COX6C;COX7B;COX6A1;NDUFA7;NDUFA13;COX6B1;NDUFS6;NDUFA4;NDUFA1;COX5A;NDUFB11;NDUFA2;NDUFA8;UQCRH;NDUFB2;NDUFB3;UQCRFS1;COX5B;NDUFB9;NDUFAB1;NDUFA11;NDUFA9;NDUFS5;UQCRQ;NDUFB4;NDUFB7;NDUFB6;COX7A2L;COX4I1;NDUFS8;NDUFV2;COX7C;NDUFA12;NDUFA3;NDUFC1;SDHB;NDUFB5;NDUFB1;NDUFB10;NDUFS7;NDUFB8;NDUFS3;UQCRC1;UQCR11;RAC1;PRKAG1;BAX
Mem_CD4	Pathways of neurodegeneration	0.497258	3.57545	0	123/213	23.15%	COX7A2;NDUFA6;PSMB3;UQCR10;COX8A;COX6C;COX7B;COX6A1;NDUFA7;PSMA5;NDUFA13;COX6B1;NDUFS6;NDUFA4;NDUFA1;COX5A;NDUFB11;PARK7;NDUFA2;NDUFA8;UQCRH;PSMA6;NDUFB2;PSMB1;NDUFB3;PSMB6;PSMA2;UQCRFS1;PSMB2;UBE2L6;COX5B;NDUFB9;NDUFAB1;PSMD8;NDUFA11;NDUFA9;PSMA4;NDUFS5;HSD17B10;VDAC1;PSMA7;DCTN3;PSMD7;UQCRQ;NDUFB4;NDUFB7;UBB;NDUFB6;SLC25A5;COX7A2L;PSMD4;COX4I1;PSMD9;PSMC4;NDUFS8;NDUFV2;CALM3;OPTN;PSMC3;CSNK2B;C…
Mem_CD4	Herpes simplex virus 1 infection	-0.260617	-3.28574	0	90/191	21.71%	ZNF573;ZNF33B;ZNF540;ZNF431;ZNF737;ZNF548;ZNF91;ZNF248;ZNF780B;ZNF208;ZNF549;TLR9;ZNF33A;ZNF577;ZNF589;ZNF324;MAVS;ZNF141;ZNF836;ZNF398;ZNF780A;ZFP14;ZNF782;ZNF484;ZNF808;ZNF606;ZNF443;ZNF805;ZNF169;ZNF347;ZNF721;ZNF250;ZNF891;ZNF813;ZNF461;ZNF470;ZFP28;ZNF566;ZNF785;ZNF557;RBAK;ZNF224;ZNF529;ZNF14;ZNF441;ZNF641;ZNF736;ZNF331;ZNF506;ZNF708;ZNF433;ZNF354C;ZNF791;ZNF555;ZNF846;ZNF417;ZNF611;ZNF709;…
Mem_CD4	Cardiac muscle contraction	0.636327	2.98284	0	19/31	10.66%	COX7A2;UQCR10;COX8A;COX6C;COX7B;COX6A1;COX6B1;COX5A;UQCRH;UQCRFS1;COX5B;UQCRQ;COX7A2L;TPM3;COX4I1;COX7C;TPM4;UQCRC1;UQCR11
Mem_CD4	Epstein-Barr virus infection	0.445357	2.92879	0	82/109	39.87%	PSMD8;CD3D;CALR;PSMD7;PSMD4;PSMC4;ISG15;PSMC3;PSMD13;B2M;PSMD11;TAP1;CIR1;OAS1;PSMC2;BAK1;MYD88;IRF7;CD3E;PSMD14;RAC1;CDKN1A;PSMC1;E2F2;OAS2;CXCL10;BAX;STAT1;DDX58;IKBKG;HLA-DRA;ADRM1;PSMD3;HLA-A;NFKBIB;IRF9;CD3G;CASP3;GADD45G;SNW1;E2F1;PDIA3;PSMC5;RELA;PSMD6;TP53;OAS3;HLA-DMA;SAP30;HLA-DRB1;TRADD;CCND3;CASP9;HLA-DPA1;FAS;CYCS;HLA-C;CCNA2;EIF2AK2;PSMD2;CDK2;CCNE1;CD247;NFKBIA;NFKBIE;HLA-DPB1;STAT…
Mem_CD4	Cell cycle	0.46063	2.80962	0	53/76	32.58%	RBX1;ANAPC11;PTTG1;TFDP1;YWHAE;PCNA;YWHAB;SKP1;YWHAH;CCNB2;CDKN1A;E2F2;WEE1;CHEK1;CCNB1;MCM6;YWHAQ;MCM4;CDKN2A;MCM5;MCM3;MCM2;CDK1;CDC20;CDC45;GADD45G;BUB1B;MAD2L2;PKMYT1;E2F1;ANAPC10;TP53;PLK1;SMC1A;YWHAZ;ORC1;CDC25A;CDC6;MAD2L1;CDC25B;CCND3;BUB1;CDKN2B;CCNA2;CDC26;SMC3;CDK2;ORC6;CCNE1;CDKN2C;MCM7;CDK7;TTK
Mem_CD4	Spinocerebellar ataxia	0.467754	2.79064	0	37/68	22.82%	PSMB3;PSMA5;PSMA6;PSMB1;PSMB6;PSMA2;PSMB2;PSMD8;PSMA4;VDAC1;PSMA7;PSMD7;SLC25A5;PSMD4;PSMD9;PSMC4;PSMC3;PSMD13;PSMA1;PSMD11;PSMB7;PSMC2;PSMD14;PSMC1;PSMB4;BECN1;PPIF;ADRM1;PSMA3;PSMD3;PSMB5;VDAC3;GTF2B;VDAC2;PSMC5;PSMD6;ATG101
Mem_CD4	Influenza A	0.452522	2.78175	0	60/79	39.18%	VDAC1;SLC25A5;FDPS;ACTB;OAS1;KPNA2;BAK1;MYD88;IRF7;MX1;PYCARD;ACTG1;OAS2;CXCL10;BAX;TNFSF10;STAT1;DDX58;IKBKG;HLA-DRA;PML;RAB11A;RSAD2;IFIH1;NFKBIB;MX2;EIF2S1;IRF9;CASP3;RELA;OAS3;TLR7;HLA-DMA;NXT1;CASP1;HLA-DRB1;TRADD;CCND3;CASP9;HLA-DPA1;FAS;CYCS;EIF2AK2;CALCOCO2;RAB11B;HNRNPUL1;TICAM1;ADAR;MAP2K2;TLR3;NFKBIA;HLA-DPB1;STAT2;BID;HLA-DRB5;FADD;IKBKE;TBK1;AKT1;NXT2
Mem_CD4	Human immunodeficiency virus 1 infection	0.4359	2.76601	0	65/90	38.41%	RBX1;GNG5;CFL1;BST2;CD3D;CALR;CALM3;GNAI2;GNB2;B2M;RAC2;TAP1;BAK1;MYD88;SKP1;CD3E;CCNB2;RAC1;BAD;WEE1;CHEK1;CCNB1;CALM1;BAX;GNB1;GNG4;IKBKG;BCL2L1;PPP3CB;HLA-A;APOBEC3C;AP1S1;CDK1;CD3G;CASP3;APOBEC3H;CALM2;PDIA3;RELA;RNF7;AP1B1;TRADD;APOBEC3G;HRAS;CASP9;FAS;CYCS;HLA-C;GNAI3;NRAS;PXN;RPS6KB2;APOBEC3F;CD247;TNFRSF1B;MAP2K2;NFKBIA;TRIM5;BID;TRAF2;TAPBP;FADD;SAMHD1;TBK1;AKT1
Mem_CD4	Hepatitis C	0.432469	2.62866	0	56/75	38.41%	YWHAE;OAS1;BAK1;IRF7;YWHAB;MX1;YWHAH;BAD;CDKN1A;E2F2;OAS2;CXCL10;BAX;STAT1;YWHAQ;DDX58;LDLR;IFIT1;IKBKG;PSME3;RSAD2;MX2;CD81;EIF2S1;IRF9;CASP3;PPP2R1A;E2F1;RELA;TP53;OAS3;ARAF;YWHAZ;TRADD;PPP2CA;HRAS;CASP9;FAS;CYCS;EIF2AK2;CDK2;NRAS;PPP2R2A;TICAM1;MAP2K2;TLR3;NFKBIA;STAT2;BID;TRAF2;PPP2CB;EIF2AK1;FADD;IKBKE;TBK1;AKT1
Mem_CD4	Spliceosome	0.421529	2.56919	0	56/79	39.27%	SNRPG;LSM3;SF3B6;ALYREF;SNRPC;SNRPD2;SNRPD1;SF3B4;SF3B5;SNRPB;BUD31;LSM7;RBM8A;SNRPF;LSM2;SNRPE;SNRPB2;ZMAT2;CTNNBL1;MAGOH;TXNL4A;LSM6;USP39;LSM4;SNU13;PCBP1;LSM5;SNW1;BCAS2;HSPA8;CWC15;PPIL1;SRSF4;HNRNPC;PUF60;CDC5L;HNRNPM;SYF2;EIF4A3;SF3B2;PQBP1;SLU7;SF3A2;SF3A1;SNRPD3;PRPF31;ISY1;SNRNP40;EFTUD2;SRSF9;THOC3;RBM22;WBP11;TRA2B;U2SURP;CCDC12
Mem_CD4	Kaposi sarcoma-associated herpesvirus infection	0.417	2.53356	5.03942e-05	50/71	38.41%	GNG5;UBB;CALM3;GNB2;MAPKAPK2;GABARAP;BAK1;IRF7;RAC1;CDKN1A;E2F2;BECN1;CALM1;BAX;STAT1;GNB1;GNG4;IKBKG;PPP3CB;HLA-A;UBC;MICB;IRF9;CASP3;CALM2;ATG3;E2F1;RELA;TP53;TRADD;HRAS;CASP9;FAS;CYCS;PIK3R5;HLA-C;EIF2AK2;NRAS;TICAM1;MAP2K2;TLR3;NFKBIA;CCR1;STAT2;BID;TRAF2;FADD;IKBKE;TBK1;AKT1
Mem_CD4	Measles	0.433538	2.53242	4.81035e-05	47/63	39.31%	IL2RG;CD3D;CSNK2B;OAS1;BAK1;MYD88;IRF7;MX1;CD3E;BAD;OAS2;BAX;STAT1;DDX58;IKBKG;BCL2L1;IFIH1;NFKBIB;MX2;EIF2S1;IRF9;CD3G;CASP3;HSPA8;RELA;TP53;OAS3;TLR7;TRADD;CCND3;CASP9;FAS;CYCS;EIF2AK2;CDK2;MSN;CCNE1;ADAR;NFKBIA;STAT2;BID;EIF2AK1;FADD;IKBKE;TBK1;AKT1;CCNE2
Mem_CD4	Oocyte meiosis	0.452298	2.52091	4.60121e-05	36/53	31.03%	RBX1;ANAPC11;PTTG1;YWHAE;CALM3;PPP1CA;YWHAB;SKP1;YWHAH;CCNB2;CCNB1;CALM1;YWHAQ;PPP3CB;CDK1;CDC20;PPP2R1A;CALM2;MAD2L2;PKMYT1;ANAPC10;PPP2R5D;PLK1;SMC1A;PPP1CC;YWHAZ;AURKA;MAD2L1;PPP2CA;BUB1;REC8;CDC26;SMC3;CDK2;CCNE1;FBXO5
Mem_CD4	Human T-cell leukemia virus 1 infection	0.395708	2.50784	4.40949e-05	66/89	43.81%	ANAPC11;IL2RG;PTTG1;RANBP1;CD3D;VDAC1;CALR;SLC25A5;FDPS;RAN;B2M;CD3E;CCNB2;CDKN1A;E2F2;CHEK1;BAX;IKBKG;HLA-DRA;CDKN2A;BCL2L1;PPP3CB;HLA-A;CD3G;CDC20;VDAC3;BUB1B;E2F1;ANAPC10;VDAC2;RELA;TP53;HLA-DMA;HLA-DRB1;MAD2L1;CCND3;HRAS;HLA-DPA1;CDKN2B;SRF;HLA-C;CCNA2;CDC26;CDK2;NRAS;CCNE1;CDKN2C;MAP2K2;NFKBIA;HLA-DPB1;ATF4;HLA-DRB5;IL15RA;ESPL1;ELK1;AKT1;RELB;CCNE2;LCK;TSPO;MAD1L1;CREB3;HLA-G;LTA;TGFB1;POLB
Mem_CD4	Ribosome	0.433495	2.44337	0.000169324	27/56	20.18%	MRPL27;RPL26L1;MRPS15;RPL36AL;MRPL21;MRPL22;MRPL14;MRPL11;MRPL13;RPS27L;MRPL28;MRPS11;MRPL36;MRPL33;MRPS7;MRPL20;MRPL16;MRPL1;MRPL15;MRPL34;MRPS18A;MRPS12;MRPL24;RPS26;MRPL10;MRPL23;MRPL12
Mem_CD4	Shigellosis	0.378439	2.41284	0.000162812	62/96	38.41%	RBX1;ARPC3;PFN1;MYL12B;VDAC1;MYL12A;CAPNS1;ARPC2;UBB;HCLS1;UBE2N;ACTB;GABARAP;ARPC1B;ARPC4;MYD88;RHOA;SKP1;RRAGC;CASP4;PYCARD;RAC1;ACTG1;BECN1;TNIP1;BAX;ARPC5L;IKBKG;ACTR3;BCL2L1;RBCK1;GSK3A;UBC;NFKBIB;UBE2D2;CAPN2;ARPC1A;RELA;TP53;ARPC5;CASP1;TRADD;PRKCQ;RRAGA;CYCS;CBX3;CALCOCO2;TLR5;PXN;UBE2V2;ARF1;RPS6KB2;PRKCD;DIAPH1;CAST;NFKBIA;ATG5;TRAF2;UBE2D3;TBK1;CAPN1;AKT1
Mem_CD4	Viral carcinogenesis	0.385111	2.40778	0.000156782	48/84	30.81%	RANBP1;YWHAE;MAPKAPK2;ATP6V0D1;BAK1;PKM;HDAC9;IRF7;RHOA;YWHAB;YWHAH;RAC1;BAD;CDKN1A;PSMC1;CHEK1;BAX;YWHAQ;GTF2A2;IKBKG;CDKN2A;GTF2E2;SP100;HLA-A;IRF9;CDK1;MRPS18B;CDC20;CASP3;VDAC3;SNW1;PMAIP1;GTF2B;RELA;TP53;YWHAZ;TRADD;CCND3;HRAS;CDKN2B;SRF;HLA-C;CCNA2;EIF2AK2;CDK2;NRAS;CCNE1;PXN
Mem_CD4	NOD-like receptor signaling pathway	0.399619	2.40489	0.000151183	49/72	38.23%	TXN;CARD16;VDAC1;YWHAE;GBP1;IFI16;GABARAP;CYBA;OAS1;MYD88;IRF7;RHOA;CASP4;PYCARD;OAS2;STAT1;GBP2;TANK;IKBKG;BCL2L1;TXN2;RBCK1;NFKBIB;IRF9;GSDMD;CARD17;VDAC3;VDAC2;AIM2;RELA;GBP4;OAS3;CASP1;HSP90AA1;SUGT1;GBP5;TICAM1;PRKCD;NFKBIA;TRIP6;BRCC3;RIPK3;ATG5;PANX1;STAT2;TRAF2;FADD;IKBKE;TBK1
Mem_CD4	Apoptosis	0.39589	2.31933	0.000328431	49/61	47.17%	CTSS;ACTB;BAK1;BIRC5;ACTG1;BAD;BECN1;BAX;TNFSF10;IKBKG;TUBA1C;BCL2L1;EIF2S1;CASP3;AIFM1;GADD45G;PARP1;CAPN2;CASP7;PMAIP1;RELA;TUBA1B;TP53;TRADD;HRAS;CASP9;FAS;CYCS;DAXX;NRAS;DIABLO;MAP2K2;NFKBIA;PARP3;CTSC;ATF4;BID;TRAF2;FADD;CAPN1;GADD45A;AKT1;CTSD;TUBA1A;CFLAR;LMNB1;PIK3R3;GADD45B;BBC3
Mem_CD4	Human cytomegalovirus infection	0.369411	2.28761	0.000599691	51/78	38.41%	GNG5;CALR;CALM3;GNAI2;GNB2;B2M;RAC2;TAP1;BAK1;RHOA;RAC1;CDKN1A;E2F2;CALM1;BAX;GNB1;GNG4;IKBKG;CDKN2A;PPP3CB;HLA-A;RHEB;CASP3;CALM2;GNAS;E2F1;PDIA3;RELA;TP53;TRADD;HRAS;CASP9;EIF4EBP1;FAS;CYCS;HLA-C;GNAI3;NRAS;PXN;RPS6KB2;MAP2K2;NFKBIA;CCR1;ATF4;BID;TRAF2;ELK1;TAPBP;FADD;TBK1;AKT1
Mem_CD4	Antigen processing and presentation	0.444808	2.2092	0.00126311	28/36	42.44%	PSME1;PSME2;IFI30;CALR;CTSS;B2M;CD74;TAP1;HLA-DRA;PSME3;RFXANK;HLA-A;HSPA8;PDIA3;HLA-DMA;HLA-DRB1;HLA-DPA1;HSP90AA1;HLA-C;NFYC;HLA-DPB1;HLA-DRB5;RFX5;TAPBP;HSPA5;IFNG;HSPA4;HLA-G
Mem_CD4	Cytosolic DNA-sensing pathway	0.482892	2.18304	0.00188506	21/26	38.23%	POLR2K;POLR3K;POLR2F;IRF7;TREX1;PYCARD;CXCL10;DDX58;IKBKG;POLR2L;NFKBIB;POLR2E;ZBP1;AIM2;RELA;CASP1;ADAR;NFKBIA;RIPK3;IKBKE;TBK1
Mem_CD4	Tight junction	0.380187	2.17267	0.00214862	28/59	24.73%	ARPC3;MYL6;MYL12B;MYL12A;ARPC2;HCLS1;EZR;RAB8A;WAS;PCNA;MYL6B;ACTB;ARPC1B;VASP;ARPC4;RHOA;RAC1;ACTG1;PRKAG1;ARPC5L;ACTR3;TUBA1C;PPP2R1A;ARPC1A;TUBA1B;ARPC5;YBX3;PPP2CA
Mem_CD4	Pertussis	0.514917	2.14465	0.00267682	15/21	31.53%	CFL1;CALM3;GNAI2;MYD88;RHOA;PYCARD;CALM1;LY96;CASP3;CALM2;CASP7;RELA;CASP1;GNAI3;TICAM1
Mem_CD4	Salmonella infection	0.323329	2.1181	0.00338649	50/111	26.85%	TXN;ARPC3;DYNLRB1;PFN1;DYNLL1;GAPDH;MYL12B;DCTN3;MYL12A;ANXA2;ARPC2;BRK1;S100A10;ACTB;ARPC1B;ARL8A;BAK1;ARPC4;MYD88;RHOA;SKP1;TUBB4B;CASP4;TUBB;PYCARD;RAC1;ACTG1;BAX;ARPC5L;TNFSF10;IKBKG;LY96;ACTR3;DYNLT1;TUBA1C;TXN2;GSDMD;CASP3;RHOG;CASP7;RAB7A;ARPC1A;RELA;TUBA1B;ARPC5;CASP1;TRADD;HRAS;HSP90AA1;CYCS
Mem_CD4	Synaptic vesicle cycle	0.523648	2.11123	0.00373337	12/19	22.17%	AP2S1;ATP6V0E1;ATP6V1F;NAPA;ATP6V1E1;CLTA;ATP6V0D1;AP2M1;CLTB;ATP6V0C;ATP6V1D;ATP6V0B
Mem_CD4	Bacterial invasion of epithelial cells	0.431064	2.10715	0.00371827	17/34	22.80%	ARPC3;ARPC2;CLTA;HCLS1;ACTB;ARPC1B;ARPC4;RHOA;CLTB;RAC1;ACTG1;ARPC5L;ACTR3;MAD2L2;RHOG;ARPC1A;ARPC5
Mem_CD4	Protein processing in endoplasmic reticulum	0.346908	2.10451	0.00370397	46/73	38.26%	RBX1;CALR;SEC61G;SEC61B;BAG1;DNAJB12;FBXO6;PDIA6;BAK1;DAD1;SKP1;DNAJB11;SEC13;HSPBP1;ERP29;RNF5;BAX;VCP;BCAP31;SSR4;LMAN2;EIF2S1;UBE2D2;CAPN2;SIL1;HSPA8;PDIA3;RPN1;NSFL1C;RAD23A;DNAJA1;HSP90AA1;SSR2;EIF2AK2;HERPUD1;DDOST;RPN2;HYOU1;PDIA4;UBQLN1;ATF4;TRAF2;HSPA5;EIF2AK1;UBE2D3;CAPN1
Mem_CD4	DNA replication	0.480708	2.08509	0.0045316	13/24	18.47%	RPA3;SSBP1;RNASEH2B;PCNA;FEN1;POLE4;RNASEH2A;MCM6;MCM4;RFC2;MCM5;MCM3;MCM2
Mem_CD4	Necroptosis	0.371155	2.06248	0.00547659	36/55	38.26%	CHMP2A;CHMP4A;PPIA;VDAC1;SLC25A5;FTH1;CHMP5;PYCARD;BAX;TNFSF10;STAT1;CHMP1A;CHMP2B;RBCK1;IRF9;VDAC3;ZBP1;AIFM1;PARP1;CAPN2;VDAC2;CASP1;TRADD;PGAM5;HSP90AA1;FAS;EIF2AK2;TICAM1;TLR3;VPS4B;RIPK3;STAT2;BID;TRAF2;FADD;CAPN1
Mem_CD4	C-type lectin receptor signaling pathway	0.432413	2.05984	0.00539463	23/32	38.98%	CALM3;MAPKAPK2;RHOA;LSP1;BCL3;PYCARD;CALM1;STAT1;IKBKG;PPP3CB;IRF9;CALM2;RELA;CASP1;HRAS;RRAS;NRAS;PRKCD;NFKBIA;STAT2;IKBKE;AKT1;RELB
Mem_CD4	RIG-I-like receptor signaling pathway	0.452053	2.05375	0.00569454	20/26	38.23%	ISG15;IRF7;CXCL10;DDX58;TANK;IKBKG;IFIH1;NFKBIB;RELA;PIN1;TRADD;DHX58;AZI2;TKFC;NFKBIA;ATG5;TRAF2;FADD;IKBKE;TBK1
Mem_CD4	cGMP-PKG signaling pathway	0.41526	2.04824	0.00580822	21/35	29.41%	VDAC1;SLC25A5;CALM3;GNAI2;PPP1CA;VASP;RHOA;BAD;CALM1;PPIF;PPP3CB;ATP1B3;VDAC3;CALM2;VDAC2;PPP1CC;ATP2A2;PIK3R5;SRF;GNAI3;PPP1R12A
Mem_CD4	IL-17 signaling pathway	0.48825	1.9938	0.0100777	17/20	40.68%	ELAVL1;CXCL10;IKBKG;CASP3;RELA;TRADD;HSP90AA1;CEBPB;NFKBIA;TRAF4;TRAF2;FADD;IKBKE;TBK1;MAPK7;JUND;IFNG
Mem_CD4	p53 signaling pathway	0.396221	1.99011	0.0100419	25/35	39.31%	SHISA5;CCNB2;CDKN1A;CHEK1;CCNB1;BAX;GTSE1;CDKN2A;BCL2L1;CDK1;RRM2;CASP3;GADD45G;PMAIP1;TP53;CCND3;CASP9;FAS;CYCS;CDK2;CCNE1;SIVA1;BID;GADD45A;CCNE2
Mem_CD4	Lipid and atherosclerosis	0.33459	1.9774	0.0108819	42/68	38.41%	CALM3;CYBA;MYD88;IRF7;RHOA;PYCARD;RAC1;BAD;CALM1;BAX;TNFSF10;LDLR;TANK;IKBKG;LY96;BCL2L1;PPP3CB;EIF2S1;CASP3;CALM2;CASP7;HSPA8;RELA;TP53;CASP1;HRAS;CASP9;HSP90AA1;FAS;CYCS;CYP2J2;NRAS;TICAM1;NFKBIA;SELP;ATF4;BID;TRAF2;HSPA5;IKBKE;TBK1;AKT1
Mem_CD4	Cellular senescence	0.328575	1.97251	0.0111232	37/71	30.63%	VDAC1;SLC25A5;CALM3;PPP1CA;MAPKAPK2;CCNB2;CDKN1A;E2F2;CHEK1;CCNB1;CALM1;CDKN2A;MYBL2;PPP3CB;HLA-A;RHEB;CDK1;VDAC3;GADD45G;CALM2;CAPN2;E2F1;VDAC2;RELA;TP53;PPP1CC;CDC25A;CCND3;HRAS;EIF4EBP1;CDKN2B;HLA-C;CCNA2;RRAS;CDK2;NRAS;CCNE1
Mem_CD4	Pathogenic Escherichia coli infection	0.323191	1.96421	0.011597	36/78	26.85%	ARPC3;GAPDH;ARPC2;BRK1;HCLS1;EZR;ACTB;ARPC1B;BAK1;ARPC4;MYD88;RHOA;TUBB4B;CASP4;TUBB;PYCARD;RAC1;ACTG1;BAX;ARPC5L;TNFSF10;IKBKG;ACTR3;TUBA1C;NFKBIB;CASP3;CASP7;ARPC1A;RELA;TUBA1B;ARPC5;CASP1;TRADD;CASP9;FAS;CYCS
Mem_CD4	Fluid shear stress and atherosclerosis	0.375103	1.95489	0.0125266	21/43	26.37%	TXN;GSTO1;SUMO3;CALM3;SUMO2;RAC2;SUMO1;NQO1;ACTB;CYBA;RHOA;RAC1;ACTG1;CALM1;IKBKG;TXN2;CALM2;RELA;TP53;KEAP1;HSP90AA1
Mem_CD4	RNA polymerase	0.578123	1.95446	0.0123818	8/12	18.66%	POLR2K;POLR3K;POLR2G;POLR2F;POLR2J;POLR2I;POLR2L;POLR2E
Mem_CD4	Small cell lung cancer	0.381064	1.9421	0.0135501	24/36	39.31%	CKS2;CKS1B;BAK1;CDKN1A;E2F2;BAX;IKBKG;BCL2L1;CASP3;GADD45G;E2F1;RELA;TP53;CASP9;CDKN2B;CYCS;CDK2;CCNE1;NFKBIA;TRAF4;TRAF2;GADD45A;AKT1;CCNE2
Mem_CD4	Mitophagy	0.395491	1.93294	0.0144089	25/35	40.91%	UBB;OPTN;CSNK2B;GABARAP;BECN1;FIS1;BCL2L1;UBC;RAB7A;E2F1;RELA;TP53;PGAM5;HRAS;TFE3;CALCOCO2;RRAS;FUNDC1;NRAS;ATF4;ATG5;CITED2;TBK1;USP15;TFEB
Mem_CD4	Glycolysis / Gluconeogenesis	0.421809	1.93102	0.0143367	16/28	27.25%	GAPDH;ENO1;LDHA;PGAM1;PGK1;PKM;PFKP;TPI1;ALDOA;PCK2;AKR1A1;ADH5;DLD;GALM;PDHB;G6PC3
Mem_CD4	Coronavirus disease	0.352279	1.92709	0.0144827	35/51	43.00%	RPL26L1;RPL36AL;ISG15;RPS27L;OAS1;MYD88;MX1;OAS2;CXCL10;STAT1;DDX58;IKBKG;RPS26;IFIH1;NFKBIB;MX2;IRF9;RELA;OAS3;TLR7;CASP1;EIF2AK2;RPS24;ADAR;TLR3;NFKBIA;SELP;STAT2;IKBKE;TBK1;RPS15;RPL35;RPL38;FAU;HBEGF
Mem_CD4	Rheumatoid arthritis	0.412552	1.92128	0.0149506	24/29	47.95%	ATP6V0E1;ATP6V1F;ATP6V1E1;ATP6V0D1;HLA-DRA;ATP6V0C;ATP6V1D;ATP6V0B;HLA-DMA;HLA-DRB1;HLA-DPA1;CD80;ATP6AP1;HLA-DPB1;ATP6V1G1;HLA-DRB5;LTB;IFNG;ACP5;TGFB1;ATP6V1B2;ATP6V1A;ATP6V1H;CTLA4
Mem_CD4	Tuberculosis	0.329349	1.91941	0.0148537	40/63	40.82%	CTSS;CALM3;CD74;ATP6V0D1;MYD88;RHOA;LSP1;BAD;CALM1;BAX;STAT1;CORO1A;HLA-DRA;ATP6V0C;RFXANK;PPP3CB;CASP3;CALM2;RAB7A;RELA;ATP6V0B;HLA-DMA;HLA-DRB1;TRADD;CASP9;HLA-DPA1;CYCS;LAMP1;NFYC;ATP6AP1;CEBPB;HLA-DPB1;BID;HLA-DRB5;RFX5;FADD;AKT1;CTSD;IFNG;HSPD1
Mem_CD4	Hepatitis B	0.319781	1.91674	0.0149458	43/67	39.31%	PCNA;MYD88;IRF7;YWHAB;BIRC5;BAD;CDKN1A;E2F2;BAX;STAT1;YWHAQ;DDX58;IKBKG;IFIH1;CASP3;VDAC3;E2F1;RELA;TP53;ARAF;YWHAZ;HRAS;CASP9;FAS;CYCS;CCNA2;CDK2;NRAS;ATP6AP1;CCNE1;TICAM1;MAP2K2;TLR3;NFKBIA;ATF4;STAT2;BID;ELK1;FADD;IKBKE;TBK1;AKT1;CCNE2
Mem_CD4	Neutrophil extracellular trap formation	0.38845	1.90647	0.0163303	18/35	26.01%	VDAC1;SLC25A5;RAC2;ACTB;CYBA;HDAC9;CASP4;RAC1;ACTG1;PPIF;GSDMD;VDAC3;SELPLG;VDAC2;RELA;TLR7;CASP1;HAT1
Mem_CD4	Th1 and Th2 cell differentiation	0.388504	1.90442	0.0163226	24/35	40.68%	IL2RG;CD3D;CD3E;STAT1;IKBKG;HLA-DRA;IL12RB1;PPP3CB;NFKBIB;CD3G;RELA;HLA-DMA;HLA-DRB1;PRKCQ;HLA-DPA1;MAF;CD247;NFKBIA;NFKBIE;HLA-DPB1;HLA-DRB5;LAT;LCK;IFNG
Mem_CD4	Vibrio cholerae infection	0.440789	1.89743	0.0171265	16/23	35.93%	ATP6V0E1;ATP6V1F;ATP6V1E1;SEC61G;SEC61B;ACTB;ATP6V0D1;ACTG1;ATP6V0C;GNAS;ATP6V1D;ATP6V0B;ATP6AP1;ARF1;PDIA4;ATP6V1G1
Mem_CD4	Glutathione metabolism	0.429464	1.86539	0.0216513	15/23	33.39%	GSTO1;LAP3;IDH2;GGCT;SMS;TXNDC12;RRM2;GSR;CHAC2;SRM;RRM1;GSTK1;PGD;ODC1;GSTP1
Mem_CD4	RNA transport	0.311867	1.856	0.0231626	44/73	40.19%	EIF3I;ALYREF;SUMO3;THOC7;SUMO2;RAN;RBM8A;SUMO1;POP4;MAGOH;SAP18;SEC13;EIF2S2;EIF2S1;GLE1;KPNB1;RNPS1;EIF3G;GEMIN7;RPP25;NXT1;PHAX;POP7;EIF4EBP1;EIF4E2;EIF4A3;EIF5B;STRAP;GEMIN6;DDX19B;NUP93;EIF3D;CLNS1A;RPP38;NUP37;EIF2B2;EIF3J;GEMIN8;THOC3;EIF2B1;UBE2I;NXT2;EIF4G1;EIF3A
Mem_CD4	Pyrimidine metabolism	0.421806	1.85115	0.0237692	16/24	33.05%	DCTPP1;TYMP;TK1;NME1;DUT;TYMS;CMPK2;DTYMK;RRM2;UPP1;NT5C3A;NT5C;RRM1;NUDT2;CTPS1;CANT1
Mem_CD4	Human papillomavirus infection	0.28142	1.84445	0.0245719	65/109	41.38%	ATP6V0E1;ATP6V1F;ATP6V1E1;ISG15;OASL;ATP6V0D1;BAK1;PKM;MX1;BAD;CDKN1A;PSMC1;BAX;STAT1;TADA3;BCAP31;IKBKG;ATP6V0C;HLA-A;RHEB;MX2;IRF9;CASP3;PPP2R1A;GNAS;ATP6V1D;E2F1;PPP2R5D;RELA;ATP6V0B;TP53;TRADD;PPP2CA;CCND3;HRAS;EIF4EBP1;FAS;HLA-C;CCNA2;EIF2AK2;CDK2;NRAS;ATP6AP1;TUBG1;CCNE1;PXN;PPP2R2A;RPS6KB2;TICAM1;MAP2K2;PPP2R3C;TLR3;ATP6V1G1;STAT2;PPP2CB;ITGB7;FADD;IKBKE;TBK1;AKT1;CCNE2;HDAC1;PPP2R5C;SLC9A…
Mem_CD4	Epithelial cell signaling in Helicobacter pylori infection	0.426597	1.84427	0.024259	12/23	22.17%	ATP6V0E1;ATP6V1F;ATP6V1E1;ATP6V0D1;CSK;RAC1;IKBKG;ATP6V0C;CASP3;ATP6V1D;RELA;ATP6V0B
Mem_CD4	Type I diabetes mellitus	0.459782	1.84273	0.02418	15/18	43.14%	ICA1;HLA-DRA;HLA-A;HLA-DMA;HLA-DRB1;HLA-DPA1;FAS;HLA-C;CD80;HLA-DPB1;HLA-DRB5;IFNG;HSPD1;HLA-G;LTA
Mem_CD4	Pathways in cancer	0.265776	1.83785	0.0247353	81/146	39.87%	RBX1;GNG5;CKS2;IL2RG;GSTO1;TPM3;CALM3;GNAI2;CKS1B;GNB2;RAC2;NQO1;RALB;BAK1;RHOA;SKP1;RAD51;BIRC5;RAC1;BAD;CDKN1A;E2F2;FH;CALM1;BAX;STAT1;GNB1;GNG4;IKBKG;CDKN2A;IL12RB1;BCL2L1;PML;IL7;CASP3;GADD45G;CALM2;GNAS;CASP7;PMAIP1;E2F1;RELA;TP53;FLT3LG;ARAF;KEAP1;CCND3;HRAS;CASP9;HSP90AA1;FAS;DAPK3;CDKN2B;CYCS;PIM2;CCNA2;MLH1;GNAI3;CDK2;NRAS;CCNE1;BRCA2;RPS6KB2;TFG;MAP2K2;GSTP1;RARA;NFKBIA;TRAF4;STAT2;BID;…
Mem_CD4	Leukocyte transendothelial migration	0.371096	1.80922	0.0305344	11/35	11.47%	MYL12B;MYL12A;GNAI2;EZR;RAC2;ACTB;CYBA;VASP;RHOA;RAC1;ACTG1
Mem_CD4	Drug metabolism	0.407027	1.80736	0.0305367	14/24	28.51%	GSTO1;TYMP;ITPA;TK1;NAT1;NME1;DUT;HPRT1;RRM2;ADH5;IMPDH1;UPP1;RRM1;GSTK1
Mem_CD4	Phagosome	0.313183	1.80629	0.0303726	29/65	27.45%	ATP6V0E1;ATP6V1F;CALR;ATP6V1E1;SEC61G;CTSS;SEC61B;TAP1;ACTB;CYBA;ATP6V0D1;TUBB4B;TUBB;RAC1;ACTG1;CORO1A;HLA-DRA;TUBA1C;ATP6V0C;HLA-A;RAB7A;ATP6V1D;TUBA1B;ATP6V0B;HLA-DMA;HLA-DRB1;HLA-DPA1;LAMP1;HLA-C
Mem_CD4	Pentose phosphate pathway	0.467484	1.79527	0.0326426	13/16	41.32%	TALDO1;PFKP;ALDOA;RPIA;PRPS1;DERA;TKT;PGLS;PGD;GPI;IDNK;PFKL;PRPS2
Mem_CD4	Pancreatic cancer	0.353641	1.79024	0.0333357	19/38	25.81%	RAC2;RALB;BAK1;RAD51;RAC1;BAD;CDKN1A;E2F2;BAX;STAT1;IKBKG;CDKN2A;BCL2L1;GADD45G;E2F1;RELA;TP53;ARAF;CASP9
Mem_CD4	Toll-like receptor signaling pathway	0.36449	1.78	0.0354306	21/31	38.41%	MYD88;IRF7;RAC1;CXCL10;STAT1;IKBKG;LY96;IRF5;RELA;TLR7;CD80;TLR5;TOLLIP;TICAM1;MAP2K2;TLR3;NFKBIA;FADD;IKBKE;TBK1;AKT1
Mem_CD4	Gastric acid secretion	0.454789	1.77565	0.0359099	9/17	20.14%	CALM3;GNAI2;EZR;ACTB;ACTG1;CALM1;ATP1B3;CALM2;GNAS
Mem_CD4	Citrate cycle (TCA cycle)	0.418472	1.76984	0.036687	14/22	34.22%	MDH2;MDH1;SUCLG1;SDHB;IDH2;FH;IDH3G;PCK2;DLD;ACLY;OGDH;PDHB;IDH3A;ACO2
Mem_CD4	Collecting duct acid secretion	0.564815	1.75635	0.0398664	6/9	21.33%	ATP6V0E1;ATP6V1F;ATP6V1E1;ATP6V0D1;ATP6V0C;ATP6V1D
Mem_CD4	RNA degradation	0.356999	1.75213	0.0405581	18/36	29.14%	LSM3;ENO1;LSM1;BTG3;LSM7;LSM2;DCPS;PFKP;WDR61;LSM6;LSM4;LSM5;EXOSC7;XRN2;PNPT1;EXOSC9;CNOT3;EXOSC1
Mem_CD4	Ribosome biogenesis in eukaryotes	0.357875	1.75133	0.0402552	33/35	60.66%	NOP10;EIF6;CSNK2B;NHP2;RAN;POP4;SNU13;NOB1;REXO2;GNL2;FBL;RPP25;NXT1;POP7;XRN2;GTPBP4;UTP14A;UTP6;RPP38;UTP18;AK6;NXT2;NOP56;EMG1;IMP3;RPP25L;GAR1;RPP30;FCF1;NOP58;IMP4;CSNK2A1;POP1
Mem_CD4	Renin secretion	0.517778	1.74037	0.0431483	8/11	28.76%	CALM3;GNAI2;CALM1;PPP3CB;CALM2;GNAS;ORAI1;GNAI3
Mem_CD4	Chagas disease	0.357489	1.73505	0.0443683	24/33	43.32%	CD3D;CALR;GNAI2;MYD88;CD3E;IKBKG;CD3G;PPP2R1A;GNAS;RELA;PPP2CA;FAS;GNAI3;PPP2R2A;TICAM1;CD247;NFKBIA;GNA15;PPP2CB;FADD;AKT1;IFNG;CFLAR;TGFB1
Mem_CD4	Progesterone-mediated oocyte maturation	0.345963	1.72937	0.0455451	20/36	29.54%	ANAPC11;GNAI2;CCNB2;CCNB1;CDK1;MAD2L2;PKMYT1;ANAPC10;PLK1;ARAF;AURKA;CDC25A;MAD2L1;CDC25B;BUB1;HSP90AA1;CCNA2;CDC26;GNAI3;CDK2
Mem_CD4	Toxoplasmosis	0.327486	1.7263	0.0460867	22/44	28.76%	GNAI2;MYD88;BAD;STAT1;PPIF;LDLR;IKBKG;HLA-DRA;LY96;BCL2L1;NFKBIB;SOCS1;CASP3;HSPA8;RELA;HLA-DMA;HLA-DRB1;CASP9;HLA-DPA1;CYCS;PIK3R5;GNAI3
Mem_CD4	Systemic lupus erythematosus	0.427589	1.72434	0.0462455	13/18	40.68%	SNRPD1;SNRPB;TRIM21;HLA-DRA;HLA-DMA;HLA-DRB1;HLA-DPA1;SSB;CD80;SNRPD3;HLA-DPB1;HLA-DRB5;IFNG
Mem_CD4	Endocytosis	0.267826	1.72309	0.0460351	52/107	34.72%	ARPC3;CHMP2A;AP2S1;IL2RG;CHMP4A;CAPZB;SNF8;ARPC2;CLTA;ARF3;RAB8A;CHMP5;ARPC1B;ARPC4;AP2M1;RHOA;CLTB;ARPC5L;LDLR;CHMP1A;SNX1;ACTR3;RAB35;PML;CHMP2B;RAB11A;ARRB2;HLA-A;ARF5;SPG21;HSPA8;RAB7A;ARPC1A;SNX6;ARPC5;TSG101;SH3KBP1;HRAS;SH3GLB1;HLA-C;SH3GLB2;RAB11B;ARF4;EHD4;ACAP3;ARF1;VPS25;SNX3;VPS29;SMAP1;VPS4B;CAPZA2
Mem_CD4	mRNA surveillance pathway	0.331032	1.72157	0.0460288	25/41	39.94%	ALYREF;PPP1CA;RBM8A;MAGOH;SAP18;ETF1;SSU72;PPP2R1A;GLE1;PPP2R5D;RNPS1;PPP1CC;NXT1;PPP2CA;CSTF1;EIF4A3;DDX19B;CPSF3;PPP2R2A;PPP2R3C;PPP2CB;CSTF2;FIP1L1;NXT2;PPP2R5C
Mem_CD4	Autophagy	0.299742	1.7204	0.0458628	35/59	39.24%	VAMP8;RAB8A;GABARAP;RRAGC;BAD;BECN1;TANK;BCL2L1;RHEB;EIF2S1;ATG3;RAB7A;ATG101;PPP2CA;PRKCQ;HRAS;RRAGA;DAPK3;NRBF2;SH3GLB1;LAMP1;ATG4A;RRAS;NRAS;RPS6KB2;PRKCD;MAP2K2;MTMR14;IGBP1;ATG5;PPP2CB;TBK1;AKT1;VMP1;CTSD
Naive_B	Ribosome	0.732369	6.8997	0	86/97	20.98%	RPS4X;RPS6;RPS14;MRPL33;RPL7;RPL31;RPS18;RPL23A;RPL34;RPL27A;RPL19;RPL22;RPS9;RPS15;RPL6;RPL4;RPL10A;RPL11;RPL39;RPS19;RPL24;RPL41;RPL26;RPL36;RPS20;RPS2;RPL23;RPL36AL;RPS24;RPL3;RPS17;RPL35;RPL21;MRPL11;UBA52;RPS3;RPL7A;RPL14;RPS27A;RPS7;RPL32;RPL9;RPL18;FAU;RPL38;RPL12;RPL29;RPS25;RPL13;RPS27;RPS8;RPL18A;RPL15;RPL8;RPL13A;MRPS15;RPS29;RPS23;RPL35A;RPS13;MRPL15;MRPL34;RPL10;RPS21;RPS5;RPS27L;RPS…
Naive_B	Coronavirus disease	0.662768	6.13116	0	77/98	18.39%	RPS4X;RPS6;RPS14;NFKBIA;RPL7;RPL31;RPS18;RPL23A;RPL34;RPL27A;RPL19;RPL22;RPS9;RPS15;RPL6;RPL4;RPL10A;RPL11;RPL39;RPS19;RPL24;RPL41;RPL26;RPL36;RPS20;RPS2;RPL23;RPL36AL;RPS24;RPL3;RPS17;RPL35;RPL21;UBA52;RPS3;RPL7A;RPL14;RPS27A;RPS7;RPL32;RPL9;RPL18;FAU;RPL38;RPL12;RPL29;RPS25;RPL13;RPS27;RPS8;RPL18A;RPL15;RPL8;RPL13A;RPS29;RPS23;RPL35A;RPS13;IL6;RPL10;RPS21;RPS5;RPS27L;RPS15A;RPL27;RPS11;RPL5;RPL…
Naive_B	Oxidative phosphorylation	0.700963	5.39959	0	50/56	23.70%	UQCRB;COX17;ATP6V0E1;COX6C;NDUFA1;NDUFS5;NDUFA2;COX4I1;PPA1;NDUFB5;COX7A2;NDUFA4;COX7C;NDUFAB1;UQCRFS1;NDUFB2;COX6B1;COX8A;NDUFB11;NDUFA11;NDUFA8;UQCRQ;UQCRH;UQCR10;NDUFA12;NDUFB6;NDUFB9;COX7A2L;NDUFS4;NDUFB3;COX6A1;NDUFB4;NDUFB7;COX11;COX7B;COX5B;ATP6V1G1;ATP6V1F;NDUFV2;UQCR11;NDUFB10;NDUFA13;NDUFA3;NDUFC1;NDUFA5;NDUFB1;NDUFA6;PPA2;NDUFS8;SDHD
Naive_B	Parkinson disease	0.516844	4.86882	0	78/98	31.99%	TXN;UQCRB;COX6C;NDUFA1;PPIF;NDUFS5;NDUFA2;COX4I1;NDUFB5;COX7A2;NDUFA4;COX7C;UBA52;NDUFAB1;UQCRFS1;NDUFB2;VDAC1;COX6B1;COX8A;NDUFB11;RPS27A;NDUFA11;NDUFA8;UQCRQ;UQCRH;VDAC2;UQCR10;NDUFA12;TUBA4A;NDUFB6;NDUFB9;COX7A2L;NDUFS4;NDUFB3;COX6A1;NDUFB4;NDUFB7;COX7B;COX5B;NDUFV2;CALM2;PSMB1;UQCR11;NDUFB10;CALM1;NDUFA13;NDUFA3;NDUFC1;TXN2;UBB;NDUFA5;TUBB4A;PARK7;DUSP1;NDUFB1;PSMD14;PLCG1;NDUFA6;SLC25A5;NDUF…
Naive_B	Prion disease	0.498059	4.81194	0	82/97	36.50%	UQCRB;COX6C;SOD1;NDUFA1;PPIF;NDUFS5;NDUFA2;COX4I1;NDUFB5;COX7A2;NDUFA4;COX7C;NDUFAB1;UQCRFS1;NDUFB2;VDAC1;COX6B1;COX8A;NDUFB11;NDUFA11;NDUFA8;UQCRQ;UQCRH;VDAC2;UQCR10;NDUFA12;TUBA4A;NDUFB6;NDUFB9;COX7A2L;NDUFS4;NDUFB3;COX6A1;NDUFB4;NDUFB7;IL6;COX7B;COX5B;NDUFV2;PSMB1;UQCR11;NDUFB10;NDUFA13;NDUFA3;CCL5;NDUFC1;PRNP;NDUFA5;TUBB4A;NDUFB1;PSMD14;RAC2;NDUFA6;SLC25A5;NDUFS8;SDHD;PSMA2;SLC25A4;CSNK2B;PSM…
Naive_B	Huntington disease	0.489356	4.74703	0	81/103	32.32%	UQCRB;COX6C;SOD1;NDUFA1;PPIF;NDUFS5;NDUFA2;COX4I1;NDUFB5;COX7A2;NDUFA4;COX7C;NDUFAB1;UQCRFS1;NDUFB2;AP2S1;VDAC1;COX6B1;POLR2L;COX8A;NDUFB11;NDUFA11;NDUFA8;UQCRQ;UQCRH;IFT57;VDAC2;UQCR10;NDUFA12;TUBA4A;NDUFB6;NDUFB9;COX7A2L;NDUFS4;NDUFB3;COX6A1;NDUFB4;NDUFB7;COX7B;COX5B;NDUFV2;PSMB1;POLR2G;POLR2H;UQCR11;NDUFB10;NDUFA13;NDUFA3;POLR2K;NDUFC1;DCTN2;NDUFA5;TUBB4A;POLR2I;NDUFB1;POLR2F;PSMD14;NDUFA6;SLC…
Naive_B	Thermogenesis	0.543446	4.67003	0	48/76	15.66%	RPS6;UQCRB;COX17;COX6C;NDUFA1;NDUFS5;NDUFA2;COX4I1;NDUFB5;COX7A2;NDUFA4;COX14;COX7C;NDUFAB1;UQCRFS1;NDUFB2;COX6B1;COX8A;NDUFB11;NDUFA11;NDUFA8;UQCRQ;UQCRH;NDUFAF4;UQCR10;COA3;NDUFA12;ADCY3;NDUFB6;NDUFAF2;NDUFB9;COX7A2L;NDUFS4;NDUFB3;COX6A1;NDUFB4;NDUFB7;COX11;COX7B;COX5B;COA4;NDUFV2;UQCR11;NDUFB10;NDUFA13;NDUFA3;CNR1;NDUFC1
Naive_B	Non-alcoholic fatty liver disease	0.598569	4.61683	0	39/56	15.66%	UQCRB;COX6C;NDUFA1;NDUFS5;NDUFA2;COX4I1;NDUFB5;COX7A2;NDUFA4;COX7C;NDUFAB1;UQCRFS1;NDUFB2;COX6B1;COX8A;NDUFB11;NDUFA11;NDUFA8;UQCRQ;UQCRH;UQCR10;NDUFA12;NDUFB6;NDUFB9;COX7A2L;NDUFS4;NDUFB3;COX6A1;NDUFB4;NDUFB7;IL6;COX7B;COX5B;NDUFV2;UQCR11;NDUFB10;NDUFA13;NDUFA3;NDUFC1
Naive_B	Diabetic cardiomyopathy	0.566393	4.60221	0	51/67	23.84%	UQCRB;COX6C;NDUFA1;PPIF;NDUFS5;NDUFA2;COX4I1;NDUFB5;COX7A2;NDUFA4;COX7C;NDUFAB1;UQCRFS1;NDUFB2;VDAC1;COX6B1;COX8A;NDUFB11;NDUFA11;NDUFA8;UQCRQ;UQCRH;VDAC2;UQCR10;NDUFA12;GAPDH;NDUFB6;NDUFB9;COX7A2L;NDUFS4;NDUFB3;COX6A1;NDUFB4;NDUFB7;COX7B;COX5B;MPC2;NDUFV2;UQCR11;NDUFB10;NDUFA13;NDUFA3;NDUFC1;NDUFA5;NDUFB1;RAC2;NDUFA6;SLC25A5;NDUFS8;SDHD;SLC25A4
Naive_B	Alzheimer disease	0.434965	4.28448	0	81/111	32.32%	UQCRB;BACE2;COX6C;NDUFA1;PPIF;CDK5R1;NDUFS5;NDUFA2;COX4I1;NDUFB5;COX7A2;NDUFA4;COX7C;NDUFAB1;UQCRFS1;NDUFB2;VDAC1;COX6B1;COX8A;NDUFB11;HSD17B10;NDUFA11;NDUFA8;UQCRQ;UQCRH;VDAC2;UQCR10;NDUFA12;TUBA4A;GAPDH;NDUFB6;NDUFB9;COX7A2L;NDUFS4;NDUFB3;COX6A1;NDUFB4;NDUFB7;IL6;COX7B;COX5B;NDUFV2;CALM2;PSMB1;UQCR11;NDUFB10;CALM1;NDUFA13;NDUFA3;NDUFC1;PSENEN;NDUFA5;TUBB4A;NDUFB1;PSMD14;RTN4;NDUFA6;SLC25A5;NDUF…
Naive_B	Pathways of neurodegeneration	0.41264	4.26172	0	94/132	32.61%	UQCRB;COX6C;SOD1;NDUFA1;PPIF;CDK5R1;NDUFS5;NDUFA2;COX4I1;GABARAPL2;NDUFB5;COX7A2;NDUFA4;COX7C;UBA52;NDUFAB1;UQCRFS1;NDUFB2;VDAC1;COX6B1;COX8A;NDUFB11;RPS27A;HSD17B10;NDUFA11;NDUFA8;UQCRQ;UQCRH;IFT57;VDAC2;GABARAP;UQCR10;NDUFA12;TUBA4A;BCL2;NDUFB6;NDUFB9;COX7A2L;NDUFS4;NDUFB3;COX6A1;NDUFB4;NDUFB7;IL6;COX7B;COX5B;NDUFV2;CALM2;PSMB1;UQCR11;NDUFB10;CALM1;NDUFA13;NDUFA3;NDUFC1;UBB;DCTN2;PRNP;NDUFA5;TU…
Naive_B	Cardiac muscle contraction	0.735493	3.74302	0	17/21	14.17%	UQCRB;COX6C;COX4I1;ATP1B3;COX7A2;COX7C;UQCRFS1;COX6B1;COX8A;UQCRQ;UQCRH;UQCR10;COX7A2L;COX6A1;COX7B;COX5B;UQCR11
Naive_B	Amyotrophic lateral sclerosis	0.366463	3.71643	0	85/118	36.88%	UQCRB;COX6C;SOD1;NDUFA1;NDUFS5;NDUFA2;COX4I1;GABARAPL2;NDUFB5;COX7A2;NDUFA4;COX7C;NDUFAB1;UQCRFS1;NDUFB2;VDAC1;COX6B1;COX8A;NDUFB11;NXT1;NDUFA11;NDUFA8;UQCRQ;UQCRH;ANXA7;GABARAP;UQCR10;NDUFA12;TUBA4A;BCL2;NDUFB6;NDUFB9;COX7A2L;NDUFS4;NDUFB3;COX6A1;NDUFB4;NDUFB7;COX7B;COX5B;NDUFV2;PSMB1;UQCR11;NDUFB10;NDUFA13;NDUFA3;NDUFC1;HNRNPA1;DCTN2;NDUFA5;TUBB4A;CHMP2B;NDUFB1;PSMD14;NDUFA6;NDUFS8;DCTN3;SDHD;P…
Naive_B	Retrograde endocannabinoid signaling	0.491881	3.39397	0	29/42	23.95%	NDUFA1;NDUFS5;NDUFA2;NDUFB5;NDUFA4;NDUFAB1;NDUFB2;NDUFB11;NDUFA11;NDUFA8;NDUFA12;ADCY3;NDUFB6;NDUFB9;NDUFS4;NDUFB3;NDUFB4;NDUFB7;NDUFV2;NDUFB10;NDUFA13;NDUFA3;CNR1;NDUFC1;NDUFA5;NDUFB1;NDUFA6;NDUFS8;GNG5
Naive_B	Fluid shear stress and atherosclerosis	0.461343	2.79895	9.17679e-05	22/33	25.76%	TXN;BMPR1A;GSTP1;SUMO2;HSP90AB1;HSP90AA1;GSTO1;RHOA;BCL2;ICAM1;HSP90B1;CALM2;CALM1;TXN2;DUSP1;HMOX1;RAC2;BMPR2;MGST3;SUMO1;KEAP1;SUMO3
Naive_B	Herpes simplex virus 1 infection	-0.294918	-2.48008	0.00296291	76/113	43.79%	ZNF347;EIF2AK3;MTOR;ZNF785;PIK3CD;ZNF224;STAT2;ZNF860;ZNF398;ZNF606;ZNF169;ZNF564;ZNF441;ZNF665;MAVS;ZNF701;ZNF490;ZNF37A;ZNF154;ZNF141;ZNF226;ZNF577;ZFP82;TSC1;ZNF587;ITGA5;ZNF549;ZNF33B;ZNF780B;ZNF112;ZNF510;ZNF551;ZNF431;ZNF135;ZNF709;ZNF33A;ZNF548;ZNF418;ZNF585B;ZFP14;ZNF765;ZNF772;ZNF114;ZNF460;ZNF620;ZNF879;ZNF41;TSC2;ZNF713;IKBKB;ZNF544;ZNF91;ZNF791;ZNF721;ZNF841;ZNF782;ZNF552;ZNF814;ZIK1;…
Naive_B	Spliceosome	0.360988	2.43708	0.00163462	31/40	39.04%	SNRPD2;SF3B5;SNRPF;SF3B6;LSM3;SNRPE;SNRPD1;LSM6;SNRPG;HNRNPA1;LSM2;TXNL4A;LSM5;LSM7;ZMAT2;PCBP1;BCAS2;LSM4;CWC15;SYF2;SNU13;HSPA8;BUD31;SNRPC;HSPA1A;PPIE;SRSF5;EIF4A3;RP9;SNRPB2;MAGOH
Naive_B	Type I diabetes mellitus	0.717532	2.37528	0.00218624	8/8	28.40%	HLA-DRA;HSPD1;CD80;IL12A;LTA;HLA-DPB1;HLA-DQA1;HLA-DPA1
Naive_B	Intestinal immune network for IgA production	0.601487	2.33814	0.0034413	10/11	29.81%	HLA-DRA;CXCR4;IL6;CD80;HLA-DPB1;AICDA;IL15RA;HLA-DQA1;HLA-DPA1;TNFRSF13B
Naive_B	Salmonella infection	0.275507	2.33103	0.00326018	24/71	12.45%	NFKBIA;TXN;S100A10;HSP90AB1;RPS3;ARPC3;HSP90AA1;ARPC5L;DYNLL1;RRAS;DYNLRB1;RHOA;RAB9A;MYC;SKP1;TUBA4A;GAPDH;BCL2;RHOB;SNX9;IL6;MYL12B;HSP90B1;BRK1
Naive_B	Rheumatoid arthritis	0.462095	2.29336	0.00385425	15/18	35.91%	ATP6V0E1;HLA-DRA;IL6;ICAM1;CD80;ATP6V1G1;ATP6V1F;CCL5;TLR2;HLA-DPB1;IL23A;HLA-DQA1;HLA-DPA1;TGFB2;ATP6V1E1
Naive_B	Protein export	0.649165	2.2864	0.00386736	7/9	20.25%	SEC11C;SEC61B;SEC61G;SPCS1;SRP14;SRPRB;SPCS2
Naive_B	Proteasome	0.51836	2.27299	0.00419213	13/14	37.61%	PSMB1;POMP;PSMD14;PSMA2;PSMD7;PSMA7;PSMA5;PSMD8;PSMB6;PSMD4;PSMD9;PSMA6;PSME1
Naive_B	Epstein-Barr virus infection	0.375546	2.26837	0.00412956	21/31	29.43%	NFKBIA;VIM;MYC;HLA-DRA;BCL2;CCNE1;CCND3;IL6;ICAM1;CDK4;TLR2;HES1;HLA-DPB1;PSMD14;B2M;CD58;PSMD7;HLA-DQA1;PSMD8;HLA-DPA1;PSMD4
Naive_B	Glutathione metabolism	0.564162	2.19862	0.00676788	11/12	37.26%	PRDX6;GPX4;GSTP1;GSTO1;SMS;PGD;MGST3;TXNDC12;SRM;ODC1;GGCT
Naive_B	Viral myocarditis	0.645292	2.18065	0.00781863	8/8	35.61%	HLA-DRA;ICAM1;CD80;HLA-DPB1;RAC2;HLA-DQA1;HLA-DPA1;CYCS
Naive_B	Systemic lupus erythematosus	0.700298	2.17787	0.0076238	7/7	30.10%	HLA-DRA;CD80;SNRPD1;HLA-DPB1;HLA-DQA1;HLA-DPA1;SSB
Naive_B	Graft-versus-host disease	0.717144	2.11784	0.0118279	6/6	28.40%	HLA-DRA;IL6;CD80;HLA-DPB1;HLA-DQA1;HLA-DPA1
Naive_B	Allograft rejection	0.717144	2.06612	0.0157316	6/6	28.40%	HLA-DRA;CD80;IL12A;HLA-DPB1;HLA-DQA1;HLA-DPA1
Naive_B	Antigen processing and presentation	0.427125	2.02506	0.0206003	15/18	37.61%	HSP90AB1;HSP90AA1;CTSB;HLA-DRA;HLA-DPB1;B2M;CD74;LGMN;HLA-DQA1;HLA-DPA1;HSPA4;HSPA8;HSPA5;HSPA1A;PSME1
Naive_B	Legionellosis	0.514072	2.02238	0.0201889	10/11	36.07%	NFKBIA;EEF1G;HSPD1;IL6;EEF1A1;TLR2;IL12A;HSPA8;CYCS;HSPA1A
Naive_B	Phagosome	0.315009	2.01287	0.0211362	22/32	37.23%	ATP6V0E1;SEC61B;SEC61G;HLA-DRA;TUBA4A;ATP6V1G1;ATP6V1F;TLR2;TUBB4A;HLA-DPB1;EEA1;DYNC1LI1;HLA-DQA1;HLA-DPA1;VAMP3;TUBA1C;TUBB4B;ITGB1;TUBB;ATP6V1E1;CYBA;STX18
Naive_B	Cytosolic DNA-sensing pathway	0.448048	2.00558	0.021336	9/15	20.09%	NFKBIA;AIM2;POLR2L;POLR3GL;IL6;POLR2H;CCL5;POLR2K;POLR2F
Naive_B	Arginine and proline metabolism	0.501283	1.98146	0.0236511	9/11	34.53%	ALDH1B1;OAT;AGMAT;GATM;SMS;GOT1;GAMT;SRM;ODC1
Naive_B	NOD-like receptor signaling pathway	0.290323	1.96537	0.0254656	16/41	16.28%	NFKBIA;TXN;GABARAPL2;HSP90AB1;AIM2;VDAC1;HSP90AA1;CTSB;RHOA;VDAC2;GABARAP;TXNIP;BCL2;IL6;CCL5;TXN2
Naive_B	RNA polymerase	0.466623	1.94882	0.0272157	8/13	20.09%	POLR2L;POLR3GL;POLR2G;POLR2H;POLR2K;POLR1E;POLR2I;POLR2F
Naive_B	Valine, leucine and isoleucine degradation	0.550508	1.94064	0.0276451	8/9	30.99%	ALDH1B1;HSD17B10;ECHS1;ACAT1;ACSF3;ACAT2;IVD;PCCA
Naive_B	Viral protein interaction with cytokine and cytokine receptor	0.548038	1.92636	0.0291301	9/9	45.33%	CXCR4;IL6;CCL5;LTA;IL10RA;CXCR3;IL2RG;ACKR3;IL6ST
Naive_B	Steroid biosynthesis	0.658464	1.91509	0.0306094	6/6	34.26%	EBP;FDFT1;DHCR24;CYP51A1;SQLE;MSMO1
Naive_B	Ribosome biogenesis in eukaryotes	0.370108	1.90215	0.0326129	14/20	34.15%	NXT1;AK6;FBL;NOB1;SBDS;NHP2;RAN;IMP3;NOP10;CSNK2B;REXO2;SNU13;EIF6;POP7
Naive_B	Autoimmune thyroid disease	0.716951	1.89804	0.032417	5/5	28.40%	HLA-DRA;CD80;HLA-DPB1;HLA-DQA1;HLA-DPA1
Naive_B	Toxoplasmosis	0.322149	1.8433	0.0430078	20/27	36.74%	NFKBIA;PPIF;HLA-DRA;BCL2;SOCS1;TLR2;IL12A;HLA-DPB1;IL10RA;HLA-DQA1;HLA-DPA1;LY96;BIRC3;HSPA8;TGFB2;IFNGR1;ITGB1;CYCS;HSPA1A;PIK3R6
Naive_B	Staphylococcus aureus infection	0.588807	1.83463	0.0443436	6/7	28.40%	HLA-DRA;ICAM1;HLA-DPB1;KRT10;HLA-DQA1;HLA-DPA1
Naive_B	Leishmaniasis	0.414614	1.82869	0.045169	12/15	35.99%	NFKBIA;HLA-DRA;EEF1A1;TLR2;IL12A;HLA-DPB1;HLA-DQA1;HLA-DPA1;TGFB2;IFNGR1;ITGB1;CYBA
Naive_CD4	Parkinson disease	0.587967	3.70832	0	89/148	14.51%	TXN;PSMA6;COX6A1;COX7B;UBB;PSMB3;NDUFB3;NDUFS6;UQCR10;NDUFA13;COX6B1;PSMB1;NDUFA1;PSMA2;NDUFA4;NDUFA6;COX7A2;NDUFAB1;PARK7;PSMB6;NDUFA2;PSMD13;NDUFB2;NDUFA8;NDUFB9;PSMC3;PSMA5;COX5A;PSMA7;UQCRFS1;NDUFB5;COX6C;UQCRH;PSMA4;SDHB;NDUFA7;NDUFV2;UBE2L6;PSMD7;PSMB2;SLC25A5;VDAC1;PSMD4;NDUFB11;UBE2L3;NDUFS5;NDUFB7;NDUFB10;NDUFA3;COX7A2L;PSMC4;NDUFB4;COX5B;COX8A;GNAI2;NDUFA12;PSMC2;PSMD8;PSMC5;NDUFA9;CALM…
Naive_CD4	Oxidative phosphorylation	0.635947	3.68414	0	61/81	22.38%	COX6A1;COX7B;NDUFB3;NDUFS6;UQCR10;NDUFA13;COX6B1;NDUFA1;NDUFA4;NDUFA6;COX7A2;NDUFAB1;NDUFA2;NDUFB2;NDUFA8;NDUFB9;COX5A;COX17;ATP6V1F;UQCRFS1;NDUFB5;COX6C;UQCRH;SDHB;NDUFA7;NDUFV2;ATP6V1E1;ATP6V0E1;NDUFB11;NDUFS5;NDUFB7;NDUFB10;NDUFA3;COX7A2L;NDUFB4;COX5B;COX8A;NDUFA12;NDUFA9;NDUFB6;ATP6V0D1;UQCRQ;COX7C;NDUFB8;NDUFA11;UQCR11;NDUFS3;NDUFB1;SDHD;ATP6V0B;UQCRC2;ATP6V1G1;NDUFS8;PPA2;NDUFS7;CYC1;COX4I1…
Naive_CD4	Prion disease	0.568937	3.56697	0	78/137	13.46%	PSMA6;COX6A1;COX7B;PSMB3;NDUFB3;NDUFS6;UQCR10;NDUFA13;COX6B1;PSMB1;NDUFA1;PSMA2;NDUFA4;NDUFA6;COX7A2;NDUFAB1;PSMB6;NDUFA2;PSMD13;NDUFB2;NDUFA8;NDUFB9;PSMC3;PSMA5;COX5A;PSMA7;UQCRFS1;NDUFB5;COX6C;UQCRH;PSMA4;SDHB;NDUFA7;NDUFV2;PSMD7;PSMB2;SLC25A5;CYBA;VDAC1;PSMD4;NDUFB11;NDUFS5;NDUFB7;NDUFB10;NDUFA3;COX7A2L;PSMC4;RAC2;NDUFB4;COX5B;COX8A;NDUFA12;PSMC2;PSMD8;PSMC5;NDUFA9;NDUFB6;CASP3;UQCRQ;COX7C;PSM…
Naive_CD4	Proteasome	0.700891	3.43811	0	31/41	13.46%	PSMA6;POMP;PSMB3;PSMB1;PSMA2;PSMB6;PSMD13;PSME1;PSMC3;PSMA5;PSMA7;PSMA4;PSME2;PSMB8;PSMD7;PSMB2;PSMD4;PSMB9;PSMC4;PSMC2;PSMD8;PSMC5;PSME3;PSMD9;PSMB10;PSMB7;PSMD14;PSMD11;PSMA1;ADRM1;PSMC1
Naive_CD4	Non-alcoholic fatty liver disease	0.547795	3.26437	0	60/94	22.08%	COX6A1;COX7B;NDUFB3;NDUFS6;UQCR10;NDUFA13;COX6B1;NDUFA1;NDUFA4;NDUFA6;COX7A2;NDUFAB1;NDUFA2;NDUFB2;NDUFA8;NDUFB9;COX5A;UQCRFS1;NDUFB5;COX6C;UQCRH;SDHB;NDUFA7;NDUFV2;FAS;NDUFB11;NDUFS5;NDUFB7;NDUFB10;NDUFA3;COX7A2L;NDUFB4;COX5B;COX8A;NDUFA12;NDUFA9;NDUFB6;PRKAG1;CASP3;UQCRQ;COX7C;NDUFB8;NDUFA11;UQCR11;EIF2S1;NDUFS3;NDUFB1;SDHD;BID;UQCRC2;XBP1;NDUFS8;GSK3A;NDUFS7;CYC1;ADIPOR1;COX4I1;ATF4;UQCRC1;NDU…
Naive_CD4	Huntington disease	0.50742	3.24722	0	98/168	22.08%	PSMA6;COX6A1;COX7B;PSMB3;NDUFB3;NDUFS6;UQCR10;NDUFA13;COX6B1;PSMB1;NDUFA1;PSMA2;NDUFA4;NDUFA6;COX7A2;NDUFAB1;PSMB6;NDUFA2;PSMD13;NDUFB2;NDUFA8;NDUFB9;PSMC3;PSMA5;COX5A;PSMA7;UQCRFS1;NDUFB5;COX6C;UQCRH;PSMA4;SDHB;AP2M1;NDUFA7;NDUFV2;PSMD7;PSMB2;SLC25A5;VDAC1;PSMD4;DCTN3;POLR2K;NDUFB11;BECN1;NDUFS5;NDUFB7;NDUFB10;NDUFA3;COX7A2L;PSMC4;NDUFB4;COX5B;COX8A;AP2S1;NDUFA12;PSMC2;PSMD8;PSMC5;NDUFA9;NDUFB6;…
Naive_CD4	Diabetic cardiomyopathy	0.528497	3.22704	0	51/103	11.37%	COX6A1;COX7B;NDUFB3;NDUFS6;UQCR10;NDUFA13;COX6B1;NDUFA1;NDUFA4;NDUFA6;COX7A2;NDUFAB1;NDUFA2;NDUFB2;NDUFA8;NDUFB9;COX5A;UQCRFS1;NDUFB5;COX6C;UQCRH;SDHB;NDUFA7;NDUFV2;SLC25A5;CYBA;VDAC1;PPP1CA;NDUFB11;NDUFS5;NDUFB7;NDUFB10;NDUFA3;COX7A2L;RAC2;NDUFB4;COX5B;COX8A;NDUFA12;NDUFA9;NDUFB6;GAPDH;UQCRQ;COX7C;NDUFB8;NDUFA11;PPIF;UQCR11;NDUFS3;NDUFB1;SDHD
Naive_CD4	Thermogenesis	0.526425	3.21624	0	56/111	13.66%	COX6A1;COX7B;NDUFB3;NDUFS6;UQCR10;NDUFA13;COX6B1;NDUFA1;NDUFA4;COA3;NDUFA6;COX7A2;NDUFAB1;NDUFA2;NDUFB2;NDUFA8;NDUFB9;COX14;COX5A;COX17;UQCRFS1;NDUFB5;COX6C;UQCRH;SDHB;NDUFA7;NDUFV2;NDUFB11;NDUFS5;NDUFB7;NDUFB10;NDUFA3;COX7A2L;NDUFB4;COX5B;COX8A;NDUFA12;NDUFA9;NDUFB6;PRKAG1;RHEB;UQCRQ;COX7C;NDUFB8;NDUFA11;UQCR11;NDUFS3;NDUFB1;NDUFAF2;SDHD;COA6;COA4;SMARCE1;UQCRC2;GNAS;SMARCD2
Naive_CD4	Alzheimer disease	0.49099	3.15765	0	111/178	27.01%	PSMA6;COX6A1;COX7B;PSMB3;NDUFB3;NDUFS6;UQCR10;NDUFA13;COX6B1;PSMB1;NDUFA1;PSMA2;NDUFA4;NDUFA6;COX7A2;NDUFAB1;PSMB6;NDUFA2;PSMD13;NDUFB2;NDUFA8;NDUFB9;PSMC3;PSMA5;PSENEN;COX5A;PSMA7;UQCRFS1;NDUFB5;COX6C;UQCRH;PSMA4;SDHB;NDUFA7;NDUFV2;PSMD7;PSMB2;HSD17B10;SLC25A5;VDAC1;PSMD4;FAS;NDUFB11;BECN1;NDUFS5;NDUFB7;NDUFB10;NDUFA3;COX7A2L;PSMC4;NDUFB4;COX5B;COX8A;NDUFA12;PSMC2;PSMD8;PSMC5;NDUFA9;CALM3;NDUFB6…
Naive_CD4	Amyotrophic lateral sclerosis	0.484747	3.13221	0	119/195	27.24%	PSMA6;COX6A1;COX7B;PSMB3;NDUFB3;PFN1;NDUFS6;UQCR10;NDUFA13;COX6B1;PSMB1;NDUFA1;PSMA2;NDUFA4;NDUFA6;COX7A2;NDUFAB1;PSMB6;NDUFA2;PSMD13;NDUFB2;NDUFA8;OPTN;NDUFB9;PSMC3;PSMA5;COX5A;PSMA7;UQCRFS1;NDUFB5;COX6C;UQCRH;PSMA4;SDHB;ALYREF;NDUFA7;NDUFV2;PSMD7;PSMB2;RAB8A;VDAC1;PSMD4;DCTN3;NDUFB11;BECN1;NDUFS5;NDUFB7;NDUFB10;NDUFA3;COX7A2L;PSMC4;NDUFB4;COX5B;COX8A;NDUFA12;PSMC2;PSMD8;PSMC5;NDUFA9;NDUFB6;CHMP…
Naive_CD4	Retrograde endocannabinoid signaling	0.583908	3.06953	0	30/54	10.87%	NDUFB3;NDUFS6;NDUFA13;NDUFA1;NDUFA4;NDUFA6;NDUFAB1;NDUFA2;NDUFB2;NDUFA8;NDUFB9;NDUFB5;NDUFA7;GNG5;NDUFV2;NDUFB11;NDUFS5;NDUFB7;NDUFB10;NDUFA3;NDUFB4;GNAI2;NDUFA12;NDUFA9;NDUFB6;GNB1;NDUFB8;NDUFA11;NDUFS3;NDUFB1
Naive_CD4	Pathways of neurodegeneration	0.464183	3.05634	0	131/223	27.01%	PSMA6;COX6A1;COX7B;UBB;PSMB3;NDUFB3;NDUFS6;UQCR10;NDUFA13;COX6B1;PSMB1;NDUFA1;PSMA2;NDUFA4;NDUFA6;COX7A2;NDUFAB1;PARK7;PSMB6;NDUFA2;PSMD13;NDUFB2;NDUFA8;OPTN;NDUFB9;PSMC3;PSMA5;COX5A;PSMA7;UQCRFS1;NDUFB5;COX6C;UQCRH;PSMA4;SDHB;NDUFA7;NDUFV2;UBE2L6;PSMD7;PSMB2;HSD17B10;RAB8A;SLC25A5;VDAC1;PSMD4;DCTN3;FAS;NDUFB11;UBE2L3;BECN1;NDUFS5;NDUFB7;NDUFB10;NDUFA3;COX7A2L;PSMC4;NDUFB4;COX5B;COX8A;NDUFA12;PSM…
Naive_CD4	Cardiac muscle contraction	0.615277	2.81903	0	20/29	21.63%	COX6A1;COX7B;UQCR10;COX6B1;TPM3;COX7A2;COX5A;UQCRFS1;COX6C;UQCRH;COX7A2L;COX5B;COX8A;UQCRQ;COX7C;UQCR11;UQCRC2;CYC1;COX4I1;UQCRC1
Naive_CD4	Spinocerebellar ataxia	0.501046	2.70942	0	44/63	30.54%	PSMA6;PSMB3;PSMB1;PSMA2;PSMB6;PSMD13;PSMC3;PSMA5;PSMA7;PSMA4;PSMD7;PSMB2;SLC25A5;VDAC1;PSMD4;BECN1;PSMC4;PSMC2;PSMD8;PSMC5;PSMD9;PPIF;PSMB7;PSMD14;PSMD11;PSMA1;ADRM1;PSMC1;XBP1;NRBF2;PSMD1;NOP56;PSMD6;ATXN10;CYCS;VDAC2;PSMB5;ATG101;GTF2B;PIK3C3;AKT1;GNAQ;VDAC3;PSMB4
Naive_CD4	Herpes simplex virus 1 infection	-0.143185	-2.48343	0.0030792	68/174	19.19%	TLR9;ZNF91;ZNF573;ZNF557;ZNF737;ZNF780B;ZNF662;ZNF699;MAVS;ZFP14;ZNF431;ZNF891;ZNF141;ZNF248;ZNF347;ZNF780A;ZNF555;ZNF33B;ZNF33A;ZNF324;ZNF665;ZNF782;ZNF785;ZNF595;ZNF548;ZNF709;ZNF836;ZNF398;ZNF793;ZNF721;ZNF546;ZNF208;ZNF879;ZNF433;ZNF540;ZNF316;TSC1;ZNF713;ZNF790;ZNF563;ZNF331;ZNF470;ZNF417;ZFP37;ZNF577;ZNF37A;RBAK;ZNF791;ZNF506;ZNF850;ZNF226;ZNF300;ZNF224;ZNF736;ZNF587;ZNF10;ZNF443;ZNF589;ZNF…
Naive_CD4	Hepatitis C	0.436465	2.46687	0.00021207	51/74	34.53%	TRADD;FAS;PSME3;CASP3;DDX58;MYC;MX1;EIF2S1;PPP2R1A;YWHAZ;CD81;OAS1;OAS2;BID;IFIT1;YWHAE;RSAD2;MX2;YWHAQ;IRF7;TP53;ARAF;BAK1;STAT1;NFKBIA;OAS3;YWHAB;EIF2AK2;STAT3;NRAS;YWHAH;FADD;CYCS;IKBKG;RELA;PPP2CA;IFNAR1;BAD;EIF2AK1;IKBKE;STAT2;AKT1;CLDN7;SOCS3;RIPK1;TLR3;LDLR;IRF9;CDK4;CLDN5;MAP2K1
Naive_CD4	Spliceosome	0.40906	2.35392	0.000397632	44/83	25.43%	LSM3;SF3B6;SNRPG;ZMAT2;SNRPE;BUD31;ALYREF;SNRPD1;SNRPC;SNRPB;SNRPD2;CTNNBL1;TXNL4A;LSM2;HNRNPC;SLU7;MAGOH;SNU13;SNRPB2;HSPA8;SYF2;LSM5;CWC15;BCAS2;LSM4;LSM7;SF3B5;SF3B4;LSM6;EFTUD2;USP39;EIF4A3;RBM8A;CDC5L;SF3A3;PUF60;SNRNP40;HNRNPM;SF3A1;SF3B2;PPIL1;SNRPF;PQBP1;CCDC12
Naive_CD4	Vibrio cholerae infection	0.568937	2.33572	0.000561362	17/22	27.24%	SEC61B;SEC61G;ATP6V1F;ATP6V1E1;ATP6V0E1;ATP6V0D1;PDIA4;ATP6V0B;GNAS;ARF1;ATP6V1G1;ATP6AP1;ATP6V1D;ATP6V0C;SEC61A1;ATP6V1A;ACTB
Naive_CD4	Pathogenic Escherichia coli infection	0.383566	2.20933	0.00241524	56/82	40.82%	ARPC3;TNFSF10;HCLS1;ARPC2;BRK1;TRADD;ARPC5L;FAS;CASP4;GAPDH;CASP3;TLR5;PYCARD;ARPC4;EZR;TUBA1C;RHOA;CASP1;MYD88;ARPC1B;ABCF2;BAK1;TUBB;ARF1;NCL;NFKBIA;MYO1G;PAK1;ACTR3;FADD;CYCS;RAC1;TMBIM6;IKBKG;RELA;ARPC1A;ACTB;ARPC5;CLDN7;RIPK1;CYFIP1;WIPF1;PAK2;TUBB4B;CLDN5;ACTR2;ARF6;TAB2;MYO1F;SEC24D;TMED10;FOS;CASP7;BAIAP2;IRAK1;NCKAP1L
Naive_CD4	Influenza A	0.386969	2.19708	0.00256717	51/77	37.73%	TNFSF10;SLC25A5;FDPS;VDAC1;TRADD;FAS;CASP3;IFIH1;NXT1;PYCARD;DDX58;MX1;EIF2S1;KPNA2;CASP1;OAS1;OAS2;BID;IFNGR2;MYD88;RSAD2;MX2;IRF7;TLR7;BAK1;RAB11A;STAT1;NFKBIA;OAS3;HLA-DPA1;EIF2AK2;FADD;CALCOCO2;CYCS;IKBKG;RELA;ADAR;IFNAR1;ACTB;IKBKE;STAT2;AKT1;SOCS3;HLA-DPB1;TLR3;IRF9;CDK4;MAP2K1;JAK1;HLA-DMA;PML
Naive_CD4	Ribosome	0.392509	2.18238	0.00296898	33/63	28.01%	MRPL14;MRPS15;MRPL24;MRPL21;MRPL13;RPL36AL;MRPL33;RPL26L1;MRPL15;MRPS11;MRPL28;MRPL22;MRPL20;MRPL11;MRPL17;MRPL1;MRPS7;MRPL27;MRPL12;MRPS16;MRPL36;MRPS12;MRPL16;MRPL9;MRPS18A;MRPL34;RPS27L;MRPL3;MRPL10;MRPS18C;MRPS17;RPS26;MRPL23
Naive_CD4	Epstein-Barr virus infection	0.356371	2.17532	0.00308007	71/118	37.33%	PSMD13;PSMC3;CALR;B2M;ISG15;PSMD7;CD3D;PSMD4;TRADD;FAS;PSMC4;PSMC2;PSMD8;PSMC5;CASP3;RELB;DDX58;MYC;PSMD14;CIR1;PSMD11;OAS1;OAS2;BID;ADRM1;MYD88;SAP30;IRF7;PSMC1;TAP1;TP53;BAK1;TAPBP;CD3E;STAT1;HLA-C;PSMD1;NFKBIA;OAS3;HLA-DPA1;PDIA3;PSMD6;EIF2AK2;HLA-A;STAT3;NFKBIE;FADD;CYCS;RAC1;IKBKG;RELA;CR2;IFNAR1;IKBKE;STAT2;HLA-E;AKT1;HLA-DPB1;RIPK1;IRF9;SNW1;CD58;CDK4;PSMD2;TAB2;VIM;HLA-G;GADD45B;JAK1;HLA-…
Naive_CD4	Synaptic vesicle cycle	0.529233	2.17505	0.00298826	15/22	25.99%	ATP6V1F;AP2M1;ATP6V1E1;ATP6V0E1;NAPA;AP2S1;ATP6V0D1;ATP6V0B;CLTB;ATP6V1G1;CLTA;ATP6V1D;ATP6V0C;DNM2;ATP6V1A
Naive_CD4	Shigellosis	0.363147	2.16618	0.00331936	57/104	31.62%	RBX1;ARPC3;UBB;PFN1;HCLS1;ARPC2;MYL12B;VDAC1;TRADD;ARPC5L;MYL12A;BECN1;UBE2N;CASP4;TLR5;SKP1;TNIP1;PYCARD;ARPC4;BCL2L1;CAPNS1;RHOA;CASP1;UBE2D3;MYD88;HK1;UBC;ARPC1B;TP53;GABARAPL2;ARF1;GSK3A;CAPN2;NFKBIA;RBCK1;PXN;GABARAP;ACTR3;RRAGA;UBE2V2;CALCOCO2;CYCS;RAC1;IKBKG;RELA;ARPC1A;DIAPH1;ILK;ACTB;CAPN1;PIK3C3;UBE2D2;ARPC5;AKT1;ELMO2;RIPK1;RIPK2
Naive_CD4	Human cytomegalovirus infection	0.375934	2.16398	0.00326942	52/82	37.01%	CALR;B2M;GNG5;TRADD;FAS;RAC2;GNAI2;CALM3;RHEB;CASP3;CALM1;GNB1;MYC;RHOA;BID;GNAS;TAP1;TP53;GNG2;BAK1;TAPBP;HLA-C;NFKBIA;PDIA3;PXN;ATF4;HLA-A;STAT3;GNAI3;NRAS;FADD;CYCS;RAC1;IKBKG;RELA;CALM2;GNB2;HLA-E;AKT1;PTGER2;GNAQ;RIPK1;ELK1;IL10RB;CDK4;CREB3;MAP2K1;RPS6KB2;EIF4EBP1;PRKACB;HLA-G;JAK1
Naive_CD4	Phagosome	0.394726	2.14716	0.00360519	42/63	38.83%	SEC61B;SEC61G;CALR;ATP6V1F;ATP6V1E1;ATP6V0E1;CYBA;CTSS;ATP6V0D1;RAB7A;TUBA1C;CORO1A;ATP6V0B;TAP1;TUBB;ATP6V1G1;DYNC1I2;HLA-C;HLA-DPA1;ATP6AP1;HLA-A;ATP6V1D;STX18;ATP6V0C;NCF4;RAC1;SEC61A1;ATP6V1A;RAB5A;ACTB;CANX;PIK3C3;LAMP1;HLA-E;RAB5C;HLA-DPB1;TUBB4B;ATP6V1H;HLA-G;HLA-DMA;RAB5B;LAMP2
Naive_CD4	Mitophagy	0.442442	2.128	0.00420062	21/37	25.45%	UBB;OPTN;RRAS2;BECN1;RAB7A;BCL2L1;FIS1;FUNDC1;RRAS;UBC;TP53;GABARAPL2;ATF4;CSNK2B;GABARAP;HIF1A;NRAS;CALCOCO2;TBC1D15;TFE3;RELA
Naive_CD4	Antigen processing and presentation	0.442694	2.10679	0.00486976	25/35	37.26%	CD74;PSME1;CALR;B2M;PSME2;CTSS;PSME3;HSPA8;IFI30;TAP1;TAPBP;HLA-C;RFXANK;HLA-DPA1;PDIA3;RFX5;HLA-A;HSPA5;CANX;HLA-E;HLA-DPB1;HSP90AB1;HLA-G;CTSB;HLA-DMA
Naive_CD4	Salmonella infection	0.336745	2.07633	0.00598341	86/131	43.47%	TXN;ARPC3;PFN1;TNFSF10;ARPC2;BRK1;MYL12B;TRADD;DCTN3;ARPC5L;MYL12A;ANXA2;DYNLRB1;CASP4;GAPDH;CASP3;TLR5;DYNLL1;SKP1;RAB7A;PYCARD;ARPC4;MYC;TUBA1C;RHOA;CASP1;BIRC3;MYD88;LY96;RRAS;ARPC1B;BAK1;TUBB;ARF1;DYNC1I2;RALA;NFKBIA;PAK1;TXN2;ACTR3;S100A10;FADD;CYCS;RAC1;ACTR1A;IKBKG;RELA;DNM2;ARPC1A;RAB5A;KIF5B;ACTB;PIK3C3;ARPC5;AKT1;DCTN6;RAB5C;ELMO2;RIPK1;CYFIP1;RHOG;RIPK2;ARL8A;DCTN1;TUBB4B;HSP90AB1;MAP2…
Naive_CD4	Protein processing in endoplasmic reticulum	0.341523	2.0635	0.0064718	74/102	47.76%	RBX1;SEC61B;SEC61G;CALR;RNF5;SSR4;HERPUD1;PDIA6;FBXO6;DAD1;SKP1;PDIA4;EIF2S1;HSPA8;RPN1;RPN2;UBE2D3;BCAP31;SEC13;RAD23A;XBP1;P4HB;ERP29;BAG1;BAK1;NGLY1;HYOU1;LMAN2;CAPN2;HSPBP1;PDIA3;ATF4;SIL1;EIF2AK2;VCP;HSPA5;UBQLN2;SEC61A1;DNAJB11;TRAM1;CANX;CAPN1;EIF2AK1;UBE2D2;PPP1R15A;DNAJB12;SEC23B;NSFL1C;PRKCSH;DNAJA1;UBQLN1;HSP90AB1;SSR3;ERLEC1;DDOST;DERL1;SEC24D;SEC31A;STT3B;LMAN1;SYVN1;NFE2L2;UBE2D1;DN…
Naive_CD4	Collecting duct acid secretion	0.678079	2.05778	0.00657418	8/9	25.99%	ATP6V1F;ATP6V1E1;ATP6V0E1;ATP6V0D1;ATP6V1G1;ATP6V1D;ATP6V0C;ATP6V1A
Naive_CD4	Fc gamma R-mediated phagocytosis	0.421586	2.05681	0.00643052	24/36	36.10%	ARPC3;CFL1;ARPC2;ARPC5L;RAC2;ARPC4;WAS;BIN1;ARPC1B;VAV3;VASP;PAK1;MARCKSL1;ACTR3;RAC1;DNM2;ARPC1A;ARPC5;AKT1;GSN;MAP2K1;ACTR2;RPS6KB2;ARF6
Naive_CD4	Kaposi sarcoma-associated herpesvirus infection	0.357324	2.0496	0.00669347	59/82	45.28%	UBB;GNG5;TRADD;FAS;BECN1;CALM3;CASP3;CALM1;GNB1;ATG3;MYC;BID;IRF7;UBC;TP53;GABARAPL2;GNG2;BAK1;STAT1;HLA-C;NFKBIA;GABARAP;EIF2AK2;HIF1A;HLA-A;STAT3;NRAS;MAPKAPK2;FADD;CYCS;RAC1;IKBKG;RELA;CALM2;IFNAR1;PIK3C3;IKBKE;GNB2;STAT2;HLA-E;AKT1;TLR3;CLEC2B;IRF9;CDK4;MAP2K1;HLA-G;JAK1;FOS;GNG8;TCF7L2;BAX;TICAM1;PREX1;MAPK9;TRAF2;TBK1;GNGT2;RCAN1
Naive_CD4	Dopaminergic synapse	0.404329	2.03666	0.00729393	35/45	44.97%	GNG5;PPP1CA;PPP2R5D;GNAI2;CALM3;CALM1;GNB1;PPP2R1A;ARRB2;GNAS;GNG2;GSK3A;PPP2R3C;ATF4;GNAI3;COMT;PPP2R5C;CALM2;KIF5B;PPP2CA;GNB2;AKT1;GNAQ;ARRB1;PPP2R5E;CREB3;PRKACB;PPP2R2A;FOS;GNG8;PPP1CC;MAPK9;PLCB1;PPP2R5B;GNGT2
Naive_CD4	Protein digestion and absorption	-0.410485	-2.03057	0.04588	8/15	11.03%	COL6A1;SLC16A10;COL11A2;KCNJ13;COL6A3;COL6A2;COL18A1;SLC3A1
Naive_CD4	RNA transport	0.349528	2.01668	0.00823331	56/86	41.72%	SUMO3;EIF3I;SUMO1;THOC7;ALYREF;SAP18;NXT1;STRAP;NUP93;GEMIN8;MAGOH;EIF2S1;EIF3G;RAN;EIF3A;SEC13;EIF2S2;POP4;EIF5B;SUMO2;PRMT5;EIF2B1;PHAX;EIF4A3;EIF3J;RBM8A;EIF3D;RPP25L;GEMIN7;GEMIN6;RNPS1;POP7;RPP38;UBE2I;CLNS1A;DDX19B;EIF4A2;PAIP1;EIF2B2;CYFIP1;EIF4G2;THOC6;EIF4E2;NMD3;EIF4EBP1;EIF3B;DDX19A;RPP25;EIF4EBP2;NCBP2;XPOT;ELAC2;NUP62;NUP37;GLE1;EIF4G1
Naive_CD4	C-type lectin receptor signaling pathway	0.416402	2.01522	0.00827074	24/38	32.60%	LSP1;RRAS2;CALM3;CALM1;RELB;PYCARD;RHOA;CASP1;CYLD;RRAS;STAT1;NFKBIA;PAK1;BCL3;NRAS;MAPKAPK2;IKBKG;RELA;CALM2;IKBKE;STAT2;AKT1;IRF9;FCER1G
Naive_CD4	ECM-receptor interaction	-0.410015	-2.01085	0.034487	11/16	22.58%	COL6A1;LAMC3;LAMB1;COL6A3;COL6A2;THBS4;FN1;HSPG2;ITGAV;ITGB1;ITGB7
Naive_CD4	Human immunodeficiency virus 1 infection	0.335793	1.98907	0.00998497	57/97	37.66%	RBX1;CFL1;CALR;B2M;GNG5;CD3D;BST2;APOBEC3G;TRADD;FAS;RAC2;GNAI2;CALM3;CASP3;CALM1;SKP1;GNB1;BCL2L1;BID;MYD88;TAP1;GNG2;BAK1;TAPBP;CD3E;APOBEC3C;HLA-C;NFKBIA;PDIA3;PXN;PAK1;HLA-A;GNAI3;NRAS;RNF7;FADD;CYCS;RAC1;IKBKG;RELA;WEE1;CALM2;BAD;AP1S1;GNB2;HLA-E;AKT1;GNAQ;RIPK1;PAK2;MAP2K1;RPS6KB2;TAB2;HLA-G;DDB1;FOS;APOBEC3F
Naive_CD4	Glycolysis / Gluconeogenesis	0.430605	1.9851	0.0100303	26/31	46.48%	LDHA;PGK1;ENO1;PKM;PFKP;TPI1;GAPDH;PGAM1;ALDOA;HK1;ADH5;AKR1A1;PCK2;PDHB;GPI;G6PC3;LDHB;DLD;ADPGK;PGM1;PGM2;PFKL;GALM;BPGM;DLAT;ACSS1
Naive_CD4	Regulation of actin cytoskeleton	0.348436	1.96807	0.0116639	40/74	34.96%	TMSB4X;ARPC3;PFN1;CFL1;ARPC2;BRK1;MYL12B;PPP1CA;RRAS2;ARPC5L;MYL12A;RAC2;MSN;ARPC4;EZR;RHOA;RRAS;ARPC1B;ITGA4;ARAF;IQGAP1;VAV3;PXN;PAK1;ACTR3;NRAS;ITGA1;RAC1;ARPC1A;DIAPH1;PIP4K2A;ACTB;ARPC5;ITGAE;CYFIP1;GSN;PPP1R12A;PAK2;MAP2K1;ACTR2
Naive_CD4	Tight junction	0.363011	1.93567	0.0153615	33/57	36.26%	ARPC3;MYL6;HCLS1;ARPC2;RAB8A;MYL12B;ARPC5L;MYL12A;YBX3;PRKAG1;MSN;ARPC4;EZR;TUBA1C;PPP2R1A;RHOA;WAS;ARPC1B;VASP;ACTR3;ARHGAP17;RAC1;ARPC1A;PPP2CA;ACTB;ARPC5;CLDN7;CDK4;CLDN5;PCNA;ACTR2;PRKACB;PPP2R2A
Naive_CD4	Ribosome biogenesis in eukaryotes	0.363972	1.9136	0.0184501	40/51	49.81%	NOP10;REXO2;EIF6;NHP2;NXT1;NOB1;EMG1;SNU13;XRN2;RAN;UTP18;POP4;GNL2;GTPBP4;NOP56;RPP25L;CSNK2B;FCF1;POP7;RPP38;UTP14A;GAR1;WDR43;AK6;FBL;GNL3;NOP58;WDR3;NMD3;RPP25;GNL3L;RIOK2;UTP6;IMP4;DKC1;TCOF1;NXT2;RIOK1;IMP3;RCL1
Naive_CD4	Viral carcinogenesis	0.326728	1.90478	0.0196294	50/86	37.16%	TRADD;MRPS18B;PKM;ATP6V0D1;CASP3;RANBP1;PMAIP1;YWHAZ;RHOA;GTF2A2;YWHAE;YWHAQ;IRF7;PSMC1;TP53;SP100;BAK1;POLB;HLA-C;NFKBIA;YWHAB;GTF2H1;PXN;ATF4;EIF2AK2;HLA-A;STAT3;NRAS;MAPKAPK2;YWHAH;RAC1;SND1;IKBKG;RELA;BAD;GTF2E2;GTF2B;HLA-E;VDAC3;GSN;IRF9;SNW1;CDK4;CREB3;GTF2E1;PRKACB;HLA-G;JAK1;MAD1L1;DDB1
Naive_CD4	Fatty acid biosynthesis	-0.545409	-1.90072	0.0475736	8/8	45.55%	ACACB;MCAT;ACSL3;ACSL5;FASN;HSD17B8;ACSF3;ACSL4
Naive_CD4	NOD-like receptor signaling pathway	0.322986	1.8677	0.0269885	56/84	44.82%	TXN;CARD16;CYBA;VDAC1;CASP4;IFI16;CARD17;PYCARD;BCL2L1;RHOA;TANK;CASP1;OAS1;OAS2;GBP1;BIRC3;YWHAE;TRIP6;MYD88;IRF7;GBP4;GABARAPL2;STAT1;NFKBIA;OAS3;RBCK1;TXN2;GABARAP;FADD;VDAC2;IKBKG;RELA;IFNAR1;IKBKE;STAT2;CARD6;GBP2;TRPV2;VDAC3;RIPK1;RIPK2;IRF9;HSP90AB1;ATG5;TAB2;CTSB;JAK1;BRCC3;SUGT1;GSDMD;TICAM1;MAPK9;PANX1;PLCB1;TRAF2;TBK1
Naive_CD4	Tuberculosis	0.337076	1.86697	0.0264595	48/71	43.47%	CD74;TRADD;LSP1;CTSS;CR1;CALM3;TLR1;ATP6V0D1;CASP3;CALM1;RAB7A;RHOA;CORO1A;BID;ATP6V0B;IFNGR2;MYD88;CEBPB;STAT1;RFXANK;HLA-DPA1;RFX5;ATP6AP1;ATP6V0C;FADD;CYCS;RELA;RAB5A;CALM2;BAD;PIK3C3;LAMP1;AKT1;RAB5C;HLA-DPB1;RIPK2;IL10RB;FCER1G;ATP6V1H;JAK1;HLA-DMA;RAB5B;LAMP2;IRAK1;CTSD;NFYC;BAX;MAPK9
Naive_CD4	Epithelial cell signaling in Helicobacter pylori infection	0.409634	1.86325	0.0266052	16/29	25.99%	ATP6V1F;ATP6V1E1;ATP6V0E1;ATP6V0D1;CASP3;ATP6V0B;ATP6V1G1;NFKBIA;PAK1;ATP6AP1;ATP6V1D;ATP6V0C;RAC1;IKBKG;RELA;ATP6V1A
Naive_CD4	Citrate cycle (TCA cycle)	0.44889	1.86232	0.0263438	14/22	29.51%	MDH1;SDHB;MDH2;IDH2;SUCLG1;SDHD;ACLY;IDH3A;IDH3G;PCK2;PDHB;ACO2;FH;DLD
Naive_CD4	Bacterial invasion of epithelial cells	0.398559	1.85779	0.0266701	22/34	35.65%	ARPC3;HCLS1;ARPC2;ARPC5L;ARPC4;RHOA;ARPC1B;CLTB;CLTA;PXN;ACTR3;CD2AP;RAC1;DNM2;ARPC1A;ILK;ACTB;ARPC5;ELMO2;RHOG;ACTR2;CTNNA1
Naive_CD4	Measles	0.32918	1.85262	0.0271179	39/78	29.44%	IL2RG;CD3D;TRADD;FAS;MSN;CASP3;IFIH1;DDX58;MX1;BCL2L1;EIF2S1;HSPA8;OAS1;OAS2;BID;MYD88;MX2;IRF7;TP53;TLR7;BAK1;CD3E;STAT1;NFKBIA;OAS3;CSNK2B;EIF2AK2;STAT3;FADD;CYCS;IKBKG;RELA;ADAR;IFNAR1;BAD;EIF2AK1;IKBKE;STAT2;AKT1
Naive_CD4	Endocytosis	0.296382	1.83627	0.0305514	69/124	39.06%	ARPC3;IL2RG;CHMP2A;CHMP4A;ARPC2;AP2M1;RAB8A;CAPZB;ARPC5L;SMAP1;AP2S1;CHMP2B;ARF3;SNX1;RAB7A;ARPC4;SNF8;CHMP5;EHD4;HSPA8;RHOA;ARRB2;CHMP1A;BIN1;ARPC1B;ARF5;CLTB;RAB11A;ARF1;CAPZA1;HLA-C;CAPZA2;CLTA;SNX3;SH3KBP1;RAB4A;SNX6;ACTR3;HLA-A;SH3GLB2;VPS37B;DNM2;ARPC1A;SPG21;RAB5A;VPS25;GIT2;KIF5B;GRK5;RAB11FIP1;ARPC5;HLA-E;RAB5C;VPS4B;ARRB1;VPS29;ARF4;WIPF1;LDLR;STAM;ACAP3;ACTR2;ARF6;PSD3;HLA-G;PML;RAB5B;…
Naive_CD4	Arginine and proline metabolism	0.483472	1.82041	0.0343857	13/17	36.68%	LAP3;PYCR1;SRM;SMS;ALDH18A1;SAT1;CNDP2;PYCR2;NOS3;GOT2;AGMAT;ODC1;GOT1
Naive_CD4	Pentose phosphate pathway	0.492327	1.80453	0.0381938	12/15	38.71%	TALDO1;PFKP;RPIA;PRPS1;ALDOA;PRPS2;GPI;PGD;TKT;PGM1;PGM2;PFKL
Naive_CD4	Apoptosis	0.32036	1.80398	0.0375489	45/68	45.18%	TNFSF10;TRADD;FAS;BECN1;CTSS;CASP3;DAXX;BCL2L1;EIF2S1;TUBA1C;PMAIP1;BID;BIRC3;TP53;PARP1;BAK1;CAPN2;NFKBIA;CTSC;ATF4;CTSO;NRAS;FADD;CYCS;IKBKG;RELA;BAD;ACTB;CAPN1;CTSH;DIABLO;AKT1;RIPK1;PARP3;MAP2K1;CTSB;GADD45B;FOS;CASP7;CTSD;BAX;MAPK9;TRAF2;BCL2A1;PRF1
Naive_CD4	Circadian rhythm	0.616007	1.80372	0.0369492	4/8	7.16%	RBX1;BHLHE40;PRKAG1;SKP1
Naive_CD4	Rheumatoid arthritis	0.406633	1.77962	0.0433544	18/27	37.64%	LTB;ATP6V1F;ATP6V1E1;ATP6V0E1;TNFSF13B;ATP6V0D1;ATP6V0B;ATP6V1G1;HLA-DPA1;ATP6AP1;ATP6V1D;IL15;ATP6V0C;ATP6V1A;HLA-DPB1;ATP6V1H;HLA-DMA;FOS
Naive_CD4	Necroptosis	0.313628	1.77263	0.0447115	35/71	30.87%	CHMP2A;CHMP4A;TNFSF10;FTH1;SLC25A5;VDAC1;TRADD;FAS;CHMP2B;PYCARD;GLUL;CHMP5;CASP1;PPIA;BID;CHMP1A;BIRC3;CYLD;IFNGR2;PARP1;STAT1;CAPN2;RBCK1;ZBP1;EIF2AK2;STAT3;FADD;VDAC2;IFNAR1;CAPN1;STAT2;VPS4B;VDAC3;RIPK1;TLR3
Naive_CD4	Morphine addiction	0.450877	1.76668	0.0459036	15/18	44.97%	GNG5;GNAI2;GNB1;PDE4B;ARRB2;GNAS;GNG2;GNAI3;GRK5;GNB2;ARRB1;PRKACB;GRK6;GNG8;GNGT2
Naive_CD4	Cytosolic DNA-sensing pathway	0.385777	1.76442	0.0458602	17/29	30.70%	POLR2K;POLR3K;PYCARD;DDX58;CASP1;POLR2E;IRF7;POLR2L;NFKBIA;ZBP1;TREX1;POLR2F;IKBKG;RELA;ADAR;IKBKE;RIPK1
Naive_CD4	Leukocyte transendothelial migration	0.366574	1.76158	0.0460788	22/38	35.65%	MYL12B;CYBA;MYL12A;RAC2;GNAI2;MSN;EZR;RHOA;ITGA4;VAV3;VASP;PXN;GNAI3;NCF4;RAC1;ACTB;RAP1B;CLDN7;RASSF5;CLDN5;RHOH;CTNNA1
Naive_CD4	Protein export	0.437429	1.75567	0.0475878	12/20	28.12%	SEC61B;SEC61G;SEC11C;SRP19;SPCS2;SEC11A;SRP14;SPCS1;HSPA5;SEC61A1;SRP72;SPCS3
Naive_CD8	Parkinson disease	0.557449	3.96855	0	87/142	18.42%	TXN;COX5A;COX6A1;COX6B1;PSMA6;UBB;NDUFA7;NDUFV2;PSMA5;NDUFA13;COX7B;VDAC1;PSMB3;PARK7;COX7A2;NDUFA4;NDUFA1;UQCR10;NDUFB3;NDUFA6;UBE2L6;NDUFB2;NDUFB9;NDUFA2;PSMB6;NDUFAB1;COX8A;PSMC4;BCL2L1;NDUFS6;UQCRFS1;SDHB;PSMB1;CALM1;COX7A2L;COX5B;TUBA1C;PSMA7;NDUFA11;DAXX;PSMD9;PSMD14;NDUFA8;NDUFB6;SLC25A5;PSMA2;PSMD4;XBP1;CALM3;PSMD8;UBE2L3;PSMD7;PSMB2;UQCRH;MAP3K5;NDUFB7;ATF4;CYCS;PSMC2;PSMC5;NDUFB11;NDUFA…
Naive_CD8	Prion disease	0.541768	3.79568	0	81/134	19.42%	COX5A;COX6A1;COX6B1;PSMA6;NDUFA7;NDUFV2;PSMA5;NDUFA13;COX7B;VDAC1;PSMB3;COX7A2;NDUFA4;NDUFA1;UQCR10;NDUFB3;NDUFA6;CYBA;NDUFB2;NDUFB9;NDUFA2;PSMB6;NDUFAB1;COX8A;PSMC4;NDUFS6;UQCRFS1;SDHB;PSMB1;COX7A2L;COX5B;TUBA1C;PSMA7;NDUFA11;PSMD9;PSMD14;NDUFA8;NDUFB6;SLC25A5;PSMA2;PSMD4;PSMD8;PSMD7;PSMB2;UQCRH;NDUFB7;ATF4;CYCS;PSMC2;PSMC5;NDUFB11;NDUFA3;CSNK2B;COX7C;NDUFB4;PPIF;RAC2;SDHD;NDUFB5;NDUFS3;PSMD13;H…
Naive_CD8	Oxidative phosphorylation	0.608627	3.77689	0	51/75	18.16%	COX5A;COX6A1;COX6B1;NDUFA7;NDUFV2;NDUFA13;COX7B;COX17;COX7A2;NDUFA4;NDUFA1;ATP6V0E1;UQCR10;NDUFB3;NDUFA6;ATP6V1F;NDUFB2;NDUFB9;ATP6V1E1;NDUFA2;NDUFAB1;COX8A;NDUFS6;UQCRFS1;SDHB;COX7A2L;COX5B;NDUFA11;NDUFA8;NDUFB6;UQCRH;NDUFB7;NDUFB11;NDUFA3;ATP6V0D1;COX7C;NDUFB4;SDHD;NDUFB5;NDUFS3;NDUFS5;UQCRQ;PPA2;NDUFA12;NDUFS8;NDUFB10;NDUFA9;UQCR11;COX6C;NDUFB8;ATP6AP1
Naive_CD8	Huntington disease	0.494806	3.56737	0	103/158	29.07%	COX5A;COX6A1;COX6B1;PSMA6;NDUFA7;NDUFV2;PSMA5;NDUFA13;COX7B;VDAC1;PSMB3;COX7A2;NDUFA4;NDUFA1;POLR2K;UQCR10;NDUFB3;NDUFA6;NDUFB2;NDUFB9;NDUFA2;PSMB6;NDUFAB1;COX8A;PSMC4;NDUFS6;UQCRFS1;SDHB;PSMB1;COX7A2L;COX5B;TUBA1C;PSMA7;NDUFA11;PSMD9;PSMD14;NDUFA8;NDUFB6;SLC25A5;PSMA2;PSMD4;PSMD8;PSMD7;PSMB2;UQCRH;MAP3K5;NDUFB7;CYCS;PSMC2;PSMC5;NDUFB11;NDUFA3;DCTN3;AP2S1;POLR2J;COX7C;NDUFB4;PPIF;TP53;POLR2L;BECN…
Naive_CD8	Amyotrophic lateral sclerosis	0.472633	3.51046	0	118/187	29.33%	COX5A;COX6A1;COX6B1;PSMA6;NDUFA7;NDUFV2;PSMA5;NDUFA13;COX7B;VDAC1;OPTN;PSMB3;COX7A2;NDUFA4;NDUFA1;PFN1;UQCR10;CHMP2B;CASP1;NDUFB3;NDUFA6;NDUFB2;NDUFB9;NXT1;NDUFA2;PSMB6;NDUFAB1;COX8A;PSMC4;BCL2L1;NDUFS6;UQCRFS1;SDHB;PSMB1;COX7A2L;COX5B;RAB8A;TUBA1C;PSMA7;NDUFA11;DAXX;PSMD9;PSMD14;NDUFA8;NDUFB6;PSMA2;PSMD4;XBP1;PSMD8;TANK;PSMD7;PSMB2;UQCRH;MAP3K5;NDUFB7;ATF4;CYCS;PSMC2;PSMC5;NDUFB11;NDUFA3;DCTN3;N…
Naive_CD8	Alzheimer disease	0.467888	3.44668	0	111/178	28.87%	COX5A;COX6A1;COX6B1;PSMA6;GAPDH;NDUFA7;NDUFV2;PSMA5;NDUFA13;COX7B;VDAC1;PSMB3;COX7A2;NDUFA4;NDUFA1;UQCR10;NDUFB3;NDUFA6;FAS;NDUFB2;NDUFB9;NDUFA2;PSMB6;NDUFAB1;COX8A;PSMC4;NDUFS6;UQCRFS1;SDHB;PSMB1;CALM1;COX7A2L;COX5B;TUBA1C;PSMA7;PSENEN;NDUFA11;PSMD9;PSMD14;NDUFA8;NDUFB6;SLC25A5;PSMA2;PSMD4;CAPN2;XBP1;CALM3;PSMD8;PSMD7;PSMB2;UQCRH;MAP3K5;NDUFB7;ATF4;CYCS;PSMC2;PSMC5;NDUFB11;NDUFA3;CSNK2B;COX7C;ND…
Naive_CD8	Non-alcoholic fatty liver disease	0.531837	3.44615	0	66/94	28.61%	COX5A;COX6A1;COX6B1;NDUFA7;NDUFV2;NDUFA13;COX7B;COX7A2;NDUFA4;NDUFA1;UQCR10;NDUFB3;NDUFA6;FAS;NDUFB2;NDUFB9;NDUFA2;NDUFAB1;COX8A;NDUFS6;UQCRFS1;SDHB;COX7A2L;COX5B;NDUFA11;NDUFA8;NDUFB6;XBP1;SOCS3;UQCRH;MAP3K5;NDUFB7;ATF4;PRKAG1;CYCS;NDUFB11;NDUFA3;COX7C;NDUFB4;SDHD;NDUFB5;NDUFS3;NDUFS5;UQCRQ;EIF2S1;NDUFA12;NDUFS8;NDUFB10;NDUFA9;UQCR11;PIK3R3;COX6C;NDUFB8;ADIPOR1;UQCRC2;AKT1;COX4I1;RELA;NDUFS7;NDU…
Naive_CD8	Diabetic cardiomyopathy	0.513518	3.39801	0	65/95	28.87%	COX5A;COX6A1;COX6B1;GAPDH;NDUFA7;NDUFV2;NDUFA13;COX7B;VDAC1;COX7A2;NDUFA4;NDUFA1;UQCR10;NDUFB3;NDUFA6;CYBA;NDUFB2;NDUFB9;NDUFA2;NDUFAB1;COX8A;NDUFS6;UQCRFS1;SDHB;COX7A2L;COX5B;NDUFA11;NDUFA8;NDUFB6;SLC25A5;UQCRH;NDUFB7;PPP1CA;NDUFB11;NDUFA3;COX7C;NDUFB4;PPIF;RAC2;SDHD;NDUFB5;NDUFS3;NDUFS5;UQCRQ;NDUFA12;NDUFS8;NDUFB10;NDUFA9;UQCR11;PIK3R3;COX6C;ACE;NDUFB8;UQCRC2;AKT1;COX4I1;RELA;NDUFS7;NDUFS4;MAPK…
Naive_CD8	Pathways of neurodegeneration	0.443928	3.36348	0	131/218	29.33%	COX5A;COX6A1;COX6B1;PSMA6;UBB;NDUFA7;NDUFV2;PSMA5;NDUFA13;COX7B;VDAC1;OPTN;PSMB3;PARK7;COX7A2;NDUFA4;NDUFA1;UQCR10;CHMP2B;NDUFB3;NDUFA6;UBE2L6;FAS;NDUFB2;NDUFB9;NDUFA2;PSMB6;NDUFAB1;COX8A;PSMC4;BCL2L1;NDUFS6;UQCRFS1;SDHB;PSMB1;CALM1;COX7A2L;COX5B;RAB8A;TUBA1C;PSMA7;NDUFA11;DAXX;PSMD9;PSMD14;NDUFA8;NDUFB6;SLC25A5;PSMA2;PSMD4;CAPN2;XBP1;CALM3;PSMD8;UBE2L3;TANK;PSMD7;PSMB2;UQCRH;MAP3K5;NDUFB7;ATF4;C…
Naive_CD8	Thermogenesis	0.493113	3.30252	0	66/101	28.45%	COX5A;COX6A1;COX6B1;COX14;NDUFA7;NDUFV2;NDUFA13;COX7B;COX17;COX7A2;NDUFA4;NDUFA1;UQCR10;NDUFB3;NDUFA6;NDUFB2;NDUFB9;NDUFA2;RHEB;NDUFAB1;COX8A;NDUFS6;UQCRFS1;SDHB;COX7A2L;COX5B;COA3;NDUFA11;COA6;NDUFA8;NDUFB6;UQCRH;MAP3K5;NDUFB7;PRKAG1;NDUFB11;NDUFA3;COX7C;NDUFB4;SDHD;NDUFB5;NDUFS3;NDUFS5;UQCRQ;COA4;NDUFA12;NDUFS8;NDUFB10;NDUFA9;UQCR11;NDUFAF2;COX6C;NDUFB8;GNAS;UQCRC2;SMARCE1;COX4I1;NDUFS7;NDUFS4;…
Naive_CD8	Retrograde endocannabinoid signaling	0.594888	3.28475	0	37/48	26.29%	NDUFA7;NDUFV2;NDUFA13;NDUFA4;NDUFA1;NDUFB3;NDUFA6;NDUFB2;NDUFB9;NDUFA2;NDUFAB1;NDUFS6;NDUFA11;GNG5;GNB1;NDUFA8;NDUFB6;NDUFB7;NDUFB11;NDUFA3;NDUFB4;NDUFB5;NDUFS3;GNAI2;NDUFS5;NDUFA12;NDUFS8;NDUFB10;NDUFA9;NDUFB8;GNGT2;GNAI3;GNB2;NDUFS7;NDUFS4;MAPK9;NDUFB1
Naive_CD8	Proteasome	0.606323	3.14375	0	29/41	19.42%	POMP;PSMA6;PSMA5;PSME2;PSMB3;PSME1;PSMB6;PSMB8;PSMC4;PSMB1;PSMA7;PSMB9;PSMD9;PSMD14;PSMA2;PSMD4;PSMB10;PSMD8;PSMD7;PSMB2;PSME3;PSMC2;PSMC5;PSMD13;PSMA4;PSMD11;PSMC3;PSMB7;PSMC1
Naive_CD8	Epstein-Barr virus infection	0.452976	3.0242	0	92/106	46.60%	CALR;TRADD;TAB2;ISG15;FAS;DDX58;PSMC4;B2M;VIM;RELB;OAS1;OAS2;PSMD14;PSMD4;PSMD8;CD3D;PSMD7;OAS3;CYCS;PSMC2;PSMC5;NFKBIE;TP53;IRF7;CIR1;PSMD13;PDIA3;MYD88;CD58;STAT3;PIK3R3;MYC;TBK1;BAK1;PSMD11;TAP1;PSMC3;NFKBIA;EIF2AK2;STAT1;PSMC1;NFKBIB;HLA-DRB1;TLR2;HLA-DPA1;AKT1;RELA;ADRM1;MAPK9;STAT2;CR2;MAP2K3;BCL2;BID;TAPBP;CD3E;IRF3;E2F1;HLA-DQB1;CDK4;HLA-C;IRF9;NFKB2;CDK6;TRAF2;CD247;HLA-A;NFKB1;BAX;HLA-D…
Naive_CD8	Influenza A	0.449021	2.81873	0	57/78	37.35%	TNFSF10;TRADD;VDAC1;PYCARD;CASP1;FAS;NXT1;DDX58;FDPS;TLR3;KPNA2;OAS1;OAS2;IFIH1;MX1;SLC25A5;TLR7;SOCS3;OAS3;RSAD2;CYCS;MX2;IRF7;IFNGR2;MYD88;EIF2S1;MAP2K1;PIK3R3;TBK1;BAK1;RAB11A;NFKBIA;EIF2AK2;STAT1;NFKBIB;HLA-DRB1;CALCOCO2;HLA-DPA1;AKT1;RELA;PML;CCL5;STAT2;ADAR;BID;IRF3;HLA-DQB1;CDK4;JAK2;IRF9;CDK6;NFKB1;BAX;TICAM1;HLA-DRB5;ACTB;IKBKG
Naive_CD8	Measles	0.455543	2.81687	0	57/74	38.51%	TRADD;IL2RG;TAB2;FAS;DDX58;BCL2L1;OAS1;OAS2;IFIH1;MX1;TLR7;CD3D;OAS3;CYCS;MX2;CSNK2B;TP53;IRF7;HSPA8;SLAMF1;MYD88;CBLB;EIF2S1;STAT3;MSN;PIK3R3;TBK1;BAK1;NFKBIA;EIF2AK2;BAD;STAT1;NFKBIB;TLR2;IL2RA;STAT5A;AKT1;RAB9A;RELA;MAPK9;STAT2;FOS;ADAR;BCL2;BID;CD3E;IRF3;STAT5B;CDK4;CSNK2A1;IRF9;CDK6;NFKB1;BAX;IKBKG;TNFAIP3;CASP3
Naive_CD8	Spinocerebellar ataxia	0.458057	2.68627	0	39/62	28.87%	PSMA6;PSMA5;VDAC1;PSMB3;PSMB6;PSMC4;PSMB1;PSMA7;PSMD9;PSMD14;SLC25A5;PSMA2;PSMD4;XBP1;PSMD8;PSMD7;PSMB2;MAP3K5;CYCS;PSMC2;PSMC5;PPIF;BECN1;PSMD13;PIK3R3;PSMA4;PSMD11;PSMC3;PSMB7;PSMC1;NOP56;ATG101;AKT1;ADRM1;MAPK9;PSMA1;NRBF2;PSMB5;VDAC2
Naive_CD8	Lipid and atherosclerosis	0.41861	2.60723	0	56/79	38.56%	TNFSF10;TAB2;PYCARD;CASP1;FAS;CYBA;BCL2L1;CALM1;XBP1;CALM3;TANK;MAP3K5;ATF4;CYCS;LY96;TP53;IRF7;LDLR;HSPA8;MYD88;ERO1A;EIF2S1;RHOA;STAT3;VAV3;PIK3R3;TBK1;CYP2J2;HSPA5;NFKBIA;BAD;TLR2;AKT1;RELA;MAPK9;CCL5;MAP2K3;HSP90AB1;FOS;BCL2;BID;CASP6;CALM2;IRF3;RAP1A;JAK2;HSPD1;TRAF2;NFKB1;BAX;TICAM1;PPP3CB;HSP90B1;IKBKG;CASP3;RAP1B
Naive_CD8	Cardiac muscle contraction	0.542672	2.57957	0	17/29	17.32%	COX5A;COX6A1;COX6B1;COX7B;COX7A2;UQCR10;TPM3;COX8A;UQCRFS1;COX7A2L;COX5B;UQCRH;COX7C;UQCRQ;ATP1B3;UQCR11;COX6C
Naive_CD8	Ribosome	0.44762	2.56472	0	30/53	26.05%	RPL36AL;MRPL14;MRPL33;RPL26L1;MRPL24;MRPL11;MRPS15;MRPL27;MRPL12;MRPL21;MRPL34;MRPS11;MRPL17;MRPL15;MRPL1;MRPL13;MRPS12;MRPL28;MRPS7;MRPL22;MRPS18A;MRPL20;MRPS16;MRPL10;RPS26;MRPL9;MRPL3;RPS27L;MRPL36;MRPL16
Naive_CD8	NOD-like receptor signaling pathway	0.398593	2.5423	0	52/76	38.01%	TXN;CARD16;VDAC1;TAB2;BIRC3;PYCARD;IFI16;CASP1;CYBA;CASP4;BCL2L1;GBP4;OAS1;OAS2;GBP1;GBP2;CARD6;TANK;OAS3;TRIP6;IRF7;MYD88;RHOA;TBK1;NFKBIA;STAT1;GBP5;NFKBIB;YWHAE;RBCK1;RELA;TXN2;GABARAPL2;MAPK9;CCL5;CTSB;STAT2;TRPV2;HSP90AB1;BCL2;VDAC2;GABARAP;BRCC3;IRF3;IRF9;TRAF2;GBP3;NFKB1;TICAM1;ATG5;IKBKG;TNFAIP3
Naive_CD8	Hepatitis C	0.409788	2.50839	0	50/75	35.95%	TRADD;FAS;DDX58;TLR3;OAS1;OAS2;MX1;CD81;IFIT1;SOCS3;YWHAZ;OAS3;RSAD2;CYCS;PSME3;MX2;TP53;IRF7;LDLR;EIF2S1;STAT3;MAP2K1;ARAF;PIK3R3;MYC;TBK1;BAK1;NFKBIA;YWHAQ;EIF2AK2;BAD;STAT1;PPP2R1A;YWHAE;YWHAH;AKT1;RELA;YWHAB;STAT2;BID;CLDN5;IRF3;E2F1;CDK4;IRF9;CDK6;TRAF2;NFKB1;BAX;TICAM1
Naive_CD8	Kaposi sarcoma-associated herpesvirus infection	0.414889	2.50595	0	51/74	36.08%	UBB;TRADD;FAS;CALM1;TLR3;GNG5;GNB1;CALM3;CYCS;TP53;BECN1;IRF7;UBC;STAT3;MAP2K1;PIK3R3;MYC;TBK1;BAK1;NFKBIA;EIF2AK2;STAT1;CLEC2B;GNGT2;ATG3;PREX1;GNB2;AKT1;RELA;GABARAPL2;MAPK9;STAT2;FOS;BID;MICB;GABARAP;HIF1A;CALM2;IRF3;E2F1;CDK4;HLA-C;JAK2;IRF9;CDK6;TRAF2;HLA-A;NFKB1;BAX;TICAM1;PPP3CB
Naive_CD8	Protein processing in endoplasmic reticulum	0.37092	2.46709	0	67/95	42.27%	RBX1;CALR;SEC61B;SEC61G;PDIA6;SSR4;FBXO6;DAD1;ERP29;CAPN2;XBP1;MAP3K5;ATF4;RNF5;HSPA8;PDIA3;ERO1A;SKP1;HYOU1;EIF2S1;DNAJB11;SEC13;RPN1;BCAP31;PPP1R15A;UBQLN2;RPN2;BAK1;UBXN2A;HSPA5;EIF2AK2;PDIA4;MAN1A1;BAG1;CANX;UBE2D3;LMAN2;P4HB;HSPBP1;TRAM1;HERPUD1;SEC23B;RAD23A;MAPK9;EDEM2;CAPN1;HSP90AB1;BCL2;VCP;DNAJA2;SEC61A1;DDOST;OS9;TRAF2;SIL1;DNAJB12;BAX;UBE2J1;HSP90B1;NGLY1;MAN1C1;DNAJA1;UBE2D2;DNAJC1;D…
Naive_CD8	Shigellosis	0.366946	2.43803	4.80975e-05	66/100	40.26%	RBX1;ARPC3;UBB;TRADD;VDAC1;TAB2;TLR5;MYL12A;PYCARD;PFN1;MYL12B;CASP1;CAPNS1;CASP4;HCLS1;TNIP1;BCL2L1;ARPC5L;CAPN2;CYCS;CAST;ARPC2;TP53;UBE2N;BECN1;UBC;MYD88;SKP1;RHOA;PIK3R3;VCL;TBK1;ARF6;NFKBIA;ARPC4;NFKBIB;UBE2D3;ARF1;CALCOCO2;AKT1;RBCK1;ILK;RELA;GABARAPL2;MAPK9;CCL5;CAPN1;BCL2;GABARAP;ELMO2;IRF3;UBE2V2;HK1;TRAF2;NFKB1;PPID;BAX;RRAGA;ATG5;ACTB;IKBKG;ACTR3;RNF31;RRAGC;RPS6KB2;UBE2D2
Naive_CD8	Human T-cell leukemia virus 1 infection	0.378339	2.41421	4.61736e-05	68/86	48.18%	CALR;IL2RG;VDAC1;MAD2L1;ANAPC11;B2M;BCL2L1;CDKN2C;FDPS;RELB;CDC26;SLC25A5;CD3D;ATF4;RANBP1;RAN;TP53;IL15;LTA;CCNB2;MAP2K1;PIK3R3;MYC;IL15RA;ELK1;NFKBIA;CANX;HLA-DRB1;IL2RA;STAT5A;HLA-DPA1;AKT1;RELA;MAPK9;CRTC3;MAP3K1;FOS;VDAC2;CD3E;POLB;STAT5B;E2F1;HLA-DQB1;CDK4;TGFB1;HLA-C;NFKB2;SRF;HLA-A;NFKB1;BAX;PPP3CB;HLA-DRB5;IKBKG;ETS1;CREB3;ANAPC10;KAT2B;HLA-DRA;NRAS;TBPL1;CD3G;JAK1;HLA-DMA;CCND2;VDAC3;HL…
Naive_CD8	Herpes simplex virus 1 infection	-0.19865	-2.40146	0.00548714	101/209	27.18%	ZNF347;ZNF780B;ZNF891;ZNF595;ZFP14;ZNF470;ZNF548;ZNF248;ZNF573;ZNF324;TLR9;ZNF33A;ZNF662;ZNF431;ZNF33B;ZNF141;ZNF606;ZNF546;MAVS;ZNF850;ZNF846;ZNF782;ZNF91;ZNF793;ZNF540;ZNF555;ZNF226;ZNF713;ZNF398;ZNF836;ZNF780A;ZNF10;ZNF417;ZNF621;ZNF708;ZNF879;ZNF484;ZNF665;ZNF441;ZNF557;ZNF286A;ZNF519;ZNF577;ZNF157;ZNF699;ZNF785;ZNF30;ZNF737;ZNF316;ZNF506;ZNF587;ZNF300;ZNF433;RBAK;ZNF528;ZNF253;ZNF709;TSC1;ZN…
Naive_CD8	Viral carcinogenesis	0.382939	2.37134	0.000133193	59/76	46.74%	TRADD;MRPS18B;PMAIP1;YWHAZ;ATF4;RANBP1;GTF2E2;ATP6V0D1;TP53;SP100;IRF7;RHOA;PKM;STAT3;GTF2H1;PIK3R3;BAK1;NFKBIA;YWHAQ;EIF2AK2;BAD;PSMC1;GTF2A2;YWHAE;YWHAH;STAT5A;RELA;YWHAB;GSN;IRF3;POLB;STAT5B;CDK4;HLA-C;IRF9;NFKB2;CDK6;GTF2E1;TRAF2;SRF;HLA-A;NFKB1;BAX;SNW1;IKBKG;CASP3;CREB3;TRAF3;KAT2B;NRAS;TBPL1;ACTN4;RBPJ;RAC1;SND1;DDB1;JAK1;CCND2;VDAC3
Naive_CD8	Human immunodeficiency virus 1 infection	0.364978	2.36726	0.00012826	69/95	45.72%	RBX1;CFL1;CALR;TRADD;TAB2;FAS;BST2;APOBEC3G;APOBEC3C;B2M;BCL2L1;CALM1;GNG5;GNB1;CALM3;CD3D;CYCS;RAC2;CCNB2;GNAI2;PDIA3;MYD88;SKP1;WEE1;MAP2K1;PIK3R3;TBK1;BAK1;TAP1;NFKBIA;BAD;GNGT2;APOBEC3F;TLR2;TNFRSF1B;GNAI3;GNB2;AKT1;RELA;MAPK9;MAP2K3;FOS;BCL2;BID;TAPBP;AP1S2;CD3E;CALM2;IRF3;HLA-C;TRIM5;TRAF2;CD247;HLA-A;NFKB1;BAX;PPP3CB;PAK2;IKBKG;CASP3;RNF7;RPS6KB2;NRAS;GNG2;FADD;RAC1;DDB1;CD3G;GNAQ
Naive_CD8	Spliceosome	0.373431	2.34468	0.000288585	67/78	54.52%	SNRPG;LSM3;BUD31;ZMAT2;SNRPD1;SNRPD2;SF3B6;SNRPB;SNRPC;SNU13;SNRPB2;CTNNBL1;MAGOH;TXNL4A;PPIL1;ALYREF;HNRNPC;LSM7;LSM2;HSPA8;SNRPE;SF3B5;SLU7;RBM8A;SF3B4;SYF2;LSM6;WBP11;SF3A1;PQBP1;PUF60;EIF4A3;SF3B3;BCAS2;EFTUD2;PCBP1;LSM5;SNRPF;USP39;SF3A3;CWC15;SNRNP40;SF3B2;LSM4;SNW1;SRSF4;CDC5L;PRPF4;NCBP2;SMNDC1;ISY1;PRPF31;HNRNPM;SNRPD3;PPIH;PRPF40A;PRPF6;PHF5A;PPIE;DDX46;CCDC12;RBM22;SNRNP27;SART1;HNRNPK…
Naive_CD8	Citrate cycle (TCA cycle)	0.552449	2.32111	0.000477658	12/20	19.00%	MDH1;SDHB;MDH2;SUCLG1;OGDH;IDH2;SDHD;PCK2;ACLY;IDH3A;IDH3G;ACO2
Naive_CD8	Coronavirus disease	0.38683	2.3031	0.000731081	34/60	30.77%	RPL36AL;TAB2;RPL26L1;ISG15;CASP1;DDX58;TLR3;OAS1;OAS2;IFIH1;MX1;TLR7;OAS3;MX2;MYD88;C3AR1;STAT3;PIK3R3;TBK1;ACE;NFKBIA;EIF2AK2;STAT1;NFKBIB;RPS26;TLR2;RPS27L;RELA;MAPK9;STAT2;FOS;ADAR;RSL24D1;IRF3
Naive_CD8	Tuberculosis	0.362798	2.21385	0.00145223	55/70	48.23%	CTSS;CD74;TLR1;TRADD;CALM1;CR1;CEBPB;CALM3;CYCS;ATP6V0D1;IFNGR2;MYD88;RHOA;RAB7A;ATP6AP1;BAD;STAT1;HLA-DRB1;FCER1G;TLR2;HLA-DPA1;AKT1;RFX5;RELA;LAMP1;RFXANK;MAPK9;BCL2;BID;ATP6V0B;CALM2;ATP6V0C;HLA-DQB1;TGFB1;JAK2;CORO1A;HSPD1;RAB5C;NFKB1;ITGAM;BAX;PPP3CB;HLA-DRB5;CASP3;ATP6V1H;CYP27B1;HLA-DRA;FADD;HSPA9;LSP1;JAK1;HLA-DMA;IRAK1;HLA-DPB1;NFYC
Naive_CD8	Mitophagy	0.438385	2.19622	0.00180365	31/35	49.35%	RRAS2;UBB;OPTN;RRAS;BCL2L1;TFE3;ATF4;CSNK2B;TP53;BECN1;UBC;FUNDC1;RAB7A;TBK1;CALCOCO2;RELA;GABARAPL2;MAPK9;GABARAP;HIF1A;E2F1;CSNK2A1;ATG5;FIS1;NRAS;BCL2L13;TOMM7;PGAM5;USP15;TFEB;MFN2
Naive_CD8	Cytosolic DNA-sensing pathway	0.470138	2.19506	0.001749	19/27	30.77%	PYCARD;POLR2K;CASP1;DDX58;POLR2L;ZBP1;IRF7;TREX1;TBK1;NFKBIA;NFKBIB;POLR2E;POLR2F;RELA;CCL5;POLR3D;POLR3K;ADAR;IRF3
Naive_CD8	Th17 cell differentiation	0.396186	2.19134	0.00176546	34/49	37.35%	IL2RG;IRF4;CD3D;NFKBIE;RARA;IL4R;IFNGR2;STAT3;IL12RB1;NFKBIA;STAT1;NFKBIB;HLA-DRB1;IL2RA;STAT5A;HLA-DPA1;RELA;GATA3;IL27RA;MAPK9;HSP90AB1;FOS;HIF1A;CD3E;STAT5B;HLA-DQB1;AHR;TGFB1;JAK2;CD247;NFKB1;PPP3CB;HLA-DRB5;IKBKG
Naive_CD8	RNA transport	0.346358	2.18316	0.00184694	47/73	39.74%	SUMO3;EIF3I;NXT1;THOC7;SAP18;RAN;MAGOH;ALYREF;SUMO1;EIF2S1;SEC13;GEMIN6;SUMO2;EIF3A;KPNB1;EIF4A2;PRMT5;RPP25;RBM8A;EIF2S2;STRAP;CLNS1A;NUP93;POP4;EIF3D;CYFIP1;EIF5B;RNPS1;EIF4A3;EIF3G;EIF4G2;NMD3;EIF4G1;GEMIN7;DDX19B;EIF3J;UBE2I;EIF1;PHAX;NUP62;GEMIN8;XPOT;POP7;EIF4EBP2;NCBP2;RPP25L;TPR
Naive_CD8	Human cytomegalovirus infection	0.345108	2.17395	0.00202009	58/81	46.39%	CALR;TRADD;FAS;RHEB;B2M;CALM1;GNG5;GNB1;PTGER2;CALM3;ATF4;CYCS;TP53;RAC2;GNAI2;PDIA3;RHOA;STAT3;MAP2K1;PIK3R3;MYC;TBK1;BAK1;TAP1;ELK1;NFKBIA;GNGT2;GNAS;GNAI3;GNB2;AKT1;RELA;CCL5;BID;TAPBP;CALM2;IRF3;E2F1;CDK4;HLA-C;CDK6;TRAF2;HLA-A;NFKB1;PTGER4;BAX;PPP3CB;IKBKG;CASP3;CREB3;RPS6KB2;NRAS;GNG2;FADD;RAC1;GNAQ;JAK1;EIF4EBP1
Naive_CD8	Necroptosis	0.356505	2.16256	0.00240227	41/68	36.13%	TNFSF10;TRADD;VDAC1;BIRC3;PYCARD;CHMP2B;CHMP4A;CASP1;FAS;CHMP2A;TLR3;CHMP5;FTH1;SLC25A5;CAPN2;CYLD;CHMP1A;ZBP1;PPIA;IFNGR2;STAT3;EIF2AK2;STAT1;STAT5A;RBCK1;MAPK9;PARP1;STAT2;CAPN1;HSP90AB1;BCL2;BID;VDAC2;STAT5B;JAK2;IRF9;TRAF2;PPID;BAX;TICAM1;FTL
Naive_CD8	TNF signaling pathway	0.406012	2.15907	0.00239981	38/43	52.32%	TRADD;IL18R1;TAB2;BIRC3;FAS;CEBPB;SOCS3;MAP3K5;ATF4;IL15;LTA;MAP2K1;PIK3R3;NFKBIA;BCL3;TNFRSF1B;AKT1;RELA;MAPK9;CCL5;MAP2K3;FOS;TRAF2;NFKB1;IKBKG;TNFAIP3;CASP3;CREB3;TRAF3;RIPK3;FADD;PGAM5;RPS6KA4;JUNB;CASP10;RIPK1;CFLAR;CASP7
Naive_CD8	C-type lectin receptor signaling pathway	0.418041	2.15735	0.00236788	25/37	37.35%	RRAS2;PYCARD;CASP1;RRAS;CALM1;RELB;CYLD;CALM3;CBLB;RHOA;PIK3R3;NFKBIA;STAT1;BCL3;FCER1G;AKT1;RELA;MAPK9;STAT2;CALM2;IRF9;NFKB2;NFKB1;PPP3CB;IKBKG
Naive_CD8	Apoptosis	0.361519	2.15595	0.00233754	35/67	28.92%	TNFSF10;CTSS;TRADD;BIRC3;FAS;PMAIP1;BCL2L1;TUBA1C;DAXX;BCL2A1;CAPN2;PARP3;MAP3K5;ATF4;CYCS;TP53;BECN1;CTSH;EIF2S1;MAP2K1;PIK3R3;BAK1;NFKBIA;BAD;AKT1;RELA;DIABLO;MAPK9;CTSB;PARP1;CAPN1;FOS;BCL2;BID;CASP6
Naive_CD8	JAK-STAT signaling pathway	0.391152	2.15493	0.00233683	26/45	32.66%	IL2RG;PIM1;OSM;SOCS2;BCL2L1;CISH;SOCS3;IL4R;IL15;IFNGR2;STAT3;SOCS1;PIK3R3;MYC;IL12RB1;IL15RA;STAT1;IL2RA;STAT5A;AKT1;IL27RA;STAT2;BCL2;STAT5B;JAK2;IRF9
Naive_CD8	Toxoplasmosis	0.390511	2.14791	0.00241862	34/48	38.51%	TAB2;BIRC3;BCL2L1;CYCS;LY96;ALOX5;PPIF;LDLR;GNAI2;HSPA8;IFNGR2;MYD88;STAT3;SOCS1;NFKBIA;BAD;STAT1;NFKBIB;HLA-DRB1;TLR2;GNAI3;HLA-DPA1;AKT1;RELA;MAPK9;MAP2K3;BCL2;HLA-DQB1;TGFB1;JAK2;NFKB1;HLA-DRB5;IKBKG;CASP3
Naive_CD8	PD-L1 expression and PD-1 checkpoint pathway in cancer	0.407187	2.11574	0.00332879	33/41	46.03%	CD3D;NFKBIE;CSNK2B;IFNGR2;MYD88;STAT3;MAP2K1;PIK3R3;NFKBIA;STAT1;NFKBIB;CD274;TLR2;BATF;AKT1;RELA;MAP2K3;FOS;HIF1A;CD3E;CSNK2A1;RASGRP1;JAK2;CD247;NFKB1;TICAM1;PPP3CB;IKBKG;RPS6KB2;NRAS;CD3G;EML4;JAK1
Naive_CD8	Leishmaniasis	0.447118	2.11403	0.00330561	26/29	48.13%	TAB2;CYBA;CR1;ITGA4;IFNGR2;MYD88;ELK1;NFKBIA;STAT1;NFKBIB;HLA-DRB1;TLR2;HLA-DPA1;RELA;FOS;HLA-DQB1;TGFB1;JAK2;NFKB1;ITGAM;HLA-DRB5;HLA-DRA;JAK1;HLA-DMA;IRAK1;HLA-DPB1
Naive_CD8	Pertussis	0.451725	2.10261	0.00364258	20/27	38.51%	CFL1;PYCARD;CASP1;CALM1;CALM3;LY96;GNAI2;MYD88;RHOA;GNAI3;RELA;MAPK9;FOS;CALM2;IRF3;C4BPB;NFKB1;ITGAM;TICAM1;CASP3
Naive_CD8	Antigen processing and presentation	0.41951	2.08301	0.0044417	24/35	36.56%	CTSS;CD74;CALR;PSME2;PSME1;B2M;IFI30;PSME3;HSPA8;PDIA3;TAP1;HSPA5;CANX;HLA-DRB1;HLA-DPA1;RFX5;RFXANK;CTSB;HSP90AB1;TAPBP;HLA-DQB1;HLA-C;HLA-A;HLA-DRB5
Naive_CD8	Th1 and Th2 cell differentiation	0.403192	2.08157	0.00449455	33/40	48.13%	IL2RG;CD3D;NFKBIE;IL4R;IFNGR2;IL12RB1;NFKBIA;STAT1;NFKBIB;HLA-DRB1;IL2RA;STAT5A;HLA-DPA1;RELA;GATA3;MAPK9;FOS;CD3E;STAT5B;HLA-DQB1;JAK2;DLL1;CD247;NFKB1;PPP3CB;HLA-DRB5;IKBKG;HLA-DRA;RBPJ;CD3G;JAK1;HLA-DMA;HLA-DPB1
Naive_CD8	Hepatitis B	0.336539	2.06844	0.00495404	55/74	47.41%	TAB2;FAS;DDX58;TLR3;IFIH1;YWHAZ;ATF4;CYCS;TP53;IRF7;MYD88;STAT3;MAP2K1;ARAF;PIK3R3;MYC;TBK1;ELK1;ATP6AP1;NFKBIA;YWHAQ;BAD;STAT1;TLR2;STAT5A;AKT1;RELA;MAPK9;YWHAB;STAT2;MAP2K3;MAP3K1;FOS;BCL2;BID;IRF3;STAT5B;E2F1;TGFB1;JAK2;NFKB1;BAX;TICAM1;IKBKG;CASP3;CREB3;TRAF3;NRAS;FADD;DDB1;IKBKE;JAK1;PCNA;VDAC3;IRAK1
Naive_CD8	Salmonella infection	0.303877	2.05162	0.00572458	66/121	37.58%	TXN;TNFSF10;ARPC3;GAPDH;TRADD;ANXA2;TAB2;TLR5;BIRC3;MYL12A;PYCARD;PFN1;DYNLRB1;MYL12B;CASP1;CASP4;RRAS;TUBA1C;ARPC5L;RHOG;CYCS;LY96;BRK1;DCTN3;ARPC2;MYD88;SKP1;RHOA;MAP2K1;MYC;RAB7A;BAK1;ARF6;NFKBIA;ARPC4;ARL8A;TLR2;ARF1;TUBB4B;AKT1;RAB9A;RELA;TXN2;CYFIP1;DYNLT1;MAPK9;DYNLL1;MAP2K3;HSP90AB1;FOS;RALA;BCL2;ELMO2;EXOC2;TRAF2;TUBB;S100A10;RAB5C;DCTN5;NFKB1;BAX;KIF5B;HSP90B1;ACTB;IKBKG;DYNC1I2
Naive_CD8	Cell cycle	0.373582	2.04193	0.00597948	28/46	33.76%	RBX1;MAD2L1;TFDP1;ANAPC11;CDKN2C;CDC26;YWHAZ;TP53;CCNB2;SKP1;WEE1;MCM6;MYC;YWHAQ;YWHAE;YWHAH;MAD2L2;YWHAB;E2F4;SMC1A;MCM3;CDC14A;DBF4;E2F1;CDK4;TGFB1;ANAPC13;CDK6
Naive_CD8	Fluid shear stress and atherosclerosis	0.379269	2.03005	0.00656389	28/43	38.11%	TXN;SUMO3;ACVR1;CYBA;GSTO1;CALM1;CALM3;MAP3K5;TP53;RAC2;SUMO1;RHOA;SUMO2;PIK3R3;AKT1;RELA;TXN2;KEAP1;MAPK9;HSP90AB1;FOS;BCL2;CALM2;NFKB1;HSP90B1;ACTB;IKBKG;NQO1
Naive_CD8	Toll-like receptor signaling pathway	0.383825	2.02259	0.00694823	30/38	47.41%	TLR1;TAB2;TLR5;TLR3;TLR7;LY96;IRF7;MYD88;MAP2K1;PIK3R3;TBK1;NFKBIA;STAT1;TLR2;AKT1;RELA;MAPK9;CCL5;MAP2K3;FOS;IRF3;NFKB1;TICAM1;IKBKG;TOLLIP;TRAF3;FADD;RAC1;IKBKE;IRAK1
Naive_CD8	Yersinia infection	0.344617	2.0113	0.00757943	39/58	44.30%	ARPC3;TAB2;PYCARD;CASP1;ITGA4;ARPC5L;RHOG;ARPC2;RAC2;WAS;MYD88;RHOA;MAP2K1;VAV3;PIK3R3;TBK1;ARF6;NFKBIA;ARPC4;WIPF1;AKT1;RELA;GIT2;MAPK9;MAP2K3;FOS;ELMO2;IRF3;TRAF2;RPS6KA1;NFKB1;TICAM1;ACTB;IKBKG;ACTR3;BAIAP2;RPS6KA3;ACTR2;RAC1
Naive_CD8	Renin secretion	0.54455	2.00688	0.00786661	12/14	36.08%	CALM1;PTGER2;CALM3;GNAI2;ACE;GNAS;GNAI3;ORAI1;CTSB;CALM2;PTGER4;PPP3CB
Naive_CD8	Oocyte meiosis	0.377033	2.00192	0.00812235	29/45	36.08%	RBX1;MAD2L1;ANAPC11;CALM1;CDC26;CALM3;YWHAZ;PPP1CA;CCNB2;SKP1;MAP2K1;YWHAQ;PPP2R1A;YWHAE;YWHAH;MAD2L2;PPP2R5D;PPP2R5C;YWHAB;SMC1A;CALM2;PPP2R5B;STAG3;ANAPC13;REC8;RPS6KA1;PPP1CC;PPP2R5E;PPP3CB
Naive_CD8	Pancreatic cancer	0.409722	1.9917	0.00876061	29/34	46.99%	RALB;BCL2L1;TP53;RAC2;STAT3;MAP2K1;ARAF;PIK3R3;BAK1;BAD;STAT1;AKT1;RELA;RALBP1;MAPK9;RALA;E2F1;CDK4;TGFB1;CDK6;NFKB1;BAX;IKBKG;RPS6KB2;RAC1;BRCA2;JAK1;GADD45B;RALGDS
Naive_CD8	Legionellosis	0.435787	1.98795	0.00887018	20/27	38.51%	TLR5;PYCARD;CASP1;CR1;CYCS;HSPA8;MYD88;RAB1B;NFKBIA;TLR2;ARF1;RELA;VCP;SEC22B;NFKB2;HSPD1;NFKB1;ITGAM;HSF1;CASP3
Naive_CD8	Inflammatory bowel disease	0.45695	1.98313	0.00901579	17/23	36.56%	IL18R1;IL2RG;TLR5;IL4R;IFNGR2;STAT3;IL12RB1;STAT1;HLA-DRB1;TLR2;HLA-DPA1;RELA;GATA3;HLA-DQB1;TGFB1;NFKB1;HLA-DRB5
Naive_CD8	Vibrio cholerae infection	0.46148	1.97721	0.0093521	18/22	40.10%	SEC61B;ATP6V0E1;SEC61G;ATP6V1F;ATP6V1E1;ATP6V0D1;ERO1A;ATP6AP1;PDIA4;ARF1;GNAS;ATP6V1G1;ATP6V0B;SEC61A1;ATP6V0C;ACTB;ATP6V1D;ATP6V1H
Naive_CD8	Hematopoietic cell lineage	0.44472	1.96816	0.00988884	22/24	50.74%	ITGA1;CR1;ITGA4;CD3D;FLT3LG;IL4R;HLA-DRB1;CD55;IL2RA;HLA-DPA1;CR2;CD3E;HLA-DQB1;ITGAM;HLA-DRB5;CD2;HLA-DRA;CD3G;CD37;HLA-DMA;HLA-DPB1;CD59
Naive_CD8	Pathways in cancer	0.267269	1.95272	0.0111081	106/162	46.99%	RBX1;IL2RG;BIRC3;TPM3;FAS;CKS2;GSTO1;PIM1;PMAIP1;RALB;BCL2L1;CALM1;GNG5;GNB1;LPAR6;PTGER2;CALM3;FLT3LG;CYCS;PIM2;RARA;TP53;IL4R;IL15;RAC2;GNAI2;IFNGR2;SKP1;RHOA;STAT3;MAP2K1;ARAF;PIK3R3;MYC;EGLN3;IL12RB1;BAK1;IL15RA;ELK1;LPAR3;NFKBIA;BAD;STAT1;GNGT2;GNAS;JUP;IL2RA;GNAI3;GNB2;STAT5A;AKT1;RELA;RALBP1;PML;KEAP1;MAPK9;STAT2;HSP90AB1;FOS;RALA;BCL2;BID;HIF1A;TFG;CALM2;STAT5B;E2F1;CDK4;TGFB1;RASGRP1;JAK…
Naive_CD8	IL-17 signaling pathway	0.420596	1.95214	0.0110035	23/28	45.76%	TRADD;TAB2;S100A9;CEBPB;ELAVL1;TBK1;NFKBIA;RELA;MAPK9;HSP90AB1;FOS;USP25;TRAF2;NFKB1;HSP90B1;IKBKG;TNFAIP3;CASP3;JUND;TRAF4;TRAF3;FADD;IKBKE
Naive_CD8	Rheumatoid arthritis	0.409792	1.93967	0.0121114	25/30	48.13%	LTB;ATP6V0E1;ATP6V1F;ATP6V1E1;TNFSF13B;ATP6V0D1;IL15;ATP6AP1;HLA-DRB1;TLR2;HLA-DPA1;CCL5;ATP6V1G1;FOS;ATP6V0B;ATP6V0C;HLA-DQB1;TGFB1;HLA-DRB5;ATP6V1D;ATP6V1H;HLA-DRA;HLA-DMA;ATP6V1A;HLA-DPB1
Naive_CD8	Neutrophil extracellular trap formation	0.399539	1.93266	0.0127158	20/31	37.20%	VDAC1;CASP1;CYBA;CASP4;CR1;SLC25A5;TLR7;PPIF;RAC2;SELPLG;MAP2K1;PIK3R3;TLR2;AKT1;RELA;VDAC2;HAT1;NFKB1;ITGAM;ACTB
Naive_CD8	Ribosome biogenesis in eukaryotes	0.352937	1.91777	0.0141895	35/46	49.54%	NOP10;NXT1;NHP2;EIF6;SNU13;RAN;CSNK2B;UTP14A;NOB1;REXO2;XRN2;RPP25;NOP56;EMG1;POP4;GTPBP4;GNL2;SBDS;NMD3;CSNK2A1;UTP6;POP7;GNL3;AK6;RPP25L;UTP18;FCF1;IMP3;NOP58;GNL3L;RPP38;FBL;RIOK2;RIOK1;TCOF1
Naive_CD8	Mineral absorption	0.507527	1.90439	0.0160033	8/15	16.41%	MT2A;MT1F;MT1X;FTH1;ATOX1;MT1E;ATP1B3;ATP2B4
Naive_CD8	Epithelial cell signaling in Helicobacter pylori infection	0.42889	1.89624	0.0169533	18/24	40.10%	ATP6V0E1;ATP6V1F;ATP6V1E1;ATP6V0D1;ATP6AP1;NFKBIA;RELA;MAPK9;CCL5;ATP6V1G1;ATP6V0B;ATP6V0C;CSK;NFKB1;IKBKG;CASP3;ATP6V1D;ATP6V1H
Naive_CD8	Phagosome	0.32689	1.89239	0.0172302	38/60	40.10%	CTSS;CALR;SEC61B;ATP6V0E1;SEC61G;CYBA;ATP6V1F;ATP6V1E1;TUBA1C;ATP6V0D1;RAB7A;TAP1;ATP6AP1;CANX;HLA-DRB1;TLR2;TUBB4B;HLA-DPA1;LAMP1;VAMP3;ATP6V1G1;STX18;ATP6V0B;SEC61A1;ATP6V0C;HLA-DQB1;SEC22B;HLA-C;CORO1A;TUBB;RAB5C;HLA-A;ITGAM;HLA-DRB5;ACTB;DYNC1I2;ATP6V1D;ATP6V1H
Naive_CD8	Chemical carcinogenesis	0.334102	1.887	0.0176162	38/53	46.41%	GSTK1;GSTO1;KPNA2;KLF5;ATF4;GNAI2;STAT3;ARRB2;AIP;MAP2K1;PIK3R3;MYC;KPNB1;BAD;GNAS;GNAI3;STAT5A;AKT1;RELA;HSP90AB1;FOS;BCL2;STAT5B;E2F1;AHR;JAK2;DLL1;RPS6KA1;NFKB1;HSP90B1;CREB3;RPS6KB2;RPS6KA3;CBR1;NRAS;IKBKE;EIF4EBP1;NAT1
Naive_CD8	cAMP signaling pathway	0.344083	1.8856	0.0176944	28/48	35.41%	RRAS2;PDE4B;RRAS;CALM1;PTGER2;CALM3;PPP1CA;RAC2;GNAI2;ATP1B3;RHOA;MAP2K1;VAV3;PIK3R3;ATP2B4;NFKBIA;BAD;GNAS;GNAI3;AKT1;RELA;ORAI1;MAPK9;FOS;CALM2;RAP1A;PPP1CC;NFKB1
Naive_CD8	Neurotrophin signaling pathway	0.341374	1.88198	0.0179166	34/49	44.30%	CALM1;CALM3;MAP3K5;ATF4;NFKBIE;TP53;ARHGDIA;RHOA;MAP2K1;PIK3R3;PSEN2;NFKBIA;BAD;ARHGDIB;NFKBIB;YWHAE;AKT1;RELA;SHC2;MAPK9;MAP3K1;MATK;BCL2;RAPGEF1;CALM2;RAP1A;RPS6KA1;NFKB1;BAX;RAP1B;SHC1;RPS6KA3;NRAS;RAC1
Naive_CD8	Pathogenic Escherichia coli infection	0.29633	1.88054	0.0178281	45/84	37.35%	TNFSF10;ARPC3;GAPDH;TRADD;TAB2;TLR5;PYCARD;MYO1E;CASP1;FAS;CASP4;HCLS1;TUBA1C;ARPC5L;EZR;CYCS;BRK1;MYO1F;ARPC2;MYD88;RHOA;BAK1;ARF6;NCL;NFKBIA;ARPC4;NFKBIB;WIPF1;MYO1G;ARF1;TUBB4B;RELA;CYFIP1;MAPK9;FOS;CLDN5;ABCF2;TRAF2;TUBB;NFKB1;BAX;PAK2;TMBIM6;ACTB;IKBKG
Naive_CD8	RIG-I-like receptor signaling pathway	0.379663	1.87315	0.0185643	25/32	46.05%	TRADD;ISG15;DDX58;IFIH1;CYLD;TANK;IRF7;TBK1;NFKBIA;NFKBIB;RELA;MAPK9;MAP3K1;AZI2;IRF3;DHX58;TRAF2;NFKB1;TKFC;ATG5;IKBKG;TRAF3;FADD;IKBKE;PIN1
Naive_CD8	Osteoclast differentiation	0.354444	1.8641	0.019889	25/40	37.35%	TAB2;CYBA;RELB;CYLD;SOCS3;FOSL2;IFNGR2;SOCS1;MAP2K1;PIK3R3;NFKBIA;STAT1;AKT1;RELA;SIRPG;MAPK9;STAT2;FOS;TGFB1;IRF9;NFKB2;TRAF2;NFKB1;PPP3CB;IKBKG
Naive_CD8	Intestinal immune network for IgA production	0.503961	1.86242	0.0198085	14/14	49.73%	ITGA4;TNFSF13B;IL15;IL15RA;HLA-DRB1;HLA-DPA1;ICOS;HLA-DQB1;TGFB1;HLA-DRB5;HLA-DRA;HLA-DMA;HLA-DPB1;CXCR4
Naive_CD8	Estrogen signaling pathway	0.396191	1.85927	0.0200035	23/30	45.72%	CALM1;CALM3;ATF4;RARA;GNAI2;HSPA8;MAP2K1;PIK3R3;GNAS;GNAI3;AKT1;SHC2;HSP90AB1;FOS;BCL2;CALM2;EBAG9;HSP90B1;CREB3;SHC1;NRAS;NOS3;GNAQ
Naive_CD8	Chemokine signaling pathway	0.328436	1.85429	0.0206732	37/53	45.72%	GNG5;GNB1;RAC2;GNAI2;WAS;RHOA;STAT3;ARRB2;MAP2K1;VAV3;PIK3R3;NFKBIA;BAD;STAT1;NFKBIB;GNGT2;PREX1;GNAI3;GNB2;AKT1;RELA;SHC2;CCL5;STAT2;STAT5B;RAP1A;JAK2;NFKB1;IKBKG;RAP1B;SHC1;GRK6;NRAS;GNG2;CCR7;RAC1;GNAQ
Naive_CD8	NF-kappa B signaling pathway	0.34301	1.83956	0.0227908	27/44	38.01%	LTB;TRADD;TAB2;BIRC3;DDX58;BCL2L1;RELB;BCL2A1;CYLD;TNFSF13B;LY96;CSNK2B;LTA;MYD88;EDA;NFKBIA;RELA;PARP1;BCL2;CSNK2A1;NFKB2;UBE2I;TRAF2;NFKB1;TICAM1;IKBKG;TNFAIP3
Naive_CD8	Regulation of actin cytoskeleton	0.29943	1.81618	0.0269735	24/77	16.51%	TMSB4X;ARPC3;RRAS2;CFL1;ITGA1;MYL12A;PFN1;MYL12B;RRAS;ITGA4;ARPC5L;EZR;BRK1;PPP1CA;ARPC2;RAC2;RHOA;MSN;MAP2K1;ARAF;VAV3;PIK3R3;IQGAP1;VCL
Naive_CD8	Dopaminergic synapse	0.344056	1.79809	0.0308497	26/41	36.08%	CALM1;GNG5;GNB1;CALM3;ATF4;PPP1CA;GNAI2;PPP2R3C;ARRB2;PPP2R1A;GNGT2;COMT;GNAS;GNAI3;GNB2;AKT1;PPP2R5D;PPP2R5C;MAPK9;FOS;CALM2;PPP2R5B;PPP1CC;KIF5B;PPP2R5E;PPP3CB
Naive_CD8	Adrenergic signaling in cardiomyocytes	0.360518	1.78633	0.0339176	22/35	36.03%	CREM;TPM3;CALM1;CALM3;ATF4;PPP1CA;GNAI2;ATP1B3;PPP2R3C;ATP2B4;PPP2R1A;GNAS;GNAI3;AKT1;PPP2R5D;PPP2R5C;BCL2;CALM2;PPP2R5B;PPP1CC;TPM4;PPP2R5E
Naive_CD8	Morphine addiction	0.491567	1.78129	0.0348976	9/14	23.14%	PDE4B;GNG5;GNB1;GNAI2;ARRB2;GNGT2;GNAS;GNAI3;GNB2
Naive_CD8	Autophagy	0.297809	1.76701	0.0379402	27/61	29.30%	RRAS2;VAMP8;RRAS;RHEB;BCL2L1;RAB8A;TANK;BECN1;EIF2S1;VMP1;MAP2K1;PIK3R3;RAB7A;TBK1;BAD;ATG101;ATG3;AKT1;GABARAPL2;LAMP1;MAPK9;CTSB;BCL2;NRBF2;ATG4A;GABARAP;HIF1A
Naive_CD8	Non-homologous end-joining	0.705323	1.7632	0.0383955	4/5	17.51%	FEN1;XRCC6;XRCC4;XRCC5
Naive_CD8	Apelin signaling pathway	0.360183	1.76046	0.0384599	16/33	24.79%	RRAS2;RRAS;CALM1;GNG5;GNB1;CALM3;PRKAG1;BECN1;GNAI2;MAP2K1;ACTA2;GNGT2;GNAI3;GNB2;AKT1;GABARAPL2
Naive_CD8	Purine metabolism	0.320362	1.75444	0.0394623	28/46	38.85%	PDE4B;PRPS1;APRT;DGUOK;GUK1;PDE6D;NME1;ITPA;ADK;PRPS2;PKM;ATIC;NUDT9;CANT1;DCK;GMPR2;ADSL;PNP;IMPDH1;HPRT1;NME7;GART;AK2;NME4;PAICS;GMPS;PGM2;AK6
Naive_CD8	Ras signaling pathway	0.297897	1.74841	0.040707	37/62	39.71%	RRAS2;RRAS;RALB;BCL2L1;CALM1;GNG5;GNB1;CALM3;FLT3LG;RAC2;RHOA;MAP2K1;PIK3R3;TBK1;ARF6;ELK1;BAD;GNGT2;GNB2;AKT1;RELA;RALBP1;SHC2;MAPK9;RALA;CALM2;RAP1A;RASGRP1;EXOC2;RAB5C;NFKB1;PAK2;IKBKG;ETS1;RASGRP3;RAP1B;SHC1
Naive_CD8	RNA degradation	0.348329	1.73986	0.0429073	20/33	38.71%	ENO1;LSM1;LSM3;PFKP;LSM7;LSM2;DCPS;XRN2;EXOSC5;LSM6;EXOSC1;BTG1;WDR61;LSM5;CNOT8;HSPD1;PNPT1;LSM4;TOB2;EXOSC7
Naive_CD8	Chagas disease	0.34014	1.73244	0.0445264	30/38	48.30%	CALR;FAS;CD3D;GNAI2;IFNGR2;MYD88;PIK3R3;ACE;NFKBIA;PPP2R1A;TLR2;GNAS;GNAI3;AKT1;RELA;MAPK9;CCL5;FOS;CD3E;TGFB1;CD247;NFKB1;TICAM1;IKBKG;FADD;CD3G;GNAQ;PPP2CA;IRAK1;PPP2R2A
Naive_CD8	cGMP-PKG signaling pathway	0.336338	1.73149	0.0443523	30/38	52.54%	VDAC1;CALM1;SLC25A5;CALM3;ATF4;PPP1CA;PPIF;GNAI2;ATP1B3;RHOA;MAP2K1;ATP2B4;BAD;GNAI3;AKT1;VASP;VDAC2;CALM2;SRF;PPP1CC;PPP3CB;CREB3;PPP1R12A;NOS3;GNAQ;VDAC3;SLC25A4;ATP2A2;IRS1;PRKCE
Naive_CD8	Type I diabetes mellitus	0.478845	1.72795	0.044867	13/14	48.13%	FAS;LTA;HLA-DRB1;HLA-DPA1;HLA-DQB1;HLA-C;HSPD1;HLA-A;HLA-DRB5;ICA1;HLA-DRA;HLA-DMA;HLA-DPB1
Naive_CD8	Prolactin signaling pathway	0.370407	1.71647	0.0478298	17/28	35.41%	SOCS2;CISH;SOCS3;STAT3;SOCS1;MAP2K1;PIK3R3;STAT1;STAT5A;AKT1;RELA;SHC2;MAPK9;FOS;STAT5B;JAK2;NFKB1
NC_Mono	Ribosome	0.875531	8.90551	0	76/89	5.74%	RPS15A;RPL23;RPS7;RPL39;RPL41;RPL37;RPL27;RPS20;RPL30;RPL37A;RPS12;RPS23;RPL32;RPL24;RPL35A;RPL22L1;RPS17;UBA52;RPL14;RPL21;RPLP2;RPS8;RPS21;RPS13;RPL12;RPS11;RPS3A;RPL38;RPS27;RPL11;RPS24;RPL7A;RPL10;RPL13A;RPSA;RPL26;RPS27A;RPS29;RPS6;RPL31;RPL5;RPS28;RPL23A;RPL9;RPS3;RPL22;RPL27A;RPL29;RPS4X;RPLP1;RPS18;RPL34;RPS14;RPLP0;RPL35;RPL10A;RPL15;RPS25;RPL6;FAU;RPL18;RPS19;RPS26;RPS5;RPL36;RPL8;RPL28…
NC_Mono	Coronavirus disease	0.656017	7.72628	0	74/122	4.52%	RPS15A;RPL23;RPS7;RPL39;RPL41;RPL37;RPL27;RPS20;RPL30;RPL37A;RPS12;RPS23;RPL32;RPL24;RPL35A;RPL22L1;RPS17;UBA52;RPL14;RPL21;RPLP2;RPS8;RPS21;RPS13;RPL12;RPS11;RPS3A;RPL38;RPS27;RPL11;RPS24;RPL7A;RPL10;RPL13A;RPSA;RPL26;RPS27A;RPS29;RPS6;RPL31;RPL5;RPS28;RPL23A;RPL9;RPS3;RPL22;RPL27A;RPL29;RPS4X;RPLP1;RPS18;RPL34;RPS14;RPLP0;RPL35;RPL10A;RPL15;RPS25;RPL6;FAU;RPL18;RPS19;RPS26;RPS5;RPL36;RPL8;RPL28…
NC_Mono	Oxidative phosphorylation	0.612965	4.3205	0	27/35	16.53%	UQCRB;COX7C;COX6B1;NDUFB1;COX6C;NDUFB4;NDUFA2;UQCRHL;NDUFA4;COX5A;NDUFA1;COX7A2;NDUFS5;UQCRQ;COX8A;NDUFAB1;UQCRH;NDUFC1;UQCR11;NDUFA11;COX17;SDHC;COX4I1;NDUFB3;NDUFB2;TCIRG1;UQCRC1
NC_Mono	Huntington disease	0.422616	4.09238	0	43/72	16.57%	UQCRB;COX7C;COX6B1;NDUFB1;COX6C;NDUFB4;NDUFA2;TP53;UQCRHL;NDUFA4;COX5A;DCTN2;POLR2G;SOD2;NDUFA1;COX7A2;RCOR1;TUBA4A;TUBA1C;NDUFS5;UQCRQ;COX8A;MAPK8;CREBBP;VDAC1;NDUFAB1;UQCRH;POLR2B;NDUFC1;UQCR11;POLR2L;NDUFA11;SOD1;POLR2I;TUBB4B;SDHC;COX4I1;NDUFB3;NDUFB2;SLC1A3;PSMD1;UQCRC1;VDAC3
NC_Mono	Diabetic cardiomyopathy	0.470785	3.89622	0	32/50	16.57%	UQCRB;COX7C;COX6B1;AKT3;NDUFB1;COX6C;NDUFB4;NDUFA2;UQCRHL;NDUFA4;COX5A;RAC2;NDUFA1;COX7A2;NDUFS5;UQCRQ;COX8A;MAPK8;VDAC1;NDUFAB1;UQCRH;NDUFC1;UQCR11;NDUFA11;SDHC;COX4I1;NDUFB3;AKT2;NDUFB2;PIK3R3;UQCRC1;VDAC3
NC_Mono	Prion disease	0.385067	3.75856	0	39/71	16.57%	UQCRB;COX7C;CSNK2B;COX6B1;NDUFB1;COX6C;NDUFB4;NDUFA2;UQCRHL;NDUFA4;COX5A;RAC2;NDUFA1;COX7A2;TUBA4A;TUBA1C;NDUFS5;UQCRQ;COX8A;MAPK8;VDAC1;NDUFAB1;UQCRH;NDUFC1;UQCR11;CSNK2A2;NDUFA11;SOD1;TUBB4B;SDHC;COX4I1;NDUFB3;PPP3CA;NDUFB2;ATF4;PSMD1;PIK3R3;UQCRC1;VDAC3
NC_Mono	Parkinson disease	0.381772	3.6912	0	37/68	16.57%	UBA52;RPS27A;UQCRB;COX7C;COX6B1;NDUFB1;COX6C;NDUFB4;NDUFA2;TP53;UQCRHL;NDUFA4;COX5A;NDUFA1;COX7A2;TUBA4A;TUBA1C;NDUFS5;UQCRQ;COX8A;MAPK8;VDAC1;NDUFAB1;UQCRH;NDUFC1;UQCR11;NDUFA11;TUBB4B;SDHC;COX4I1;NDUFB3;NDUFB2;ATF4;PSMD1;CALML4;UQCRC1;VDAC3
NC_Mono	Thermogenesis	0.412646	3.514	0	32/57	14.71%	RPS6;UQCRB;ARID1A;COX7C;COX6B1;NDUFB1;COX6C;NDUFB4;NDUFA2;UQCRHL;NDUFA4;COX5A;NDUFA1;ACTG1;COX7A2;NDUFS5;UQCRQ;COX8A;NDUFAB1;UQCRH;SOS1;NDUFC1;UQCR11;NDUFA11;COX17;SDHC;COX4I1;NDUFB3;NDUFAF4;NDUFB2;ACTB;NDUFAF6
NC_Mono	Non-alcoholic fatty liver disease	0.408564	3.51347	0	33/55	16.53%	UQCRB;COX7C;COX6B1;AKT3;NDUFB1;COX6C;NDUFB4;NDUFA2;UQCRHL;NDUFA4;COX5A;CDC42;BCL2L11;NDUFA1;COX7A2;NDUFS5;UQCRQ;COX8A;MAPK8;NDUFAB1;UQCRH;NDUFC1;UQCR11;NDUFA11;SDHC;COX4I1;NDUFB3;AKT2;IRS2;NDUFB2;ATF4;PIK3R3;UQCRC1
NC_Mono	Cardiac muscle contraction	0.680797	3.37396	0	13/17	11.80%	UQCRB;COX7C;COX6B1;COX6C;ATP1A1;UQCRHL;COX5A;COX7A2;UQCRQ;COX8A;UQCRH;UQCR11;COX4I1
NC_Mono	Alzheimer disease	0.290741	3.08658	0	44/91	16.57%	UQCRB;COX7C;CSNK2B;COX6B1;AKT3;NDUFB1;COX6C;NDUFB4;NDUFA2;UQCRHL;NDUFA4;COX5A;NDUFA1;COX7A2;TUBA4A;TUBA1C;NDUFS5;UQCRQ;COX8A;MAPK8;APH1A;VDAC1;NDUFAB1;UQCRH;NDUFC1;UQCR11;CSNK2A2;NDUFA11;TUBB4B;SDHC;COX4I1;NDUFB3;AKT2;DVL1;IRS2;PPP3CA;NDUFB2;ATF4;PSMD1;RAF1;CALML4;PIK3R3;UQCRC1;VDAC3
NC_Mono	Pathways of neurodegeneration	0.251664	2.96611	0	46/107	16.57%	UBA52;RPS27A;UQCRB;COX7C;CSNK2B;COX6B1;NDUFB1;COX6C;GABARAPL2;NDUFB4;ATXN1L;NDUFA2;UQCRHL;NDUFA4;COX5A;DCTN2;NDUFA1;COX7A2;TUBA4A;TUBA1C;NDUFS5;UQCRQ;COX8A;MAPK8;VDAC1;NDUFAB1;UQCRH;NDUFC1;UQCR11;CSNK2A2;NDUFA11;SOD1;TUBB4B;SDHC;COX4I1;NDUFB3;DVL1;PPP3CA;NDUFB2;ATF4;ATXN2L;PSMD1;RAF1;CALML4;UQCRC1;VDAC3
NC_Mono	Retrograde endocannabinoid signaling	0.517506	2.89869	0.000229598	14/22	12.98%	NDUFB1;GNG5;NDUFB4;NDUFA2;NDUFA4;GNG2;NDUFA1;NDUFS5;MAPK8;NDUFAB1;NDUFC1;NDUFA11;NDUFB3;NDUFB2
NC_Mono	Amyotrophic lateral sclerosis	0.265988	2.86778	0.000213198	41/94	15.21%	UQCRB;HNRNPA1;COX7C;COX6B1;NDUFB1;COX6C;GABARAPL2;NDUFB4;NDUFA2;TP53;UQCRHL;NDUFA4;COX5A;DCTN2;NDUFA1;ACTG1;COX7A2;TUBA4A;TUBA1C;NDUFS5;UQCRQ;COX8A;VDAC1;NDUFAB1;UQCRH;NDUFC1;UQCR11;HNRNPA3;NDUFA11;SOD1;TUBB4B;SDHC;COX4I1;NDUFB3;PPP3CA;NDUFB2;CHCHD10;ACTB;ATF4;ATXN2L;PSMD1
NC_Mono	Adherens junction	0.551549	2.52923	0.00149239	11/15	18.33%	CSNK2B;WASF2;CDC42;RAC2;ACTG1;TCF7L2;CREBBP;CSNK2A2;SRC;ACTB;ACTN1
NC_Mono	Lysosome	-0.359158	-2.23944	0.0361067	28/60	23.05%	HEXB;GUSB;LAMP2;HEXA;AP1G2;CTSO;ATP6V0A2;TPP1;CTSL;CD164;MAN2B1;FUCA2;GGA2;PSAP;PLA2G15;LGMN;GLB1;ACP2;DNASE2;NEU1;GBA;CTSC;NAGA;GALNS;ATP6AP1;CTNS;LAPTM5;MFSD8
NC_Mono	Hepatitis C	-0.366724	-2.21363	0.0256105	25/56	19.20%	MX2;YWHAH;CLDN23;IRF9;IFIT1;TNFRSF1A;IRF7;OAS2;DDX58;OAS1;EIF2AK2;MX1;IKBKB;RSAD2;PIAS1;TBK1;TRAF6;CASP8;ARAF;STAT1;PIK3CD;CASP3;OAS3;STAT2;NR1H3
NC_Mono	Influenza A	-0.342597	-2.15435	0.0291093	30/66	22.84%	JAK2;NLRP3;MX2;TLR7;IRF9;TNFRSF1A;ADAR;TLR4;IRF7;OAS2;PML;DDX58;OAS1;EIF2AK2;CASP1;MX1;IKBKB;RSAD2;IFIH1;TBK1;CASP8;STAT1;PIK3CD;CASP3;OAS3;TNFRSF10A;STAT2;NLRX1;TNFSF10;KPNA1
NC_Mono	Other glycan degradation	-0.678621	-2.13923	0.0251907	7/9	17.15%	HEXB;HEXA;MAN2B1;FUCA2;GLB1;NEU1;GBA
NC_Mono	Necroptosis	-0.366428	-2.11079	0.0273739	25/46	27.29%	JAK2;NLRP3;RIPK3;MLKL;IRF9;TNFRSF1A;TLR4;ZBP1;PLA2G4A;EIF2AK2;STAT4;CASP1;CASP8;STAT1;CAPN2;TNFRSF10A;STAT2;TRAF5;CAMK2D;TNFSF10;RBCK1;IFNGR1;CHMP7;FADD;CHMP5
NC_Mono	NOD-like receptor signaling pathway	-0.315914	-2.10056	0.0250508	30/71	22.57%	NLRP3;RIPK3;NAIP;IFI16;NOD1;CARD6;IRF9;TLR4;IRF7;NOD2;OAS2;GBP3;OAS1;NLRC4;CASP1;IKBKB;PKN2;TRIP6;TBK1;TRAF6;CASP8;STAT1;OAS3;CARD8;CASP4;STAT2;TRAF5;NLRX1;RIPK2;RBCK1
NC_Mono	Glycosphingolipid biosynthesis	-0.576091	-2.07295	0.0274699	11/12	36.45%	HEXB;HEXA;B3GNT5;FUT4;GLB1;SLC33A1;NAGA;GCNT2;ST3GAL4;B3GNT2;ST3GAL6
NC_Mono	Regulation of actin cytoskeleton	0.262556	2.05671	0.0202405	20/46	15.56%	ARPC4;WASF2;TMSB4X;ARPC3;CDC42;RAC2;ACTG1;SSH2;SOS1;ITGAX;PAK2;VAV1;BRK1;PPP1R12C;SSH1;CFL1;SRC;ACTB;RAF1;PIK3R3
NC_Mono	Renal cell carcinoma	0.336617	2.00707	0.0259851	13/25	15.56%	AKT3;ETS1;CDC42;VHL;RAP1A;CREBBP;SOS1;PAK2;FH;AKT2;RAPGEF1;RAF1;PIK3R3
NC_Mono	Measles	-0.337949	-1.98167	0.0494484	20/50	16.14%	MX2;TLR7;IRF9;ADAR;TLR4;IRF7;OAS2;DDX58;OAS1;EIF2AK2;MX1;IKBKB;IFIH1;TBK1;TRAF6;CASP8;STAT1;PIK3CD;CASP3;OAS3
NC_Mono	Herpes simplex virus 1 infection	-0.239922	-1.97379	0.0472745	148/211	54.06%	JAK2;ZNF766;ZNF350;ZNF583;ZNF160;ZNF761;ZNF684;ZNF268;ZNF441;IRF9;TNFRSF1A;CD74;ZNF613;ZNF689;ZNF701;IRF7;ZNF816;OAS2;ZNF616;PML;DDX58;ZNF879;OAS1;EIF2AK2;ZNF615;ZNF564;ZNF468;ZNF765;IKBKB;IFIH1;ZNF253;SP100;ZNF93;ITGA5;TBK1;ZNF317;TRAF6;CASP8;STAT1;PIK3CD;CASP3;OAS3;ZNF559;ZNF225;ZNF443;STAT2;ZNF3;TRAF5;ZNF140;ZNF426;ZNF235;ZNF845;ZNF79;ZNF273;ZNF746;ZNF211;ZNF267;ZNF436;ZNF354A;ZIK1;ZNF561;ZNF3…
Neu	Ribosome	0.650538	5.17998	0	56/56	36.54%	FAU;RPL36AL;RPS27L;RPL34;RPS25;RPS27;RPL38;RPL9;MRPS6;RPL21;RPL26L1;RPS27A;MRPL22;RPS29;RPS17;RPL35A;RPL23;RPL41;RPL24;RPS6;RPL39;MRPL21;RPS13;RPL6;RPL30;RPS5;RPL27;RPL11;RPL31;RPL7;MRPS5;RPL26;RPS14;MRPS14;RPL3;RPL15;RPL27A;MRPS21;RPS11;RPS3;RPL19;RPL5;RPL23A;MRPL33;RPL29;RPS15A;RPL10;RPS8;MRPL13;RPL37;UBA52;MRPL32;RPS26;RPS20;RPL7A;RPL32
Neu	Parkinson disease	0.528453	4.76919	0	63/74	34.35%	DUSP1;CALM2;NDUFA1;COX7B;UQCRQ;PSMB7;VDAC3;PSMA2;UQCRB;PSMA1;COX4I1;NDUFB8;PSMB1;COX7A2;RPS27A;PSMB3;UBB;SLC25A5;PSMB4;UQCRH;NDUFB10;TUBA1A;PSMB2;NDUFA4;NDUFB4;VDAC2;NDUFB1;PSMD13;UQCRC1;PSMD6;UQCR11;COX6B1;NDUFB9;CALM1;PSMD7;NDUFB6;NDUFA12;COX5B;NDUFAB1;SDHD;TUBB4B;TUBA1B;PSMC4;SDHB;PSMD11;NDUFA13;NDUFS3;PSMA3;NDUFC1;COX6A1;UQCRFS1;UQCRC2;NDUFS6;NDUFA11;NDUFB11;NDUFA6;DDIT3;UBA52;NDUFA2;PSMD9;CO…
Neu	Oxidative phosphorylation	0.628121	4.35819	0	39/41	33.74%	NDUFA1;COX7B;UQCRQ;UQCRB;COX4I1;NDUFB8;COX7A2;UQCRH;NDUFB10;NDUFA4;ATP6V1F;NDUFB4;NDUFB1;UQCRC1;UQCR11;ATP6V1G1;COX6B1;NDUFB9;ATP6V0B;ATP6V0E1;NDUFB6;NDUFA12;COX5B;NDUFAB1;SDHD;SDHB;NDUFA13;NDUFS3;ATP6V1E1;NDUFC1;COX6A1;UQCRFS1;UQCRC2;NDUFS6;NDUFA11;NDUFB11;NDUFA6;NDUFA2;COX5A
Neu	Prion disease	0.458238	4.08235	0	64/76	37.02%	NDUFA1;COX7B;UQCRQ;RAC1;PSMB7;VDAC3;PSMA2;UQCRB;EGR1;PSMA1;COX4I1;NDUFB8;PSMB1;COX7A2;PSMB3;SLC25A5;PSMB4;UQCRH;NDUFB10;TUBA1A;PSMB2;NDUFA4;NDUFB4;VDAC2;NDUFB1;PSMD13;UQCRC1;PSMD6;CSNK2B;UQCR11;COX6B1;NDUFB9;PSMD7;NDUFB6;NDUFA12;COX5B;NDUFAB1;SDHD;TUBB4B;TUBA1B;PSMC4;SDHB;PSMD11;NDUFA13;NDUFS3;PSMA3;NDUFC1;COX6A1;SOD1;UQCRFS1;UQCRC2;NDUFS6;NDUFA11;NDUFB11;NDUFA6;DDIT3;NDUFA2;PSMD9;COX5A;PSMB5;PSM…
Neu	Huntington disease	0.43262	4.01476	0	69/86	37.02%	NDUFA1;COX7B;UQCRQ;PSMB7;VDAC3;PSMA2;UQCRB;PSMA1;COX4I1;NDUFB8;POLR2K;PSMB1;COX7A2;DCTN6;PSMB3;POLR2G;SLC25A5;PSMB4;UQCRH;NDUFB10;TUBA1A;PSMB2;NDUFA4;NDUFB4;VDAC2;NDUFB1;PSMD13;UQCRC1;PSMD6;UQCR11;COX6B1;NDUFB9;TBP;PSMD7;NDUFB6;POLR2F;NDUFA12;COX5B;NDUFAB1;SDHD;TUBB4B;TUBA1B;PSMC4;SDHB;PSMD11;NDUFA13;NDUFS3;PSMA3;DCTN3;NDUFC1;COX6A1;GPX3;SOD1;UQCRFS1;UQCRC2;POLR2E;NDUFS6;NDUFA11;NDUFB11;NDUFA6;ND…
Neu	Amyotrophic lateral sclerosis	0.389089	3.77038	0	67/93	34.44%	SRSF7;NDUFA1;GABARAP;COX7B;UQCRQ;RAC1;PSMB7;PSMA2;UQCRB;PSMA1;COX4I1;NDUFB8;PSMB1;COX7A2;SRSF3;DCTN6;NXT1;PSMB3;PSMB4;UQCRH;NDUFB10;TUBA1A;PSMB2;NDUFA4;NDUFB4;NDUFB1;PSMD13;UQCRC1;PSMD6;GABARAPL2;UQCR11;COX6B1;NDUFB9;PSMD7;NDUFB6;NDUFA12;COX5B;NDUFAB1;SDHD;TUBB4B;TUBA1B;GABARAPL1;PSMC4;SDHB;PSMD11;NDUFA13;NDUFS3;PSMA3;DCTN3;NDUFC1;COX6A1;GPX3;SOD1;UQCRFS1;UQCRC2;NDUFS6;NDUFA11;NDUFB11;NDUFA6;DDIT…
Neu	Spliceosome	0.508813	3.56096	0	36/43	34.70%	SRSF5;SRSF7;RBM8A;SRSF2;TRA2B;LSM3;SNRPE;EIF4A3;DDX5;PRPF18;SNRPG;SRSF3;PCBP1;LSM8;SNRPC;SNRPD2;SNU13;U2AF1;SNRPB2;CWC15;PRPF38B;SYF2;SNW1;CDC40;RBM22;SNRPA1;SF3B4;SF3B6;SNRPB;DDX46;HNRNPC;SF3A3;SNRPD3;SF3B5;ISY1;BCAS2
Neu	Alzheimer disease	0.349775	3.36054	0	63/90	34.35%	PTGS2;CALM2;NDUFA1;COX7B;UQCRQ;PSMB7;VDAC3;PSMA2;UQCRB;PSMA1;COX4I1;NDUFB8;PSMB1;COX7A2;PSMB3;SLC25A5;PSMB4;UQCRH;NDUFB10;AGER;TUBA1A;PSMB2;NDUFA4;NDUFB4;VDAC2;NDUFB1;PSMD13;UQCRC1;PSMD6;CSNK2B;UQCR11;COX6B1;NDUFB9;CALM1;PSMD7;NDUFB6;NDUFA12;COX5B;NDUFAB1;SDHD;TUBB4B;TUBA1B;PSMC4;SDHB;PSMD11;NDUFA13;NDUFS3;PSMA3;NDUFC1;COX6A1;UQCRFS1;UQCRC2;NDUFS6;NDUFA11;NDUFB11;NDUFA6;PSENEN;DDIT3;NDUFA2;PSMD9;…
Neu	Proteasome	0.638607	3.21245	0	19/19	36.67%	PSMB7;PSMA2;PSMA1;PSMB8;PSMB1;PSME1;PSMB3;PSMB4;PSMB2;PSMD13;PSMD6;PSMD7;PSMC4;PSMD11;PSMA3;PSMD9;PSMB5;PSMC5;PSMA7
Neu	Pathways of neurodegeneration	0.307104	3.20723	0	75/116	34.44%	PTGS2;CALM2;NDUFA1;GABARAP;COX7B;UQCRQ;RAC1;PSMB7;VDAC3;PSMA2;UQCRB;PSMA1;COX4I1;NDUFB8;PSMB1;COX7A2;RPS27A;DCTN6;PSMB3;UBB;SLC25A5;PSMB4;UQCRH;NDUFB10;AGER;TUBA1A;PSMB2;NDUFA4;NDUFB4;VDAC2;NDUFB1;PSMD13;UQCRC1;PSMD6;GABARAPL2;CSNK2B;UQCR11;COX6B1;NDUFB9;CALM1;PSMD7;NDUFB6;NDUFA12;COX5B;NDUFAB1;SDHD;TUBB4B;TUBA1B;GABARAPL1;PSMC4;SDHB;PSMD11;NDUFA13;NDUFS3;PSMA3;DCTN3;NDUFC1;COX6A1;GPX3;SOD1;UQCRF…
Neu	Coronavirus disease	0.363068	3.07693	0	47/70	31.91%	CXCL8;HBEGF;FAU;RPL36AL;FOS;RPS27L;NFKBIA;RPL34;RPS25;RPS27;RPL38;RPL9;RPL21;RPL26L1;RPS27A;RPS29;RPS17;RPL35A;RPL23;RPL41;RPL24;RPS6;RPL39;RPS13;RPL6;RPL30;RPS5;RPL27;RPL11;RPL31;RPL7;RPL26;RPS14;RPL3;RPL15;RPL27A;RPS11;RPS3;RPL19;RPL5;RPL23A;RPL29;RPS15A;RPL10;RPS8;RPL37;UBA52
Neu	Diabetic cardiomyopathy	0.359629	3.04941	0	40/60	30.46%	NDUFA1;COX7B;MPC1;UQCRQ;RAC1;VDAC3;UQCRB;COX4I1;NDUFB8;COX7A2;PPP1CC;SLC25A5;UQCRH;NDUFB10;AGER;NDUFA4;NDUFB4;VDAC2;NDUFB1;UQCRC1;UQCR11;COX6B1;NDUFB9;NDUFB6;MPC2;NDUFA12;COX5B;NDUFAB1;SDHD;SDHB;NDUFA13;NDUFS3;NDUFC1;COX6A1;UQCRFS1;UQCRC2;NDUFS6;NDUFA11;NDUFB11;NDUFA6
Neu	Non-alcoholic fatty liver disease	0.344794	2.83639	0	40/58	33.74%	CXCL8;NDUFA1;FOS;COX7B;UQCRQ;RAC1;UQCRB;COX4I1;NDUFB8;NR1H3;COX7A2;UQCRH;NDUFB10;NDUFA4;NDUFB4;NDUFB1;UQCRC1;UQCR11;COX6B1;NDUFB9;NDUFB6;NDUFA12;COX5B;NDUFAB1;SDHD;SDHB;NDUFA13;NDUFS3;NDUFC1;COX6A1;UQCRFS1;UQCRC2;NDUFS6;NDUFA11;NDUFB11;NDUFA6;DDIT3;NDUFA2;MLX;COX5A
Neu	Retrograde endocannabinoid signaling	0.492253	2.73127	6.5361e-05	19/23	31.95%	PTGS2;NDUFA1;NDUFB8;NDUFB10;NDUFA4;NDUFB4;NDUFB1;NDUFB9;NDUFB6;NDUFA12;NDUFAB1;NDUFA13;NDUFS3;NDUFC1;NDUFS6;NDUFA11;NDUFB11;NDUFA6;NDUFA2
Neu	Thermogenesis	0.320583	2.67716	6.10036e-05	37/58	31.95%	NDUFA1;COX7B;UQCRQ;UQCRB;COX4I1;NDUFB8;COX7A2;RPS6;UQCRH;NDUFB10;NDUFA4;NDUFB4;NDUFB1;UQCRC1;UQCR11;COX19;COX6B1;NDUFB9;NDUFB6;NDUFA12;COX5B;NDUFAB1;SDHD;SDHB;NDUFA13;NDUFS3;RHEB;NDUFC1;COX6A1;UQCRFS1;UQCRC2;NDUFS6;NDUFA11;NDUFB11;NDUFA6;ACTL6A;NDUFA2
Neu	Rap1 signaling pathway	-0.474007	-2.58727	0.00315483	17/31	17.00%	PIK3CD;ITGAM;RALGDS;VASP;RGS14;MAPK14;VAV3;SIPA1L2;SIPA1;BRAF;PIK3CA;ADCY7;DOCK4;MAP2K3;RASGRP2;PIK3CB;NRAS
Neu	Protein export	0.748969	2.53383	0.000343145	7/8	16.65%	SRP14;SPCS1;SRP19;OXA1L;SEC61B;SEC61G;SPCS2
Neu	Antigen processing and presentation	0.634076	2.50507	0.000484441	9/11	21.46%	PSME1;HSP90AA1;NFYB;HLA-G;HLA-DMB;HSP90AB1;HLA-DMA;B2M;CD74
Neu	AGE-RAGE signaling pathway in diabetic complications	-0.498982	-2.45143	0.00525805	17/23	27.14%	STAT3;PIK3CD;PIM1;MAPK14;TGFBR1;SMAD4;PIK3CA;JAK2;STAT5B;STAT5A;TGFB1;PIK3CB;NRAS;DIAPH1;NFKB1;PRKCD;JUN
Neu	Growth hormone synthesis, secretion and action	-0.505757	-2.4371	0.00420644	18/23	33.52%	STAT3;PIK3CD;MAP3K1;EP300;MAPK14;PIK3CA;ADCY7;MAP2K3;JAK2;STAT5B;STAT5A;PIK3CB;NRAS;CREB5;SOS2;RAF1;SSTR3;CREBBP
Neu	Basal transcription factors	0.641078	2.36901	0.00116924	9/10	28.85%	TAF7;TAF11;CDK7;GTF2F2;TBP;GTF2B;GTF2H5;TAF9B;CCNH
Neu	Cardiac muscle contraction	0.500912	2.36247	0.0011077	15/17	35.80%	COX7B;UQCRQ;UQCRB;COX4I1;COX7A2;UQCRH;UQCRC1;UQCR11;COX6B1;COX5B;COX6A1;UQCRFS1;UQCRC2;COX5A;COX7A2L
Neu	JAK-STAT signaling pathway	-0.484257	-2.35336	0.00657256	13/24	16.74%	STAT3;PIK3CD;CSF2RB;PIM1;EP300;PIK3CA;IL4R;JAK2;STAT5B;STAT5A;IL6ST;JAK3;PIK3CB
Neu	Gastric cancer	-0.470764	-2.33254	0.00651998	20/25	38.94%	PIK3CD;CSNK1A1;TGFBR1;BRAF;SMAD4;PIK3CA;CDKN2B;TGFB1;FRAT1;PIK3CB;NRAS;GAB1;CSNK1A1L;AXIN1;FRAT2;SOS2;RAF1;RXRA;APC;JUP
Neu	Acute myeloid leukemia	-0.472006	-2.25912	0.0106914	12/22	17.00%	STAT3;PIK3CD;PIM1;RARA;ITGAM;BRAF;SPI1;PIK3CA;STAT5B;STAT5A;PIK3CB;NRAS
Neu	Non-small cell lung cancer	-0.522639	-2.25148	0.00991517	10/17	17.00%	STAT3;PIK3CD;BRAF;TGFA;PIK3CA;STAT5B;STAT5A;JAK3;PIK3CB;NRAS
Neu	RNA transport	0.380637	2.23323	0.00279092	26/26	62.37%	EIF1;RBM8A;EIF5;EIF4A3;SAP18;UPF3A;NXT1;EIF2S2;GEMIN7;SUMO1;RPP38;EIF3I;EIF3H;EIF3J;EIF4E;SRRM1;NUP205;EIF4G3;NUP188;ACIN1;RANGAP1;CASC3;KPNB1;EIF4G1;RANBP2;XPO1
Neu	Breast cancer	-0.434577	-2.22249	0.0119621	19/28	32.43%	PIK3CD;JAG1;NOTCH1;CSNK1A1;NOTCH2;BRAF;NCOA3;PIK3CA;SP1;FRAT1;PIK3CB;NRAS;NFKB2;CSNK1A1L;JUN;AXIN1;FRAT2;SOS2;RAF1
Neu	Chronic myeloid leukemia	-0.479878	-2.21249	0.0111003	16/21	33.70%	PIK3CD;GAB2;TGFBR1;BRAF;SMAD4;PIK3CA;STAT5B;STAT5A;TGFB1;PIK3CB;NRAS;NFKB1;CBL;SOS2;RAF1;IKBKG
Neu	Thyroid hormone signaling pathway	-0.441347	-2.21234	0.0100954	19/25	37.06%	PIK3CD;NOTCH1;EP300;NCOA2;NOTCH2;SLC9A1;NCOA3;PIK3CA;PIK3CB;NRAS;ATP2A3;MED12;HIF1A;RAF1;CREBBP;RXRA;MED13;MED1;SLC2A1
Neu	Rheumatoid arthritis	0.475935	2.1326	0.00623108	10/15	23.82%	CXCL8;CXCL1;FOS;HLA-DMB;ATP6V1F;ATP6V1G1;ATP6V0B;ATP6V0E1;HLA-DMA;ATP6V1E1
Neu	Hedgehog signaling pathway	-0.719421	-2.1313	0.0178774	7/7	28.32%	CSNK1A1;CSNK1G3;SPOPL;SMURF1;GLI1;CSNK1A1L;CSNK1G1
Neu	Vibrio cholerae infection	0.628797	2.12708	0.00632219	7/8	23.82%	SEC61B;ATP6V1F;SEC61G;ATP6V1G1;ATP6V0B;ATP6V0E1;ATP6V1E1
Neu	Pancreatic cancer	-0.472097	-2.11994	0.0177021	14/19	33.70%	STAT3;PIK3CD;RALGDS;TGFBR1;BRAF;TGFA;SMAD4;PIK3CA;TGFB1;PIK3CB;NFKB1;PLD1;RAF1;IKBKG
Neu	Fc gamma R-mediated phagocytosis	-0.433006	-2.11559	0.0171493	17/24	33.22%	PIK3CD;LIMK2;GAB2;VASP;VAV3;PIK3CA;ASAP1;PIK3CB;LIMK1;INPP5D;PRKCD;DNM2;VAV1;PLD1;PLA2G6;RAF1;INPPL1
Neu	Prolactin signaling pathway	-0.499146	-2.08696	0.0191543	13/16	34.88%	STAT3;PIK3CD;MAPK14;PIK3CA;JAK2;STAT5B;STAT5A;PIK3CB;NRAS;NFKB1;SOS2;RAF1;IRF1
Neu	Regulation of actin cytoskeleton	-0.337054	-2.08457	0.0181578	25/46	28.28%	PIK3CD;LIMK2;ACTN1;ITGAM;VAV3;SLC9A1;PPP1R12B;ITGAX;BRAF;PIK3CA;NCKAP1L;SPATA13;SSH3;PIK3CB;NRAS;ARHGEF1;LIMK1;DIAPH1;PIKFYVE;GNA13;ITGA1;SSH1;MYH9;PXN;VAV1
Neu	Fc epsilon RI signaling pathway	-0.497676	-2.08132	0.0178774	13/17	32.43%	PIK3CD;GAB2;MAPK14;VAV3;PIK3CA;MAP2K3;PIK3CB;NRAS;INPP5D;ALOX5;VAV1;SOS2;RAF1
Neu	Hepatitis B	-0.335665	-2.06723	0.0193001	30/47	33.70%	STAT3;PIK3CD;MAP3K1;EP300;MAPK14;TGFBR1;BRAF;SMAD4;PIK3CA;MAP2K3;JAK2;STAT5B;PTK2B;STAT5A;TGFB1;JAK3;PIK3CB;NRAS;TICAM1;CREB5;NFKB1;FADD;JUN;TYK2;APAF1;MYD88;SOS2;RAF1;CREBBP;IKBKG
Neu	Phagosome	0.374157	2.06074	0.00946882	15/24	23.82%	RAC1;SEC61B;HLA-G;HLA-DMB;DYNC1LI1;TUBA1A;ATP6V1F;SEC61G;ATP6V1G1;ATP6V0B;ATP6V0E1;HLA-DMA;TUBB4B;TUBA1B;ATP6V1E1
Neu	ErbB signaling pathway	-0.471537	-2.05978	0.0191042	14/18	32.43%	PIK3CD;ABL2;BRAF;TGFA;PIK3CA;STAT5B;STAT5A;PIK3CB;NRAS;GAB1;CBL;JUN;SOS2;RAF1
Neu	Pathways in cancer	-0.260696	-2.05642	0.0186522	58/101	37.59%	STAT3;PIK3CD;JAG1;NOTCH1;CSF2RB;PIM1;RARA;RALGDS;EP300;NOTCH2;TGFBR1;EGLN1;BRAF;NCOA3;TGFA;SPI1;SMAD4;PIK3CA;ADCY7;IL4R;NFE2L2;JAK2;STAT5B;STAT5A;CDKN2B;SP1;TGFB1;RASGRP2;IL6ST;JAK3;FRAT1;ZBTB17;PIK3CB;NRAS;ARHGEF1;GNA13;RASGRP4;NFKB2;NFKB1;CBL;FADD;GLI1;JUN;ARHGEF11;AXIN1;APAF1;FRAT2;HIF1A;PLD1;SOS2;RAF1;CREBBP;IKBKG;RXRA;IFNAR2;APC;SLC2A1;STK4
Neu	Cholinergic synapse	-0.489631	-2.05103	0.0183506	9/16	17.00%	PIK3CD;PIK3CG;PIK3R5;PIK3CA;ADCY7;JAK2;KCNJ2;PIK3CB;NRAS
Neu	Hepatocellular carcinoma	-0.370706	-2.01977	0.0227849	27/32	51.66%	PIK3CD;CSNK1A1;TGFBR1;BRAF;TGFA;SMAD4;PIK3CA;NFE2L2;TGFB1;FRAT1;PIK3CB;NRAS;GAB1;CSNK1A1L;AXIN1;FRAT2;SOS2;RAF1;APC;ARID1B;DVL3;BCL2L1;RB1;KEAP1;GADD45B;AKT2;SMARCD2
Neu	Axon guidance	-0.381149	-2.01574	0.0224184	16/29	25.00%	PLXNC1;PIK3CD;SEMA4B;LIMK2;SEMA4A;RGS3;PIK3CA;SSH3;LRRC4;SEMA4D;PIK3CB;NRAS;LIMK1;BMPR2;SSH1;FES
Neu	Nucleotide excision repair	0.610135	2.00206	0.0136877	7/8	28.85%	CETN2;CDK7;RBX1;PCNA;GTF2H5;RPA2;CCNH
Neu	Carbohydrate digestion and absorption	-0.676978	-1.99786	0.0239584	6/7	23.78%	PIK3CD;HK3;MGAM2;PIK3CA;PIK3CB;MGAM
Neu	Th1 and Th2 cell differentiation	-0.43455	-1.9964	0.0230916	14/21	28.63%	JAG1;NOTCH1;MAPK14;NOTCH2;MAML1;IL4R;JAK2;STAT5B;STAT5A;JAK3;NFKB1;JUN;TYK2;MAML3
Neu	Epithelial cell signaling in Helicobacter pylori infection	0.417014	1.99093	0.0140552	10/18	19.06%	CXCL8;CXCL1;HBEGF;NFKBIA;RAC1;PAK1;ATP6V1F;ATP6V1G1;ATP6V0B;ATP6V0E1
Neu	Signaling pathways regulating pluripotency of stem cells	-0.406535	-1.98913	0.0234719	19/23	45.98%	STAT3;PIK3CD;MAPK14;SMAD4;PIK3CA;JAK2;IL6ST;JAK3;PIK3CB;NRAS;BMPR2;AXIN1;SKIL;RAF1;SETDB1;APC;KAT6A;DVL3;MAPK13
Neu	Platelet activation	-0.399369	-1.98142	0.0238634	12/24	21.24%	PIK3CD;PIK3CG;VASP;MAPK14;PIK3R5;FERMT3;PIK3CA;ADCY7;RASGRP2;PIK3CB;ARHGEF1;GNA13
Neu	B cell receptor signaling pathway	-0.429744	-1.98012	0.0230575	15/20	33.70%	PIK3CD;LILRA5;VAV3;PIK3CA;PIK3AP1;PIK3CB;NRAS;INPP5D;NFKB1;JUN;VAV1;SOS2;RAF1;INPPL1;IKBKG
Neu	Leukocyte transendothelial migration	-0.417337	-1.96747	0.0242997	9/21	11.15%	PIK3CD;ACTN1;ITGAM;VASP;MAPK14;VAV3;SIPA1;PIK3CA;PTK2B
Neu	Phospholipase D signaling pathway	-0.372463	-1.95306	0.0249848	18/29	32.43%	PIK3CD;PIK3CG;RALGDS;GAB2;PIK3R5;PIK3CA;ADCY7;PTK2B;CYTH4;PIK3CB;NRAS;GAB1;DGKZ;GNA13;DNM2;PLD1;SOS2;RAF1
Neu	Chemokine signaling pathway	-0.327713	-1.94964	0.0247479	17/40	17.00%	STAT3;PIK3CD;PIK3CG;PREX1;VAV3;PIK3R5;BRAF;PIK3CA;ADCY7;JAK2;STAT5B;PTK2B;GRK6;RASGRP2;JAK3;PIK3CB;NRAS
Neu	Th17 cell differentiation	-0.386975	-1.92053	0.0298521	18/26	34.48%	STAT3;RARA;MAPK14;TGFBR1;SMAD4;IL4R;JAK2;STAT5B;STAT5A;TGFB1;IL6ST;JAK3;NFKB1;JUN;TYK2;HIF1A;IKBKG;RXRA
Neu	Renal cell carcinoma	-0.394849	-1.91316	0.030661	16/24	33.52%	PIK3CD;TFE3;EP300;EGLN1;BRAF;TGFA;PIK3CA;TGFB1;PIK3CB;NRAS;GAB1;JUN;HIF1A;SOS2;RAF1;CREBBP
Neu	FoxO signaling pathway	-0.358327	-1.89884	0.0329504	13/29	17.00%	STAT3;PIK3CD;EP300;MAPK14;TGFBR1;BRAF;SMAD4;PIK3CA;CDKN2B;BCL6;TGFB1;PIK3CB;NRAS
Neu	Ribosome biogenesis in eukaryotes	0.515074	1.87816	0.0291058	8/9	38.20%	SBDS;NXT1;CSNK2B;SNU13;RPP38;RIOK2;NOP56;XRN1
Neu	PD-L1 expression and PD-1 checkpoint pathway in cancer	-0.385353	-1.87734	0.0368373	16/24	33.70%	STAT3;PIK3CD;MAPK14;PIK3CA;MAP2K3;JAK2;PIK3CB;NRAS;TICAM1;TLR9;NFKB1;JUN;MYD88;HIF1A;RAF1;IKBKG
Neu	Proteoglycans in cancer	-0.319353	-1.85852	0.0407724	21/36	32.43%	STAT3;PIK3CD;MAPK14;VAV3;SLC9A1;PPP1R12B;BRAF;PIK3CA;TGFB1;PIK3CB;NRAS;GAB1;ARHGEF1;FLNB;CBL;CD44;PXN;VAV1;HIF1A;SOS2;RAF1
Neu	Glycosaminoglycan biosynthesis	-0.65165	-1.83286	0.0475561	4/6	12.59%	ST3GAL2;CHST2;CHPF2;CHST15
Neu	Spinocerebellar ataxia	0.289981	1.83162	0.0367038	18/33	24.17%	PSMB7;VDAC3;PSMA2;PSMA1;PSMB1;PSMB3;SLC25A5;PSMB4;PSMB2;VDAC2;PSMD13;PSMD6;TBP;PSMD7;GTF2B;PSMC4;PSMD11;PSMA3
Neu	IL-17 signaling pathway	0.357801	1.82488	0.0367983	8/20	14.12%	PTGS2;CXCL8;CXCL1;FOS;NFKBIA;HSP90AA1;HSP90AB1;FOSB
Neu	mRNA surveillance pathway	0.391325	1.8002	0.0415876	7/16	12.89%	RBM8A;EIF4A3;SAP18;UPF3A;NXT1;PPP1CC;PPP2CA
Neu	RNA polymerase	0.514307	1.76402	0.0495959	7/8	36.58%	POLR1D;POLR2K;POLR2G;POLR2F;POLR2E;POLR3GL;POLR2I
NK	Ribosome	0.825236	6.41863	0	69/80	12.07%	RPL38;RPL27;UBA52;RPL32;RPS12;RPLP2;FAU;RPL36;RPL35;RPS27;RPS7;RPL41;RPL26;RPL12;RPS20;RPS11;RPL23A;RPL35A;RPL37;RPL39;RPS21;RPS27A;RPS8;RPS29;RPL14;RPS3;RPL30;RPS16;RPL10;RPL37A;RPS23;RPL11;RPS13;RPL28;RPS15A;RPS28;RPLP1;RPL24;RPS17;RPS25;RPS6;RPL13A;RPS18;RPL8;RPS14;RPL19;RPL21;RPS5;RPL29;RPL18A;RPL18;RPL34;RPL7A;RPS19;RPL27A;RPS3A;RPL31;RPLP0;RPS15;RPS4X;RPL5;RPL23;RPSA;RPL10A;RPL13;RPS24;RPL9…
NK	Coronavirus disease	0.78752	6.29379	0	68/88	10.01%	RPL38;RPL27;UBA52;RPL32;RPS12;RPLP2;FAU;RPL36;RPL35;RPS27;RPS7;RPL41;RPL26;RPL12;RPS20;RPS11;RPL23A;RPL35A;RPL37;RPL39;RPS21;RPS27A;RPS8;RPS29;RPL14;RPS3;RPL30;RPS16;RPL10;RPL37A;RPS23;RPL11;RPS13;RPL28;RPS15A;RPS28;RPLP1;RPL24;RPS17;RPS25;RPS6;RPL13A;RPS18;RPL8;RPS14;RPL19;RPL21;RPS5;RPL29;RPL18A;RPL18;RPL34;RPL7A;RPS19;RPL27A;RPS3A;RPL31;RPLP0;TNF;RPS15;RPS4X;RPL5;RPL23;RPSA;RPL10A;RPL13;RPS24;…
NK	Oxidative phosphorylation	0.567314	3.09641	0	24/29	31.45%	COX7C;COX6B1;NDUFS5;NDUFB1;NDUFA3;NDUFA1;UQCRQ;UQCRB;COX7A2;COX8A;NDUFA11;NDUFA4;NDUFB4;NDUFA2;UQCR11;COX6C;UQCRH;ATP6V0E1;NDUFB3;NDUFS6;COX17;NDUFB2;ATP6V0A1;NDUFC1
NK	Thermogenesis	0.509535	3.0102	0	26/37	26.56%	RPS6;COX7C;COX6B1;NDUFS5;NDUFB1;NDUFA3;NDUFA1;UQCRQ;UQCRB;NDUFAF2;COX7A2;COX8A;NDUFA11;ACTB;NDUFA4;NDUFB4;NDUFA2;UQCR11;COX6C;UQCRH;NDUFB3;NDUFS6;COX17;NDUFB2;PRKG2;NDUFAF3
NK	Parkinson disease	0.482382	2.93096	0	31/39	36.57%	UBA52;RPS27A;COX7C;COX6B1;NDUFS5;NDUFB1;NDUFA3;NDUFA1;TXN;UQCRQ;UQCRB;COX7A2;COX8A;NDUFA11;NDUFA4;NDUFB4;NDUFA2;PLCG1;UQCR11;COX6C;UQCRH;NDUFB3;NDUFS6;NDUFB2;TUBB4A;UBA1;NDUFC1;TUBB2A;UBE2G2;TUBA4A;GNAI2
NK	Prion disease	0.488184	2.86786	0	23/36	22.61%	COX7C;COX6B1;NDUFS5;TNF;CCL5;NDUFB1;NDUFA3;NDUFA1;UQCRQ;UQCRB;COX7A2;COX8A;NDUFA11;NDUFA4;NDUFB4;NDUFA2;UQCR11;SOD1;PRNP;COX6C;UQCRH;NDUFB3;NDUFS6
NK	Diabetic cardiomyopathy	0.534696	2.84989	0	20/28	25.62%	COX7C;COX6B1;NDUFS5;NDUFB1;NDUFA3;NDUFA1;UQCRQ;UQCRB;COX7A2;COX8A;NDUFA11;NDUFA4;NDUFB4;NDUFA2;UQCR11;COX6C;UQCRH;NDUFB3;NDUFS6;NDUFB2
NK	Non-alcoholic fatty liver disease	0.495127	2.82976	0	22/34	22.61%	COX7C;COX6B1;NDUFS5;TNF;NDUFB1;NDUFA3;NDUFA1;UQCRQ;UQCRB;COX7A2;COX8A;NDUFA11;BCL2L11;NDUFA4;NDUFB4;NDUFA2;UQCR11;COX6C;UQCRH;RXRA;NDUFB3;NDUFS6
NK	Pathways of neurodegeneration	0.395192	2.70063	0.00028858	39/58	35.16%	UBA52;RPS27A;COX7C;COX6B1;NDUFS5;TNF;HSD17B10;NDUFB1;NDUFA3;NDUFA1;UQCRQ;BCL2;UQCRB;COX7A2;COX8A;NDUFA11;NDUFA4;NDUFB4;GABARAP;NDUFA2;PLCG1;UQCR11;SOD1;PRNP;COX6C;UQCRH;DNAH10;NDUFB3;NDUFS6;NDUFB2;TUBB4A;CSF1;ATXN1L;UBA1;NDUFC1;TUBB2A;WNT10B;UBE2G2;TUBA4A
NK	Amyotrophic lateral sclerosis	0.420236	2.68153	0.000259722	27/48	22.61%	COX7C;COX6B1;NDUFS5;TNF;NDUFB1;NDUFA3;NDUFA1;UQCRQ;BCL2;UQCRB;COX7A2;COX8A;NDUFA11;ACTB;NDUFA4;HNRNPA1;UBQLN4;NDUFB4;GABARAP;NDUFA2;UQCR11;SOD1;COX6C;UQCRH;DNAH10;NDUFB3;NDUFS6
NK	Cardiac muscle contraction	0.637359	2.64574	0.000236111	12/15	22.14%	COX7C;COX6B1;UQCRQ;UQCRB;COX7A2;COX8A;CACNB3;ATP1A1;UQCR11;COX6C;UQCRH;CACNB1
NK	Huntington disease	0.417831	2.53482	0.000324653	28/39	36.22%	COX7C;COX6B1;NDUFS5;NDUFB1;NDUFA3;NDUFA1;UQCRQ;UQCRB;COX7A2;COX8A;NDUFA11;NDUFA4;NDUFB4;NDUFA2;UQCR11;SOD1;COX6C;UQCRH;DNAH10;NDUFB3;NDUFS6;NDUFB2;TUBB4A;NDUFC1;TUBB2A;AP2S1;TUBA4A;POLR2L
NK	Alzheimer disease	0.407786	2.52226	0.000399572	36/42	47.88%	COX7C;COX6B1;NDUFS5;TNF;HSD17B10;NDUFB1;NDUFA3;NDUFA1;UQCRQ;UQCRB;COX7A2;COX8A;NDUFA11;NDUFA4;NDUFB4;NDUFA2;UQCR11;COX6C;UQCRH;NDUFB3;NDUFS6;NDUFB2;TUBB4A;CSF1;NDUFC1;TUBB2A;WNT10B;TUBA4A;APH1A;GAPDH;CSNK2B;KIF5C;NDUFB11;ITPR3;COX4I1;WNT1
NK	Shigellosis	0.433796	2.42314	0.00111309	15/29	19.43%	UBA52;RPS27A;CAPNS1;TNF;ARPC4;CCL5;BCL2;RHOA;ACTB;TLN1;TNIP1;MYL12B;GABARAP;PLCG1;DIAPH1
NK	Focal adhesion	0.490924	2.34692	0.00225092	14/22	21.97%	FLNA;VEGFB;BCL2;RHOA;BIRC3;ACTB;TLN1;RAP1A;MYL12B;ELK1;PAK2;RAPGEF1;DIAPH1;PPP1R12C
NK	Fluid shear stress and atherosclerosis	0.574222	2.24438	0.00511328	9/13	17.84%	MGST3;TNF;TXN;BCL2;KLF2;RHOA;HSP90AA1;ACTB;HSP90AB1
NK	Retrograde endocannabinoid signaling	0.486032	2.16666	0.00847916	12/18	25.62%	NDUFS5;NDUFB1;NDUFA3;NDUFA1;NDUFA11;NDUFA4;NDUFB4;NDUFA2;GNG5;NDUFB3;NDUFS6;NDUFB2
NK	T cell receptor signaling pathway	0.587942	2.05355	0.0198399	8/10	26.38%	TNF;CD3D;RHOA;PAK2;PLCG1;CD3G;IFNG;CD3E
NK	Regulation of actin cytoskeleton	0.37415	2.00052	0.028296	21/26	48.06%	TMSB4X;ARPC4;MYH9;RHOA;ACTB;RRAS;F2R;CFL1;MYL12B;PAK2;DIAPH1;PPP1R12C;LPAR2;MYL12A;PIP4K2B;EZR;GNA12;ITGA10;ARHGAP35;CDC42;MSN
NK	Salmonella infection	0.320516	1.96351	0.0357118	26/38	41.76%	RPS3;FLNA;TNF;ARPC4;S100A10;TXN;BCL2;RHOA;BIRC3;HSP90AA1;ACTB;RRAS;MYL12B;HSP90AB1;FYCO1;TUBB4A;SNX33;TUBB2A;MYL12A;DYNLRB1;TUBA4A;MYO6;TAB2;AHNAK;GAPDH;KIF5C
pDC	Ribosome	0.649346	8.08053	0	62/96	8.60%	RPS23;RPL37A;RPS15A;RPL37;RPL30;RPL41;RPS20;RPL22L1;RPL32;RPS12;RPS7;RPL39;RPL5;RPL14;RPS13;RPL35A;RPLP0;RPL12;RPS18;RPL10;RPS21;RPL23;RPL11;RPL13A;RPL7A;RPS3A;RPLP2;RPS28;RPL27;RPLP1;RPL38;RPS27;RPS17;RPS11;RPL23A;RPL28;RPS24;RPL26;RPL24;RPS27A;RPS29;RPL29;RPS8;RPS3;UBA52;RPS16;RPL34;RPL9;RPL21;RPS5;RPS6;RPS14;RPL36;RPL31;RPL10A;RPL18;RPS4X;RPL15;RPSA;RPS25;RPL3;RPL6
pDC	Coronavirus disease	0.536934	6.74662	0	64/107	9.02%	RPS23;RPL37A;RPS15A;RPL37;RPL30;RPL41;RPS20;RPL22L1;RPL32;RPS12;RPS7;RPL39;RPL5;RPL14;RPS13;RPL35A;RPLP0;RPL12;RPS18;RPL10;RPS21;RPL23;RPL11;RPL13A;RPL7A;RPS3A;RPLP2;RPS28;RPL27;RPLP1;RPL38;RPS27;RPS17;RPS11;RPL23A;RPL28;RPS24;RPL26;RPL24;RPS27A;RPS29;RPL29;RPS8;RPS3;UBA52;RPS16;RPL34;RPL9;RPL21;RPS5;RPS6;RPS14;RPL36;RPL31;RPL10A;RPL18;MAVS;RPS4X;RPL15;RPSA;RPS25;RPL3;RPL6;MAPK8
pDC	Epstein-Barr virus infection	-0.398305	-2.70207	0	49/98	21.56%	NFKBIE;HLA-E;TAP1;OAS1;NFKB1;PIK3CD;IRF7;PSMD2;IKBKG;TRADD;STAT1;IRF9;PSMD11;AKT1;HLA-F;MAP2K6;EIF2AK2;PSMC2;OAS2;PSMD1;ISG15;RELB;STAT2;MYD88;B2M;ICAM1;RUNX3;TAPBP;PSMC1;OAS3;NFKB2;FAS;PSMC3;FADD;GADD45B;PSMD14;CD40;JAK3;STAT3;CASP3;TBK1;DDX58;ADRM1;POLK;HLA-A;PSMD3;PSMD7;BLNK;PDIA3
pDC	Influenza A	-0.429428	-2.66729	0	32/68	17.47%	OAS1;NFKB1;PIK3CD;IRF7;MX2;MX1;IKBKG;TRADD;STAT1;TNFSF10;IRF9;IFIH1;AKT1;PML;EIF2AK2;OAS2;RSAD2;SLC25A4;STAT2;MYD88;RAE1;ADAR;ICAM1;OAS3;FAS;KPNA2;FADD;EIF2S1;CASP3;TBK1;DDX58;TLR7
pDC	Hepatitis C	-0.427789	-2.61855	0	31/65	17.32%	OAS1;NFKB1;PIK3CD;IRF7;MX2;MX1;IKBKG;TRADD;STAT1;IRF9;AKT1;EIF2AK2;OAS2;RSAD2;ARAF;STAT2;PSME3;IFIT1;OAS3;PPP2R1A;FAS;LDLR;FADD;GRB2;EIF2S1;STAT3;PPP2R1B;CASP3;CD81;TBK1;DDX58
pDC	Measles	-0.421676	-2.49695	0.000820643	28/59	17.47%	OAS1;NFKB1;PIK3CD;IRF7;MX2;MX1;IKBKG;TRADD;STAT1;IRF9;IFIH1;AKT1;EIF2AK2;OAS2;STAT2;MYD88;ADAR;IL2RG;OAS3;FAS;FADD;EIF2S1;JAK3;STAT3;CASP3;TBK1;DDX58;TLR7
pDC	MicroRNAs in cancer	0.289636	2.41061	0.00398086	18/43	12.75%	BCL2L11;BMF;CDK6;VIM;SLC7A1;MDM4;PDGFB;CDKN1B;PIM1;BCL2L2;HDAC4;ATM;NOTCH4;IRS2;SOS1;CREBBP;DNMT3B;NOTCH3
pDC	TNF signaling pathway	-0.463884	-2.40479	0.00196954	19/37	16.65%	NFKB1;PIK3CD;RIPK3;CASP10;IRF1;IKBKG;TRADD;AKT1;MAP2K6;MAP3K8;CASP7;BCL3;ICAM1;TNFRSF1B;FAS;LTA;FADD;RPS6KA4;CASP3
pDC	NF-kappa B signaling pathway	-0.458319	-2.33124	0.0036473	21/32	28.89%	NFKB1;LTB;IKBKG;TRADD;PARP1;RELB;MYD88;ICAM1;NFKB2;LTA;GADD45B;CYLD;CD40;TNFSF13B;DDX58;CARD11;BLNK;LYN;IKBKB;TICAM1;IRAK1
pDC	Proteasome	-0.405636	-2.14133	0.0192265	23/37	32.08%	PSMD2;PSMD11;PSMC2;PSMD1;PSMB9;PSME3;PSME2;PSMB5;PSMC1;PSMA4;PSMC3;PSMD9;PSMD14;PSMA2;ADRM1;PSMD3;PSMB8;PSMD7;PSMD4;PSMD12;PSMB10;PSMC6;PSMD13
pDC	RIG-I-like receptor signaling pathway	-0.432374	-2.08226	0.0289961	13/27	17.32%	NFKB1;IRF7;DHX58;CASP10;IKBKG;TRADD;IFIH1;ISG15;TANK;FADD;CYLD;TBK1;DDX58
pDC	B cell receptor signaling pathway	-0.412902	-2.05298	0.033312	24/32	42.76%	NFKBIE;NFKB1;PIK3CD;IKBKG;AKT1;PPP3CC;IFITM1;VAV1;GRB2;RASGRP3;CD81;INPP5D;CARD11;BLNK;LYN;PTPN6;IKBKB;DAPP1;LILRB1;CD79B;HRAS;RELA;RAF1;PLCG2
pDC	C-type lectin receptor signaling pathway	-0.39682	-2.04452	0.0335917	26/35	42.76%	NFKB1;PIK3CD;IRF1;IKBKG;STAT1;IRF9;AKT1;RELB;PPP3CC;STAT2;BCL3;PAK1;NFKB2;CYLD;NLRP3;IKBKB;CASP1;PLK3;CALM2;HRAS;RELA;IKBKE;CBLB;CASP8;RAF1;PLCG2
pDC	Valine, leucine and isoleucine degradation	-0.465928	-1.99783	0.0455581	11/20	19.56%	ACADS;HMGCL;PCCB;DLD;ACAA1;BCKDHA;HIBCH;ACAT2;IVD;ACAD8;ACADM
Plasmablast	Coronavirus disease	0.344705	2.6392	0.00357058	42/83	25.07%	RPL38;RPL10A;FAU;UBA52;STAT3;RPL35;RPL27;RPL35A;RPS26;RPS5;RPL36;RPS11;RPS7;IL6ST;RPLP2;RPS28;RPS21;RPS24;RPL28;RPL41;RPL32;NFKBIB;RPS9;RPS13;RPS16;RPL26;RPS15;RPL24;RPS19;RPL30;RPL29;RPL37A;RPL37;RPL19;RPL14;RPS8;RPL18;RPS17;RPL23;RPS27A;RPL11;RPL22
Plasmablast	Diabetic cardiomyopathy	0.346755	2.45705	0.00535587	44/63	41.89%	TGFB1;NDUFA11;NDUFS7;COX7C;NDUFA3;UQCRB;PPIF;COX8A;NDUFA7;NDUFA2;NDUFS6;NDUFS8;NDUFB4;GAPDH;COX6C;NDUFB3;COX5A;NDUFS5;NDUFA6;RAC2;NDUFA13;NDUFA4;NDUFS4;UQCRQ;NDUFC1;MAPK8;MPC2;ATP2A3;ATP2A2;COX7A2;NDUFB1;NDUFAB1;SDHB;NDUFS3;COX7B;MTOR;IRS1;UQCR10;NDUFA12;RAC1;AKT2;COX5B;NDUFB11;SP1
Plasmablast	Ribosome	0.303502	2.43067	0.0051575	63/92	45.30%	RPL38;RPL10A;FAU;UBA52;RPL35;RPL27;RPL35A;RPS26;RPS5;RPL36;RPS11;RPS7;RPLP2;RPS28;RPS21;RPS24;RPL28;RPL41;RPL32;MRPS15;RPS9;RPS13;RPS16;RPL26;RPS15;RPL24;RPS19;RPL30;RPL29;RPL37A;RPL37;RPL19;RPL14;MRPL12;RPS8;RPL18;MRPL20;RPS17;RPL23;RPS27A;RPL11;RPL22;MRPL11;MRPS16;MRPL17;MRPS11;MRPS17;RPS12;RPL7A;RPS23;RPL5;RPLP1;MRPS21;RPL22L1;RPL18A;MRPL21;MRPL27;MRPS2;RPSA;MRPL24;RPL23A;RPS6;RPS3
SM_B	Oxidative phosphorylation	0.671285	5.41008	0	55/73	17.58%	COX5A;ATP6V1A;PPA1;UQCRFS1;NDUFS5;NDUFB10;NDUFA11;ATP6V1F;COX6A1;COX6C;NDUFA13;UQCRH;NDUFA1;ATP6V0E1;NDUFB6;COX8A;NDUFA6;NDUFA2;NDUFA4;NDUFAB1;NDUFB3;COX7B;COX17;NDUFS6;NDUFV2;COX7A2;COX6B1;COX4I1;SDHB;NDUFB2;UQCRQ;NDUFB7;NDUFB11;COX7A2L;UQCR10;ATP6V1E1;NDUFA9;ATP6V1D;NDUFB9;NDUFA7;COX5B;ATP6V0D1;NDUFS4;LHPP;UQCR11;NDUFA3;NDUFS7;NDUFB5;NDUFA8;ATP6V0C;NDUFA12;COX7C;NDUFB4;NDUFS8;NDUFS3
SM_B	Parkinson disease	0.569449	5.29088	0	95/131	23.46%	TXN;COX5A;CALM3;PSMA2;PSMD8;UQCRFS1;PSMA6;NDUFS5;NDUFB10;NDUFA11;COX6A1;COX6C;NDUFA13;VDAC1;PARK7;UQCRH;DUSP1;NDUFA1;PSMA5;NDUFB6;COX8A;NDUFA6;NDUFA2;NDUFA4;NDUFAB1;XBP1;NDUFB3;COX7B;PSMD9;NDUFS6;PSMB3;NDUFV2;COX7A2;PSMB6;PSMB2;COX6B1;COX4I1;PSMB1;CASP3;PSMA4;HSPA5;UBE2L3;SDHB;TUBA1C;PSMC3;NDUFB2;PSMA7;UQCRQ;NDUFB7;NDUFB11;COX7A2L;UQCR10;CALM1;UBA1;NDUFA9;NDUFB9;NDUFA7;PSMD7;GNAI2;UBE2L6;GNAS;CYC…
SM_B	Non-alcoholic fatty liver disease	0.594877	4.79592	0	58/84	17.58%	COX5A;UQCRFS1;NDUFS5;NDUFB10;NDUFA11;FAS;COX6A1;COX6C;NDUFA13;UQCRH;NDUFA1;NDUFB6;COX8A;NDUFA6;NDUFA2;NDUFA4;NDUFAB1;XBP1;NDUFB3;COX7B;NDUFS6;NDUFV2;COX7A2;COX6B1;COX4I1;CASP3;FOS;IL6R;SDHB;NDUFB2;UQCRQ;RAC1;MAPK12;NDUFB7;NDUFB11;COX7A2L;UQCR10;NDUFA9;NDUFB9;NDUFA7;CYCS;BAX;COX5B;CDC42;NDUFS4;UQCR11;NDUFA3;NDUFS7;NDUFB5;NDUFA8;PRKAG1;NDUFA12;PIK3R3;COX7C;NDUFB4;EIF2S1;NDUFS8;NDUFS3
SM_B	Prion disease	0.513272	4.74599	0	90/136	23.46%	COX5A;PSMA2;PSMD8;UQCRFS1;PSMA6;NDUFS5;NDUFB10;NDUFA11;NCF2;COX6A1;COX6C;NDUFA13;VDAC1;UQCRH;NDUFA1;PSMA5;NDUFB6;COX8A;NDUFA6;NDUFA2;NDUFA4;NDUFAB1;NDUFB3;COX7B;PSMD9;NDUFS6;PSMB3;NDUFV2;COX7A2;PSMB6;CCL5;PSMB2;COX6B1;COX4I1;PSMB1;CASP3;PSMA4;PRKCD;HSPA5;SDHB;TUBA1C;RAC2;PSMC3;NDUFB2;PSMA7;UQCRQ;RAC1;MAPK12;NDUFB7;NDUFB11;COX7A2L;UQCR10;NDUFA9;NDUFB9;NDUFA7;PSMD7;CYCS;BAX;PSMD14;COX5B;NDUFS4;CREB…
SM_B	Huntington disease	0.494066	4.60456	0	97/142	27.14%	COX5A;PSMA2;PSMD8;UQCRFS1;PSMA6;NDUFS5;NDUFB10;NDUFA11;COX6A1;COX6C;NDUFA13;VDAC1;UQCRH;NDUFA1;PSMA5;NDUFB6;COX8A;NDUFA6;NDUFA2;NDUFA4;NDUFAB1;NDUFB3;COX7B;PSMD9;NDUFS6;PSMB3;NDUFV2;COX7A2;PSMB6;IFT57;PSMB2;COX6B1;COX4I1;PSMB1;CASP3;PSMA4;SDHB;TUBA1C;PSMC3;POLR2L;NDUFB2;PSMA7;BBC3;UQCRQ;NDUFB7;NDUFB11;COX7A2L;UQCR10;NDUFA9;NDUFB9;NDUFA7;PSMD7;AP2S1;CYCS;BAX;DCTN3;PSMD14;COX5B;NDUFS4;CREB3;UQCR11;…
SM_B	Diabetic cardiomyopathy	0.488803	4.20415	0	54/93	17.58%	GAPDH;COX5A;UQCRFS1;NDUFS5;NDUFB10;NDUFA11;NCF2;COX6A1;COX6C;NDUFA13;VDAC1;UQCRH;NDUFA1;NDUFB6;COX8A;NDUFA6;NDUFA2;NDUFA4;NDUFAB1;NDUFB3;COX7B;NDUFS6;NDUFV2;COX7A2;COX6B1;COX4I1;PRKCD;SDHB;RAC2;NDUFB2;UQCRQ;RAC1;MAPK12;NDUFB7;NDUFB11;COX7A2L;UQCR10;NDUFA9;NDUFB9;NDUFA7;COX5B;NDUFS4;ACE;UQCR11;NDUFA3;NDUFS7;NDUFB5;NDUFA8;NDUFA12;PIK3R3;COX7C;NDUFB4;NDUFS8;NDUFS3
SM_B	Pathways of neurodegeneration	0.419726	4.198	0	111/197	23.46%	COX5A;CALM3;PSMA2;PSMD8;UQCRFS1;PSMA6;NDUFS5;NDUFB10;NDUFA11;WNT5B;FAS;COX6A1;COX6C;NDUFA13;VDAC1;PARK7;UQCRH;NDUFA1;BAK1;PSMA5;NDUFB6;COX8A;NDUFA6;NDUFA2;NDUFA4;NDUFAB1;XBP1;NDUFB3;COX7B;PSMD9;NDUFS6;PSMB3;NDUFV2;GABARAPL2;COX7A2;PSMB6;IFT57;PSMB2;COX6B1;COX4I1;HSD17B10;PSMB1;CASP3;PSMA4;HSPA5;UBE2L3;SDHB;TUBA1C;OPTN;PSMC3;NDUFB2;PSMA7;CAPN2;UQCRQ;RAC1;MAPK12;NDUFB7;NDUFB11;COX7A2L;UQCR10;CALM1;…
SM_B	Alzheimer disease	0.435655	4.1391	0	90/157	23.46%	GAPDH;COX5A;CALM3;PSMA2;PSMD8;UQCRFS1;PSMA6;NDUFS5;NDUFB10;NDUFA11;WNT5B;FAS;COX6A1;COX6C;NDUFA13;VDAC1;UQCRH;NDUFA1;PSMA5;NDUFB6;COX8A;NDUFA6;NDUFA2;NDUFA4;NDUFAB1;XBP1;NDUFB3;COX7B;PSMD9;NDUFS6;PSENEN;PSMB3;NDUFV2;COX7A2;PSMB6;PSMB2;COX6B1;COX4I1;HSD17B10;PSMB1;CASP3;PSMA4;SDHB;TUBA1C;RTN3;PSMC3;NDUFB2;PSMA7;CAPN2;UQCRQ;NDUFB7;NDUFB11;COX7A2L;UQCR10;CALM1;NDUFA9;NDUFB9;NDUFA7;PSMD7;CYCS;PSMD14;…
SM_B	Amyotrophic lateral sclerosis	0.412949	4.13219	0	86/177	17.58%	ANG;COX5A;PSMA2;PSMD8;UQCRFS1;PSMA6;NDUFS5;NDUFB10;NDUFA11;COX6A1;COX6C;NDUFA13;VDAC1;UQCRH;NDUFA1;PSMA5;NDUFB6;COX8A;ACTG1;NDUFA6;NDUFA2;NDUFA4;NDUFAB1;XBP1;PFN1;NDUFB3;COX7B;PSMD9;NDUFS6;PSMB3;NDUFV2;GABARAPL2;COX7A2;PSMB6;PSMB2;COX6B1;COX4I1;PSMB1;CASP3;SEC13;PSMA4;HSPA5;SDHB;TUBA1C;OPTN;ACTB;PSMC3;NDUFB2;PSMA7;UQCRQ;RAC1;ALYREF;MAPK12;NDUFB7;NDUFB11;COX7A2L;UQCR10;NDUFA9;NDUFB9;NDUFA7;PSMD7;C…
SM_B	Thermogenesis	0.468255	4.10799	0	56/101	17.58%	COX5A;MGLL;UQCRFS1;NDUFS5;NDUFB10;NDUFA11;COX6A1;COX6C;NDUFA13;UQCRH;NDUFA1;NDUFB6;COX8A;ACTG1;NDUFA6;NDUFA2;NDUFA4;NDUFAB1;NDUFB3;COX7B;COX17;NDUFS6;NDUFV2;COX7A2;COX6B1;COX4I1;COA6;SDHB;ACTB;NDUFB2;UQCRQ;MAPK12;NDUFB7;NDUFB11;COX7A2L;UQCR10;NDUFA9;NDUFB9;NDUFA7;GNAS;COX5B;NDUFS4;CREB3;UQCR11;NDUFA3;NDUFS7;NDUFB5;NDUFA8;PRKAG1;COA3;NDUFA12;COX14;COX7C;NDUFB4;NDUFS8;NDUFS3
SM_B	Retrograde endocannabinoid signaling	0.524082	3.72552	0	34/55	17.58%	GNG5;MGLL;NDUFS5;NDUFB10;NDUFA11;NDUFA13;NDUFA1;NDUFB6;NDUFA6;NDUFA2;NDUFA4;NDUFAB1;NDUFB3;NDUFS6;NDUFV2;GNG2;NDUFB2;MAPK12;NDUFB7;NDUFB11;NDUFA9;NDUFB9;NDUFA7;GNAI2;NDUFS4;GNB2;NDUFA3;NDUFS7;NDUFB5;NDUFA8;NDUFA12;NDUFB4;NDUFS8;NDUFS3
SM_B	Proteasome	0.586907	3.52432	0	26/35	23.93%	POMP;PSMA2;PSMD8;PSMA6;PSMA5;PSMD9;PSMB3;PSMB6;PSMB2;PSMB1;PSMA4;PSME2;PSMC3;PSMA7;PSME1;PSMD7;PSMD14;PSMA1;PSMC4;PSMD4;PSMB9;PSMD13;PSMB8;PSMC2;PSMB5;PSMF1
SM_B	Protein processing in endoplasmic reticulum	0.414061	3.30038	0	45/74	27.66%	SSR4;DAD1;SEC61G;SEC61B;SSR3;SSR2;PDIA6;RBX1;BAK1;XBP1;RPN1;SIL1;HYOU1;BAG1;MAN1A1;DNAJB11;SEC13;HSPA5;TXNDC5;FBXO6;UBE2D2;CALR;PDIA4;CAPN2;TRAM1;LMAN2;HSP90B1;RPN2;BAX;PDIA3;HSPBP1;CAPN1;P4HB;EIF2S1;UBE2J1;CANX;HSPA8;SEC24D;PPP1R15A;DNAJB12;DNAJC3;PREB;UBXN2A;DDOST;DNAJC1
SM_B	Salmonella infection	0.373405	3.29293	0	50/97	22.22%	ANXA2;DYNLRB1;S100A10;GAPDH;TXN;RHOB;NFKBIA;MYL12A;BAK1;DYNLL1;ACTG1;ARPC5L;PFN1;MYL12B;PYCARD;ARPC3;ARPC5;TRADD;RHOA;RRAS;CASP3;FOS;LY96;ARPC2;TUBA1C;ACTB;RHOG;RAC1;MAPK12;HSP90B1;ARPC1B;CYCS;BAX;DCTN3;CDC42;ARL8A;PAK1;ACTR1A;BRK1;TUBB4B;TXN2;ACTR3;ARF1;RALA;DYNC1LI1;DCTN2;MYO6;DYNLT1;MLKL;ARPC4
SM_B	Ribosome	0.556009	3.23735	0	29/32	36.86%	MRPS15;RPL36AL;MRPL13;RPL26L1;MRPL21;MRPL34;MRPL15;MRPS11;MRPL22;MRPL36;RPS27L;MRPL28;MRPL1;MRPL27;MRPL11;MRPL33;MRPL14;RSL24D1;MRPS7;MRPL23;MRPS6;MRPL12;MRPS18A;MRPL24;RPS24;RPS26;RPS15;MRPL10;MRPL20
SM_B	Cardiac muscle contraction	0.529527	3.13534	0	18/31	13.97%	COX5A;ATP1B3;UQCRFS1;TPM4;COX6A1;COX6C;UQCRH;COX8A;COX7B;COX7A2;COX6B1;COX4I1;UQCRQ;COX7A2L;UQCR10;COX5B;UQCR11;TPM3
SM_B	Human immunodeficiency virus 1 infection	0.366497	3.09201	0	43/90	19.50%	CALM3;GNG5;WEE1;CXCR4;NFKBIA;FAS;RBX1;BAK1;B2M;AP1S2;TRADD;APOBEC3H;CASP3;APOBEC3G;CFL1;FOS;GNG2;PXN;RAC2;CALR;RAC1;MAPK12;CALM1;GNAI2;CYCS;BAX;CCNB2;CDK1;CCNB1;PDIA3;SAMHD1;GNB2;PAK1;AP1S1;BAD;CHEK1;PIK3R3;BCL2L1;TNFRSF1B;TAP1;BST2;APOBEC3C;CALM2
SM_B	Epstein-Barr virus infection	0.393722	3.07941	0	50/72	33.78%	CCND3;VIM;PSMD8;NFKBIA;FAS;BAK1;B2M;TRADD;SAP30;CCNE1;CASP3;CALR;PSMC3;CXCL10;RAC1;MAPK12;PSMD7;CYCS;BAX;PSMD14;PDIA3;CCNE2;PIK3R3;ICAM1;MDM2;CD58;TAP1;E2F1;ISG15;PSMC4;PSMD4;PSMD13;PSMC2;CDKN1A;OAS1;NFKBIB;PSMD11;BID;ADRM1;HLA-DRA;STAT1;TBK1;HLA-A;CCNA2;CIR1;HES1;IRF7;PSMC1;NFKBIE;HLA-DQA1
SM_B	Pathogenic Escherichia coli infection	0.389981	3.02591	0	43/71	26.85%	GAPDH;NFKBIA;FAS;BAK1;ACTG1;ARPC5L;LPAR2;PYCARD;ARPC3;ARPC5;TRADD;RHOA;CASP3;FOS;ARPC2;TUBA1C;ACTB;RAC1;MAPK12;ARPC1B;CYCS;BAX;CDC42;EZR;PAK1;BRK1;TUBB4B;MYO1D;ACTR3;MYO1F;F2R;ARF1;MYO6;SEC24D;ARPC4;MYO1G;CASP4;TNFSF10;RAB1A;HCLS1;NFKBIB;ACTR2;SLC9A3R1
SM_B	p53 signaling pathway	0.520856	2.9895	0	19/31	17.02%	CCND3;FAS;PERP;CCNE1;CASP3;TP53I3;BBC3;CYCS;BAX;CCNB2;CDK1;CCNB1;RRM2;SESN2;CCNE2;CHEK1;SESN1;BCL2L1;MDM2
SM_B	Herpes simplex virus 1 infection	-0.31182	-2.98627	0	189/249	49.79%	ZNF860;ZFP14;ZNF573;ZNF577;ZNF785;ZNF548;TSC1;PIK3CD;ZNF224;ZNF782;ZNF248;ZNF347;MAVS;ZNF589;ZNF549;ZNF607;ZNF649;ZNF836;ZNF780B;ZNF234;ZNF324;ZNF250;ZNF559;ZNF519;TRAF5;ZNF587;ZNF226;ZNF33A;ZNF564;ZNF529;ZNF551;ZNF550;ZNF565;ZNF418;ZNF701;ZNF91;ZNF169;ZNF713;ZNF552;ZNF814;ZNF546;ZNF606;ZNF417;ZNF841;ZNF23;ZNF17;ZNF555;ZNF737;ZNF783;ZNF461;ZNF286A;ZNF558;ZNF563;RNASEL;ZNF736;ZNF530;ZNF470;ZNF41;Z…
SM_B	Vibrio cholerae infection	0.544491	2.9392	0	14/25	14.78%	SEC61G;ATP6V1A;SEC61B;ATP6V1F;ATP6V0E1;ACTG1;ACTB;PDIA4;ATP6V1E1;ATP6V1D;GNAS;ATP6V0D1;KDELR2;ATP6V0C
SM_B	Fluid shear stress and atherosclerosis	0.421807	2.84941	0	21/43	16.23%	TXN;CALM3;NCF2;DUSP1;ACTG1;SUMO2;SUMO1;RHOA;HMOX1;FOS;RAC2;ACTB;RAC1;MAPK12;CALM1;HSP90B1;NQO1;KEAP1;PIK3R3;TXN2;ICAM1
SM_B	Epithelial cell signaling in Helicobacter pylori infection	0.536369	2.81107	0	14/24	14.78%	ATP6V1A;NFKBIA;ATP6V1F;ATP6V0E1;CCL5;CASP3;RAC1;MAPK12;ATP6V1E1;ATP6V1D;CDC42;ATP6V0D1;PAK1;ATP6V0C
SM_B	Leukocyte transendothelial migration	0.448893	2.76374	0	19/35	16.23%	RAP1B;CXCR4;NCF2;MYL12A;ACTG1;VASP;RAP1A;MYL12B;RHOA;PXN;RAC2;ACTB;RAC1;MAPK12;GNAI2;CDC42;EZR;PIK3R3;ICAM1
SM_B	Shigellosis	0.317151	2.73104	0	39/95	17.27%	CAPNS1;UBE2N;NFKBIA;RBX1;VDAC1;MYL12A;ACTG1;ARPC5L;PFN1;MYL12B;PYCARD;GABARAPL2;CCL5;ARPC3;ARPC5;TRADD;RHOA;PRKCD;ARPC2;PXN;UBE2D2;ACTB;CAPN2;RAC1;MAPK12;ARPC1B;CYCS;BAX;CDC42;UBC;RRAGC;GABARAP;ILK;CAPN1;PIK3R3;UBB;BCL2L1;MDM2;ACTR3
SM_B	Lipid and atherosclerosis	0.348318	2.73012	0	33/69	19.77%	HSPA4;CALM3;RAP1B;NFKBIA;NCF2;FAS;LDLR;XBP1;RAP1A;PYCARD;CCL5;RHOA;CASP3;FOS;LY96;HSPA5;IL12B;RAC1;MAPK12;CALM1;HSP90B1;CYCS;BAX;CDC42;IL12A;BAD;PIK3R3;ICAM1;BCL2L1;EIF2S1;TICAM1;CALM2;HSPA8
SM_B	Bacterial invasion of epithelial cells	0.475511	2.66872	0.00014695	21/29	26.83%	ACTG1;ARPC5L;ARPC3;ARPC5;RHOA;ARPC2;PXN;ACTB;RHOG;RAC1;ARPC1B;CDC42;CLTA;ILK;PIK3R3;CLTB;ACTR3;ARPC4;GAB1;HCLS1;ACTR2
SM_B	Synaptic vesicle cycle	0.538952	2.6624	0.000141702	12/20	16.37%	ATP6V1A;ATP6V1F;ATP6V0E1;ATP6V1E1;ATP6V1D;AP2S1;ATP6V0D1;CLTA;ATP6V0C;CLTB;NAPA;AP2M1
SM_B	Viral carcinogenesis	0.3545	2.6622	0.000136815	35/68	22.92%	CCND3;YWHAH;YWHAZ;NFKBIA;BAK1;TRADD;RHOA;CCNE1;CASP3;PXN;RAC1;YWHAE;SND1;BAX;CDK1;CDC42;ATP6V0D1;CREB3;RANBP1;CCNE2;BAD;CHEK1;SRF;PIK3R3;YWHAQ;GTF2A2;GTF2E2;MDM2;CDC20;MAPKAPK2;GSN;PKM;YWHAB;CREB5;CDKN1A
SM_B	Phagosome	0.375481	2.65423	0.000132255	37/53	36.30%	SEC61G;ATP6V1A;SEC61B;NCF2;ATP6V1F;ATP6V0E1;EEA1;ACTG1;TUBA1C;ACTB;CALR;RAC1;ATP6V1E1;ATP6V1D;ATP6V0D1;ATP6V0C;TUBB4B;TAP1;CANX;DYNC1LI1;CYBA;VAMP3;ITGB2;FCGR3A;HLA-DRA;HLA-A;RAB5A;FCGR2A;CORO1A;CTSS;ATP6AP1;ATP6V0B;ATP6V1H;SEC61A1;HLA-DQA1;LAMP1;RAB7A
SM_B	Measles	0.379269	2.554	0.00044796	28/46	29.46%	CCND3;NFKBIA;FAS;BAK1;IL2RB;IL2RG;TRADD;CCNE1;CASP3;FOS;IL12B;BBC3;CYCS;BAX;IL12A;CCNE2;BAD;PIK3R3;BCL2L1;EIF2S1;HSPA8;OAS1;NFKBIB;CSNK2B;MX1;BID;STAT1;TBK1
SM_B	Terpenoid backbone biosynthesis	0.645253	2.54948	0.000433961	10/12	22.47%	PMVK;FDPS;ZMPSTE24;MVD;MVK;ICMT;IDI1;ACAT2;ACAT1;HMGCR
SM_B	Pertussis	0.497307	2.53055	0.000480927	15/23	21.86%	CALM3;PYCARD;RHOA;CASP3;CFL1;FOS;LY96;IL12B;MAPK12;CALM1;GNAI2;IL12A;TICAM1;CALM2;GNAI3
SM_B	Protein export	0.636101	2.52654	0.000466782	13/13	36.54%	SEC61G;SEC61B;SEC11C;SPCS2;SPCS1;HSPA5;SRPRB;SEC11A;SRP19;SRP14;SPCS3;SEC61A1;SRP68
SM_B	Necroptosis	0.400364	2.49595	0.000680168	25/38	29.25%	CFLAR;FAS;VDAC1;PYCARD;PPIA;GLUL;TRADD;CHMP2A;CHMP4A;CAPN2;BAX;CHMP2B;PYGB;CAPN1;CHMP5;TICAM1;MLKL;SLC25A5;CHMP1A;VDAC2;AIFM1;TNFSF10;FTH1;BID;STAT1
SM_B	Collecting duct acid secretion	0.722822	2.46425	0.000826593	7/9	14.78%	ATP6V1A;ATP6V1F;ATP6V0E1;ATP6V1E1;ATP6V1D;ATP6V0D1;ATP6V0C
SM_B	Apoptosis	0.315385	2.40282	0.00134042	45/64	40.70%	CTSH;CFLAR;NFKBIA;FAS;BAK1;ACTG1;TRADD;CASP3;FOS;TUBA1C;ACTB;BBC3;CAPN2;PRF1;CTSC;CYCS;BAX;BCL2A1;BAD;CAPN1;PIK3R3;BCL2L1;EIF2S1;PARP3;BIRC5;CASP6;AIFM1;TNFSF10;ENDOG;CTSD;BID;CTSB;CTSS;ERN1;LMNA;NRAS;CTSW;HTRA2;BECN1;DIABLO;MAP2K1;TRAF1;MAP2K2;TUBA1A;ATF4
SM_B	Cell cycle	0.329748	2.39184	0.00140956	35/60	30.47%	CCND3;WEE1;YWHAH;YWHAZ;MAD2L1;RBX1;TFDP1;CCNE1;ANAPC11;YWHAE;MCM6;CCNB2;CDK1;CCNB1;BUB1;CCNE2;PTTG1;CHEK1;YWHAQ;MDM2;E2F1;CDC20;YWHAB;CDKN1A;PCNA;CDC26;ANAPC10;CDC6;PLK1;TTK;MCM4;CDC25A;ORC1;SKP1;CCNA2
SM_B	Endocytosis	0.26917	2.36694	0.00157688	36/99	17.27%	SMAP2;CAPZB;CXCR4;LDLR;EEA1;IL2RB;ARPC5L;IL2RG;EHD3;ARPC3;ARPC5;RHOA;RAB35;VPS25;CHMP2A;ARPC2;CHMP4A;ARF3;EHD4;SH3GLB1;SNX3;ARF5;ARPC1B;AP2S1;SNF8;CDC42;RAB31;CHMP2B;CLTA;CLTB;CHMP5;AP2M1;ARF4;RAB8A;MDM2;ACTR3
SM_B	Kaposi sarcoma-associated herpesvirus infection	0.298825	2.36192	0.00163665	51/75	39.53%	PIK3R5;CALM3;GNG5;NFKBIA;FAS;CD86;BAK1;GABARAPL2;TRADD;CASP3;FOS;GNG2;ATG3;RAC1;MAPK12;CALM1;CYCS;BAX;UBC;GNB2;GABARAP;PIK3R3;UBB;ICAM1;E2F1;TICAM1;CALM2;MAPKAPK2;CLEC2B;CDKN1A;GNB1;CCR1;BID;PPP3R1;HCK;STAT1;TBK1;HLA-A;IRF7;CD200R1;LEF1;NRAS;MICB;IKBKE;E2F2;BECN1;PIK3R6;MAP2K1;PPP3CB;CCR5;CCR4
SM_B	Rheumatoid arthritis	0.437705	2.32898	0.00179028	18/25	33.78%	ATP6V1A;ATP6V1F;CD86;ATP6V0E1;CCL5;FOS;ATP6V1E1;ATP6V1D;ATP6V0D1;ATP6V0C;ICAM1;CD80;ITGB2;HLA-DRA;ATP6AP1;ATP6V0B;ATP6V1H;HLA-DQA1
SM_B	Human cytomegalovirus infection	0.28536	2.32123	0.00188936	38/84	23.79%	CALM3;GNG5;CXCR4;NFKBIA;FAS;BAK1;B2M;CCL5;TRADD;RHOA;CASP3;IL6R;GNG2;PXN;RAC2;CALR;RAC1;MAPK12;CALM1;GNAI2;GNAS;CYCS;BAX;PDIA3;GNB2;CREB3;PIK3R3;IL10RA;MDM2;TAP1;E2F1;ELK1;CALM2;RHEB;GNAI3;CREB5;CDKN1A;GNB1
SM_B	Regulation of actin cytoskeleton	0.295818	2.31441	0.00207609	28/73	18.03%	TMSB4X;CXCR4;MYL12A;ACTG1;ARPC5L;PFN1;LPAR2;MYL12B;ARPC3;ARPC5;RHOA;RRAS;CFL1;ARPC2;PXN;RAC2;ACTB;ITGAX;RAC1;ARPC1B;CDC42;EZR;PAK1;BRK1;PIK3R3;ACTR3;PIP4K2C;F2R
SM_B	Pathways in cancer	0.23799	2.29282	0.00220926	55/152	19.50%	IL7R;CCND3;CALM3;GNG5;CXCR4;WNT5B;NFKBIA;FAS;RBX1;BAK1;CCDC6;IL2RB;RAD51;IL2RG;LPAR2;RHOA;CKS2;HMOX1;CCNE1;CASP3;FOS;RASGRP1;IL6R;GNG2;RAC2;IL12B;BBC3;RAC1;DAPK2;CALM1;ZBTB16;HSP90B1;IL13RA1;NQO1;GNAI2;GNAS;CYCS;BAX;CDC42;KEAP1;GNB2;TPM3;RASGRP3;IL12A;CCNE2;BAD;PIK3R3;BCL2L1;RARA;MDM2;E2F1;F2R;RALA;ELK1;CALM2
SM_B	Hepatitis C	0.33319	2.29142	0.00220425	37/53	38.00%	CFLAR;YWHAH;YWHAZ;NFKBIA;FAS;LDLR;BAK1;TRADD;CASP3;CXCL10;YWHAE;CYCS;BAX;PPP2CA;BAD;PIK3R3;YWHAQ;EIF2S1;E2F1;TICAM1;YWHAB;PPP2R2A;CDKN1A;OAS1;PPP2R1A;MX1;BID;STAT1;TBK1;IRF7;EIF2AK1;PSME3;NRAS;IKBKE;E2F2;OAS2;MAP2K1
SM_B	Oocyte meiosis	0.33882	2.28844	0.00215633	32/53	30.58%	CALM3;YWHAH;YWHAZ;MAD2L1;RBX1;CCNE1;MAPK12;CALM1;ANAPC11;YWHAE;CCNB2;CDK1;CCNB1;BUB1;PPP2CA;CCNE2;PTTG1;YWHAQ;CDC20;CALM2;PPP2R5C;YWHAB;AURKA;CDC26;REC8;ANAPC10;PPP2R1A;STAG3;PLK1;PPP3R1;SKP1;CPEB4
SM_B	Influenza A	0.308562	2.24509	0.00295463	37/61	33.78%	CCND3;NFKBIA;FAS;VDAC1;BAK1;ACTG1;FDPS;PYCARD;CCL5;TRADD;KPNA2;CASP3;IL12B;ACTB;CXCL10;CYCS;BAX;IL12A;PIK3R3;ICAM1;EIF2S1;TICAM1;HNRNPUL1;SLC25A5;DNAJC3;OAS1;TNFSF10;NFKBIB;MX1;BID;HLA-DRA;STAT1;TBK1;SLC25A4;IRF7;PML;HLA-DQA1
SM_B	Viral myocarditis	0.43672	2.24152	0.00305839	16/23	29.88%	CD86;ACTG1;CASP3;RAC2;ACTB;PRF1;RAC1;CYCS;ICAM1;CD80;CD55;ITGB2;BID;HLA-DRA;SGCA;HLA-A
SM_B	Antigen processing and presentation	0.401017	2.23352	0.00323889	20/27	33.80%	HSPA4;B2M;HSPA5;PSME2;CALR;PSME1;PDIA3;IFI30;TAP1;CANX;HSPA8;HLA-DRA;HLA-A;CTSB;LGMN;CTSS;CD4;PSME3;HLA-DQA1;CD74
SM_B	Tight junction	0.299655	2.22293	0.00329315	32/62	26.85%	HSPA4;MYL6;MYL12A;ACTG1;ARPC5L;VASP;RAP1A;MYL12B;ARPC3;ARPC5;RHOA;ARPC2;TUBA1C;ACTB;RAC1;ARPC1B;MYL6B;CDC42;EZR;PPP2CA;PRKAG1;RAB8A;ACTR3;YBX3;ARPC4;PPP2R2A;PCNA;RAP2C;HCLS1;PPP2R1A;ACTR2;SLC9A3R1
SM_B	Chemokine signaling pathway	0.300436	2.17457	0.0050957	22/59	15.79%	PIK3R5;GNG5;RAP1B;CXCR4;NFKBIA;FGR;RAP1A;CCL5;RHOA;PRKCD;GNG2;CXCR3;PXN;RAC2;CXCL10;RAC1;GNAI2;CDC42;GNB2;PAK1;BAD;PIK3R3
SM_B	Platelet activation	0.331671	2.17108	0.00515031	17/43	15.79%	PIK3R5;RAP1B;MYL12A;ACTG1;P2RY12;VASP;RAP1A;MYL12B;RHOA;RASGRP1;TBXAS1;ACTB;MAPK12;GNAI2;GNAS;VAMP8;PIK3R3
SM_B	Glutathione metabolism	0.479786	2.16904	0.005128	13/18	27.14%	PRDX6;GGT1;GCLC;PGD;LAP3;RRM2;GPX4;G6PD;SRM;TXNDC12;GSTK1;ANPEP;GPX1
SM_B	Steroid biosynthesis	0.707823	2.15867	0.00540041	5/7	10.08%	CYP51A1;MSMO1;SQLE;EBP;DHCR24
SM_B	Citrate cycle (TCA cycle)	0.51837	2.15384	0.00566291	13/14	39.51%	OGDH;SDHB;MDH2;MDH1;SUCLG1;IDH3G;DLD;SDHC;FH;IDH2;PCK2;SDHA;SUCLA2
SM_B	NOD-like receptor signaling pathway	0.296539	2.12234	0.00708508	33/58	30.40%	TXN;NFKBIA;VDAC1;NOD2;PYCARD;GABARAPL2;CCL5;RHOA;PRKCD;GBP1;GBP2;MAPK12;YWHAE;CARD16;GABARAP;GBP5;TXN2;BCL2L1;TICAM1;SUGT1;P2RX7;GBP4;CYBA;TRIP6;TRPV2;VDAC2;CASP4;OAS1;NFKBIB;ATG5;STAT1;TBK1;CTSB
SM_B	Mitophagy	0.391476	2.1065	0.00776127	20/26	41.20%	TFEB;CITED2;GABARAPL2;RRAS;OPTN;UBC;GABARAP;FIS1;UBB;BCL2L1;E2F1;CSNK2B;ATG5;TBK1;NRAS;FUNDC1;RAB7A;BECN1;ATF4;CSNK2A1
SM_B	Spinocerebellar ataxia	0.285709	2.09904	0.0079695	27/61	23.32%	PSMA2;PSMD8;PSMA6;VDAC1;PSMA5;XBP1;PSMD9;PSMB3;PSMB6;PSMB2;PSMB1;PSMA4;PSMC3;PSMA7;PSMD7;CYCS;PSMD14;PIK3R3;RYR1;PSMA1;PSMC4;PSMD4;PSMD13;SLC25A5;PSMC2;PSMB5;VDAC2
SM_B	Toll-like receptor signaling pathway	0.354513	2.08289	0.00860777	15/32	18.13%	NFKBIA;CD86;CCL5;FOS;LY96;IL12B;CXCL10;RAC1;MAPK12;TLR8;IL12A;IRF5;PIK3R3;CD80;TICAM1
SM_B	Endocrine and other factor-regulated calcium reabsorption	0.549154	2.07753	0.00889414	7/11	16.37%	ATP1B3;VDR;GNAS;AP2S1;CLTA;CLTB;AP2M1
SM_B	Tuberculosis	0.280905	2.06099	0.00978903	37/62	33.80%	CALM3;VDR;EEA1;NOD2;TRADD;RHOA;CASP3;IL12B;ITGAX;MAPK12;CALM1;CYCS;BAX;ATP6V0D1;IL12A;ATP6V0C;BAD;IL10RA;CALM2;CEBPB;ITGB2;CTSD;FCER1G;FCGR3A;BID;HLA-DRA;PPP3R1;STAT1;RAB5A;FCGR2A;CORO1A;CTSS;ATP6AP1;ATP6V0B;ATP6V1H;HLA-DQA1;CD74
SM_B	N-Glycan biosynthesis	0.479337	2.03629	0.011647	9/15	20.10%	DAD1;RPN1;MAN1A1;MGAT2;RPN2;B4GALT2;ALG5;MGAT3;MGAT4B
SM_B	Rap1 signaling pathway	0.277497	2.01869	0.0130366	23/56	19.50%	CALM3;RAP1B;ACTG1;VASP;PFN1;RAP1A;LPAR2;RHOA;RRAS;RAC2;ACTB;RAC1;MAPK12;CALM1;GNAI2;GNAS;CDC42;RASGRP3;SKAP1;PIK3R3;F2R;RALA;CALM2
SM_B	Yersinia infection	0.288823	2.01657	0.0129258	17/51	12.23%	NFKBIA;ACTG1;ARPC5L;PYCARD;ARPC3;ARPC5;RHOA;FOS;ARPC2;PXN;RAC2;ACTB;RHOG;RAC1;MAPK12;ARPC1B;CDC42
SM_B	PPAR signaling pathway	0.450767	1.98981	0.0148329	12/16	34.49%	DBI;PLIN2;FABP5;UBC;ILK;SLC27A4;SCP2;FADS2;EHHADH;ACSL4;PCK2;SLC27A2
SM_B	PI3K-Akt signaling pathway	0.233544	1.97857	0.0157804	39/92	25.12%	IL7R;CCND3;PIK3R5;DDIT4;GNG5;YWHAH;YWHAZ;COL9A2;IL2RB;IL2RG;LPAR2;SGK1;CCNE1;IL6R;GNG2;RAC1;YWHAE;HSP90B1;PPP2CA;GNB2;CREB3;CCNE2;BAD;PIK3R3;YWHAQ;BCL2L1;MDM2;F2R;MYB;RHEB;PPP2R5C;THEM4;YWHAB;PPP2R2A;CREB5;CDKN1A;GNB1;ITGB7;PPP2R1A
SM_B	GABAergic synapse	0.403456	1.97349	0.015989	10/20	14.80%	GNG5;PLCL1;GABARAPL2;GLUL;TRAK2;GNG2;GNAI2;GNB2;SLC38A5;GABARAP
SM_B	cAMP signaling pathway	0.28482	1.97099	0.0159289	23/48	23.37%	CALM3;ATP1B3;RAP1B;NFKBIA;RAP1A;RHOA;RRAS;FOS;RAC2;RAC1;CALM1;GNAI2;GNAS;CREB3;PAK1;BAD;PIK3R3;F2R;CALM2;GNAI3;PDE4A;CREB5;CAMK4
SM_B	Focal adhesion	0.277227	1.96838	0.0159856	20/55	15.79%	CCND3;RAP1B;COL9A2;MYL12A;ACTG1;VASP;RAP1A;MYL12B;RHOA;PXN;RAC2;ACTB;CAPN2;RAC1;ZYX;CDC42;PAK1;ILK;BAD;PIK3R3
SM_B	Chagas disease	0.327411	1.96353	0.0162107	17/33	22.71%	CFLAR;NFKBIA;FAS;CCL5;FOS;IL12B;CALR;MAPK12;GNAI2;GNAS;PPP2CA;ACE;IL12A;PIK3R3;TICAM1;GNAI3;PPP2R2A
SM_B	Legionellosis	0.400015	1.96098	0.0163735	11/19	26.49%	NFKBIA;PYCARD;CASP3;IL12B;CYCS;IL12A;ARF1;HSPA8;RAB1A;ITGB2;RAB1B
SM_B	Peroxisome	0.369523	1.93277	0.01948	17/25	34.49%	PRDX1;PRDX5;PMVK;MVK;MPV17L2;SCP2;MPV17;SLC25A17;GSTK1;EHHADH;ECH1;HMGCL;ACSL4;AGPS;NUDT19;IDH2;SLC27A2
SM_B	JAK-STAT signaling pathway	0.304805	1.90549	0.0229363	14/37	16.77%	IL7R;SOCS1;CCND3;IFNLR1;IL2RB;SOCS2;IL2RG;IL6R;IL12B;IL13RA1;IL12A;PIK3R3;IL10RA;BCL2L1
SM_B	Cytokine-cytokine receptor interaction	0.269457	1.90285	0.022948	28/55	26.80%	IL7R;CXCR4;FAS;IFNLR1;IL2RB;IL2RG;TNFRSF17;EBI3;CCL5;IL6R;CXCR3;IL12B;BMP6;CXCL10;IL13RA1;TNFRSF8;IL12A;IL10RA;TNFSF4;TNFRSF1B;CD27;CD70;TNFSF10;TNFRSF13B;IL15RA;CCR1;BMP8B;IL21R
SM_B	Type I diabetes mellitus	0.448158	1.87105	0.0268742	11/13	39.64%	FAS;CD86;IL12B;PRF1;IL12A;CD80;HLA-DRA;HLA-A;HLA-DQA1;LTA;HLA-DRB5
SM_B	C-type lectin receptor signaling pathway	0.308652	1.86893	0.0269382	15/34	19.81%	CALM3;NFKBIA;PYCARD;RHOA;RRAS;PRKCD;IL12B;MAPK12;CALM1;PAK1;IL12A;PIK3R3;MDM2;CALM2;MAPKAPK2
SM_B	Human T-cell leukemia virus 1 infection	0.22448	1.85773	0.0286237	38/88	25.73%	CCND3;MAD2L1;NFKBIA;VDAC1;IL2RB;TSPO;IL2RG;FDPS;B2M;CCNE1;FOS;CALR;ANAPC11;BAX;CCNB2;CREB3;RANBP1;CCNE2;PTTG1;CHEK1;SRF;PIK3R3;ICAM1;BCL2L1;E2F1;ELK1;CDC20;CANX;TCF3;SLC25A5;CREB5;CDKN1A;VDAC2;CDC26;RAN;ANAPC10;ITGB2;IL15RA
SM_B	Neurotrophin signaling pathway	0.275468	1.84075	0.0308764	21/46	23.37%	CALM3;RAP1B;NFKBIA;RAP1A;RHOA;PRKCD;PRDM4;RAC1;MAPK12;CALM1;YWHAE;ARHGDIB;BAX;CDC42;BAD;PIK3R3;ARHGDIA;CALM2;MAPKAPK2;GAB1;CAMK4
SM_B	Mineral absorption	0.477618	1.81484	0.0355833	6/12	10.93%	ATP1B3;VDR;MT2A;HMOX1;ATOX1;MT1X
SM_B	Human papillomavirus infection	0.208204	1.80722	0.0365519	51/100	33.35%	CCND3;ATP6V1A;WNT5B;COL9A2;FAS;ATP6V1F;BAK1;ATP6V0E1;TRADD;CCNE1;CASP3;PXN;ATP6V1E1;ATP6V1D;GNAS;BAX;CDC42;ATP6V0D1;PPP2CA;CREB3;ATP6V0C;CCNE2;BAD;PIK3R3;MDM2;E2F1;TICAM1;ISG15;TUBG1;RHEB;PPP2R5C;PKM;PPP2R2A;CREB5;CDKN1A;ITGB7;PPP2R1A;SLC9A3R1;MX1;OASL;STAT1;TBK1;HLA-A;CCNA2;HES1;ATP6AP1;ITGA3;PSMC1;PPP2R3C;ATP6V0B;ATP6V1H
SM_B	Pentose phosphate pathway	0.438796	1.80042	0.0379376	12/14	40.97%	TKT;TALDO1;PFKP;PGD;ALDOA;G6PD;DERA;GPI;PFKL;PGM1;PRPS1;RPIA
SM_B	Allograft rejection	0.446706	1.78905	0.0401361	9/12	33.78%	FAS;CD86;IL12B;PRF1;IL12A;CD80;HLA-DRA;HLA-A;HLA-DQA1
SM_B	Toxoplasmosis	0.29199	1.78417	0.0411344	14/36	16.77%	SOCS1;PIK3R5;NFKBIA;LDLR;CASP3;LY96;IL12B;MAPK12;GNAI2;CYCS;IL12A;BAD;IL10RA;BCL2L1
SM_B	Autoimmune thyroid disease	0.500515	1.78167	0.0411407	8/9	39.64%	FAS;CD86;PRF1;CD80;HLA-DRA;HLA-A;HLA-DQA1;HLA-DRB5
SM_B	TNF signaling pathway	0.297927	1.7653	0.0447644	14/35	17.18%	CFLAR;NFKBIA;FAS;NOD2;CCL5;TRADD;CASP3;FOS;CXCL10;MAPK12;CREB3;PIK3R3;ICAM1;TNFRSF1B
SM_B	Biosynthesis of unsaturated fatty acids	0.674393	1.76102	0.0451896	4/5	18.55%	ACOT7;SCP2;FADS2;ELOVL1
SM_B	Cysteine and methionine metabolism	0.398889	1.75862	0.0451719	8/17	14.77%	LDHA;GCLC;LDHB;MDH2;MDH1;TST;PSAT1;MPST
SM_B	Sulfur metabolism	0.602668	1.75621	0.0450869	6/6	39.80%	TST;MPST;ETHE1;BPNT1;PAPSS2;SUOX
SM_B	Various types of N-glycan biosynthesis	0.433141	1.7533	0.0453382	6/13	13.24%	DAD1;RPN1;MAN1A1;MGAT2;RPN2;B4GALT2
SM_B	Pyruvate metabolism	0.377279	1.74837	0.0461129	14/19	34.47%	LDHA;GLO1;LDHB;MDH2;MDH1;ME2;ACAT2;PKM;ACAT1;HAGH;DLD;FH;PCK2;AKR1A1
SM_B	Intestinal immune network for IgA production	0.410566	1.73888	0.0484184	9/14	28.62%	CXCR4;CD86;TNFRSF17;CD80;AICDA;ITGB7;TNFRSF13B;IL15RA;HLA-DRA
SM_B	Gastric acid secretion	0.364606	1.7381	0.048194	8/19	12.77%	CALM3;ATP1B3;ACTG1;ACTB;CALM1;GNAI2;GNAS;EZR
SM_B	Ras signaling pathway	0.247579	1.73212	0.0491476	21/55	19.50%	CALM3;GNG5;RAP1B;RAP1A;RHOA;RRAS;RASGRP1;GNG2;RAC2;RAC1;CALM1;CDC42;GNB2;PAK1;RASGRP3;BAD;PIK3R3;BCL2L1;RALA;ELK1;CALM2
TEMRA_CD8	Ribosome	0.676707	5.70217	0	89/102	25.38%	RPL38;RPS7;RPS24;RPL24;RPL27;RPL35;MRPS15;FAU;MRPL21;RPS15;RPL26;MRPL33;RPL36AL;RPL36;RPL10A;RPS19;RPL22;RPS4X;RPL23;UBA52;RPL26L1;MRPL34;RPS11;RPL11;RPL6;RPL35A;RPL31;RPL41;RPL29;RPS26;RPS8;MRPL14;RPL19;RPS9;MRPL11;RPL37;RPL23A;RPS16;RPS17;RPL39;RPL34;RPL32;RPL12;RPL37A;RPS20;RPS27L;RPS25;RPL8;RPL7A;RPL28;RPS15A;MRPL22;RPS27;MRPL12;RPL18;RPL22L1;RPS23;RPS21;RPL14;RPS29;RPS13;MRPL23;RPS18;RPLP1;R…
TEMRA_CD8	Coronavirus disease	0.628822	5.27024	0	75/92	25.10%	RPL38;RPS7;RPS24;RPL24;RPL27;RPL35;FAU;RPS15;RPL26;RPL36AL;RPL36;RPL10A;RPS19;RPL22;RPS4X;RPL23;UBA52;NFKBIB;RPL26L1;RPS11;RPL11;RPL6;RPL35A;RPL31;RPL41;RPL29;RPS26;RPS8;RPL19;RPS9;RPL37;RPL23A;RPS16;RPS17;RPL39;NFKBIA;RPL34;RPL32;RPL12;RPL37A;RPS20;RPS27L;RPS25;RPL8;RPL7A;RPL28;RPS15A;RPS27;RPL18;RPL22L1;RPS23;RPS21;ISG15;RPL14;RPS29;RPS13;RPS18;RPLP1;RPS27A;RPS6;RPL30;RPS5;RPL10;RPL13A;RPS14;RP…
TEMRA_CD8	Oxidative phosphorylation	0.708267	5.22964	0	46/63	11.99%	COX6C;COX6B1;COX8A;NDUFA2;NDUFB11;COX4I1;NDUFA4;UQCRH;COX7A2;COX7C;NDUFA11;NDUFA1;COX6A1;COX7B;NDUFB1;NDUFA7;UQCRB;COX5A;NDUFA3;NDUFB2;NDUFB3;NDUFS5;COX17;NDUFS6;NDUFB4;UQCR10;NDUFA6;NDUFA13;NDUFAB1;ATP6V0E1;UQCRQ;NDUFB9;ATP6V1F;UQCR11;NDUFA12;NDUFS7;PPA1;COX5B;ATP6V0C;UQCRFS1;NDUFB7;NDUFB10;NDUFB6;NDUFV2;NDUFA8;NDUFS4
TEMRA_CD8	Huntington disease	0.596946	5.22086	0	86/110	26.99%	COX6C;COX6B1;COX8A;AP2S1;NDUFA2;NDUFB11;COX4I1;NDUFA4;UQCRH;COX7A2;COX7C;NDUFA11;NDUFA1;COX6A1;COX7B;NDUFB1;NDUFA7;UQCRB;COX5A;NDUFA3;NDUFB2;POLR2L;NDUFB3;NDUFS5;NDUFS6;NDUFB4;UQCR10;NDUFA6;NDUFA13;PSMA5;NDUFAB1;PSMB3;UQCRQ;NDUFB9;PSMA6;UQCR11;SLC25A5;DCTN3;NDUFA12;PSMA2;NDUFS7;SOD1;PSMB1;COX5B;UQCRFS1;NDUFB7;VDAC1;NDUFB10;TUBA1C;NDUFB6;PSMB6;PSMA7;NDUFV2;POLR2I;NDUFA8;NDUFS4;POLR2G;POLR2J;CLTB;U…
TEMRA_CD8	Parkinson disease	0.603676	5.18876	0	85/108	26.99%	COX6C;COX6B1;COX8A;TXN;NDUFA2;NDUFB11;COX4I1;NDUFA4;UQCRH;COX7A2;COX7C;NDUFA11;NDUFA1;COX6A1;COX7B;NDUFB1;NDUFA7;UQCRB;COX5A;NDUFA3;NDUFB2;NDUFB3;NDUFS5;NDUFS6;NDUFB4;UQCR10;NDUFA6;NDUFA13;PSMA5;NDUFAB1;PSMB3;UQCRQ;NDUFB9;CALM3;UBA52;PSMA6;UQCR11;SLC25A5;NDUFA12;PSMA2;NDUFS7;UBB;PSMB1;COX5B;PARK7;UQCRFS1;NDUFB7;VDAC1;NDUFB10;TUBA1C;NDUFB6;PSMB6;PSMA7;NDUFV2;BCL2L1;NDUFA8;NDUFS4;GNAI2;UQCRHL;PSMD8…
TEMRA_CD8	Prion disease	0.598331	5.03618	0	78/100	26.99%	COX6C;COX6B1;COX8A;NDUFA2;NDUFB11;COX4I1;NDUFA4;UQCRH;COX7A2;COX7C;NDUFA11;NDUFA1;COX6A1;COX7B;NDUFB1;NDUFA7;UQCRB;COX5A;NDUFA3;NDUFB2;NDUFB3;CSNK2B;NDUFS5;NDUFS6;NDUFB4;UQCR10;NDUFA6;NDUFA13;PSMA5;NDUFAB1;PSMB3;UQCRQ;NDUFB9;PSMA6;UQCR11;SLC25A5;NDUFA12;PSMA2;NDUFS7;SOD1;PSMB1;COX5B;UQCRFS1;NDUFB7;VDAC1;NDUFB10;TUBA1C;NDUFB6;PSMB6;PSMA7;RAC2;NDUFV2;NDUFA8;NDUFS4;UQCRHL;PSMD8;PSMB2;BAX;PSMD9;PSMD7…
TEMRA_CD8	Diabetic cardiomyopathy	0.649593	4.9462	0	46/71	11.99%	COX6C;COX6B1;COX8A;NDUFA2;NDUFB11;COX4I1;NDUFA4;UQCRH;COX7A2;COX7C;NDUFA11;NDUFA1;COX6A1;COX7B;NDUFB1;NDUFA7;UQCRB;COX5A;NDUFA3;NDUFB2;NDUFB3;NDUFS5;NDUFS6;GAPDH;NDUFB4;UQCR10;NDUFA6;NDUFA13;NDUFAB1;MPC2;UQCRQ;NDUFB9;UQCR11;SLC25A5;NDUFA12;NDUFS7;COX5B;UQCRFS1;NDUFB7;VDAC1;NDUFB10;NDUFB6;RAC2;NDUFV2;NDUFA8;NDUFS4
TEMRA_CD8	Alzheimer disease	0.561551	4.91244	0	82/111	26.99%	COX6C;COX6B1;COX8A;NDUFA2;HSD17B10;NDUFB11;COX4I1;NDUFA4;UQCRH;COX7A2;COX7C;NDUFA11;NDUFA1;COX6A1;COX7B;NDUFB1;NDUFA7;UQCRB;COX5A;NDUFA3;NDUFB2;NDUFB3;CSNK2B;NDUFS5;NDUFS6;GAPDH;NDUFB4;UQCR10;NDUFA6;NDUFA13;PSMA5;PSENEN;NDUFAB1;PSMB3;UQCRQ;NDUFB9;CALM3;PSMA6;UQCR11;SLC25A5;NDUFA12;PSMA2;NDUFS7;PSMB1;COX5B;UQCRFS1;NDUFB7;VDAC1;NDUFB10;TUBA1C;NDUFB6;PSMB6;PSMA7;NDUFV2;NDUFA8;NDUFS4;UQCRHL;PSMD8;PSM…
TEMRA_CD8	Non-alcoholic fatty liver disease	0.636316	4.70933	0	57/66	27.16%	COX6C;COX6B1;COX8A;NDUFA2;NDUFB11;COX4I1;NDUFA4;UQCRH;COX7A2;COX7C;NDUFA11;NDUFA1;COX6A1;COX7B;NDUFB1;NDUFA7;UQCRB;COX5A;NDUFA3;NDUFB2;NDUFB3;NDUFS5;NDUFS6;NDUFB4;UQCR10;NDUFA6;NDUFA13;NDUFAB1;UQCRQ;NDUFB9;UQCR11;NDUFA12;NDUFS7;COX5B;UQCRFS1;NDUFB7;NDUFB10;NDUFB6;NDUFV2;NDUFA8;NDUFS4;UQCRHL;BAX;GSK3A;SDHB;COX7A2L;NDUFB5;FOS;NDUFV3;NDUFS3;RAC1;NDUFC1;NDUFS8;CDC42;NDUFB8;UQCRC2;SOCS3
TEMRA_CD8	Pathways of neurodegeneration	0.496977	4.65108	0	97/146	26.99%	COX6C;COX6B1;COX8A;NDUFA2;HSD17B10;NDUFB11;COX4I1;NDUFA4;UQCRH;COX7A2;COX7C;NDUFA11;NDUFA1;COX6A1;COX7B;NDUFB1;NDUFA7;UQCRB;COX5A;NDUFA3;NDUFB2;NDUFB3;CSNK2B;NDUFS5;NDUFS6;NDUFB4;UQCR10;NDUFA6;NDUFA13;PSMA5;NDUFAB1;PSMB3;GABARAP;UQCRQ;NDUFB9;CALM3;UBA52;PSMA6;UQCR11;SLC25A5;DCTN3;NDUFA12;PSMA2;NDUFS7;UBB;SOD1;PSMB1;COX5B;BCL2;PARK7;UQCRFS1;NDUFB7;VDAC1;NDUFB10;TUBA1C;NDUFB6;PSMB6;PSMA7;NDUFV2;BCL…
TEMRA_CD8	Amyotrophic lateral sclerosis	0.499366	4.63292	0	90/132	27.54%	COX6C;COX6B1;COX8A;NDUFA2;NDUFB11;COX4I1;NDUFA4;UQCRH;COX7A2;COX7C;NDUFA11;NDUFA1;COX6A1;COX7B;ALYREF;NDUFB1;NDUFA7;UQCRB;COX5A;NDUFA3;NDUFB2;NDUFB3;NDUFS5;NDUFS6;NDUFB4;UQCR10;NDUFA6;NDUFA13;PSMA5;NDUFAB1;PFN1;PSMB3;GABARAP;UQCRQ;NDUFB9;PSMA6;UQCR11;DCTN3;NDUFA12;ACTB;PSMA2;NDUFS7;SOD1;PSMB1;COX5B;BCL2;UQCRFS1;NDUFB7;VDAC1;NDUFB10;TUBA1C;NDUFB6;PSMB6;PSMA7;NDUFV2;BCL2L1;NDUFA8;NDUFS4;HNRNPA1;UQC…
TEMRA_CD8	Thermogenesis	0.541954	4.39121	0	61/86	25.08%	COX6C;COX6B1;COX8A;NDUFA2;NDUFB11;COX4I1;NDUFA4;UQCRH;COX7A2;COX7C;NDUFA11;NDUFA1;COX6A1;COX7B;NDUFB1;NDUFA7;UQCRB;COX5A;NDUFA3;NDUFB2;NDUFB3;NDUFS5;COX17;NDUFS6;NDUFB4;UQCR10;NDUFA6;NDUFA13;NDUFAB1;COX14;UQCRQ;NDUFB9;COA4;UQCR11;NDUFA12;ACTB;NDUFS7;COX5B;UQCRFS1;NDUFB7;NDUFB10;NDUFB6;NDUFV2;NDUFA8;NDUFS4;COA3;UQCRHL;NDUFAF3;RPS6;GNAS;HRAS;SDHB;COX7A2L;ACTG1;NDUFB5;NDUFV3;NDUFS3;NDUFAF4;COA6;NDUF…
TEMRA_CD8	Retrograde endocannabinoid signaling	0.650001	4.1234	0	36/41	26.14%	NDUFA2;NDUFB11;NDUFA4;NDUFA11;NDUFA1;NDUFB1;NDUFA7;NDUFA3;NDUFB2;NDUFB3;NDUFS5;NDUFS6;NDUFB4;NDUFA6;NDUFA13;NDUFAB1;GNG5;NDUFB9;GNB2;NDUFA12;NDUFS7;NDUFB7;NDUFB10;NDUFB6;NDUFV2;NDUFA8;NDUFS4;GNAI2;NDUFB5;NDUFV3;NDUFS3;GNB1;GNGT2;NDUFC1;NDUFS8;NDUFB8
TEMRA_CD8	Herpes simplex virus 1 infection	-0.348254	-3.64919	0	159/209	46.37%	ZNF224;ZNF484;ZNF548;ZNF540;ZNF573;ZNF805;ZNF701;ZNF737;ZNF791;ZNF33B;ZNF589;ZNF83;ZNF181;ZNF12;ZNF248;ZNF519;ZNF555;ZNF564;ZFP14;ZNF30;ZNF324;ZNF709;RNASEL;ZNF552;ZNF675;ZNF41;ZNF721;ZNF700;ZNF829;ZNF7;ZNF420;ZNF211;ZNF624;ZNF14;ZNF431;NXF1;ZNF225;ZNF17;ZNF160;ZNF616;ZNF611;ZNF614;ZNF558;ZNF682;ZNF234;ZNF708;ZNF268;ZNF850;ZNF785;ZNF354B;ZNF441;ZNF841;ZNF778;ZNF566;ZNF253;ZNF136;ZNF569;ZNF570;ZNF…
TEMRA_CD8	Cardiac muscle contraction	0.627219	3.38983	0	18/28	13.88%	COX6C;COX6B1;COX8A;COX4I1;UQCRH;COX7A2;COX7C;COX6A1;COX7B;UQCRB;COX5A;UQCR10;UQCRQ;UQCR11;COX5B;UQCRFS1;TPM4;UQCRHL
TEMRA_CD8	Proteasome	0.597845	3.1987	0	22/28	25.70%	POMP;PSME1;PSMA5;PSMB3;PSMA6;PSMA2;PSMB1;PSMB6;PSMA7;PSME2;PSMD8;PSMB2;PSMB10;PSMD9;PSMD7;PSMC3;PSMD4;PSMB7;PSMB9;PSMC4;PSMB8;PSMA4
TEMRA_CD8	Epstein-Barr virus infection	0.452793	3.10434	0	43/50	42.65%	CALR;VIM;CD3D;NFKBIB;CD3G;BCL2;NFKBIA;CDKN1A;B2M;HLA-C;ISG15;PSMD8;E2F2;BAX;E2F1;CCND3;PSMD7;PSMC3;HLA-A;PSMD4;TRADD;PSMC4;RAC1;TNFAIP3;TP53;RELB;BAK1;CCNE1;CD3E;NCOR2;GADD45A;PSMD14;TRAF3;CYCS;HLA-G;PSMD13;IRF3;IRF7;HLA-DRA;JAK3;ADRM1;BCL2L11;TBK1
TEMRA_CD8	Mitophagy	0.616119	3.01238	0	17/21	25.21%	CSNK2B;TOMM7;FIS1;GABARAP;UBA52;UBB;BCL2L1;RRAS;E2F1;RPS27A;HRAS;CSNK2A2;GABARAPL2;TFE3;OPTN;TP53;PGAM5
TEMRA_CD8	Spliceosome	0.415149	2.76347	0	26/45	24.23%	SNRPF;ALYREF;SF3B5;SNRPD2;SF3B6;ZMAT2;SNRPG;MAGOH;LSM3;SNRPD1;SNRPE;LSM7;PCBP1;BUD31;HNRNPA1;SNRPB;LSM4;TXNL4A;SNRPC;SNRPD3;LSM5;RBM8A;LSM2;PPIL1;SF3B4;SNRPB2
TEMRA_CD8	Measles	0.465212	2.71779	0	26/33	36.22%	CSNK2B;CD3D;NFKBIB;CD3G;BCL2;NFKBIA;BCL2L1;IL2RG;MSN;EIF3H;BAX;CCND3;TRADD;CSNK2A2;FOS;BAD;BBC3;TNFAIP3;TP53;BAK1;CCNE1;CD3E;TRAF3;CYCS;IRF3;IRF7
TEMRA_CD8	Shigellosis	0.35384	2.63171	0	31/65	21.76%	ARPC4;ARPC3;RBX1;CAPNS1;MYL12B;MYL12A;PFN1;PYCARD;GABARAP;UBA52;TNIP1;NFKBIB;ACTB;UBB;BCL2;ARPC2;VDAC1;NFKBIA;BCL2L1;UBE2D2;BAX;DIAPH1;SKP1;RPS27A;GSK3A;TRADD;RHOA;ACTG1;RRAGC;GABARAPL2;ARPC1B
TEMRA_CD8	Human immunodeficiency virus 1 infection	0.355094	2.62876	0	32/62	24.50%	CFL1;RBX1;CALR;CD3D;GNG5;CALM3;GNB2;AP1S1;CD3G;BCL2;RNF7;NFKBIA;RAC2;BCL2L1;B2M;GNAI2;HLA-C;BST2;BAX;CALM1;APOBEC3H;SKP1;HRAS;HLA-A;TRADD;FOS;APOBEC3C;BAD;RAC1;GNB1;GNGT2;CCNB1
TEMRA_CD8	Viral carcinogenesis	0.396679	2.62189	0	33/43	38.57%	MAPKAPK2;NFKBIA;RANBP1;CDKN1A;PKM;HLA-C;BAX;CCND3;HRAS;YWHAE;HLA-A;TRADD;RHOA;CDKN2A;BAD;RAC1;GTF2A2;TP53;CDC42;SCRIB;CHEK1;BAK1;CCNE1;TRAF3;YWHAB;MRPS18B;HLA-G;PMAIP1;IRF3;YWHAQ;IRF7;GTF2E2;JAK3
TEMRA_CD8	Apoptosis	0.398425	2.46745	0.000500667	29/36	41.61%	ACTB;BCL2;NFKBIA;TUBA1C;BCL2L1;BAX;HRAS;NTRK1;TRADD;ACTG1;FOS;BAD;BBC3;TP53;BAK1;TUBA1A;BIRC5;TUBA1B;GADD45A;CYCS;TUBA4A;LMNB2;PMAIP1;GZMB;CTSB;LMNA;CTSS;MAP2K2;BCL2L11
TEMRA_CD8	Protein processing in endoplasmic reticulum	0.366411	2.46158	0.000479805	30/47	30.74%	SEC61G;RBX1;CALR;SEC61B;DAD1;SSR2;SSR4;BCL2;ERP29;UBE2D2;BCAP31;BAX;PPP1R15A;HSP90AA1;SKP1;HYOU1;SEC13;FBXO6;DNAJB11;BAG1;DNAJB12;HSPBP1;RAD23A;HSP90AB1;SIL1;BAK1;UBXN1;SYVN1;RNF5;HSPA5
TEMRA_CD8	Small cell lung cancer	0.530125	2.45918	0.000526415	15/18	32.36%	CKS1B;BCL2;NFKBIA;CKS2;CDKN1A;BCL2L1;E2F2;BAX;E2F1;TP53;BAK1;CCNE1;GADD45A;TRAF3;CYCS
TEMRA_CD8	Kaposi sarcoma-associated herpesvirus infection	0.352925	2.33899	0.00221449	32/48	36.22%	GNG5;GABARAP;MAPKAPK2;CALM3;UBA52;GNB2;UBB;NFKBIA;CDKN1A;HLA-C;E2F2;BAX;E2F1;CALM1;RPS27A;HRAS;HLA-A;TRADD;FOS;GABARAPL2;RAC1;GNB1;GNGT2;ZFP36;TP53;TICAM1;BAK1;TRAF3;CYCS;HLA-G;IRF3;IRF7
TEMRA_CD8	Necroptosis	0.413697	2.30462	0.00268082	22/29	38.57%	PPIA;CHMP2A;PYCARD;SLC25A5;FTH1;BCL2;VDAC1;CHMP1A;BAX;HSP90AA1;CHMP4A;TRADD;FTL;TNFAIP3;PGAM5;TICAM1;HSP90AB1;CHMP2B;CHMP5;CHMP1B;VDAC2;JAK3
TEMRA_CD8	Antigen processing and presentation	0.481729	2.27147	0.00334885	17/19	41.72%	CALR;PSME1;B2M;PSME2;HLA-C;IFI30;HSP90AA1;HLA-A;RFXANK;HSP90AB1;HSPA5;CD74;HLA-G;HLA-DRA;CTSB;CTSS;IFNG
TEMRA_CD8	Fluid shear stress and atherosclerosis	0.390591	2.23359	0.00431116	20/32	29.51%	TXN;GSTO1;SUMO3;CALM3;SUMO2;ACTB;BCL2;RAC2;KLF2;GSTP1;HSP90AA1;CALM1;RHOA;ACTG1;FOS;RAC1;TP53;HSP90AB1;SUMO1;DUSP1
TEMRA_CD8	Cell cycle	0.354078	2.21018	0.00542866	26/41	32.22%	RBX1;ANAPC11;CDKN1A;CDC6;PCNA;E2F2;E2F1;CCND3;SKP1;PTTG1;CDKN2C;YWHAE;TFDP1;SMC1A;CDKN2A;MAD2L2;ESPL1;CDC25B;CCNB1;TP53;CDC45;CHEK1;CCNE1;TGFB1;GADD45A;YWHAB
TEMRA_CD8	Pathways in cancer	0.261469	2.19944	0.00557193	50/95	32.44%	RBX1;GSTO1;GNG5;CALM3;CKS1B;FLT3LG;GNB2;BCL2;NFKBIA;CKS2;CDKN1A;RAC2;BCL2L1;GSTP1;IL2RG;GNAI2;E2F2;BAX;E2F1;CCND3;HSP90AA1;CALM1;SKP1;GNAS;HRAS;NTRK1;TPM3;RHOA;CDKN2A;FOS;BAD;RAC1;BBC3;GNB1;GNGT2;ELK1;TP53;DVL1;FH;CDC42;HSP90AB1;BAK1;CCNE1;CXCR4;TGFB1;BIRC5;GADD45A;TRAF3;CYCS;VEGFB
TEMRA_CD8	Salmonella infection	0.27646	2.15946	0.00740271	32/77	23.51%	TXN;ARPC4;ARPC3;DYNLRB1;S100A10;GAPDH;MYL12B;MYL12A;PFN1;PYCARD;DYNLL1;DCTN3;ACTB;BCL2;BRK1;ARPC2;NFKBIA;TUBA1C;ARL8A;RRAS;ANXA2;BAX;HSP90AA1;SKP1;HRAS;TRADD;RHOA;ACTG1;FOS;ARPC1B;RAC1;RPS3
TEMRA_CD8	Protein export	0.632816	2.13392	0.00907268	6/9	11.47%	SEC61G;SEC61B;SPCS1;IMMP1L;SEC11A;SRP14
TEMRA_CD8	Spinocerebellar ataxia	0.349413	2.11911	0.00996705	23/36	32.36%	PSMA5;PSMB3;PSMA6;SLC25A5;PSMA2;PSMB1;VDAC1;PSMB6;PSMA7;PSMD8;PSMB2;PSMD9;PSMD7;PSMC3;PSMD4;PSMB7;CIC;PSMC4;PSMA4;ATP2A2;PSMD14;PSMB4;CYCS
TEMRA_CD8	DNA replication	0.62155	2.1027	0.0106693	6/9	16.45%	RPA3;RNASEH2B;POLE4;SSBP1;PCNA;POLD4
TEMRA_CD8	Human cytomegalovirus infection	0.295602	2.06124	0.014714	25/52	24.94%	CALR;GNG5;CALM3;GNB2;NFKBIA;CDKN1A;RAC2;B2M;GNAI2;HLA-C;E2F2;BAX;E2F1;CALM1;GNAS;HRAS;HLA-A;TRADD;RHOA;CDKN2A;RAC1;GNB1;GNGT2;ELK1;TP53
TEMRA_CD8	Phagosome	0.341847	2.03913	0.0168506	21/34	33.04%	SEC61G;CALR;SEC61B;ATP6V0E1;ATP6V1F;ACTB;ATP6V0C;TUBA1C;HLA-C;CORO1A;HLA-A;ACTG1;ATP6V1E1;RAC1;TUBB4B;LAMP1;ATP6V1G1;TUBA1A;TUBA1B;TUBA4A;HLA-G
TEMRA_CD8	Human T-cell leukemia virus 1 infection	0.272848	2.01144	0.0203033	34/66	30.47%	CALR;ANAPC11;CD3D;SLC25A5;CD3G;VDAC1;NFKBIA;RANBP1;CDKN1A;BCL2L1;B2M;IL2RG;HLA-C;E2F2;BAX;E2F1;CCND3;FDPS;PTTG1;RAN;CDKN2C;HRAS;HLA-A;CDKN2A;FOS;ESPL1;ELK1;ZFP36;TP53;RELB;CHEK1;CCNE1;CD3E;TGFB1
TEMRA_CD8	Hematopoietic cell lineage	0.61893	2.00883	0.0200358	8/8	38.24%	CD3D;FLT3LG;CD37;CD3G;CD3E;CD2;CD38;HLA-DRA
TEMRA_CD8	Vibrio cholerae infection	0.438285	1.99467	0.0219614	10/18	20.83%	SEC61G;SEC61B;KDELR1;ATP6V0E1;ATP6V1F;ACTB;ATP6V0C;GNAS;ACTG1;ATP6V1E1
TEMRA_CD8	Morphine addiction	0.581144	1.95588	0.0292497	7/9	23.79%	GNG5;ARRB2;GNB2;GNAI2;GNAS;GNB1;GNGT2
Tfh	Parkinson disease	0.607137	4.4243	0	94/140	19.10%	TXN;COX6A1;COX7B;COX5A;PSMB6;COX6C;PARK7;UQCR10;COX6B1;COX8A;NDUFA13;PSMB3;PSMA5;COX7A2;PSMA6;NDUFB9;NDUFA6;NDUFB2;NDUFB3;UBE2L6;UBB;NDUFA9;NDUFA7;UQCRH;NDUFA4;NDUFA1;PSMB2;PSMA2;PSMD8;PSMA4;PSMB1;NDUFV2;UQCRFS1;NDUFA8;NDUFA2;VDAC1;NDUFS5;NDUFAB1;SLC25A5;NDUFS6;PSMD7;NDUFB5;COX7A2L;PSMC4;NDUFA11;PSMD13;NDUFB11;PSMD14;GNAI2;PSMA7;PSMB7;PSMD9;COX5B;PSMD4;NDUFS3;NDUFB6;UQCRQ;NDUFB8;UBE2L3;PSMC3;PSMC…
Tfh	Prion disease	0.571305	4.13046	0	93/137	23.26%	COX6A1;COX7B;COX5A;PSMB6;COX6C;UQCR10;COX6B1;COX8A;NDUFA13;PSMB3;PSMA5;COX7A2;PSMA6;NDUFB9;NDUFA6;NDUFB2;NDUFB3;NDUFA9;NDUFA7;UQCRH;NDUFA4;NDUFA1;PSMB2;PSMA2;PSMD8;PSMA4;PSMB1;NDUFV2;UQCRFS1;NDUFA8;NDUFA2;VDAC1;NDUFS5;NDUFAB1;SLC25A5;NDUFS6;PSMD7;NDUFB5;COX7A2L;PSMC4;NDUFA11;CYBA;PSMD13;NDUFB11;PSMD14;PSMA7;PSMB7;PSMD9;COX5B;PSMD4;NDUFS3;NDUFB6;UQCRQ;NDUFB8;PSMC3;PSMC2;NDUFB10;NDUFB7;NDUFA12;NDUF…
Tfh	Oxidative phosphorylation	0.63895	4.09072	0	49/79	11.06%	COX6A1;COX7B;COX5A;COX6C;UQCR10;COX6B1;COX8A;NDUFA13;COX7A2;NDUFB9;NDUFA6;NDUFB2;NDUFB3;NDUFA9;NDUFA7;UQCRH;NDUFA4;ATP6V0E1;COX17;ATP6V1E1;NDUFA1;NDUFV2;UQCRFS1;NDUFA8;NDUFA2;NDUFS5;NDUFAB1;NDUFS6;ATP6V1F;NDUFB5;COX7A2L;NDUFA11;NDUFB11;COX5B;ATP6V0D1;NDUFS3;NDUFB6;UQCRQ;NDUFB8;NDUFB10;NDUFB7;NDUFA12;NDUFB4;UQCR11;COX4I1;SDHB;UQCRC2;NDUFA3;COX7C
Tfh	Huntington disease	0.540622	4.02586	0	84/159	14.09%	COX6A1;COX7B;COX5A;PSMB6;COX6C;UQCR10;COX6B1;COX8A;NDUFA13;PSMB3;PSMA5;COX7A2;PSMA6;NDUFB9;NDUFA6;NDUFB2;NDUFB3;NDUFA9;NDUFA7;UQCRH;NDUFA4;NDUFA1;PSMB2;PSMA2;PSMD8;PSMA4;PSMB1;NDUFV2;UQCRFS1;NDUFA8;NDUFA2;VDAC1;NDUFS5;NDUFAB1;SLC25A5;NDUFS6;PSMD7;POLR2K;NDUFB5;COX7A2L;AP2S1;DCTN3;PSMC4;NDUFA11;PSMD13;NDUFB11;PSMD14;PSMA7;PSMB7;PSMD9;COX5B;PSMD4;NDUFS3;NDUFB6;UQCRQ;NDUFB8;PSMC3;PSMC2;NDUFB10;NDUFB…
Tfh	Proteasome	0.692263	3.78071	0	33/42	18.16%	POMP;PSME2;PSMB6;PSMB3;PSMA5;PSME1;PSMA6;PSMB2;PSMA2;PSMD8;PSMA4;PSMB1;PSMB9;PSMB8;PSMD7;PSMC4;PSMD13;PSMD14;PSMA7;PSMB7;PSMD9;PSMB10;PSMD4;PSMC3;PSMC2;PSMC1;ADRM1;PSMD11;PSMA1;PSMF1;PSMB5;PSME3;PSMB4
Tfh	Diabetic cardiomyopathy	0.561378	3.77892	0	55/97	15.52%	COX6A1;COX7B;COX5A;COX6C;UQCR10;COX6B1;COX8A;NDUFA13;COX7A2;NDUFB9;NDUFA6;NDUFB2;NDUFB3;NDUFA9;NDUFA7;UQCRH;NDUFA4;NDUFA1;NDUFV2;UQCRFS1;GAPDH;NDUFA8;NDUFA2;VDAC1;NDUFS5;NDUFAB1;SLC25A5;NDUFS6;NDUFB5;COX7A2L;NDUFA11;CYBA;NDUFB11;PPP1CA;COX5B;NDUFS3;NDUFB6;UQCRQ;NDUFB8;NDUFB10;NDUFB7;NDUFA12;PPP1CC;NDUFB4;UQCR11;COX4I1;SDHB;UQCRC2;NDUFA3;COX7C;PPIF;NDUFS7;NDUFS8;MPC2;PARP1
Tfh	Alzheimer disease	0.484253	3.68624	0	84/177	15.05%	COX6A1;COX7B;COX5A;PSMB6;COX6C;UQCR10;COX6B1;COX8A;NDUFA13;PSMB3;PSMA5;COX7A2;PSMA6;NDUFB9;NDUFA6;NDUFB2;PSENEN;NDUFB3;NDUFA9;NDUFA7;UQCRH;NDUFA4;NDUFA1;PSMB2;PSMA2;PSMD8;PSMA4;PSMB1;NDUFV2;UQCRFS1;GAPDH;NDUFA8;NDUFA2;VDAC1;NDUFS5;NDUFAB1;SLC25A5;NDUFS6;PSMD7;CDK5;NDUFB5;FAS;COX7A2L;PSMC4;NDUFA11;PSMD13;NDUFB11;PSMD14;PSMA7;PSMB7;PSMD9;COX5B;PSMD4;NDUFS3;NDUFB6;UQCRQ;NDUFB8;PSMC3;PSMC2;CALM3;HSD1…
Tfh	Amyotrophic lateral sclerosis	0.477901	3.67087	0	104/190	22.26%	COX6A1;COX7B;COX5A;PSMB6;COX6C;UQCR10;COX6B1;COX8A;NDUFA13;PSMB3;PSMA5;COX7A2;PSMA6;NDUFB9;NDUFA6;PFN1;NDUFB2;NDUFB3;NDUFA9;NDUFA7;UQCRH;NDUFA4;NDUFA1;ALYREF;PSMB2;PSMA2;PSMD8;PSMA4;PSMB1;NDUFV2;UQCRFS1;NDUFA8;NDUFA2;VDAC1;NDUFS5;NDUFAB1;NDUFS6;PSMD7;NDUFB5;COX7A2L;TANK;DCTN3;PSMC4;NDUFA11;RAB8A;PSMD13;NDUFB11;PSMD14;PSMA7;PSMB7;PSMD9;COX5B;PSMD4;NDUFS3;NDUFB6;UQCRQ;NDUFB8;PSMC3;PSMC2;NDUFB10;NDU…
Tfh	Non-alcoholic fatty liver disease	0.550162	3.62077	0	46/91	11.06%	COX6A1;COX7B;COX5A;COX6C;UQCR10;COX6B1;COX8A;NDUFA13;COX7A2;NDUFB9;NDUFA6;NDUFB2;NDUFB3;NDUFA9;NDUFA7;UQCRH;NDUFA4;NDUFA1;NDUFV2;UQCRFS1;NDUFA8;NDUFA2;NDUFS5;NDUFAB1;NDUFS6;NDUFB5;FAS;COX7A2L;NDUFA11;NDUFB11;PRKAG1;COX5B;NDUFS3;NDUFB6;UQCRQ;NDUFB8;NDUFB10;NDUFB7;NDUFA12;NDUFB4;UQCR11;COX4I1;SDHB;UQCRC2;NDUFA3;COX7C
Tfh	Thermogenesis	0.531823	3.61588	0	54/104	13.96%	COX6A1;COX7B;COX5A;COX6C;UQCR10;COX6B1;COX8A;NDUFA13;COX7A2;NDUFB9;NDUFA6;NDUFB2;NDUFB3;NDUFA9;NDUFA7;UQCRH;NDUFA4;COX17;NDUFA1;COX14;NDUFV2;UQCRFS1;NDUFA8;NDUFA2;NDUFS5;COA3;NDUFAB1;NDUFS6;NDUFB5;COX7A2L;NDUFA11;NDUFB11;PRKAG1;COA6;COX5B;NDUFS3;RHEB;NDUFB6;UQCRQ;NDUFB8;NDUFB10;NDUFB7;NDUFA12;NDUFB4;UQCR11;COX4I1;SDHB;UQCRC2;NDUFA3;COX7C;ACTB;NDUFS7;COA4;NDUFS8
Tfh	Pathways of neurodegeneration	0.453188	3.57426	0	95/219	13.96%	COX6A1;COX7B;COX5A;PSMB6;COX6C;PARK7;UQCR10;COX6B1;COX8A;NDUFA13;PSMB3;PSMA5;COX7A2;PSMA6;NDUFB9;NDUFA6;NDUFB2;NDUFB3;UBE2L6;UBB;NDUFA9;NDUFA7;UQCRH;NDUFA4;NDUFA1;PSMB2;PSMA2;PSMD8;PSMA4;PSMB1;NDUFV2;UQCRFS1;NDUFA8;NDUFA2;VDAC1;NDUFS5;NDUFAB1;SLC25A5;NDUFS6;PSMD7;CDK5;NDUFB5;FAS;COX7A2L;TANK;DCTN3;PSMC4;NDUFA11;RAB8A;PSMD13;NDUFB11;PSMD14;PSMA7;PSMB7;PSMD9;COX5B;PSMD4;NDUFS3;NDUFB6;UQCRQ;NDUFB8;U…
Tfh	Retrograde endocannabinoid signaling	0.590503	3.35064	0	31/53	13.96%	NDUFA13;NDUFB9;NDUFA6;NDUFB2;NDUFB3;NDUFA9;NDUFA7;NDUFA4;NDUFA1;NDUFV2;NDUFA8;NDUFA2;GNG5;NDUFS5;NDUFAB1;NDUFS6;NDUFB5;NDUFA11;NDUFB11;GNAI2;NDUFS3;NDUFB6;NDUFB8;NDUFB10;NDUFB7;NDUFA12;NDUFB4;GNG4;NDUFA3;NDUFS7;NDUFS8
Tfh	Cardiac muscle contraction	0.640309	3.17342	0	19/30	11.89%	COX6A1;COX7B;COX5A;COX6C;UQCR10;COX6B1;COX8A;COX7A2;UQCRH;TPM3;UQCRFS1;COX7A2L;COX5B;UQCRQ;UQCR11;COX4I1;UQCRC2;COX7C;TPM4
Tfh	Epstein-Barr virus infection	0.461624	3.13123	0	83/101	43.28%	B2M;CD3D;PSMD8;ISG15;PSMD7;FAS;PSMC4;TRADD;PSMD13;PSMD14;PSMD4;CIR1;HLA-DRA;PSMC3;PSMC2;GADD45G;CALR;CD3E;HLA-DPA1;HLA-DRB1;STAT1;OAS1;MYD88;TAP1;E2F2;IRF7;PDIA3;PSMC1;HLA-DPB1;DDX58;OAS2;ADRM1;CXCL10;HLA-C;PSMD11;TBK1;NFKBIA;BAK1;IKBKG;SAP30;CYCS;CD58;NFKBIB;IRF9;CASP3;HLA-DMA;CD3G;CASP9;BAX;EIF2AK2;CDKN1A;HLA-DRB5;NFKBIE;OAS3;PSMC5;FADD;SNW1;GADD45A;E2F1;PSMD3;PSMD6;HLA-A;STAT2;TAPBP;RAC1;CCNE1…
Tfh	Ribosome	0.551809	3.09449	0	31/48	22.61%	RPL36AL;RPL26L1;MRPL14;MRPL27;MRPL33;MRPL22;MRPL21;MRPL10;MRPL13;MRPL24;MRPL11;MRPS15;MRPS11;MRPL1;MRPL15;MRPL34;MRPL20;RPS27L;MRPL28;MRPS12;MRPS16;MRPL16;MRPL12;MRPL36;MRPS18A;MRPS18C;MRPS7;MRPL18;RPS26;MRPL2;MRPL3
Tfh	Influenza A	0.431958	2.77377	0	46/80	26.43%	TNFSF10;FDPS;VDAC1;SLC25A5;PYCARD;KPNA2;FAS;TRADD;HLA-DRA;HLA-DPA1;HLA-DRB1;STAT1;OAS1;MYD88;MX1;CASP1;IRF7;HLA-DPB1;DDX58;OAS2;CXCL10;RAB11A;ACTB;TBK1;NFKBIA;IFIH1;BAK1;IKBKG;EIF2S1;CYCS;MX2;NFKBIB;RSAD2;TLR3;IRF9;CASP3;HLA-DMA;NXT1;ACTG1;CASP9;BAX;EIF2AK2;HLA-DRB5;PML;CALCOCO2;OAS3
Tfh	Spinocerebellar ataxia	0.437561	2.72636	0	28/69	12.86%	PSMB6;PSMB3;PSMA5;PSMA6;PSMB2;PSMA2;PSMD8;PSMA4;PSMB1;VDAC1;SLC25A5;PSMD7;PSMC4;PSMD13;PSMD14;PSMA7;PSMB7;PSMD9;PSMD4;PSMC3;PSMC2;BECN1;NRBF2;PSMC1;ADRM1;PSMD11;PPIF;PSMA1
Tfh	Spliceosome	0.433747	2.68751	0	63/71	49.64%	LSM3;ALYREF;SNRPG;SF3B6;BUD31;SNRPC;SNRPE;SNRPD1;SNRPD2;SNRPB;SF3B4;ZMAT2;SNRPB2;LSM2;RBM8A;SF3B5;TXNL4A;LSM7;BCAS2;CWC15;CTNNBL1;SNU13;SYF2;PUF60;SLU7;LSM6;LSM5;MAGOH;HNRNPC;HSPA8;USP39;CDC5L;CCDC12;SNRPF;LSM4;SF3B2;PRPF31;EIF4A3;SNW1;SNRNP27;U2AF1L4;PRPF40A;PQBP1;SF3A3;SF3A1;WBP11;SRSF9;PPIE;U2SURP;PPIL1;HNRNPM;SNRPD3;SF3A2;ISY1;SNRNP40;EFTUD2;TRA2B;RBM22;SRSF4;RP9;PCBP1;THOC3;HNRNPK
Tfh	Rheumatoid arthritis	0.54481	2.43957	0.000114145	23/25	41.05%	ATP6V0E1;ATP6V1E1;ATP6V1F;ATP6V0D1;LTB;HLA-DRA;HLA-DPA1;HLA-DRB1;HLA-DPB1;ATP6V1D;ATP6V0B;ATP6V0C;FLT1;HLA-DMA;TNFSF13B;ATP6AP1;HLA-DRB5;ATP6V1G1;CD80;ACP5;ATP6V1A;HLA-DQA1;ATP6V1B2
Tfh	Measles	0.404309	2.42974	0.000108438	45/60	42.21%	IL2RG;CD3D;FAS;TRADD;CD3E;STAT1;OAS1;MYD88;MX1;BCL2L1;IRF7;DDX58;OAS2;TBK1;NFKBIA;IFIH1;BAK1;IKBKG;EIF2S1;CYCS;MX2;NFKBIB;CSNK2B;IRF9;CASP3;HSPA8;CD3G;BAD;CASP9;BAX;EIF2AK2;OAS3;MSN;FADD;RAB9A;STAT2;CCNE1;IKBKE;RELA;BID;CCND3;ADAR;RCHY1;TP53;IRF3
Tfh	Hepatitis C	0.388847	2.4172	0.000103274	38/72	24.61%	YWHAE;YWHAQ;FAS;TRADD;YWHAH;LDLR;CD81;STAT1;OAS1;MX1;E2F2;IRF7;DDX58;OAS2;CXCL10;TBK1;NFKBIA;IFIT1;BAK1;IKBKG;EIF2S1;CYCS;MX2;RSAD2;PSME3;TLR3;IRF9;CASP3;PPP2R1A;PPP2CA;BAD;CASP9;YWHAB;BAX;YWHAZ;ARAF;EIF2AK2;CDKN1A
Tfh	Antigen processing and presentation	0.472487	2.39876	0.00019716	19/36	20.19%	PSME2;PSME1;B2M;CD74;IFI30;CTSS;HLA-DRA;CALR;HLA-DPA1;HLA-DRB1;TAP1;PDIA3;HLA-DPB1;HLA-C;HSPA5;RFXANK;PSME3;HSPA8;HLA-DMA
Tfh	Cell cycle	0.393061	2.36159	0.000282881	52/66	44.59%	RBX1;PTTG1;ANAPC11;YWHAE;YWHAQ;TFDP1;YWHAH;PCNA;SKP1;GADD45G;CDKN2A;E2F2;ANAPC10;CDKN2C;CDC26;CDK7;CCNB2;MAD2L1;MCM3;CDK1;MCM6;MAD2L2;WEE1;YWHAB;YWHAZ;CCNB1;BUB1;CDKN1A;CDC45;CHEK1;MCM4;CDC6;GADD45A;E2F1;ORC3;CCNE1;DBF4;TTK;ANAPC13;BUB1B;CCND3;CDKN2D;RAD21;GADD45B;TP53;MYC;MCM2;CCNH;MCM5;CDC20;CDKN2B;CCNA2
Tfh	Phagosome	0.391184	2.34024	0.00036146	46/61	43.28%	SEC61B;ATP6V0E1;ATP6V1E1;ATP6V1F;CTSS;SEC61G;CYBA;ATP6V0D1;HLA-DRA;CALR;HLA-DPA1;HLA-DRB1;TAP1;HLA-DPB1;TUBA1C;HLA-C;ACTB;ATP6V1D;ATP6V0B;CORO1A;ATP6V0C;HLA-DMA;ACTG1;STX18;RAB7A;LAMP1;TUBB4B;ATP6AP1;HLA-DRB5;DYNC1LI1;RAB5A;DYNC1I2;RAB5C;ATP6V1G1;NCF4;HLA-A;RAC1;LAMP2;ATP6V1A;HLA-DQA1;ATP6V1B2;TUBB;TUBA1A;TUBA1B;HLA-G;HLA-E
Tfh	Viral carcinogenesis	0.357912	2.28067	0.000867503	56/78	44.59%	YWHAE;YWHAQ;RANBP1;TRADD;YWHAH;ATP6V0D1;PKM;MRPS18B;GTF2A2;GTF2E2;CDKN2A;IRF7;PSMC1;HLA-C;PMAIP1;NFKBIA;BAK1;IKBKG;SP100;RHOA;CDK1;IRF9;CASP3;BAD;YWHAB;BAX;YWHAZ;VDAC3;CREB3;EIF2AK2;CDKN1A;MAPKAPK2;CHEK1;SNW1;GTF2H1;HRAS;ATF4;HLA-A;RAC1;CCNE1;RELA;HDAC9;GTF2E1;CCND3;RBPJ;NRAS;TRAF2;TP53;HDAC3;IRF3;SND1;HLA-G;HLA-E;CDC20;CDKN2B;CCNA2
Tfh	Cytosolic DNA-sensing pathway	0.486068	2.26826	0.000917551	18/27	25.91%	PYCARD;POLR2K;AIM2;POLR3K;CASP1;IRF7;DDX58;CXCL10;TBK1;NFKBIA;POLR2F;IKBKG;TREX1;NFKBIB;POLR2L;ZBP1;POLR3GL;POLR2E
Tfh	Protein processing in endoplasmic reticulum	0.347358	2.26651	0.000963892	64/84	47.77%	RBX1;SEC61B;PDIA6;DNAJB11;DAD1;FBXO6;SEC61G;SSR4;SKP1;BAG1;CALR;ERP29;BCAP31;RNF5;LMAN2;RPN1;SEC13;HERPUD1;PDIA3;RPN2;VCP;HSPA5;BAK1;EIF2S1;DDOST;PDIA4;HSPA8;SIL1;BAX;CAPN2;OS9;EIF2AK2;UBE2D2;SSR2;LMAN1;SEC23B;DNAJA1;RAD23A;HYOU1;PPP1R15A;HSPBP1;DNAJC1;ATF4;NSFL1C;UBE2D3;DNAJB12;EDEM2;UBQLN1;P4HB;PREB;DERL2;SSR3;TRAF2;SEC24D;NGLY1;UBQLN2;DERL1;EIF2AK1;HSP90AA1;TRAM1;CAPN1;ERLEC1;XBP1;STUB1
Tfh	Protein export	0.614885	2.24179	0.0013942	9/14	16.45%	SEC61B;SEC11C;SPCS2;SEC61G;SEC11A;SRP19;SRP14;HSPA5;SPCS1
Tfh	Human T-cell leukemia virus 1 infection	0.342863	2.23013	0.0014583	63/85	47.39%	PTTG1;IL2RG;B2M;CD3D;ANAPC11;FDPS;VDAC1;SLC25A5;RANBP1;RAN;HLA-DRA;CALR;CD3E;HLA-DPA1;HLA-DRB1;BCL2L1;CDKN2A;E2F2;ANAPC10;HLA-DPB1;CDKN2C;CDC26;HLA-C;NFKBIA;CCNB2;IKBKG;MAD2L1;LTA;IL15RA;HLA-DMA;CD3G;BAX;VDAC3;CREB3;CDKN1A;HLA-DRB5;CHEK1;E2F1;HRAS;VDAC2;ATF4;HLA-A;CCNE1;LCK;RELA;BUB1B;RELB;CCND3;PPP3CB;HLA-DQA1;NRAS;TP53;MYC;HLA-G;HLA-E;CDC20;CDKN2B;CCNA2;IL1R1;AKT1;GPS2;CHUK;CRTC2
Tfh	Synaptic vesicle cycle	0.501075	2.22109	0.00151813	12/22	20.00%	ATP6V0E1;ATP6V1E1;ATP6V1F;NAPA;AP2S1;ATP6V0D1;AP2M1;CLTB;CLTA;ATP6V1D;ATP6V0B;ATP6V0C
Tfh	NOD-like receptor signaling pathway	0.345792	2.18755	0.0020988	46/79	36.28%	TXN;CARD16;VDAC1;PYCARD;YWHAE;TANK;CYBA;CARD17;AIM2;TRIP6;CASP4;GBP1;IFI16;STAT1;OAS1;MYD88;BCL2L1;CASP1;GBP4;IRF7;GBP2;OAS2;TBK1;NFKBIA;IKBKG;RBCK1;RHOA;NFKBIB;TXN2;IRF9;GBP5;GABARAP;VDAC3;GSDMD;SUGT1;OAS3;FADD;BRCC3;ATG5;RIPK3;VDAC2;STAT2;TICAM1;IKBKE;RELA;CARD6
Tfh	Toxoplasmosis	0.399592	2.15072	0.00318536	21/43	21.64%	LY96;GNAI2;LDLR;HLA-DRA;HLA-DPA1;HLA-DRB1;STAT1;MYD88;BCL2L1;HLA-DPB1;PPIF;NFKBIA;IKBKG;CYCS;NFKBIB;SOCS1;CASP3;HSPA8;HLA-DMA;BAD;CASP9
Tfh	RNA degradation	0.410799	2.14782	0.00318742	18/37	22.40%	ENO1;LSM3;LSM1;BTG3;PFKP;LSM2;LSM7;DCPS;EXOSC7;EXOSC1;PNPT1;LSM6;WDR61;EXOSC9;LSM5;EXOSC5;DCP1B;BTG1
Tfh	Human immunodeficiency virus 1 infection	0.314953	2.13921	0.00325314	39/97	22.57%	RBX1;CFL1;B2M;CD3D;GNG5;BST2;FAS;TRADD;GNAI2;CALM3;SKP1;APOBEC3C;CALR;CD3E;APOBEC3H;GNG4;MYD88;TAP1;BCL2L1;APOBEC3G;PDIA3;HLA-C;TBK1;NFKBIA;CALM2;BAK1;CCNB2;IKBKG;CALM1;CYCS;CDK1;RAC2;CASP3;CD3G;BAD;WEE1;CASP9;BAX;CCNB1
Tfh	Tight junction	0.368608	2.1238	0.00399671	24/55	21.26%	ARPC3;MYL6;MYL12B;ARPC2;MYL12A;HCLS1;RAB8A;PRKAG1;MYL6B;PCNA;WAS;EZR;ARPC1B;TUBA1C;ACTB;ARPC5L;VASP;RHOA;ARPC1A;ACTR3;PPP2R1A;YBX3;PPP2CA;ACTG1
Tfh	Oocyte meiosis	0.369786	2.11219	0.00430739	27/50	28.15%	RBX1;PTTG1;ANAPC11;YWHAE;YWHAQ;PPP1CA;YWHAH;CALM3;SKP1;PPP1CC;ANAPC10;CDC26;CALM2;CCNB2;MAD2L1;CALM1;CDK1;PPP2R1A;PPP2CA;MAD2L2;YWHAB;YWHAZ;CCNB1;BUB1;AURKA;PPP2R5C;REC8
Tfh	Tuberculosis	0.350658	2.11087	0.00424959	33/63	28.05%	CD74;TRADD;CTSS;ATP6V0D1;HLA-DRA;CALM3;HLA-DPA1;HLA-DRB1;STAT1;MYD88;HLA-DPB1;CALM2;CALM1;RFXANK;CYCS;ATP6V0B;RHOA;LSP1;CORO1A;CASP3;ATP6V0C;HLA-DMA;BAD;CASP9;RAB7A;BAX;LAMP1;ATP6AP1;HLA-DRB5;NFYC;RAB5A;FADD;RAB5C
Tfh	Salmonella infection	0.304587	2.10386	0.00439459	50/112	28.05%	TXN;ARPC3;PFN1;MYL12B;ANXA2;TNFSF10;DYNLRB1;GAPDH;ARPC2;MYL12A;DYNLL1;LY96;PYCARD;DCTN3;TRADD;BRK1;CASP4;SKP1;ARPC1B;MYD88;S100A10;CASP1;ARL8A;TUBA1C;ACTB;DYNLT1;NFKBIA;BAK1;ARPC5L;IKBKG;CYCS;RHOA;TXN2;ARPC1A;ACTR3;CASP3;ACTG1;RAB7A;BAX;TUBB4B;ARPC5;CASP7;GSDMD;ARPC4;DYNC1LI1;RAB5A;FADD;DYNC1I2;ELMO2;RAB5C
Tfh	Systemic lupus erythematosus	0.557713	2.08925	0.00503263	10/14	25.08%	SNRPD1;TRIM21;SNRPB;HLA-DRA;HLA-DPA1;HLA-DRB1;HLA-DPB1;SSB;HLA-DMA;HLA-DRB5
Tfh	RNA transport	0.329374	2.07787	0.00547611	38/71	32.68%	EIF3I;ALYREF;SUMO3;SAP18;SUMO1;RAN;THOC7;RBM8A;POP4;SEC13;SUMO2;PHAX;GEMIN7;DDX19B;EIF2S1;EIF2S2;NUP93;NUP37;MAGOH;EIF3G;NXT1;EIF5B;RPP25;POP7;EIF3D;EIF2B1;UBE2I;STRAP;RPP25L;GEMIN6;EIF4A3;RNPS1;EIF3J;EIF2B2;KPNB1;EIF4EBP1;EIF3A;CLNS1A
Tfh	Ribosome biogenesis in eukaryotes	0.402811	2.06671	0.00597731	33/38	50.85%	NOP10;EIF6;NHP2;RAN;POP4;REXO2;SNU13;NOB1;CSNK2B;GTPBP4;NXT1;GNL2;RPP25;POP7;FBL;RPP25L;AK6;UTP18;GNL3;RPP38;EMG1;RIOK1;NXT2;IMP3;NOP58;NOP56;FCF1;XRN2;UTP6;IMP4;MPHOSPH10;GAR1;RCL1
Tfh	Vibrio cholerae infection	0.449662	2.06479	0.00588663	14/24	24.32%	SEC61B;ATP6V0E1;ATP6V1E1;ATP6V1F;SEC61G;ATP6V0D1;ACTB;ATP6V1D;ATP6V0B;PDIA4;GNAS;ATP6V0C;ACTG1;ATP6AP1
Tfh	Hematopoietic cell lineage	0.443684	2.03738	0.00743934	15/26	25.27%	CD59;CD3D;HLA-DRA;CD3E;HLA-DPA1;HLA-DRB1;CD38;HLA-DPB1;CD2;IL7;FLT3LG;HLA-DMA;CD3G;HLA-DRB5;CD7
Tfh	p53 signaling pathway	0.40753	2.01672	0.00899542	27/34	41.77%	FAS;GADD45G;BCL2L1;CDKN2A;SHISA5;PMAIP1;CCNB2;CYCS;CDK1;CASP3;CASP9;BAX;CCNB1;CD82;EI24;CDKN1A;RRM2;CHEK1;GADD45A;CCNE1;BID;CCND3;SIVA1;GADD45B;RCHY1;GTSE1;TP53
Tfh	Intestinal immune network for IgA production	0.509311	2.0071	0.00959073	12/16	31.92%	HLA-DRA;HLA-DPA1;HLA-DRB1;HLA-DPB1;IL15RA;HLA-DMA;TNFSF13B;ICOS;HLA-DRB5;CCR9;CD80;ITGA4
Tfh	RIG-I-like receptor signaling pathway	0.428657	1.98333	0.011716	19/27	35.81%	ISG15;TANK;TRADD;IRF7;DDX58;CXCL10;TBK1;NFKBIA;IFIH1;IKBKG;NFKBIB;PIN1;AZI2;FADD;TKFC;ATG5;DHX58;IKBKE;RELA
Tfh	Kaposi sarcoma-associated herpesvirus infection	0.31115	1.98081	0.0116744	50/78	43.28%	UBB;GNG5;FAS;TRADD;CALM3;BECN1;STAT1;GNG4;E2F2;IRF7;HLA-C;UBC;TBK1;NFKBIA;CALM2;BAK1;IKBKG;MICB;ATG3;CALM1;CYCS;TLR3;IRF9;CASP3;CASP9;BAX;GABARAP;EIF2AK2;CDKN1A;MAPKAPK2;GNB1;FADD;E2F1;GNB2;HRAS;HLA-A;STAT2;RAC1;TICAM1;IKBKE;RELA;BID;PPP3CB;NRAS;TRAF2;TP53;IRF3;MYC;HLA-G;HLA-E
Tfh	Shigellosis	0.285486	1.97378	0.0121541	53/108	34.06%	ARPC3;RBX1;PFN1;MYL12B;UBB;ARPC2;MYL12A;HCLS1;VDAC1;PYCARD;TRADD;CASP4;SKP1;BECN1;ARPC1B;MYD88;BCL2L1;CASP1;UBE2N;UBE2V2;UBC;ACTB;TBK1;NFKBIA;TNIP1;ARPC5L;IKBKG;RBCK1;CYCS;RHOA;NFKBIB;ARPC1A;ACTR3;CAPNS1;RRAGC;ACTG1;BAX;CAPN2;GABARAP;ARPC5;UBE2D2;GSK3A;CALCOCO2;ARPC4;ELMO2;U2AF1L4;RRAGA;CBX3;ATG5;ARF1;RAC1;UBE2D3;CAST
Tfh	Necroptosis	0.330824	1.96449	0.0131896	31/59	33.32%	CHMP2A;CHMP4A;TNFSF10;VDAC1;SLC25A5;CHMP5;PYCARD;FTH1;FAS;TRADD;CHMP2B;STAT1;CASP1;CHMP1A;RBCK1;PARP1;TLR3;IRF9;ZBP1;BAX;CAPN2;VDAC3;PPIA;EIF2AK2;FADD;HMGB1;RIPK3;VDAC2;STAT2;AIFM1;TICAM1
Tfh	Coronavirus disease	0.328187	1.91569	0.0192369	20/53	18.67%	RPL36AL;RPL26L1;ISG15;STAT1;OAS1;MYD88;RPS27L;MX1;CASP1;DDX58;OAS2;CXCL10;TBK1;NFKBIA;IFIH1;IKBKG;MX2;NFKBIB;TLR3;IRF9
Tfh	Pathogenic Escherichia coli infection	0.29856	1.90669	0.0202205	33/79	24.46%	ARPC3;TNFSF10;GAPDH;ARPC2;HCLS1;PYCARD;FAS;TRADD;BRK1;CASP4;EZR;ARPC1B;MYD88;CASP1;TUBA1C;ACTB;NFKBIA;BAK1;ARPC5L;IKBKG;CYCS;RHOA;NFKBIB;ARPC1A;ACTR3;CASP3;MYO1F;ACTG1;CASP9;BAX;TUBB4B;ARPC5;CASP7
Tfh	Epithelial cell signaling in Helicobacter pylori infection	0.436452	1.90469	0.0201861	17/22	41.05%	ATP6V0E1;ATP6V1E1;ATP6V1F;ATP6V0D1;NFKBIA;IKBKG;ATP6V1D;ATP6V0B;CASP3;ATP6V0C;ATP6AP1;ATP6V1G1;CSK;RAC1;RELA;ATP6V1A;ATP6V1B2
Tfh	Autoimmune thyroid disease	0.491047	1.8908	0.0220968	14/16	43.28%	FAS;HLA-DRA;HLA-DPA1;HLA-DRB1;HLA-DPB1;HLA-C;HLA-DMA;HLA-DRB5;CD80;HLA-A;HLA-DQA1;TSHR;HLA-G;HLA-E
Tfh	Pertussis	0.41452	1.87334	0.0249206	16/24	35.81%	CFL1;LY96;PYCARD;GNAI2;CALM3;MYD88;CASP1;CALM2;CALM1;RHOA;CASP3;CASP7;GNAI3;TICAM1;IRF8;RELA
Tfh	Endocytosis	0.267717	1.86167	0.0266954	56/110	34.93%	ARPC3;CHMP2A;IL2RG;CHMP4A;ARPC2;SNF8;CHMP5;AP2S1;RAB8A;CAPZB;LDLR;CHMP2B;AP2M1;ARPC1B;CLTB;RAB11A;HLA-C;SNX6;CLTA;CHMP1A;ARPC5L;ARF5;SNX1;RHOA;ARRB2;ARPC1A;ACTR3;TSG101;ARF3;HSPA8;CAPZA2;RAB7A;SNX3;SPG21;CAPZA1;EHD4;VPS29;ARF4;ARPC5;SMAP1;PML;ARPC4;RAB5A;RAB5C;SH3KBP1;BIN1;RAB11FIP1;RAB35;STAMBP;HRAS;HLA-A;ARF1;SH3GLB2;SNX5;KIF5B;ACAP3
Tfh	Type I diabetes mellitus	0.467049	1.85989	0.0268577	15/18	43.28%	FAS;ICA1;HLA-DRA;HLA-DPA1;HLA-DRB1;HLA-DPB1;HLA-C;LTA;HLA-DMA;HLA-DRB5;CD80;HLA-A;HLA-DQA1;HLA-G;HLA-E
Tfh	Viral myocarditis	0.399779	1.85182	0.0279465	20/26	43.28%	HLA-DRA;HLA-DPA1;HLA-DRB1;HLA-DPB1;HLA-C;ACTB;CYCS;RAC2;CASP3;HLA-DMA;ACTG1;CASP9;HLA-DRB5;CD80;HLA-A;RAC1;BID;HLA-DQA1;HLA-G;HLA-E
Tfh	Collecting duct acid secretion	0.590445	1.84733	0.0283995	9/9	41.05%	ATP6V0E1;ATP6V1E1;ATP6V1F;ATP6V0D1;ATP6V1D;ATP6V0C;ATP6V1G1;ATP6V1A;ATP6V1B2
Tfh	Graft-versus-host disease	0.487186	1.83667	0.0296939	13/15	43.28%	FAS;HLA-DRA;HLA-DPA1;HLA-DRB1;HLA-DPB1;HLA-C;HLA-DMA;HLA-DRB5;CD80;HLA-A;HLA-DQA1;HLA-G;HLA-E
Tfh	Allograft rejection	0.487186	1.83667	0.0296939	13/15	43.28%	FAS;HLA-DRA;HLA-DPA1;HLA-DRB1;HLA-DPB1;HLA-C;HLA-DMA;HLA-DRB5;CD80;HLA-A;HLA-DQA1;HLA-G;HLA-E
Tfh	Asthma	0.655914	1.83398	0.0297049	6/7	25.08%	HLA-DRA;HLA-DPA1;HLA-DRB1;HLA-DPB1;HLA-DMA;HLA-DRB5
Tfh	Inflammatory bowel disease	0.427373	1.8262	0.0308873	19/21	52.09%	IL2RG;HLA-DRA;HLA-DPA1;HLA-DRB1;STAT1;HLA-DPB1;IL12RB1;IL12RB2;HLA-DMA;HLA-DRB5;TBX21;RELA;IL18R1;IL18RAP;HLA-DQA1;FOXP3;MAF;TLR5;IFNGR2
Tfh	Drug metabolism	0.396056	1.82159	0.031774	19/24	43.88%	TYMP;ITPA;GSTO1;NME1;HPRT1;TK1;NAT1;UPP1;DUT;IMPDH1;RRM2;TPMT;RRM1;GSTK1;ADH5;GSTP1;NME3;GMPS;NME7
Tfh	Human cytomegalovirus infection	0.278787	1.8136	0.0331922	53/86	43.28%	B2M;GNG5;FAS;TRADD;GNAI2;RHEB;CALM3;CALR;GNG4;TAP1;CDKN2A;E2F2;PDIA3;HLA-C;TBK1;NFKBIA;CALM2;BAK1;IKBKG;CALM1;CYCS;RHOA;RAC2;CASP3;GNAS;CASP9;BAX;CREB3;CDKN1A;GNB1;GNAI3;FADD;E2F1;GNB2;HRAS;EIF4EBP1;ATF4;HLA-A;TAPBP;RAC1;ARHGEF12;RELA;BID;PPP3CB;RPS6KB2;NRAS;IL10RB;TRAF2;TP53;IRF3;MYC;HLA-G;HLA-E
Tfh	mRNA surveillance pathway	0.331382	1.80738	0.0340328	30/42	47.25%	ALYREF;SAP18;PPP1CA;RBM8A;PPP1CC;ETF1;PPP2R3C;DDX19B;MAGOH;SSU72;PPP2R1A;CPSF3;PPP2CA;NXT1;CSTF1;CSTF2;EIF4A3;RNPS1;PPP2R5C;PPP2R5D;PPP2R5E;SRRM1;NXT2;FIP1L1;RNMT;PPP2R2A;CSTF3;GLE1;SMG7;PPP2R5A
Tfh	Citrate cycle (TCA cycle)	0.420545	1.80709	0.0335993	16/21	41.36%	MDH1;MDH2;IDH2;SUCLG1;IDH3G;SDHB;DLD;IDH3A;PDHB;SDHD;ACLY;OGDH;PCK2;ACO2;FH;IDH1
Tfh	DNA replication	0.414978	1.77597	0.0419833	10/22	20.45%	SSBP1;RPA3;FEN1;RNASEH2B;PCNA;POLE4;RFC2;MCM3;MCM6;RNASEH2A
Tfh	Mitophagy	0.350552	1.76925	0.0432316	23/34	41.77%	UBB;BECN1;BCL2L1;OPTN;UBC;CITED2;TBK1;CSNK2B;FUNDC1;RAB7A;GABARAP;RRAS2;CALCOCO2;E2F1;ATG5;HRAS;ATF4;TFE3;RRAS;RELA;NRAS;FIS1;TP53
Tfh	Fluid shear stress and atherosclerosis	0.317302	1.75221	0.0480898	16/46	18.51%	TXN;SUMO3;SUMO1;CYBA;CALM3;GSTO1;NQO1;SUMO2;ACTB;CALM2;IKBKG;CALM1;KEAP1;RHOA;RAC2;TXN2
Tfh	Th1 and Th2 cell differentiation	0.331519	1.74665	0.0493392	31/39	52.09%	IL2RG;CD3D;HLA-DRA;CD3E;HLA-DPA1;HLA-DRB1;STAT1;HLA-DPB1;IL12RB1;NFKBIA;IKBKG;NFKBIB;IL12RB2;HLA-DMA;CD3G;HLA-DRB5;NFKBIE;LCK;TBX21;RELA;PPP3CB;LAT;RBPJ;HLA-DQA1;JAK2;CD247;CHUK;FOS;MAF;MAPK3;IFNGR2
Th17	Parkinson disease	0.61667	3.91236	0	99/150	17.09%	NDUFB2;PSMB6;COX6C;UBB;COX7A2;PSMB3;UQCR10;COX6A1;NDUFA8;NDUFS5;TXN;NDUFA2;COX6B1;COX7B;PARK7;NDUFA13;NDUFA6;COX4I1;NDUFA7;PSMB1;NDUFB11;NDUFA1;PSMC4;NDUFA4;UQCRFS1;NDUFB9;UQCRQ;NDUFB3;PSMD4;NDUFS6;NDUFV2;PSMA2;PSMC3;PSMD7;TXN2;UQCRH;PSMA7;PSMB2;PSMA5;NDUFB8;PSMD9;CALM1;SLC25A5;NDUFAB1;NDUFB4;NDUFB7;PSMD8;PSMA6;COX5A;COX8A;CALM3;NDUFB10;NDUFA9;NDUFS3;PSMA4;PSMB7;COX5B;UQCR11;PSMD13;UBE2L3;GNAS;ND…
Th17	Oxidative phosphorylation	0.671438	3.85719	0	63/81	18.86%	NDUFB2;COX17;COX6C;COX7A2;UQCR10;COX6A1;NDUFA8;NDUFS5;NDUFA2;COX6B1;COX7B;ATP6V0E1;NDUFA13;NDUFA6;COX4I1;NDUFA7;NDUFB11;NDUFA1;NDUFA4;UQCRFS1;NDUFB9;UQCRQ;ATP6V1E1;NDUFB3;NDUFS6;NDUFV2;ATP6V1F;UQCRH;NDUFB8;NDUFAB1;NDUFB4;NDUFB7;COX5A;COX8A;NDUFB10;NDUFA9;NDUFS3;COX5B;UQCR11;NDUFA11;ATP6V0D1;NDUFS7;COX7C;ATP6V1G1;NDUFA12;ATP6AP1;NDUFA3;NDUFB6;UQCRC1;NDUFS8;COX7A2L;SDHB;NDUFB1;NDUFB5;SDHD;ATP6V0B;N…
Th17	Prion disease	0.615894	3.85083	0	92/138	17.09%	NDUFB2;PSMB6;COX6C;COX7A2;PSMB3;UQCR10;COX6A1;NDUFA8;NDUFS5;NDUFA2;COX6B1;COX7B;NDUFA13;NDUFA6;COX4I1;NDUFA7;PSMB1;NDUFB11;NDUFA1;PSMC4;NDUFA4;UQCRFS1;NDUFB9;UQCRQ;NDUFB3;PSMD4;NDUFS6;NDUFV2;PSMA2;PSMC3;PSMD7;UQCRH;PSMA7;PSMB2;PSMA5;NDUFB8;PSMD9;SLC25A5;NDUFAB1;NDUFB4;NDUFB7;PSMD8;PSMA6;COX5A;COX8A;NDUFB10;NDUFA9;CYBA;NDUFS3;PSMA4;PSMB7;COX5B;UQCR11;PSMD13;NDUFA11;SOD1;NDUFS7;COX7C;PSMD14;CSNK2B;…
Th17	Proteasome	0.754859	3.74837	0	34/41	13.89%	PSMB6;POMP;PSMB3;PSMB1;PSMC4;PSME1;PSMD4;PSMA2;PSMC3;PSMD7;PSMA7;PSMB2;PSME2;PSMA5;PSMD9;PSMB10;PSMD8;PSMA6;PSMA4;PSMB7;PSMD13;PSMD14;PSME3;PSMB8;PSMC1;PSMB4;PSMB9;PSMD11;PSMF1;PSMC5;PSMA1;ADRM1;PSMB5;PSMC2
Th17	Huntington disease	0.570651	3.64559	0	101/169	17.09%	NDUFB2;PSMB6;COX6C;COX7A2;PSMB3;UQCR10;COX6A1;NDUFA8;NDUFS5;NDUFA2;COX6B1;COX7B;NDUFA13;NDUFA6;COX4I1;NDUFA7;PSMB1;NDUFB11;NDUFA1;PSMC4;NDUFA4;AP2S1;UQCRFS1;NDUFB9;UQCRQ;NDUFB3;PSMD4;NDUFS6;NDUFV2;PSMA2;PSMC3;PSMD7;UQCRH;AP2M1;PSMA7;POLR2G;PSMB2;DCTN3;PSMA5;NDUFB8;PSMD9;SLC25A5;NDUFAB1;NDUFB4;NDUFB7;PSMD8;PSMA6;COX5A;COX8A;NDUFB10;POLR2J;NDUFA9;NDUFS3;PSMA4;PSMB7;COX5B;UQCR11;PSMD13;NDUFA11;SOD1;…
Th17	Thermogenesis	0.601573	3.58251	0	67/101	17.49%	NDUFB2;COX17;COX6C;COX7A2;UQCR10;COX6A1;NDUFA8;NDUFS5;NDUFA2;COX6B1;COX7B;NDUFA13;NDUFA6;COX4I1;NDUFA7;COA3;NDUFB11;NDUFA1;NDUFA4;UQCRFS1;NDUFB9;UQCRQ;NDUFB3;NDUFS6;NDUFV2;UQCRH;COX14;COA6;NDUFB8;NDUFAB1;NDUFB4;NDUFB7;COX5A;COX8A;NDUFB10;NDUFA9;NDUFS3;COX5B;UQCR11;GNAS;NDUFA11;NDUFS7;COX7C;NDUFA12;NDUFAF3;COA4;SMARCB1;NDUFA3;RHEB;NDUFB6;UQCRC1;NDUFS8;COX7A2L;ACTB;SDHB;NDUFAF2;PRKAG1;NDUFB1;NDUFB5…
Th17	Alzheimer disease	0.555003	3.56097	0	100/175	17.09%	NDUFB2;PSMB6;COX6C;COX7A2;PSMB3;HSD17B10;UQCR10;PSENEN;COX6A1;NDUFA8;NDUFS5;NDUFA2;COX6B1;COX7B;NDUFA13;NDUFA6;COX4I1;NDUFA7;PSMB1;NDUFB11;NDUFA1;PSMC4;NDUFA4;UQCRFS1;NDUFB9;UQCRQ;NDUFB3;PSMD4;NDUFS6;NDUFV2;PSMA2;PSMC3;PSMD7;UQCRH;PSMA7;PSMB2;PSMA5;NDUFB8;PSMD9;CALM1;SLC25A5;NDUFAB1;NDUFB4;NDUFB7;PSMD8;PSMA6;COX5A;COX8A;CALM3;NDUFB10;NDUFA9;NDUFS3;PSMA4;PSMB7;COX5B;UQCR11;PSMD13;NDUFA11;GAPDH;NDU…
Th17	Diabetic cardiomyopathy	0.578733	3.48197	0	63/102	17.09%	NDUFB2;COX6C;COX7A2;UQCR10;COX6A1;NDUFA8;NDUFS5;NDUFA2;COX6B1;COX7B;NDUFA13;NDUFA6;COX4I1;NDUFA7;NDUFB11;NDUFA1;NDUFA4;UQCRFS1;NDUFB9;UQCRQ;NDUFB3;NDUFS6;NDUFV2;UQCRH;PPP1CA;NDUFB8;SLC25A5;NDUFAB1;NDUFB4;NDUFB7;COX5A;COX8A;NDUFB10;NDUFA9;CYBA;NDUFS3;COX5B;UQCR11;NDUFA11;GAPDH;NDUFS7;COX7C;NDUFA12;VDAC1;RAC2;NDUFA3;NDUFB6;UQCRC1;NDUFS8;COX7A2L;VDAC2;PDHB;SDHB;NDUFB1;NDUFB5;VDAC3;PPIF;SDHD;NDUFC1;U…
Th17	Retrograde endocannabinoid signaling	0.645868	3.41924	0	36/52	17.09%	NDUFB2;NDUFA8;NDUFS5;NDUFA2;NDUFA13;NDUFA6;NDUFA7;NDUFB11;NDUFA1;NDUFA4;NDUFB9;NDUFB3;NDUFS6;NDUFV2;NDUFB8;NDUFAB1;NDUFB4;NDUFB7;NDUFB10;NDUFA9;NDUFS3;GNG5;NDUFA11;NDUFS7;GNAI2;NDUFA12;NDUFA3;NDUFB6;NDUFS8;GNB2;MAPK3;NDUFB1;NDUFB5;NDUFC1;GNB1;NDUFS4
Th17	Non-alcoholic fatty liver disease	0.549235	3.25088	0	54/92	17.09%	NDUFB2;COX6C;COX7A2;UQCR10;COX6A1;NDUFA8;NDUFS5;NDUFA2;COX6B1;COX7B;NDUFA13;NDUFA6;COX4I1;NDUFA7;NDUFB11;NDUFA1;NDUFA4;UQCRFS1;NDUFB9;UQCRQ;NDUFB3;NDUFS6;NDUFV2;UQCRH;NDUFB8;NDUFAB1;NDUFB4;NDUFB7;COX5A;COX8A;NDUFB10;NDUFA9;NDUFS3;COX5B;UQCR11;NDUFA11;NDUFS7;COX7C;NDUFA12;NDUFA3;NDUFB6;UQCRC1;NDUFS8;COX7A2L;SDHB;PRKAG1;NDUFB1;NDUFB5;SDHD;NDUFC1;UQCRHL;UQCRC2;CYC1;NDUFS4
Th17	Amyotrophic lateral sclerosis	0.483875	3.1534	0	118/199	25.22%	NDUFB2;PSMB6;COX6C;COX7A2;PSMB3;UQCR10;COX6A1;NDUFA8;NDUFS5;NDUFA2;COX6B1;COX7B;NDUFA13;PFN1;NDUFA6;COX4I1;NDUFA7;PSMB1;NDUFB11;NDUFA1;PSMC4;NDUFA4;UQCRFS1;NDUFB9;UQCRQ;NDUFB3;PSMD4;NDUFS6;NDUFV2;PSMA2;PSMC3;PSMD7;UQCRH;PSMA7;PSMB2;DCTN3;PSMA5;NDUFB8;PSMD9;NDUFAB1;NDUFB4;NDUFB7;NXT1;PSMD8;PSMA6;COX5A;COX8A;NDUFB10;NDUFA9;ALYREF;NDUFS3;PSMA4;PSMB7;COX5B;UQCR11;PSMD13;NDUFA11;SOD1;NDUFS7;COX7C;PSMD…
Th17	Pathways of neurodegeneration	0.476878	3.14446	0	111/227	17.09%	NDUFB2;PSMB6;COX6C;UBB;COX7A2;PSMB3;HSD17B10;UQCR10;COX6A1;NDUFA8;NDUFS5;NDUFA2;COX6B1;COX7B;PARK7;NDUFA13;NDUFA6;COX4I1;NDUFA7;PSMB1;NDUFB11;NDUFA1;PSMC4;NDUFA4;UQCRFS1;NDUFB9;UQCRQ;NDUFB3;PSMD4;NDUFS6;NDUFV2;PSMA2;PSMC3;PSMD7;UQCRH;PSMA7;PSMB2;DCTN3;PSMA5;NDUFB8;PSMD9;CALM1;SLC25A5;NDUFAB1;NDUFB4;NDUFB7;PSMD8;PSMA6;COX5A;COX8A;CALM3;NDUFB10;NDUFA9;NDUFS3;PSMA4;PSMB7;COX5B;UQCR11;PSMD13;UBE2L3;N…
Th17	Herpes simplex virus 1 infection	-0.21456	-3.12253	0	72/166	18.72%	MAVS;ZNF573;ZNF782;ZNF737;ZFP14;ZNF398;ZNF780B;ZNF548;ZNF619;ZNF850;ZNF33B;ZNF431;ZNF354C;ZNF33A;ZNF841;ZNF555;ZNF248;ZNF529;ZNF91;ZNF805;ZNF891;ZNF780A;ZNF589;ZNF417;ZNF484;RBAK;ZNF519;ZNF41;ZNF587;ZNF790;ZNF347;ZNF709;ZNF208;ZNF316;ZNF721;ZNF141;ZNF432;ZNF549;ZNF433;ZNF343;ZNF605;ZNF836;ZNF461;ZNF888;ZNF224;ZNF808;ZNF436;ZNF708;ZNF846;AKT3;ZNF736;ZNF160;ZNF510;ZNF441;ZNF791;ZNF577;ZNF324;ZNF14;…
Th17	Cardiac muscle contraction	0.667292	3.04954	0	21/30	16.94%	COX6C;COX7A2;UQCR10;COX6A1;COX6B1;COX7B;COX4I1;UQCRFS1;UQCRQ;UQCRH;TPM3;COX5A;COX8A;COX5B;UQCR11;COX7C;UQCRC1;COX7A2L;UQCRHL;UQCRC2;CYC1
Th17	Spinocerebellar ataxia	0.498307	2.74436	0	32/67	13.89%	PSMB6;PSMB3;PSMB1;PSMC4;PSMD4;PSMA2;PSMC3;PSMD7;PSMA7;PSMB2;PSMA5;PSMD9;SLC25A5;PSMD8;PSMA6;PSMA4;PSMB7;PSMD13;PSMD14;BECN1;VDAC1;PSMC1;PSMB4;PSMD11;VDAC2;PSMC5;PSMA1;ADRM1;VDAC3;PPIF;PSMB5;PSMC2
Th17	Spliceosome	0.434832	2.53698	0	51/85	29.01%	SNRPD2;LSM3;BUD31;SNRPD1;SF3B4;PQBP1;ZMAT2;SF3B6;SF3B5;LSM7;ALYREF;SNRPG;SNRPC;RBM8A;BCAS2;SNRPE;SNRPB;SNRPB2;TXNL4A;SNU13;CTNNBL1;LSM5;CWC15;PUF60;SYF2;LSM4;SF3B2;PCBP1;HNRNPC;EIF4A3;CCDC12;MAGOH;HNRNPM;SNRPF;PPIL1;HSPA8;LSM2;SNRPD3;PRPF31;SLU7;U2SURP;RBM22;SNRNP27;PRPF4;CDC5L;SF3A1;U2AF1L4;LSM6;SNW1;WBP11;SF3A3
Th17	Vibrio cholerae infection	0.547066	2.27577	0.000691289	16/24	25.62%	ATP6V0E1;ATP6V1E1;ATP6V1F;SEC61B;GNAS;ATP6V0D1;ATP6V1G1;ATP6AP1;ACTB;SEC61G;ATP6V0B;ATP6V0C;ATP6V1D;ARF1;PDIA4;ATP6V1H
Th17	Alcoholism	0.49114	2.22487	0.0013604	20/29	30.64%	PPP1CA;CALM1;CALM3;GNG5;GNAS;GNAI2;GNB2;MAPK3;ARAF;HDAC1;HRAS;CALM2;GNB1;HAT1;PPP1CC;ATF4;GNAI3;CREB3;MAP2K1;SHC1
Th17	Synaptic vesicle cycle	0.537215	2.1241	0.00430135	14/20	27.41%	ATP6V0E1;AP2S1;ATP6V1E1;ATP6V1F;AP2M1;ATP6V0D1;ATP6V1G1;NAPA;CLTB;ATP6V0B;ATP6V0C;ATP6V1D;ATP6V1H;CLTA
Th17	cGMP-PKG signaling pathway	0.448524	2.12017	0.00428665	22/33	34.49%	PPP1CA;CALM1;SLC25A5;CALM3;GNAI2;VASP;VDAC1;VDAC2;MAPK3;BAD;VDAC3;PPIF;CALM2;RHOA;PPP1CC;ATF4;GNAI3;CREB3;MAP2K1;AKT1;PPP3CB;MAP2K2
Th17	Glycolysis / Gluconeogenesis	0.459786	2.11918	0.00417287	22/30	37.16%	ENO1;PKM;LDHA;GAPDH;TPI1;PGK1;ALDOA;PDHB;ADH5;G6PC3;PGAM1;LDHB;GALM;AKR1A1;DLD;PFKL;PFKP;ALDOC;PDHA1;PCK2;GPI;BPGM
Th17	Collecting duct acid secretion	0.68606	2.03231	0.00986358	7/9	18.86%	ATP6V0E1;ATP6V1E1;ATP6V1F;ATP6V0D1;ATP6V1G1;ATP6V0C;ATP6V1D
Th17	Epithelial cell signaling in Helicobacter pylori infection	0.484578	2.01332	0.0114263	15/24	28.11%	ATP6V0E1;ATP6V1E1;ATP6V1F;ATP6V0D1;ATP6V1G1;NFKBIA;ATP6AP1;ATP6V0B;ATP6V0C;ATP6V1D;RAC1;CSK;IKBKG;ATP6V1H;RELA
Th17	Neutrophil extracellular trap formation	0.430332	2.01072	0.0111481	24/33	39.58%	SLC25A5;CYBA;SELPLG;VDAC1;RAC2;VDAC2;MAPK3;ACTB;VDAC3;PPIF;HDAC1;CASP4;HAT1;RAC1;RELA;NCF4;MAP2K1;AKT1;GSDMD;MAP2K2;ACTG1;HDAC3;CASP1;HDAC10
Th17	RNA polymerase	0.515537	2.00494	0.0113958	13/18	33.01%	POLR2G;POLR2J;POLR3K;POLR2E;POLR2F;POLR2I;POLR2L;POLR3GL;POLR2K;POLR2C;POLR2H;POLR2D;POLR1E
Th17	Circadian entrainment	0.510105	1.9785	0.0141576	9/18	15.63%	CALM1;CALM3;GNG5;GNAS;GNAI2;GNB2;MAPK3;CALM2;GNB1
Th17	Human cytomegalovirus infection	0.350426	1.97616	0.0141545	48/77	38.82%	B2M;CALM1;CALM3;GNG5;GNAS;GNAI2;CALR;TRADD;NFKBIA;RAC2;RHEB;GNB2;MAPK3;EIF4EBP1;HRAS;CALM2;RHOA;GNB1;CDKN2A;CASP9;CDKN1A;RPS6KB2;RAC1;IKBKG;TP53;TAPBP;PDIA3;HLA-C;FAS;ATF4;HLA-A;GNAI3;BID;MYC;RELA;IL10RA;CREB3;BAX;MAP2K1;AKT1;PPP3CB;TAP1;CDK4;MAP2K2;BAK1;FADD;PXN;CYCS
Th17	Shigellosis	0.325436	1.95543	0.0161254	61/104	39.68%	RBX1;UBB;ARPC3;PFN1;CAPNS1;ARPC2;MYL12B;HCLS1;MYL12A;SKP1;UBE2N;BECN1;VDAC1;TRADD;NFKBIA;PYCARD;ARPC5L;TNIP1;GABARAP;MAPK3;ACTB;ARPC1B;UBC;ARPC4;BCL2L1;ILK;RRAGC;RHOA;UBE2D2;ARPC5;CASP4;ARF1;UBE2V2;WIPI2;RRAGA;RPS6KB2;RAC1;IKBKG;GABARAPL2;TP53;GSK3A;AKT1S1;UBE2D3;U2AF1L4;PRKCD;RELA;BAX;AKT1;TAB2;MYD88;NFKBIB;ACTR3;ARPC1A;ACTG1;CAST;CBX3;SHARPIN;PXN;CASP1;CYCS;ARF6
Th17	RNA transport	0.336924	1.93993	0.0183865	51/84	39.10%	SUMO3;EIF3I;SAP18;NXT1;ALYREF;SUMO1;RBM8A;GEMIN7;RAN;EIF3G;THOC7;GEMIN8;SUMO2;SEC13;EIF3D;GEMIN6;RPP25L;POP4;UBE2I;EIF4EBP1;RNPS1;PHAX;EIF2S2;NUP37;EIF4A3;POP7;MAGOH;CLNS1A;EIF5B;PABPC1;SRRM1;RPP38;EIF3J;EIF2B1;EIF2S1;STRAP;DDX19B;PAIP1;THOC6;EIF4E2;EIF3H;NUP93;ELAC2;SNUPN;EIF2B2;RAE1;THOC3;NUP62;NXT2;TACC3;ELAC1
Th17	Regulation of actin cytoskeleton	0.366201	1.91997	0.0216011	24/56	22.53%	TMSB4X;CFL1;ARPC3;PFN1;ARPC2;MYL12B;PPP1CA;MYL12A;BRK1;EZR;RRAS;RAC2;ARPC5L;MAPK3;ACTB;ARPC1B;ARAF;ARPC4;HRAS;RHOA;ARPC5;ITGB7;RAC1;PPP1CC
Th17	Apelin signaling pathway	0.414648	1.8799	0.0301988	15/30	21.23%	CALM1;CALM3;GNG5;GNAI2;BECN1;RRAS;GABARAP;GNB2;MAPK3;PRKAG1;HRAS;CALM2;GNB1;RPS6KB2;GABARAPL2
Th17	Human immunodeficiency virus 1 infection	0.320838	1.87985	0.0292247	49/92	34.49%	CFL1;RBX1;CD3D;B2M;CD3E;CALM1;APOBEC3C;CALM3;GNG5;SKP1;GNAI2;CALR;TRADD;NFKBIA;RAC2;GNB2;MAPK3;BAD;APOBEC3G;BCL2L1;HRAS;CALM2;GNB1;CD247;CASP9;RNF7;RPS6KB2;RAC1;IKBKG;BST2;TAPBP;PDIA3;TNFRSF1B;HLA-C;FAS;HLA-A;GNAI3;BID;RELA;AP1M1;AP1S1;BAX;MAP2K1;AKT1;TAB2;MYD88;PPP3CB;TAP1;MAP2K2
Th17	Pyruvate metabolism	0.434321	1.87904	0.0284057	19/25	40.81%	MDH2;MDH1;PKM;ACAT2;LDHA;PDHB;ADH5;LDHB;AKR1A1;DLD;GRHPR;FH;GLO1;ACAT1;PDHA1;PCK2;ME2;HAGH;ACYP2
Th17	Chronic myeloid leukemia	0.395884	1.86428	0.0312927	22/33	36.80%	NFKBIA;MAPK3;BAD;ARAF;BCL2L1;HDAC1;HRAS;CDKN2A;CDKN1A;IKBKG;TP53;MYC;RELA;BAX;MAP2K1;SHC1;AKT1;GADD45G;GADD45B;CDK4;MAP2K2;BAK1
Th17	Melanoma	0.446809	1.84173	0.0366716	15/21	36.80%	MAPK3;BAD;ARAF;HRAS;CDKN2A;CDKN1A;TP53;BAX;MAP2K1;AKT1;GADD45G;GADD45B;CDK4;MAP2K2;BAK1
Th17	Fluid shear stress and atherosclerosis	0.374688	1.82276	0.0418867	26/41	38.96%	SUMO3;TXN;TXN2;CALM1;GSTO1;CALM3;CYBA;SUMO1;RAC2;ACTB;SUMO2;CALM2;RHOA;NQO1;RAC1;IKBKG;TP53;GSTP1;KEAP1;RELA;HSP90AA1;AKT1;MGST3;PIAS4;ACTG1;ACVR1
Th17	Citrate cycle (TCA cycle)	0.434729	1.80238	0.0474545	16/23	36.77%	MDH2;MDH1;SUCLG1;IDH3G;PDHB;SDHB;IDH2;SDHD;SDHA;DLD;ACO2;FH;IDH3B;IDH3A;PDHA1;PCK2
Th17	Longevity regulating pathway	0.384841	1.80083	0.0466068	19/33	31.38%	SOD1;RHEB;PRKAG1;HDAC1;EIF4EBP1;HRAS;ADIPOR1;HSPA8;RPS6KB2;TP53;CAT;ATF4;AKT1S1;ATG101;RELA;EIF4E2;CREB3;BAX;AKT1
Th17	Tuberculosis	0.333757	1.8007	0.0454597	38/62	39.96%	CALM1;RFXANK;CALM3;CD74;ATP6V0D1;RAB7A;TRADD;ATP6AP1;LSP1;CORO1A;MAPK3;BAD;CTSS;LAMP1;ATP6V0B;CALM2;RHOA;CASP9;ATP6V0C;CEBPB;ATP6V1H;BID;RELA;IL10RA;BAX;AKT1;MYD88;IFNGR2;IL23A;RAB5B;PPP3CB;RAB5C;RAB5A;CTSD;FADD;RFX5;CYCS;NFYC
Th17	Apoptosis	0.323969	1.79872	0.0449386	42/69	38.82%	BECN1;TRADD;NFKBIA;MAPK3;ACTB;BAD;CTSS;BCL2L1;HRAS;CASP9;TUBA1A;IKBKG;DAXX;TP53;FAS;ATF4;CTSH;EIF2S1;BID;RELA;PMAIP1;PARP1;AIFM1;TNFSF10;BAX;MAP2K1;CASP6;AKT1;GADD45G;BIRC3;DIABLO;GADD45B;MAP2K2;TUBA1C;BCL2A1;BAK1;CTSD;ACTG1;FADD;CTSC;TUBA1B;CYCS
Th17	Epstein-Barr virus infection	0.297837	1.79568	0.0448709	82/105	56.24%	PSMC4;CD3D;PSMD4;B2M;PSMC3;PSMD7;CD3E;PSMD8;PSMD13;PSMD14;CALR;TRADD;PSMC1;NFKBIA;PSMD11;PSMC5;ADRM1;CIR1;PSMC2;HDAC1;CD247;CASP9;CDKN1A;RAC1;IKBKG;TP53;TAPBP;PDIA3;HLA-C;FAS;RELB;HLA-A;IKBKE;BID;SNW1;MYC;RELA;PSMD3;PSMD6;BAX;AKT1;TAB2;MYD88;GADD45G;ISG15;NFKBIB;GADD45B;PSMD2;TAP1;CDK4;BAK1;FADD;CYCS;CCND3;CD3G;SAP30;IRF7;IRF3;HLA-E;RUNX3;PSMD1;MAP2K3;NFKBIE;RBPJ;PSMD12;OAS1;NFKB2;HLA-DRB1;VIM;NF…
Th1	Parkinson disease	0.668582	4.59423	0	100/154	11.52%	NDUFA2;COX6C;NDUFA6;PSMB3;COX5A;COX6A1;TXN;NDUFA13;NDUFB3;PSMB6;COX7B;COX6B1;UQCRH;COX4I1;NDUFA7;PSMA5;SLC25A5;COX8A;PSMA6;PARK7;PSMB1;CALM3;NDUFS6;PSMD8;COX7A2;PSMA2;NDUFB9;NDUFV2;NDUFB11;NDUFA8;UQCRFS1;GNAI2;PSMA7;NDUFAB1;PSMA4;NDUFA12;PSMC4;UBE2L6;NDUFA4;UQCRC2;UBE2L3;NDUFA9;UQCR10;PSMB2;NDUFS3;NDUFB6;VDAC1;NDUFB10;PSMD7;PSMD9;NDUFA1;PSMD13;UBB;SDHB;PSMC3;NDUFB7;NDUFB4;PSMD4;PSMB7;NDUFB5;PSMD1…
Th1	Prion disease	0.619372	4.28697	0	103/162	16.82%	NDUFA2;COX6C;NDUFA6;PSMB3;COX5A;COX6A1;NDUFA13;NDUFB3;PSMB6;COX7B;COX6B1;UQCRH;COX4I1;NDUFA7;PSMA5;SLC25A5;COX8A;PSMA6;PSMB1;NDUFS6;PSMD8;COX7A2;PSMA2;NDUFB9;NDUFV2;NDUFB11;NDUFA8;UQCRFS1;PSMA7;NDUFAB1;PSMA4;NDUFA12;PSMC4;NDUFA4;UQCRC2;NDUFA9;UQCR10;PSMB2;NDUFS3;NDUFB6;VDAC1;NDUFB10;PSMD7;PSMD9;NDUFA1;PSMD13;SDHB;PSMC3;NDUFB7;NDUFB4;PSMD4;PSMB7;NDUFB5;RAC2;PSMD14;NDUFS8;NDUFS7;NDUFB2;NDUFS5;NDUFS…
Th1	Huntington disease	0.605143	4.24311	0	117/182	19.04%	NDUFA2;AP2S1;COX6C;NDUFA6;PSMB3;COX5A;COX6A1;NDUFA13;NDUFB3;PSMB6;COX7B;COX6B1;UQCRH;COX4I1;NDUFA7;PSMA5;SLC25A5;COX8A;PSMA6;PSMB1;NDUFS6;PSMD8;COX7A2;PSMA2;NDUFB9;NDUFV2;NDUFB11;NDUFA8;UQCRFS1;DCTN3;PSMA7;NDUFAB1;PSMA4;NDUFA12;PSMC4;NDUFA4;UQCRC2;NDUFA9;UQCR10;PSMB2;NDUFS3;NDUFB6;VDAC1;CLTA;NDUFB10;PSMD7;PSMD9;NDUFA1;PSMD13;SDHB;PSMC3;NDUFB7;NDUFB4;PSMD4;PSMB7;NDUFB5;PSMD14;NDUFS8;NDUFS7;NDUFB2;…
Th1	Oxidative phosphorylation	0.680478	4.16052	0	61/82	16.62%	NDUFA2;COX6C;NDUFA6;COX5A;COX6A1;NDUFA13;NDUFB3;COX7B;COX6B1;UQCRH;COX4I1;NDUFA7;COX8A;NDUFS6;COX7A2;NDUFB9;NDUFV2;NDUFB11;NDUFA8;UQCRFS1;NDUFAB1;NDUFA12;COX17;NDUFA4;UQCRC2;NDUFA9;UQCR10;NDUFS3;ATP6V0D1;NDUFB6;NDUFB10;NDUFA1;SDHB;NDUFB7;NDUFB4;NDUFB5;NDUFS8;NDUFS7;NDUFB2;NDUFS5;NDUFS4;NDUFA11;COX5B;UQCRC1;ATP6V1F;CYC1;UQCRQ;NDUFB1;PPA1;ATP6V1D;NDUFC1;COX7C;ATP6V0B;NDUFB8;UQCRB;COX7A2L;ATP6V1E1;N…
Th1	Proteasome	0.782087	4.01302	0	36/43	10.58%	POMP;PSMB3;PSMB6;PSMA5;PSMA6;PSMB1;PSMD8;PSMA2;PSME2;PSMA7;PSME1;PSMA4;PSMC4;PSMB8;PSMB10;PSMB2;PSMD7;PSMD9;PSMD13;PSMB9;PSMC3;PSMD4;PSMB7;PSMD14;PSMA1;PSMD11;PSMB5;PSMA3;PSMC2;PSMD3;ADRM1;PSMC1;PSMB4;PSME3;PSMC5;PSMD6
Th1	Amyotrophic lateral sclerosis	0.524233	3.791	0	120/219	19.04%	NDUFA2;PFN1;COX6C;NDUFA6;PSMB3;COX5A;COX6A1;NDUFA13;NDUFB3;PSMB6;COX7B;COX6B1;UQCRH;COX4I1;NDUFA7;PSMA5;COX8A;PSMA6;PSMB1;NDUFS6;PSMD8;COX7A2;PSMA2;NDUFB9;NDUFV2;NDUFB11;NDUFA8;UQCRFS1;DCTN3;PSMA7;NDUFAB1;PSMA4;NDUFA12;PSMC4;NDUFA4;ACTB;ALYREF;UQCRC2;NDUFA9;UQCR10;PSMB2;NDUFS3;NDUFB6;VDAC1;NDUFB10;PSMD7;PSMD9;NDUFA1;PSMD13;SDHB;PSMC3;ACTG1;NDUFB7;NDUFB4;PSMD4;PSMB7;NDUFB5;SEC13;PSMD14;NDUFS8;NDUF…
Th1	Diabetic cardiomyopathy	0.580039	3.7767	0	66/116	14.12%	NDUFA2;COX6C;NDUFA6;COX5A;COX6A1;NDUFA13;NDUFB3;COX7B;COX6B1;UQCRH;COX4I1;NDUFA7;SLC25A5;COX8A;NDUFS6;COX7A2;NDUFB9;NDUFV2;GAPDH;NDUFB11;NDUFA8;UQCRFS1;PPP1CA;NDUFAB1;NDUFA12;NDUFA4;UQCRC2;NDUFA9;UQCR10;NDUFS3;NDUFB6;VDAC1;NDUFB10;NDUFA1;SDHB;NDUFB7;NDUFB4;NDUFB5;RAC2;NDUFS8;NDUFS7;NDUFB2;NDUFS5;NDUFS4;NDUFA11;COX5B;UQCRC1;PPIF;CYC1;UQCRQ;NDUFB1;RAC1;NDUFC1;VDAC3;COX7C;VDAC2;MPC2;NDUFB8;UQCRB;PAR…
Th1	Alzheimer disease	0.516448	3.69919	0	98/208	11.52%	NDUFA2;COX6C;NDUFA6;PSMB3;COX5A;COX6A1;NDUFA13;NDUFB3;PSMB6;COX7B;COX6B1;UQCRH;COX4I1;NDUFA7;PSMA5;SLC25A5;COX8A;PSMA6;PSMB1;CALM3;NDUFS6;PSMD8;COX7A2;PSMA2;NDUFB9;NDUFV2;HSD17B10;GAPDH;NDUFB11;NDUFA8;UQCRFS1;PSMA7;NDUFAB1;PSMA4;NDUFA12;PSMC4;NDUFA4;CDK5;UQCRC2;NDUFA9;UQCR10;PSMB2;NDUFS3;NDUFB6;VDAC1;NDUFB10;PSMD7;PSMD9;NDUFA1;PSMD13;SDHB;PSMC3;NDUFB7;NDUFB4;PSMD4;PSMB7;NDUFB5;PSMD14;NDUFS8;NDUFS…
Th1	Herpes simplex virus 1 infection	-0.344669	-3.60955	0	207/335	32.67%	ZNF573;ZNF737;ZNF208;ZFP14;ZNF91;ZNF548;ZNF540;ZNF805;ZNF224;ZNF555;ZNF33B;ZNF549;ZNF721;ZNF33A;ZNF607;ZNF83;ZNF248;ZNF577;ZNF558;ZNF398;ZNF250;ZNF585B;ZNF347;ZNF529;ZNF160;ZNF780B;ZNF813;ZNF589;ZNF484;ZNF324;ZNF441;ZNF780A;TLR9;ZNF563;ZNF783;ZNF417;ZNF41;ZNF470;ZNF14;ZNF808;ZNF331;ZNF181;ZNF546;ZNF30;MAVS;ZNF136;ZNF550;ZNF10;ZNF888;ZNF559;ZNF566;ZNF836;ZNF169;AKT3;ZNF709;ZNF782;ZNF841;ZNF587;ZNF…
Th1	Non-alcoholic fatty liver disease	0.554318	3.55371	0	57/105	14.15%	NDUFA2;COX6C;NDUFA6;COX5A;COX6A1;NDUFA13;NDUFB3;COX7B;COX6B1;UQCRH;COX4I1;NDUFA7;COX8A;NDUFS6;COX7A2;NDUFB9;NDUFV2;NDUFB11;NDUFA8;UQCRFS1;NDUFAB1;NDUFA12;NDUFA4;UQCRC2;NDUFA9;UQCR10;NDUFS3;NDUFB6;NDUFB10;NDUFA1;SDHB;NDUFB7;NDUFB4;NDUFB5;NDUFS8;NDUFS7;NDUFB2;NDUFS5;NDUFS4;NDUFA11;COX5B;UQCRC1;CYC1;UQCRQ;NDUFB1;RAC1;NDUFC1;COX7C;GSK3A;NDUFB8;UQCRB;CYCS;COX7A2L;CASP3;PRKAG1;NDUFS2;EIF2S1
Th1	Pathways of neurodegeneration	0.473561	3.47922	0	125/258	17.46%	NDUFA2;COX6C;NDUFA6;PSMB3;COX5A;COX6A1;NDUFA13;NDUFB3;PSMB6;COX7B;COX6B1;UQCRH;COX4I1;NDUFA7;PSMA5;SLC25A5;COX8A;PSMA6;PARK7;PSMB1;CALM3;NDUFS6;PSMD8;COX7A2;PSMA2;NDUFB9;NDUFV2;HSD17B10;NDUFB11;NDUFA8;UQCRFS1;DCTN3;PSMA7;NDUFAB1;PSMA4;NDUFA12;PSMC4;UBE2L6;NDUFA4;CDK5;UQCRC2;UBE2L3;NDUFA9;UQCR10;PSMB2;NDUFS3;NDUFB6;VDAC1;NDUFB10;PSMD7;PSMD9;NDUFA1;PSMD13;UBB;SDHB;PSMC3;NDUFB7;NDUFB4;PSMD4;PSMB7;ND…
Th1	Thermogenesis	0.506545	3.36825	0	66/131	15.59%	NDUFA2;COX6C;NDUFA6;COX5A;COX6A1;NDUFA13;NDUFB3;COX7B;COX6B1;UQCRH;COX4I1;NDUFA7;COX8A;NDUFS6;COX7A2;NDUFB9;NDUFV2;NDUFB11;NDUFA8;UQCRFS1;NDUFAB1;COA3;NDUFA12;COX17;NDUFA4;ACTB;UQCRC2;NDUFA9;UQCR10;NDUFS3;NDUFB6;NDUFB10;NDUFA1;SDHB;ACTG1;NDUFB7;NDUFB4;NDUFB5;NDUFS8;NDUFS7;NDUFB2;NDUFS5;NDUFS4;NDUFA11;COX5B;UQCRC1;GNAS;SMARCB1;CYC1;UQCRQ;NDUFB1;NDUFC1;HRAS;COX7C;NDUFB8;COA6;UQCRB;COX7A2L;COA4;SMAR…
Th1	Cell cycle	0.531353	3.2848	0	61/91	25.43%	RBX1;PTTG1;ANAPC11;YWHAE;YWHAH;TFDP1;PCNA;CDC20;CHEK1;CCNB1;CCNB2;CCNE1;CDC45;MAD2L2;E2F2;MAD2L1;ORC6;YWHAQ;MCM5;PLK1;CCNA2;BUB1;E2F1;CDKN2A;MCM7;MCM3;MCM2;CDC6;PKMYT1;ORC1;BUB1B;CDK1;RAD21;MCM4;CCNE2;TTK;MCM6;HDAC1;CDK4;WEE1;CDC25B;TP53;YWHAB;CDK2;CDC25C;CDC25A;SMC1A;YWHAZ;GADD45G;DBF4;CDK7;CHEK2;ESPL1;CCND3;CDKN2C;SMC3;ANAPC10;SKP1;CDKN1A;GADD45A;HDAC2
Th1	Retrograde endocannabinoid signaling	0.572091	3.21867	0	30/65	4.07%	NDUFA2;NDUFA6;GNG5;NDUFA13;NDUFB3;NDUFA7;NDUFS6;NDUFB9;NDUFV2;NDUFB11;NDUFA8;GNAI2;NDUFAB1;NDUFA12;NDUFA4;NDUFA9;NDUFS3;NDUFB6;NDUFB10;NDUFA1;GNB2;NDUFB7;NDUFB4;NDUFB5;NDUFS8;NDUFS7;NDUFB2;NDUFS5;NDUFS4;NDUFA11
Th1	DNA replication	0.617509	3	0	29/33	31.33%	RPA3;RNASEH2B;SSBP1;RFC2;PCNA;RNASEH2A;FEN1;MCM5;MCM7;MCM3;MCM2;POLD3;MCM4;MCM6;POLE2;RFC4;POLD2;RFC3;RFC5;RPA1;POLA1;PRIM2;DNA2;POLD1;RNASEH1;POLE4;RFC1;POLE3;POLA2
Th1	Cardiac muscle contraction	0.602544	2.98139	0	23/39	11.52%	COX6C;COX5A;COX6A1;COX7B;COX6B1;UQCRH;COX4I1;COX8A;COX7A2;UQCRFS1;UQCRC2;UQCR10;TPM3;TPM4;COX5B;UQCRC1;CYC1;UQCRQ;ATP1B3;COX7C;UQCRB;ATP2A2;COX7A2L
Th1	Epstein-Barr virus infection	0.434362	2.8952	0	73/127	28.72%	PSMD8;PSMC4;PSMD7;PSMD13;CALR;ISG15;PSMC3;PSMD4;PSMD14;BAK1;PSMD11;CCNE1;OAS1;E2F2;PSMC2;RAC1;PSMD3;ADRM1;CCNA2;PSMC1;E2F1;TAP1;NFKBIB;PSMC5;IRF7;CD3D;PSMD6;CYCS;OAS2;CCNE2;HDAC1;CASP3;HLA-DRA;CDK4;TP53;MYD88;MAP2K3;CDK2;PSMD2;CASP9;IKBKG;GADD45G;CD3G;HLA-DMA;PSMD1;PSMD12;DDX58;NFKBIE;CCND3;CXCL10;AKT1;PDIA3;STAT1;HLA-DRB1;PLCG2;FAS;IKBKE;EIF2AK2;CDKN1A;GADD45A;PSMC6;HDAC2;FADD;BID;OAS3;IRAK1;TRA…
Th1	Spinocerebellar ataxia	0.470611	2.85179	0	36/85	11.40%	PSMB3;PSMB6;PSMA5;SLC25A5;PSMA6;PSMB1;PSMD8;PSMA2;PSMA7;PSMA4;PSMC4;PSMB2;VDAC1;PSMD7;PSMD9;PSMD13;PSMC3;PSMD4;PSMB7;PSMD14;PPIF;PSMA1;PSMD11;PSMB5;PSMA3;PSMC2;PSMD3;ADRM1;PSMC1;PSMB4;VDAC3;VDAC2;PSMC5;PSMD6;ATP2A2;CYCS
Th1	RNA transport	0.461222	2.81682	0	64/95	33.93%	EIF3I;ALYREF;RAN;SUMO1;SEC13;THOC7;POP4;SUMO2;EIF4EBP1;SUMO3;NUP37;POP7;EIF4A3;EIF2B2;EIF2S2;MAGOH;RBM8A;THOC6;STRAP;RPP25;RNPS1;EIF2S1;NUP93;EIF3H;GEMIN8;EIF4E2;THOC3;KPNB1;EIF3D;GLE1;GEMIN7;DDX19B;RAE1;UBE2I;THOC5;EIF3J;SAP18;PRMT5;GEMIN6;NXT2;MAGOHB;TACC3;RANGAP1;CLNS1A;RPP40;EIF3B;EIF3G;EIF3E;ELAC2;EIF5B;RPP30;EIF2B1;NUP62;ELAC1;EIF4G1;EIF3A;GEMIN2;SEH1L;RPP25L;POP1;NUP54;SNUPN;EIF4G2;NXT1
Th1	Spliceosome	0.423318	2.69092	0	72/101	39.51%	SNRPC;LSM3;SF3B6;SNRPD1;SNRPB;BUD31;ALYREF;SNRPG;SNRPD2;SNRPF;SNRPE;SF3B5;LSM2;TXNL4A;LSM4;SF3B4;SNRPD3;SNRPB2;LSM7;PCBP1;LSM5;CTNNBL1;EIF4A3;MAGOH;RBM8A;PUF60;SNRPA;HNRNPC;USP39;THOC3;PPIL1;HNRNPM;SNRNP40;LSM6;BCAS2;CCDC12;SRSF9;MAGOHB;SRSF3;SF3A2;CWC15;ZMAT2;EFTUD2;SRSF4;PRPF31;TRA2B;SNU13;SF3B2;HSPA2;SNRNP27;CDC5L;SNW1;PRPF40A;ISY1;SF3A3;PPIH;HNRNPA1;SYF2;DHX15;HNRNPA3;HNRNPU;PRPF4;PRPF38A;HNR…
Th1	Hepatitis C	0.433808	2.65889	0	59/87	33.12%	YWHAE;YWHAH;BAK1;OAS1;E2F2;YWHAQ;LDLR;E2F1;HRAS;MX1;PSME3;IRF7;PPP2R1A;CYCS;OAS2;CASP3;PPP2CA;CDK4;TP53;IFNG;EIF2S1;YWHAB;CDK2;RSAD2;CD81;NR1H3;CASP9;IFIT1;YWHAZ;IKBKG;DDX58;PPP2R2A;MX2;EIF2AK1;NRAS;CXCL10;BAD;MAP2K2;AKT1;STAT1;FAS;IKBKE;PPP2R1B;EIF2AK2;CDKN1A;SCARB1;FADD;BID;OAS3;TRAF3;TBK1;PIK3R3;EIF3E;BAX;GRB2;TICAM1;RB1;IRF9;STAT2
Th1	Influenza A	0.421493	2.64148	5.30829e-05	63/94	35.12%	SLC25A5;ACTB;PYCARD;FDPS;VDAC1;ACTG1;BAK1;OAS1;KPNA2;MX1;NFKBIB;IRF7;RAB11A;CYCS;OAS2;TNFSF10;CASP3;HLA-DRA;CDK4;IFNG;MYD88;EIF2S1;PML;RSAD2;NLRX1;CASP9;HNRNPUL1;IKBKG;HLA-DMA;IFIH1;DDX58;RAE1;MX2;CCND3;CXCL10;MAP2K2;AKT1;TRIM25;TLR7;STAT1;HLA-DRB1;FAS;CPSF4;NXT2;IKBKE;EIF2AK2;FADD;BID;OAS3;CIITA;TRAF3;TBK1;PIK3R3;HLA-DRB5;BAX;JAK2;TICAM1;IRF9;STAT2;NXT1;CASP1;RAB11B;HLA-DPA1
Th1	Oocyte meiosis	0.432547	2.64088	5.06701e-05	40/77	23.43%	RBX1;CALM3;PPP1CA;PTTG1;ANAPC11;YWHAE;YWHAH;CDC20;CCNB1;CCNB2;CCNE1;MAD2L2;MAD2L1;YWHAQ;PLK1;BUB1;AURKA;FBXO5;CALM1;PKMYT1;PPP2R5D;CDK1;PPP2R1A;CCNE2;PPP2CA;PPP1CC;FBXO43;YWHAB;CDK2;PPP3CB;CDC25C;SMC1A;YWHAZ;ESPL1;SMC3;ANAPC10;REC8;CALM2;SKP1;PPP2R1B
Th1	Citrate cycle (TCA cycle)	0.570409	2.56154	4.8467e-05	19/25	27.45%	MDH2;SUCLG1;MDH1;SDHB;IDH2;FH;IDH3G;PCK2;DLD;IDH3A;OGDH;PDHB;SUCLA2;ACLY;IDH1;SDHA;ACO2;SDHD;PDHA1
Th1	Human immunodeficiency virus 1 infection	0.390052	2.54418	4.64476e-05	64/119	29.44%	RBX1;CFL1;GNG5;CALM3;GNAI2;CALR;GNB2;BST2;RAC2;APOBEC3C;BAK1;CHEK1;CCNB1;CCNB2;APOBEC3H;AP1S1;RAC1;HRAS;TAP1;CALM1;CD3D;APOBEC3B;CDK1;CYCS;APOBEC3G;CASP3;WEE1;MYD88;GNB1;MAP2K3;RNF7;TNFRSF1B;PPP3CB;CDC25C;CASP9;APOBEC3F;AP1M1;IKBKG;AP1B1;CD3G;GNAI3;RPS6KB2;NRAS;BAD;GNB4;MAP2K2;AKT1;CCR5;PDIA3;GNG4;CALM2;SKP1;PLCG2;FAS;FADD;BID;IRAK1;TRIM5;TBK1;PIK3R3;B2M;BAX;PXN;GNGT2
Th1	Measles	0.412196	2.52923	4.45897e-05	46/79	28.72%	BAK1;IL2RG;CCNE1;OAS1;CSNK2B;MX1;NFKBIB;IRF7;CD3D;CYCS;OAS2;CCNE2;CASP3;CDK4;TP53;MYD88;EIF2S1;CDK2;EIF3H;MSN;CASP9;IKBKG;CD3G;IFIH1;DDX58;MX2;EIF2AK1;CCND3;BAD;CSNK2A1;AKT1;TLR7;STAT1;FAS;IKBKE;EIF2AK2;TP73;FADD;BID;OAS3;HSPA2;IRAK1;TRAF3;TBK1;PIK3R3;BAX
Th1	Viral carcinogenesis	0.39524	2.5099	8.57493e-05	63/102	35.36%	RANBP1;ATP6V0D1;YWHAE;YWHAH;PKM;BAK1;CDC20;CHEK1;PMAIP1;CCNE1;YWHAQ;RAC1;CCNA2;PSMC1;HRAS;CDKN2A;SRF;RHOA;VDAC3;GTF2A2;IRF7;GTF2E2;CDK1;CCNE2;HDAC1;CASP3;CDK4;TP53;YWHAB;CDK2;YWHAZ;IKBKG;SP100;HDAC8;NRAS;CCND3;BAD;MAPKAPK2;CCR5;EIF2AK2;CDKN1A;HDAC9;CCR3;HDAC2;GTF2E1;MRPS18B;TRAF3;SNW1;PIK3R3;BAX;HDAC3;PXN;GRB2;MAD1L1;GTF2H1;RB1;IRF9;POLB;ACTN4;CDC42;MDM2;GTF2B;CREB3
Th1	Ribosome	0.421857	2.46959	0.00012386	39/76	28.47%	RPL26L1;MRPL27;MRPL21;MRPS11;MRPL14;MRPL28;MRPL22;MRPS15;MRPL11;MRPL13;MRPL12;MRPL36;MRPL1;MRPL10;MRPS12;MRPL15;MRPL16;RPL36AL;MRPS18A;MRPL23;MRPS7;RPS27L;MRPL18;MRPL3;MRPL33;MRPS17;RPS26;MRPL24;MRPS16;MRPL4;MRPS2;MRPL20;MRPS18C;MRPL19;RPS24;MRPL34;MRPL9;MRPL2;MRPS10
Th1	Glutathione metabolism	0.553007	2.4206	0.000238873	19/26	27.76%	GSTO1;LAP3;IDH2;GGCT;SRM;RRM2;RRM1;CHAC2;GPX7;SMS;PGD;GSR;ODC1;GPX1;IDH1;G6PD;TXNDC12;GGT1;GSTP1
Th1	Ribosome biogenesis in eukaryotes	0.444498	2.36716	0.000384394	32/46	36.00%	NOP10;EIF6;RAN;POP4;NHP2;CSNK2B;POP7;NOB1;FBL;RPP25;GNL2;CSNK2A1;NXT2;UTP18;XRN2;SNU13;REXO2;RPP40;GAR1;AK6;RPP30;GTPBP4;NOP56;IMP4;RPP25L;POP1;NOP58;UTP14A;NXT1;FCF1;RCL1;RIOK1
Th1	Homologous recombination	0.509655	2.36678	0.00037158	21/31	26.93%	RPA3;SSBP1;RBBP8;RAD51;BRCA1;POLD3;BARD1;RAD54L;BRCA2;EME1;BRCC3;POLD2;BABAM1;BLM;RPA1;XRCC3;BRIP1;RAD51C;TOPBP1;POLD1;XRCC2
Th1	Bacterial invasion of epithelial cells	0.46536	2.35923	0.000395553	16/41	8.40%	ARPC3;ARPC2;ACTB;CLTA;ARPC4;ARPC1B;ACTG1;CLTB;ARPC5;MAD2L2;RHOG;HCLS1;RAC1;ARPC5L;ACTR3;RHOA
Th1	Nucleotide excision repair	0.480331	2.32635	0.000557371	27/33	41.39%	RBX1;RPA3;RFC2;PCNA;GTF2H5;POLD3;POLE2;RFC4;POLD2;RFC3;CDK7;RFC5;RPA1;POLD1;POLE4;RFC1;CETN2;POLE3;CCNH;GTF2H1;RAD23A;LIG1;MNAT1;POLD4;DDB1;CUL4A;RPA2
Th1	Mismatch repair	0.572453	2.32353	0.000574261	16/20	28.09%	RPA3;SSBP1;RFC2;PCNA;POLD3;RFC4;MLH1;EXO1;POLD2;RFC3;RFC5;RPA1;POLD1;MSH2;MSH6;RFC1
Th1	Glycolysis / Gluconeogenesis	0.474694	2.31825	0.000557371	19/36	18.34%	GAPDH;ENO1;LDHA;TPI1;GALM;PKM;PGAM1;PGK1;PCK2;PFKP;ALDOA;DLD;PFKL;ADH5;GPI;PGM2;AKR1A1;G6PC3;PDHB
Th1	Antigen processing and presentation	0.428091	2.26545	0.000764394	31/45	39.74%	PSME2;PSME1;IFI30;CALR;RFXANK;TAP1;PSME3;CD74;HSP90AA1;HLA-DRA;IFNG;NFYC;HLA-DMA;PDIA3;HLA-DRB1;HSPA5;HSPA4;RFX5;HSPA2;CTSS;CIITA;B2M;HLA-DRB5;TAP2;HLA-DPA1;LGMN;HSP90AB1;HSPA8;KIR3DL2;CTSB;HLA-DQB1
Th1	Tight junction	0.380724	2.23907	0.00102185	36/75	24.19%	ARPC3;MYL6;ARPC2;ACTB;ARPC4;ARPC1B;ACTG1;PCNA;MYL6B;RAB8A;ARPC5;VASP;HCLS1;RAC1;WAS;TUBA1B;ARPC5L;ACTR3;MYL12B;RHOA;TUBA1C;PPP2R1A;SLC9A3R1;PPP2CA;CDK4;YBX3;PRKAG1;EZR;MSN;ARPC1A;MYL12A;PPP2R2A;TJP2;PPP2R1B;HSPA4;PARD6A
Th1	Pentose phosphate pathway	0.541727	2.21366	0.00123525	14/21	24.05%	TALDO1;TKT;DERA;RPIA;PFKP;ALDOA;PGD;PFKL;GPI;PGLS;PGM2;PRPS2;G6PD;PRPS1
Th1	Kaposi sarcoma-associated herpesvirus infection	0.350205	2.19091	0.00152544	53/97	33.12%	GNG5;CALM3;UBB;GNB2;BAK1;E2F2;RAC1;ATG3;E2F1;HRAS;CALM1;IRF7;CYCS;CASP3;CDK4;TP53;GNB1;PPP3CB;BECN1;CD86;CASP9;IKBKG;MICB;NRAS;GNB4;CCR1;MAPKAPK2;MAP2K2;AKT1;CCR5;STAT1;GNG4;CALM2;PLCG2;FAS;IKBKE;EIF2AK2;CDKN1A;UBC;CCR3;FADD;BID;PIK3R5;TRAF3;TBK1;PIK3R3;BAX;GNGT2;JAK2;TICAM1;RB1;IRF9;STAT2
Th1	Base excision repair	0.482374	2.15425	0.00214373	21/26	38.03%	PCNA;NTHL1;FEN1;APEX2;POLD3;PARP1;HMGB1;POLE2;NEIL3;SMUG1;POLD2;MPG;UNG;POLD1;POLE4;POLE3;POLB;LIG1;PARP3;POLD4;TDG
Th1	Fatty acid elongation	0.589347	2.15028	0.00214588	13/15	33.88%	ACOT7;HADHA;HADH;HADHB;ELOVL1;ACAA2;ACOT1;ECHS1;ELOVL5;HACD3;HACD1;HACD4;ACOT2
Th1	mRNA surveillance pathway	0.388795	2.11561	0.00323547	27/53	26.39%	PPP1CA;ALYREF;EIF4A3;MAGOH;ETF1;PPP2R5D;PPP2R1A;CPSF3;RBM8A;PPP2CA;PPP1CC;CSTF2;RNPS1;CSTF3;GLE1;CSTF1;DDX19B;PPP2R2A;CPSF6;SAP18;PPP2R3C;CPSF4;NXT2;MAGOHB;PPP2R1B;FIP1L1;DAZAP1
Th1	Vibrio cholerae infection	0.450574	2.10843	0.00337077	17/31	24.82%	ACTB;ATP6V0D1;ACTG1;SEC61B;ATP6V1F;GNAS;SEC61G;ATP6V1D;ATP6V0B;ATP6V1E1;ATP6V1A;ARF1;ATP6V1H;PLCG2;TJP2;PDIA4;ATP6V1B2
Th1	Cytosolic DNA-sensing pathway	0.457317	2.09954	0.00370716	23/28	43.61%	PYCARD;POLR3K;TREX1;POLR2E;AIM2;NFKBIB;IRF7;POLR2F;POLR2L;POLR2K;IKBKG;DDX58;CXCL10;ZBP1;IKBKE;TBK1;POLR2H;CASP1;CHUK;POLR3GL;ADAR;POLR1D;POLR3G
Th1	Signaling pathways regulating pluripotency of stem cells	-0.33139	-2.08955	0.0316452	16/44	13.23%	ACVR1C;SMAD5;WNT10B;PCGF3;KAT6A;WNT1;WNT7A;ACVR1B;AKT3;SETDB1;APC;IGF1R;SMAD9;AXIN2;PIK3CB;ACVR2A
Th1	RNA degradation	0.406807	2.08845	0.0040536	26/45	32.32%	LSM3;LSM1;DCPS;ENO1;LSM2;LSM4;BTG3;LSM7;LSM5;EXOSC3;PFKP;PFKL;EXOSC9;HSPD1;LSM6;WDR61;C1D;XRN2;PNPT1;EXOSC1;EXOSC8;EXOSC7;EXOSC5;CNOT3;MPHOSPH6;EXOSC4
Th1	p53 signaling pathway	0.379538	2.0697	0.00453328	32/52	35.52%	CHEK1;GTSE1;CCNB1;CCNB2;PMAIP1;CCNE1;CDKN2A;RRM2;CDK1;CYCS;CCNE2;CASP3;CDK4;TP53;SHISA5;SIVA1;CDK2;CASP9;GADD45G;CHEK2;CCND3;FAS;TP73;CDKN1A;GADD45A;BID;BAX;BCL2L1;CD82;MDM2;CCNG2;SESN2
Th1	Valine, leucine and isoleucine degradation	0.438435	2.05019	0.00511327	21/30	36.08%	HSD17B10;HADHA;ACAT2;ACAT1;MCCC2;DLD;PCCB;HADH;HADHB;BCAT1;ACAA2;OXCT1;ACADM;ECHS1;BCKDHA;HMGCL;ABAT;BCAT2;ACAA1;EHHADH;ACADS
Th1	Pyruvate metabolism	0.459774	2.04223	0.0054314	13/26	18.34%	MDH2;LDHA;MDH1;PKM;FH;ACAT2;PCK2;ACAT1;DLD;ADH5;ME2;AKR1A1;PDHB
Th1	RIG-I-like receptor signaling pathway	0.438036	2.02597	0.00629364	18/31	27.90%	ISG15;PIN1;NFKBIB;IRF7;NLRX1;IKBKG;IFIH1;TANK;DDX58;CXCL10;DHX58;TRIM25;AZI2;IKBKE;TKFC;FADD;TRAF3;TBK1
Th1	Folate biosynthesis	0.626892	2.00781	0.00739369	10/10	37.38%	DHFR;GGH;PCBD1;GCH1;CBR1;PTS;AKR1B1;MOCS2;QDPR;FPGS
Th1	Cellular senescence	0.324536	2.00757	0.00726811	42/96	25.59%	SLC25A5;CALM3;PPP1CA;VDAC1;CHEK1;CCNB1;CCNB2;EIF4EBP1;CCNE1;E2F2;CCNA2;MYBL2;E2F1;HRAS;CDKN2A;VDAC3;FOXM1;VDAC2;CALM1;CDK1;CCNE2;CDK4;PPP1CC;TP53;MAP2K3;CDK2;CAPN1;RHEB;PPP3CB;CDC25A;GADD45G;CHEK2;NRAS;CCND3;RBBP4;MAPKAPK2;MAP2K2;AKT1;CALM2;CDKN1A;GADD45A;RRAS2
Th1	Salmonella infection	0.291308	1.98566	0.00861192	52/150	21.84%	ARPC3;PFN1;DYNLL1;TXN;GAPDH;DCTN3;ARPC2;DYNLRB1;ACTB;PYCARD;ARPC4;ARPC1B;ACTG1;TXN2;BAK1;ANXA2;ARPC5;BRK1;RHOG;RAC1;CASP4;TUBB4B;TUBA1B;ARPC5L;ACTR3;HRAS;MYL12B;RHOA;TUBB;TUBA1C;ACTR1A;LY96;CYCS;TNFSF10;HSP90AA1;CASP3;S100A10;MYD88;MAP2K3;DCTN2;GSDMD;ARF1;ARPC1A;ARL8A;IKBKG;DCTN6;MYL12A;NCKAP1L;CASP7;DYNC1LI1;MAP2K2;AKT1
Th1	Protein export	0.498768	1.98348	0.00859637	14/18	34.79%	SEC11A;SEC61B;SEC61G;SEC11C;SRP14;SPCS2;SRP19;HSPA5;SRP54;SRP68;SRP9;SPCS1;OXA1L;IMMP1L
Th1	Fanconi anemia pathway	0.427378	1.98231	0.00856037	21/32	33.18%	RPA3;UBE2T;RMI2;RAD51;BRCA1;FANCI;FAAP24;FANCA;FANCG;MLH1;BRCA2;EME1;RMI1;BLM;RPA1;BRIP1;RAD51C;USP1;FANCL;POLN;FANCB
Th1	Protein processing in endoplasmic reticulum	0.307028	1.94487	0.010941	68/108	42.69%	RBX1;CALR;BAG1;SEC13;SEC61B;BAK1;HSPBP1;PDIA6;DNAJB11;VCP;FBXO6;SEC61G;SIL1;UBE2D2;ERP29;HSP90AA1;LMAN2;EIF2S1;RPN1;CAPN1;DNAJA1;DDOST;UBXN1;DNAJB12;EIF2AK1;BCAP31;PDIA3;SKP1;PDIA4;HSPA5;EIF2AK2;NSFL1C;UBE2D3;RPN2;DERL3;HSPA2;PLAA;RNF5;SSR2;CAPN2;DAD1;BAX;PRKCSH;HSPH1;SEC23B;EDEM2;UBE2J2;DNAJA2;RAD23A;P4HB;UBQLN1;PREB;UBXN8;DNAJC1;TRAF2;MAPK9;HSP90AB1;OS9;HSPA8;SEC24D;RRBP1;HYOU1;SAR1B;ATF4;SSR4;…
Th1	Phagosome	0.325769	1.94282	0.010965	49/76	43.56%	ACTB;ATP6V0D1;CORO1A;CALR;ACTG1;SEC61B;ATP6V1F;RAC1;SEC61G;TUBB4B;TUBA1B;ATP6V1D;TUBB;TUBA1C;TAP1;ATP6V0B;CYBA;ATP6V1E1;HLA-DRA;ATP6V1A;ATP6V1H;HLA-DMA;STX18;DYNC1LI1;HLA-DRB1;RAB5C;ATP6V1B2;SCARB1;CTSS;ATP6V0C;HLA-DRB5;ITGB2;DYNC1I2;TAP2;RAB7A;ATP6V0E1;ATP6V1C1;HLA-DPA1;TFRC;M6PR;HLA-DQB1;SEC22B;LAMP1;NCF2;LAMP2;TUBA1A;HLA-DQA1;ATP6AP1;C1R
Th1	Tuberculosis	0.316234	1.94181	0.010809	40/85	30.45%	CALM3;ATP6V0D1;CORO1A;LSP1;RFXANK;RHOA;CALM1;ATP6V0B;CD74;CYCS;VDR;CASP3;HLA-DRA;IFNG;MYD88;HSPD1;IL10RB;PPP3CB;CASP9;NFYC;ATP6V1H;HLA-DMA;BAD;AKT1;STAT1;CALM2;HLA-DRB1;RAB5C;RFX5;FADD;BID;IRAK1;CTSS;CIITA;ATP6V0C;HLA-DRB5;BAX;CTSD;JAK2;ITGB2
Th1	Biosynthesis of unsaturated fatty acids	0.520773	1.94109	0.0107563	14/16	39.93%	ACOT7;ELOVL1;SCP2;ACOT1;SCD;ELOVL5;HACD3;HACD1;FADS2;HACD4;ACOT2;ACAA1;ACOX3;ACOX1
Th1	Arginine and proline metabolism	0.479672	1.93926	0.0106477	12/20	22.61%	SAT1;LAP3;SRM;AGMAT;PYCR1;GOT1;SMS;GOT2;ODC1;CNDP2;ALDH18A1;ALDH4A1
Th1	Neutrophil extracellular trap formation	0.350622	1.92257	0.0119599	27/54	30.45%	SLC25A5;ACTB;VDAC1;ACTG1;RAC2;PPIF;HAT1;RAC1;CASP4;VDAC3;VDAC2;HMGB1;HDAC1;CYBA;GSDMD;HDAC8;MAP2K2;AKT1;TLR7;PLCG2;SELP;HDAC9;HDAC2;PIK3R3;HDAC3;SELPLG;ITGB2
Th1	Human T-cell leukemia virus 1 infection	0.291329	1.91089	0.0127824	60/121	35.36%	SLC25A5;RANBP1;PTTG1;FDPS;VDAC1;ANAPC11;CALR;RAN;CDC20;CHEK1;CCNB2;IL2RG;CCNE1;E2F2;MAD2L1;CCNA2;E2F1;HRAS;CDKN2A;SRF;VDAC3;VDAC2;BUB1B;CD3D;CCNE2;HLA-DRA;CDK4;TP53;CDK2;PPP3CB;IKBKG;CHEK2;ESPL1;CD3G;LCK;HLA-DMA;NRAS;CCND3;CDKN2C;ANAPC10;MAP2K2;AKT1;HLA-DRB1;CDKN1A;PIK3R3;B2M;HLA-DRB5;BAX;ITGB2;BCL2L1;MAD1L1;RB1;RANBP3;POLB;TSPO;TCF3;CDC26;IL2RB;HLA-DPA1;CREB3
Th1	Pathogenic Escherichia coli infection	0.301496	1.90867	0.0128469	44/108	26.64%	ARPC3;GAPDH;ARPC2;ACTB;PYCARD;ARPC4;ARPC1B;ACTG1;BAK1;ARPC5;BRK1;HCLS1;RAC1;CASP4;TUBB4B;TUBA1B;ARPC5L;ACTR3;RHOA;TUBB;TUBA1C;NFKBIB;CYCS;SLC9A3R1;TNFSF10;CASP3;MYD88;EZR;ARF1;CASP9;ARPC1A;IKBKG;NCKAP1L;MYO1E;MYO1G;MYO1F;CASP7;FAS;PTPN11;ACTR2;FADD;NCL;RAB1A;IRAK1
Th1	Fluid shear stress and atherosclerosis	0.343873	1.90303	0.0133409	19/60	13.97%	TXN;CALM3;GSTO1;ACTB;SUMO1;ACTG1;RAC2;TXN2;NQO1;SUMO2;SUMO3;RAC1;RHOA;KEAP1;CALM1;HSP90AA1;CYBA;TP53;IFNG
Th1	Tyrosine metabolism	0.734673	1.88329	0.0150932	5/6	14.07%	GSTZ1;COMT;GOT1;ADH5;GOT2
Th1	Pyrimidine metabolism	0.411966	1.88328	0.0148574	15/29	20.83%	DUT;DCTPP1;DTYMK;TK1;TYMP;NME1;TYMS;RRM2;RRM1;NT5C3A;NUDT2;CMPK2;CTPS1;UCK2;NT5C
Th1	Necroptosis	0.329733	1.88028	0.0149547	43/66	42.15%	CHMP2A;SLC25A5;PYCARD;CHMP4A;VDAC1;PPIA;CHMP1A;CHMP5;VDAC3;VDAC2;RBCK1;AIFM1;PARP1;HMGB1;TNFSF10;HSP90AA1;IFNG;CAPN1;STAT1;ZBP1;FAS;EIF2AK2;PGAM5;FADD;BID;CHMP2B;CAPN2;BAX;FTH1;JAK2;TICAM1;IRF9;CHMP4B;STAT2;CASP1;TRAF2;MAPK9;HSP90AB1;GLUD1;CHMP6;RNF31;TRADD;PPID
Th1	Drug metabolism	0.402257	1.87902	0.0148801	18/31	31.30%	GSTO1;ITPA;DUT;TK1;TYMP;NME1;RRM2;RRM1;HPRT1;NAT1;ADH5;GMPS;UCK2;GUSB;UMPS;GSTP1;TPMT;IMPDH1
Th1	Human cytomegalovirus infection	0.292109	1.87303	0.0153235	50/111	29.85%	GNG5;CALM3;GNAI2;CALR;GNB2;RAC2;BAK1;GNAS;EIF4EBP1;E2F2;RAC1;E2F1;HRAS;CDKN2A;RHOA;TAP1;CALM1;CYCS;CASP3;CDK4;TP53;GNB1;RHEB;IL10RB;PPP3CB;CASP9;IKBKG;GNAI3;RPS6KB2;NRAS;GNB4;CCR1;MAP2K2;AKT1;CCR5;PDIA3;GNG4;CALM2;FAS;CDKN1A;CCR3;FADD;BID;TBK1;PIK3R3;B2M;BAX;PXN;GNGT2;GRB2
Th1	Rheumatoid arthritis	0.378094	1.87135	0.0152949	22/38	35.12%	ATP6V0D1;ATP6V1F;ATP6V1D;ATP6V0B;CTLA4;ATP6V1E1;HLA-DRA;IFNG;ATP6V1A;ACP5;CD86;ATP6V1H;HLA-DMA;FLT1;HLA-DRB1;ATP6V1B2;ATP6V0C;HLA-DRB5;ITGB2;ATP6V0E1;ATP6V1C1;HLA-DPA1
Th1	NOD-like receptor signaling pathway	0.299182	1.86149	0.0162688	54/90	40.38%	TXN;CARD16;PYCARD;VDAC1;YWHAE;TXN2;GBP1;GBP2;OAS1;IFI16;CASP4;RHOA;VDAC3;AIM2;VDAC2;NFKBIB;RBCK1;IRF7;CARD17;OAS2;TRIP6;HSP90AA1;CYBA;SUGT1;MYD88;NLRX1;BRCC3;GSDMD;IKBKG;TANK;GBP4;STAT1;IKBKE;NAMPT;FADD;OAS3;CARD6;TRAF3;TBK1;TICAM1;BCL2L1;IRF9;STAT2;CASP1;MCU;PANX1;TRAF2;MAPK9;HSP90AB1;CHUK;GABARAP;GBP5;CTSB;RNF31
Th1	Viral myocarditis	0.380139	1.85726	0.0165778	32/36	51.89%	ACTB;ACTG1;RAC2;RAC1;CYCS;CASP3;HLA-DRA;CD86;CASP9;HLA-DMA;HLA-DRB1;BID;HLA-DRB5;ITGB2;EIF4G1;PRF1;EIF4G2;LAMA2;HLA-DPA1;HLA-DQB1;FYN;SGCB;HLA-DQA1;EIF4G3;HLA-DPB1;HLA-C;HLA-A;CD55;HLA-DMB;CD28;HLA-DOA;DAG1
Th1	Collecting duct acid secretion	0.553838	1.85308	0.0170194	9/11	33.54%	ATP6V0D1;ATP6V1F;ATP6V1D;ATP6V1E1;ATP6V1A;ATP6V1B2;ATP6V0C;ATP6V0E1;ATP6V1C1
Th1	Cysteine and methionine metabolism	0.41007	1.83657	0.0189816	14/27	21.32%	MDH2;LDHA;MDH1;PSAT1;AHCY;SRM;GOT1;SMS;MPST;GOT2;PHGDH;ADI1;APIP;BCAT1
Th1	RNA polymerase	0.461618	1.83411	0.0190728	11/18	31.41%	POLR3K;POLR2G;POLR2E;POLR2J;POLR2F;POLR2L;POLR2K;POLR2D;POLR2I;POLR2C;POLR2H
Th1	Human papillomavirus infection	0.271618	1.81309	0.022581	72/142	34.08%	TADA3;ATP6V0D1;ISG15;PKM;BAK1;ATP6V1F;GNAS;EIF4EBP1;CCNE1;TUBG1;OASL;CCNA2;ATP6V1D;PSMC1;E2F1;HRAS;MX1;ATP6V0B;PPP2R5D;PPP2R1A;SLC9A3R1;CCNE2;HDAC1;CASP3;PPP2CA;ATP6V1E1;CDK4;TP53;ATP6V1A;CDK2;RHEB;IKBKG;ATP6V1H;RPS6KB2;PPP2R2A;MX2;NRAS;CCND3;BCAP31;BAD;MAP2K2;AKT1;STAT1;PPP2R3C;FAS;IKBKE;PPP2R1B;EIF2AK2;CDKN1A;PARD6A;ATP6V1B2;HDAC2;FADD;TRAF3;TBK1;ATP6V0C;PIK3R3;BAX;PXN;HES6;GRB2;TICAM1;PPP2R5C;…
Th1	Small cell lung cancer	0.339877	1.79313	0.0258323	29/48	38.56%	CKS2;CKS1B;BAK1;CCNE1;E2F2;E2F1;CYCS;CCNE2;CASP3;CDK4;TP53;CDK2;CASP9;IKBKG;GADD45G;AKT1;CDKN1A;GADD45A;TRAF4;TRAF3;PIK3R3;BAX;BCL2L1;RB1;LAMA2;TRAF2;CHUK;SKP2;E2F3
Th1	Apoptosis	0.294813	1.79274	0.0256097	41/89	31.18%	ACTB;ACTG1;BAK1;BIRC5;PMAIP1;TUBA1B;HRAS;TUBA1C;AIFM1;LMNB1;PARP1;CYCS;TNFSF10;CASP3;TP53;EIF2S1;CAPN1;BECN1;CASP9;CTSC;IKBKG;GADD45G;NRAS;BAD;CASP7;MAP2K2;AKT1;FAS;GADD45A;LMNB2;FADD;BID;DAXX;CTSS;PIK3R3;PTPN13;CAPN2;BAX;CTSD;BCL2L11;BCL2L1
Th1	Hepatitis B	0.292247	1.78945	0.0258996	41/85	30.73%	PCNA;BIRC5;CCNE1;E2F2;YWHAQ;CCNA2;E2F1;HRAS;VDAC3;IRF7;CYCS;CCNE2;CASP3;TP53;MYD88;YWHAB;MAP2K3;CDK2;CASP9;YWHAZ;IKBKG;IFIH1;DDX58;NRAS;BAD;MAP2K2;AKT1;STAT1;FAS;IKBKE;CDKN1A;FADD;BID;IRAK1;TRAF3;TBK1;PIK3R3;BAX;GRB2;JAK2;TICAM1
Th1	Type I diabetes mellitus	0.42192	1.78704	0.025982	21/23	51.71%	ICA1;HLA-DRA;IFNG;HSPD1;CD86;HLA-DMA;HLA-DRB1;FAS;HLA-DRB5;PRF1;HLA-DPA1;GZMB;HLA-DQB1;IL12A;HLA-DQA1;HLA-DPB1;HLA-C;HLA-A;HLA-DMB;CD28;HLA-DOA
Th1	Basal transcription factors	0.402874	1.78414	0.0261611	18/26	40.03%	GTF2H5;TAF12;GTF2A2;TAF10;GTF2E2;CDK7;GTF2F1;TAF9;GTF2E1;GTF2F2;TAF11;CCNH;GTF2H1;MNAT1;GTF2B;TAF8;TAF5L;TAF6
Th1	One carbon pool by folate	0.527523	1.78061	0.0266284	8/12	17.50%	MTHFD2;SHMT2;DHFR;TYMS;MTHFD1;GART;MTHFD1L;SHMT1
Th1	Tryptophan metabolism	0.513967	1.77461	0.027786	9/13	28.13%	HADHA;ACAT2;ACAT1;DLD;HADH;AFMID;CAT;ECHS1;DHTKD1
Th1	Glyoxylate and dicarboxylate metabolism	0.44695	1.76954	0.0284259	12/18	29.39%	MDH2;MDH1;SHMT2;ACAT2;ACAT1;DLD;PCCB;AFMID;SHMT1;CAT;ACO2;GLDC
Th1	Lipid and atherosclerosis	0.276184	1.76225	0.0296548	47/104	31.18%	CALM3;PYCARD;RAC1;LDLR;HRAS;RHOA;CALM1;IRF7;LY96;CYCS;TNFSF10;HSP90AA1;CASP3;CYBA;TP53;MYD88;EIF2S1;MAP2K3;HSPD1;VAV1;PPP3CB;CASP9;IKBKG;TANK;NRAS;BAD;CASP7;AKT1;CALM2;FAS;IKBKE;HSPA5;HSPA4;SELP;BID;HSPA2;RAP1B;IRAK1;TRAF3;TBK1;PIK3R3;CYP2J2;BAX;JAK2;RAP1A;TICAM1;BCL2L1
Th1	Primary immunodeficiency	0.434037	1.75361	0.0312128	13/20	33.55%	IL2RG;RFXANK;ICOS;TAP1;CD3D;ADA;IKBKG;LCK;UNG;RFX5;CIITA;TAP2;CD79A
Th1	Epithelial cell signaling in Helicobacter pylori infection	0.36701	1.74803	0.0319865	26/33	47.72%	ATP6V0D1;CSK;ATP6V1F;RAC1;ATP6V1D;ATP6V0B;CASP3;ATP6V1E1;ATP6V1A;IKBKG;ATP6V1H;PLCG2;PTPN11;ATP6V1B2;ATP6V0C;ATP6V0E1;CDC42;ATP6V1C1;MAPK9;CHUK;PAK1;LYN;ATP6AP1;GIT1;ATP6V1G1;NFKBIA
Th1	Synaptic vesicle cycle	0.370705	1.73722	0.0340644	18/32	34.35%	AP2S1;ATP6V0D1;CLTA;NAPA;ATP6V1F;CLTB;AP2M1;ATP6V1D;ATP6V0B;ATP6V1E1;ATP6V1A;ATP6V1H;ATP6V1B2;DNM2;ATP6V0C;ATP6V0E1;ATP6V1C1;NSF
Th1	Leukocyte transendothelial migration	0.335997	1.72579	0.0365943	23/42	33.45%	GNAI2;ACTB;ACTG1;RAC2;VASP;RAC1;MYL12B;RHOA;CYBA;EZR;MSN;VAV1;GNAI3;MYL12A;PLCG2;PTPN11;RAP1B;PIK3R3;PXN;ITGB2;RAP1A;ACTN4;CDC42
Th1	Central carbon metabolism in cancer	0.339379	1.72496	0.0363938	19/39	28.15%	LDHA;PKM;IDH2;TIGAR;PGAM1;HRAS;SLC1A5;PFKP;PFKL;TP53;PDHB;NRAS;MAP2K2;AKT1;IDH1;G6PD;SLC7A5;PDHA1;PIK3R3
Th1	Alcoholism	0.326458	1.71063	0.0399428	25/49	29.85%	GNG5;CALM3;PPP1CA;GNAI2;GNB2;GNAS;HAT1;HRAS;CALM1;SLC29A1;HDAC1;PPP1CC;GNB1;GNAI3;HDAC8;NRAS;GNB4;CAMKK2;GNG4;CALM2;HDAC9;HDAC2;HDAC3;GNGT2;GRB2
Th1	Dopaminergic synapse	0.313461	1.70944	0.0397839	24/56	23.43%	GNG5;CALM3;PPP1CA;GNAI2;GNB2;GNAS;COMT;GSK3A;CALM1;PPP2R5D;PPP2R1A;ARRB2;PPP2CA;PPP1CC;GNB1;PPP3CB;GNAI3;PPP2R2A;GNB4;AKT1;GNG4;CALM2;PPP2R3C;PPP2R1B
Th1	Graft-versus-host disease	0.411687	1.70198	0.0416129	19/21	51.71%	HLA-DRA;IFNG;CD86;HLA-DMA;HLA-DRB1;FAS;HLA-DRB5;PRF1;HLA-DPA1;KIR3DL2;GZMB;HLA-DQB1;HLA-DQA1;HLA-DPB1;HLA-C;HLA-A;HLA-DMB;CD28;HLA-DOA
Th1	Autoimmune thyroid disease	0.413382	1.70156	0.0412454	19/21	51.71%	CTLA4;HLA-DRA;CD86;HLA-DMA;TSHR;HLA-DRB1;FAS;HLA-DRB5;PRF1;HLA-DPA1;GZMB;HLA-DQB1;HLA-DQA1;HLA-DPB1;HLA-C;HLA-A;HLA-DMB;CD28;HLA-DOA
Th1	N-Glycan biosynthesis	0.3723	1.69825	0.0417848	16/29	28.62%	B4GALT2;ALG14;DPM2;RPN1;DDOST;FUT8;ALG8;SRD5A3;ALG3;ALG5;DOLPP1;DPM1;ALG1;RPN2;ALG10;DAD1
Th1	Fc gamma R-mediated phagocytosis	0.313569	1.68779	0.0441746	12/51	7.41%	ARPC3;CFL1;ARPC2;ARPC4;ARPC1B;RAC2;ARPC5;VASP;RAC1;WAS;ARPC5L;ACTR3
Th1	Endocrine and other factor-regulated calcium reabsorption	0.409528	1.67546	0.0475936	8/22	11.41%	AP2S1;CLTA;CLTB;AP2M1;GNAS;ATP1B3;RAB11A;VDR
Th1	Yersinia infection	0.286759	1.67383	0.0475739	34/71	34.06%	ARPC3;ARPC2;ACTB;PYCARD;ARPC4;ARPC1B;ACTG1;RAC2;ARPC5;RHOG;RAC1;WAS;ARPC5L;ACTR3;RHOA;MYD88;MAP2K3;VAV1;ARPC1A;IKBKG;LCK;MAP2K2;AKT1;ACTR2;IRAK1;TBK1;PIK3R3;PXN;RPS6KA1;TICAM1;WIPF1;LAT;CDC42;CASP1
Th1	Pancreatic cancer	0.315705	1.67134	0.047796	30/49	38.56%	RAC2;BAK1;E2F2;RAD51;RAC1;E2F1;CDKN2A;CDK4;TP53;BRCA2;CASP9;IKBKG;GADD45G;RPS6KB2;BAD;AKT1;STAT1;CDKN1A;GADD45A;RALA;PIK3R3;BAX;BCL2L1;RB1;CDC42;ARAF;MAPK9;RALBP1;CHUK;E2F3
Th1	Propanoate metabolism	0.384732	1.66396	0.0495377	15/23	36.08%	SUCLG1;LDHA;HADHA;ACAT2;ACAT1;DLD;PCCB;ECHDC1;SUCLA2;ECHS1;BCKDHA;ABAT;ACOX3;EHHADH;ACADS
Th2	Parkinson disease	0.640717	4.11178	0	96/152	12.39%	COX6C;PSMA2;NDUFB9;UQCR10;PARK7;NDUFB3;PSMB6;COX4I1;PSMA6;COX6A1;PSMB1;TXN;COX7A2;NDUFA13;PSMB3;UQCRFS1;COX7B;UQCRH;COX5A;COX8A;NDUFA4;COX6B1;NDUFA1;SLC25A5;PSMD8;NDUFA9;NDUFA6;NDUFS6;PSMB2;NDUFB11;UBB;PSMA5;SDHB;CALM3;PSMA4;NDUFV2;NDUFA8;NDUFA2;NDUFAB1;PSMA7;PSMD7;PSMD4;PSMC4;PSMD13;NDUFB2;NDUFA11;NDUFA7;UQCRC2;PSMD11;NDUFB5;NDUFS5;PSMD14;COX7A2L;VDAC1;UBE2L6;NDUFA12;PSMB7;COX5B;PSMD9;GNAI2;PSMC…
Th2	Oxidative phosphorylation	0.707298	4.05494	0	59/82	11.03%	COX6C;NDUFB9;UQCR10;NDUFB3;COX4I1;COX6A1;COX7A2;NDUFA13;UQCRFS1;COX7B;UQCRH;COX5A;COX8A;NDUFA4;COX6B1;NDUFA1;NDUFA9;NDUFA6;NDUFS6;NDUFB11;SDHB;NDUFV2;NDUFA8;NDUFA2;NDUFAB1;NDUFB2;COX17;NDUFA11;NDUFA7;UQCRC2;NDUFB5;NDUFS5;COX7A2L;ATP6V1F;ATP6V0D1;NDUFA12;COX5B;NDUFB4;UQCRQ;COX7C;ATP6V1E1;ATP6V0E1;NDUFB7;NDUFB10;NDUFB6;NDUFS8;NDUFB8;UQCRC1;NDUFS3;ATP6V1D;NDUFA3;PPA1;NDUFS4;UQCR11;NDUFS7;NDUFC1;NDUF…
Th2	Prion disease	0.631728	4.04412	0	91/146	13.06%	COX6C;PSMA2;NDUFB9;UQCR10;NDUFB3;PSMB6;COX4I1;PSMA6;COX6A1;PSMB1;COX7A2;NDUFA13;PSMB3;UQCRFS1;COX7B;UQCRH;COX5A;COX8A;NDUFA4;COX6B1;NDUFA1;SLC25A5;PSMD8;NDUFA9;NDUFA6;NDUFS6;PSMB2;NDUFB11;PSMA5;SDHB;PSMA4;NDUFV2;NDUFA8;NDUFA2;NDUFAB1;PSMA7;PSMD7;PSMD4;PSMC4;PSMD13;NDUFB2;NDUFA11;NDUFA7;UQCRC2;PSMD11;NDUFB5;NDUFS5;PSMD14;COX7A2L;VDAC1;NDUFA12;PSMB7;COX5B;PSMD9;PSMC3;NDUFB4;UQCRQ;COX7C;VDAC3;SOD1;P…
Th2	Huntington disease	0.619928	4.0218	0	103/167	13.64%	COX6C;PSMA2;NDUFB9;UQCR10;NDUFB3;PSMB6;COX4I1;PSMA6;COX6A1;PSMB1;AP2S1;COX7A2;NDUFA13;PSMB3;UQCRFS1;COX7B;UQCRH;COX5A;COX8A;NDUFA4;COX6B1;NDUFA1;SLC25A5;PSMD8;NDUFA9;NDUFA6;NDUFS6;PSMB2;NDUFB11;PSMA5;SDHB;PSMA4;NDUFV2;NDUFA8;NDUFA2;NDUFAB1;PSMA7;PSMD7;PSMD4;PSMC4;PSMD13;NDUFB2;DCTN3;NDUFA11;NDUFA7;UQCRC2;PSMD11;NDUFB5;NDUFS5;PSMD14;COX7A2L;VDAC1;NDUFA12;PSMB7;COX5B;PSMD9;PSMC3;NDUFB4;BECN1;UQCRQ;…
Th2	Diabetic cardiomyopathy	0.634979	3.87314	0	63/106	11.03%	COX6C;NDUFB9;UQCR10;NDUFB3;COX4I1;COX6A1;COX7A2;NDUFA13;UQCRFS1;COX7B;UQCRH;COX5A;COX8A;NDUFA4;COX6B1;NDUFA1;SLC25A5;NDUFA9;NDUFA6;NDUFS6;NDUFB11;SDHB;NDUFV2;NDUFA8;GAPDH;NDUFA2;NDUFAB1;NDUFB2;NDUFA11;NDUFA7;UQCRC2;NDUFB5;NDUFS5;COX7A2L;VDAC1;NDUFA12;COX5B;NDUFB4;PPP1CA;UQCRQ;COX7C;VDAC3;NDUFB7;MPC2;NDUFB10;NDUFB6;NDUFS8;NDUFB8;UQCRC1;NDUFS3;NDUFA3;PDHB;RAC1;NDUFS4;UQCR11;VDAC2;CYBA;NDUFS7;NDUFC1…
Th2	Non-alcoholic fatty liver disease	0.616297	3.72984	0	56/98	11.62%	COX6C;NDUFB9;UQCR10;NDUFB3;COX4I1;COX6A1;COX7A2;NDUFA13;UQCRFS1;COX7B;UQCRH;COX5A;COX8A;NDUFA4;COX6B1;NDUFA1;NDUFA9;NDUFA6;NDUFS6;NDUFB11;SDHB;NDUFV2;NDUFA8;NDUFA2;NDUFAB1;NDUFB2;NDUFA11;NDUFA7;UQCRC2;NDUFB5;NDUFS5;COX7A2L;NDUFA12;COX5B;NDUFB4;UQCRQ;COX7C;NDUFB7;NDUFB10;NDUFB6;NDUFS8;NDUFB8;UQCRC1;NDUFS3;NDUFA3;RAC1;PRKAG1;NDUFS4;UQCR11;NDUFS7;NDUFC1;NDUFS2;NDUFB1;CYC1;EIF2S1;CYCS
Th2	Proteasome	0.739741	3.68397	0	36/41	18.24%	POMP;PSMA2;PSMB6;PSMA6;PSMB1;PSME1;PSMB3;PSMD8;PSMB2;PSMA5;PSME2;PSMA4;PSMA7;PSMD7;PSMD4;PSMC4;PSMD13;PSMB8;PSMD11;PSMD14;PSMB7;PSMD9;PSMB9;PSMC3;PSMB10;PSMA1;PSMC2;PSME3;PSMC1;PSMD6;PSMB4;PSMC5;ADRM1;PSMF1;PSMD3;PSMA3
Th2	Alzheimer disease	0.549379	3.65272	0	97/188	13.06%	COX6C;PSMA2;NDUFB9;UQCR10;NDUFB3;PSMB6;COX4I1;PSMA6;COX6A1;PSMB1;COX7A2;NDUFA13;PSMB3;UQCRFS1;COX7B;UQCRH;COX5A;COX8A;NDUFA4;COX6B1;NDUFA1;SLC25A5;PSMD8;HSD17B10;NDUFA9;NDUFA6;NDUFS6;PSMB2;NDUFB11;PSMA5;SDHB;CALM3;PSMA4;NDUFV2;NDUFA8;GAPDH;NDUFA2;NDUFAB1;PSMA7;PSMD7;PSMD4;PSMC4;PSMD13;NDUFB2;NDUFA11;NDUFA7;UQCRC2;PSMD11;NDUFB5;NDUFS5;PSMD14;COX7A2L;VDAC1;NDUFA12;PSMB7;COX5B;PSENEN;PSMD9;PSMC3;NDU…
Th2	Retrograde endocannabinoid signaling	0.679508	3.56073	0	37/54	15.25%	NDUFB9;NDUFB3;NDUFA13;NDUFA4;NDUFA1;NDUFA9;NDUFA6;NDUFS6;NDUFB11;NDUFV2;NDUFA8;GNG5;NDUFA2;NDUFAB1;NDUFB2;NDUFA11;NDUFA7;NDUFB5;NDUFS5;NDUFA12;GNAI2;NDUFB4;NDUFB7;NDUFB10;NDUFB6;NDUFS8;NDUFB8;NDUFS3;NDUFA3;NDUFS4;NDUFS7;NDUFC1;NDUFS2;NDUFB1;GNB1;GNAI3;GNB2
Th2	Thermogenesis	0.573379	3.54912	0	62/117	11.03%	COX6C;NDUFB9;UQCR10;NDUFB3;COX4I1;COX6A1;COX7A2;NDUFA13;UQCRFS1;COX7B;UQCRH;COA3;COX5A;COX8A;NDUFA4;COX6B1;NDUFA1;NDUFA9;NDUFA6;NDUFS6;NDUFB11;SDHB;NDUFV2;NDUFA8;NDUFA2;NDUFAB1;NDUFB2;COX17;NDUFA11;NDUFA7;UQCRC2;NDUFB5;NDUFS5;COX7A2L;NDUFA12;COX5B;COX14;NDUFB4;UQCRQ;COX7C;NDUFB7;NDUFB10;GNAS;NDUFB6;NDUFS8;NDUFB8;UQCRC1;NDUFS3;COA6;NDUFA3;PRKAG1;ACTB;NDUFS4;SMARCE1;UQCR11;RHEB;NDUFS7;NDUFC1;NDUFS2…
Th2	Amyotrophic lateral sclerosis	0.527527	3.50975	0	135/210	26.00%	COX6C;PSMA2;NDUFB9;UQCR10;NDUFB3;PSMB6;COX4I1;PSMA6;COX6A1;PSMB1;COX7A2;NDUFA13;PSMB3;UQCRFS1;COX7B;UQCRH;COX5A;COX8A;NDUFA4;PFN1;COX6B1;NDUFA1;PSMD8;NDUFA9;NDUFA6;NDUFS6;PSMB2;NDUFB11;PSMA5;SDHB;PSMA4;NDUFV2;NDUFA8;NDUFA2;NDUFAB1;PSMA7;PSMD7;PSMD4;PSMC4;PSMD13;NDUFB2;DCTN3;NDUFA11;NDUFA7;UQCRC2;PSMD11;NDUFB5;NDUFS5;PSMD14;COX7A2L;VDAC1;NDUFA12;PSMB7;COX5B;PSMD9;PSMC3;NDUFB4;BECN1;ALYREF;UQCRQ;CO…
Th2	Cardiac muscle contraction	0.743495	3.4436	0	22/31	11.55%	COX6C;UQCR10;COX4I1;COX6A1;COX7A2;UQCRFS1;COX7B;UQCRH;COX5A;COX8A;COX6B1;UQCRC2;COX7A2L;TPM3;COX5B;UQCRQ;COX7C;UQCRC1;UQCR11;CYC1;TPM4;ATP1B3
Th2	Pathways of neurodegeneration	0.494099	3.35722	0	110/240	13.06%	COX6C;PSMA2;NDUFB9;UQCR10;PARK7;NDUFB3;PSMB6;COX4I1;PSMA6;COX6A1;PSMB1;COX7A2;NDUFA13;PSMB3;UQCRFS1;COX7B;UQCRH;COX5A;COX8A;NDUFA4;COX6B1;NDUFA1;SLC25A5;PSMD8;HSD17B10;NDUFA9;NDUFA6;NDUFS6;PSMB2;NDUFB11;UBB;PSMA5;SDHB;CALM3;PSMA4;NDUFV2;NDUFA8;NDUFA2;NDUFAB1;PSMA7;PSMD7;PSMD4;PSMC4;PSMD13;NDUFB2;DCTN3;NDUFA11;NDUFA7;UQCRC2;PSMD11;NDUFB5;NDUFS5;PSMD14;COX7A2L;VDAC1;UBE2L6;NDUFA12;PSMB7;COX5B;PSMD9…
Th2	Spinocerebellar ataxia	0.520206	2.97047	0	35/73	13.06%	PSMA2;PSMB6;PSMA6;PSMB1;PSMB3;SLC25A5;PSMD8;PSMB2;PSMA5;PSMA4;PSMA7;PSMD7;PSMD4;PSMC4;PSMD13;PSMD11;PSMD14;VDAC1;PSMB7;PSMD9;PSMC3;BECN1;VDAC3;PSMA1;PSMC2;NRBF2;PSMC1;VDAC2;PSMD6;PSMB4;CYCS;PSMC5;ATG101;WIPI2;ADRM1
Th2	Spliceosome	0.434417	2.56071	0	51/91	26.60%	LSM3;SNRPE;SNRPD1;SNRPB;SNRPG;SNRPC;SF3B6;SNRPD2;SF3B4;BUD31;SF3B5;SNRPB2;ALYREF;ZMAT2;CTNNBL1;LSM5;TXNL4A;LSM2;BCAS2;PUF60;HNRNPC;LSM7;SNU13;SYF2;PCBP1;EIF4A3;CWC15;LSM4;HSPA8;PRPF40A;RBM8A;SNW1;SNRPD3;LSM6;SNRPF;SNRNP40;PRPF31;USP39;MAGOH;SLU7;CCDC12;HNRNPM;SF3B2;SNRNP27;PQBP1;SRSF4;HNRNPA1;RP9;THOC3;SRSF3;SRSF9
Th2	Herpes simplex virus 1 infection	-0.208524	-2.38168	0.0115205	89/208	23.22%	ZNF573;MAVS;ZNF208;ZNF431;ZFP14;ZNF33A;ZNF737;ZNF141;ZNF398;ZNF721;ZNF224;ZNF540;ZNF484;ZNF555;ZNF836;TLR9;ZNF589;ZNF780B;ZNF782;ZNF441;ZNF780A;ZNF557;ZNF587;ZNF548;ZNF324;ZNF91;ZNF736;ZNF205;ZNF248;ZNF354C;RBAK;ZNF33B;ZNF791;ZNF529;ZNF699;ZNF436;ZNF805;ZNF347;ZFP30;ZNF316;ZNF417;ZNF621;ZNF891;ZNF286A;ZNF577;ZNF709;ZNF649;ZNF519;ZNF510;ZNF850;ZNF14;ZNF41;ZNF30;ZNF785;ZNF813;ZNF846;ZNF250;ZNF157;Z…
Th2	RNA transport	0.406256	2.37917	6.54304e-05	57/90	35.15%	EIF3I;SUMO1;THOC7;SUMO3;RAN;SUMO2;ALYREF;SAP18;POP4;DDX19B;EIF2S2;PHAX;NUP93;GEMIN7;EIF3G;NUP37;SEC13;EIF3D;EIF3H;CLNS1A;GEMIN6;EIF2S1;EIF4A3;RBM8A;RNPS1;STRAP;TPR;NXT1;RPP25L;NXT2;EIF3J;EIF2B1;MAGOH;POP7;EIF5B;EIF4E2;EIF3E;EIF4EBP1;RPP25;THOC3;RAE1;EIF3A;EIF3B;RPP38;PABPC1;PRMT5;PAIP1;EIF2B2;ELAC1;ELAC2;KPNB1;UBE2I;DDX19A;GLE1;GEMIN8;RPP40;SRRM1
Th2	Vibrio cholerae infection	0.551999	2.32544	0.000123163	17/25	25.56%	ATP6V1F;ATP6V0D1;ATP6V1E1;ATP6V0E1;GNAS;ATP6V1D;SEC61B;ACTB;SEC61G;ATP6V1G1;ARF1;ATP6AP1;ATP6V0C;ACTG1;ATP6V0B;ATP6V1H;PDIA4
Th2	Epstein-Barr virus infection	0.377413	2.32207	0.000116321	90/114	49.82%	CD3D;PSMD8;PSMD7;PSMD4;PSMC4;PSMD13;B2M;PSMD11;PSMD14;PSMC3;CALR;CIR1;CD3E;PSMC2;RAC1;TRADD;PSMC1;PSMD6;NFKBIA;CYCS;PSMC5;CCNE1;ADRM1;HLA-DRA;ISG15;HLA-C;SNW1;BAK1;TAP1;PSMD3;SAP30;PDIA3;MYD88;TAPBP;CD247;HLA-A;HLA-DRB1;CCND3;STAT1;HDAC1;FAS;IRF7;PSMD2;MYC;PSMD1;OAS1;PSMD12;BID;CASP3;E2F2;CASP9;OAS2;DDX58;HLA-DPA1;AKT1;NFKBIE;IKBKG;HLA-DMA;TBK1;RBPJ;CDK4;IKBKE;GADD45A;PSMC6;IFNAR1;HLA-DPB1;HLA-DM…
Th2	RNA polymerase	0.626748	2.29143	0.000495894	11/16	17.12%	POLR2J;POLR2G;POLR2F;POLR3GL;POLR2K;POLR2I;POLR3K;POLR2E;POLR2L;POLR2D;POLR2C
Th2	Ribosome	0.392351	2.28057	0.000471099	43/81	30.91%	MRPL14;RPL26L1;MRPL22;MRPL11;MRPL15;RPL36AL;MRPL13;MRPS11;MRPL21;MRPL28;MRPS15;MRPL33;MRPL27;MRPL16;MRPL12;MRPS18A;MRPL24;MRPS12;MRPL1;MRPS7;MRPL36;MRPL10;RSL24D1;MRPL34;RPS27L;MRPL3;MRPS16;MRPL32;MRPL18;RPS24;MRPL23;MRPS18C;MRPS17;MRPL9;MRPL17;MRPL20;MRPL2;MRPS21;MRPS6;MRPS2;MRPS5;RPL10A;RPS15
Th2	RNA degradation	0.44369	2.24731	0.000648073	29/45	33.67%	LSM3;ENO1;LSM1;DCPS;LSM5;LSM2;BTG3;WDR61;LSM7;LSM4;EXOSC7;PFKP;CNOT8;EXOSC5;LSM6;PFKL;XRN2;EXOSC4;EXOSC1;EXOSC3;BTG1;HSPD1;PABPC1;EXOSC9;DCP1B;CNOT7;MPHOSPH6;PNPT1;CNOT2
Th2	Synaptic vesicle cycle	0.53118	2.15974	0.00195102	14/22	24.18%	AP2S1;ATP6V1F;ATP6V0D1;NAPA;ATP6V1E1;ATP6V0E1;CLTB;CLTA;ATP6V1D;AP2M1;ATP6V1G1;ATP6V0C;ATP6V0B;ATP6V1H
Th2	Tight junction	0.392693	2.13972	0.00236687	28/61	21.56%	ARPC3;MYL6;MYL12B;ARPC2;HCLS1;MYL6B;MYL12A;PCNA;ARPC1B;EZR;ARPC5L;RAB8A;RAC1;ARPC5;PRKAG1;ACTB;RHOA;PPP2CA;ARPC1A;TUBA1B;WAS;ACTR3;PPP2R1A;VASP;TUBA1A;ARHGAP17;ACTG1;ARPC4
Th2	Human immunodeficiency virus 1 infection	0.357545	2.13948	0.00226826	56/101	35.02%	RBX1;CFL1;CD3D;CALM3;GNG5;B2M;GNAI2;SKP1;CALM1;APOBEC3C;CALR;CD3E;RAC1;CHEK1;CALM2;TRADD;BST2;RAC2;RNF7;APOBEC3G;CCNB2;NFKBIA;CYCS;CCNB1;GNB1;GNAI3;HLA-C;BAK1;BCL2L1;GNB2;SAMHD1;BAD;TAP1;HRAS;PDIA3;MYD88;TAPBP;CD247;HLA-A;FAS;MAP2K2;AP1M1;BID;RPS6KB2;CASP3;CASP9;AP1S2;AKT1;IKBKG;CDK1;AP1S1;TBK1;APOBEC3H;TNFRSF1B;PPP3CB;PXN
Th2	Bacterial invasion of epithelial cells	0.449154	2.12738	0.00251253	18/35	22.71%	ARPC3;ARPC2;HCLS1;CLTB;ARPC1B;CLTA;ARPC5L;RAC1;ARPC5;ACTB;RHOA;ARPC1A;MAD2L2;ACTR3;ILK;ACTG1;ARPC4;RHOG
Th2	Shigellosis	0.346905	2.11913	0.00277828	43/112	19.30%	ARPC3;RBX1;PFN1;UBB;MYL12B;ARPC2;HCLS1;UBE2N;VDAC1;BECN1;MYL12A;SKP1;UBE2D2;ARPC1B;PYCARD;CAPNS1;UBE2V2;ARPC5L;CASP4;RAC1;UBC;ARPC5;ACTB;TRADD;RHOA;ARPC1A;UBE2D3;GABARAP;NFKBIA;CYCS;WIPI2;ACTR3;RRAGC;GSK3A;BCL2L1;TNIP1;GABARAPL2;ARF1;ILK;CBX3;RBCK1;RRAGA;MYD88
Th2	Pyruvate metabolism	0.495277	2.10178	0.00325698	16/25	23.64%	MDH2;MDH1;LDHA;AKR1A1;FH;PKM;PDHB;ADH5;ME2;DLD;LDHB;ACAT2;ACAT1;GLO1;ACYP2;ACYP1
Th2	Protein processing in endoplasmic reticulum	0.356623	2.08829	0.00370149	51/93	32.43%	RBX1;PDIA6;SKP1;DNAJB11;UBE2D2;BAG1;CALR;BCAP31;SEC61B;SEC61G;SSR2;SEC13;UBE2D3;EIF2S1;VCP;FBXO6;RPN1;RNF5;HSPA8;RPN2;SSR4;HSPBP1;NSFL1C;SIL1;BAK1;DAD1;DDOST;DNAJC1;EIF2AK1;LMAN2;DNAJA1;PDIA3;ERP29;DNAJB12;UBXN1;HSPA5;UBE2J2;ATF4;EDEM2;UBQLN1;RAD23A;HSP90AA1;UBE2J1;PDIA4;CAPN2;NGLY1;CAPN1;HERPUD1;SEC23B;LMAN1;OS9
Th2	Glycolysis / Gluconeogenesis	0.441165	2.0875	0.00357386	15/34	13.80%	ENO1;GAPDH;LDHA;PGK1;PGAM1;AKR1A1;PKM;PDHB;TPI1;ADH5;PFKP;DLD;LDHB;GALM;ALDOA
Th2	Endocrine and other factor-regulated calcium reabsorption	0.614155	2.08069	0.0037339	7/13	11.55%	AP2S1;CLTB;GNAS;RAB11A;CLTA;AP2M1;ATP1B3
Th2	Oocyte meiosis	0.386465	2.07596	0.00371476	38/59	38.31%	RBX1;CALM3;YWHAE;ANAPC11;SKP1;PPP1CA;CALM1;PTTG1;YWHAQ;YWHAB;YWHAH;CALM2;PPP2CA;CDC26;AURKA;MAD2L2;CCNB2;CCNB1;CCNE1;ANAPC10;YWHAZ;PPP2R1A;SMC3;PPP1CC;CDC20;MAD2L1;BUB1;PPP2R5C;RPS6KA1;PPP2R5D;PLK1;CDK1;PPP2R5A;PPP3CB;REC8;PKMYT1;FBXO5;MAD1L1
Th2	Glutathione metabolism	0.476284	2.07107	0.0038604	18/27	30.68%	GSTO1;IDH2;SMS;SRM;LAP3;GGCT;TXNDC12;GPX7;GSTP1;CHAC2;GSR;RRM1;GPX1;GSTK1;ODC1;RRM2;PGD;GGT1
Th2	Cysteine and methionine metabolism	0.486553	2.06842	0.00380686	15/23	28.91%	MDH2;MDH1;LDHA;SMS;SRM;ADI1;MAT2B;LDHB;PSAT1;GOT1;APIP;GOT2;BCAT2;AHCYL1;AHCY
Th2	Influenza A	0.350755	2.05602	0.00412597	56/83	42.50%	FDPS;SLC25A5;VDAC1;TNFSF10;RAB11A;PYCARD;KPNA2;ACTB;TRADD;NFKBIA;EIF2S1;CYCS;HLA-DRA;BAK1;NXT1;MYD88;NXT2;TICAM1;HLA-DRB1;ACTG1;CCND3;STAT1;FAS;MAP2K2;IRF7;CALCOCO2;MX1;RAB11B;OAS1;RAE1;CASP1;BID;HNRNPUL1;MX2;CASP3;CASP9;OAS2;DDX58;HLA-DPA1;AKT1;IKBKG;HLA-DMA;TBK1;IFIH1;CDK4;IKBKE;RSAD2;IFNAR1;PML;HLA-DPB1;HLA-DMB;CXCL10;JAK1;NFKBIB;EIF2AK2;RELA
Th2	Gastric acid secretion	0.537123	2.05385	0.00415764	9/18	13.86%	CALM3;GNAI2;CALM1;GNAS;EZR;CALM2;ACTB;ATP1B3;GNAI3
Th2	DNA replication	0.474068	2.05307	0.00407123	20/26	37.90%	RPA3;RNASEH2B;SSBP1;PCNA;RFC2;POLE4;FEN1;RNASEH2A;MCM4;MCM5;MCM3;RPA1;MCM6;RPA2;MCM2;POLD2;RNASEH1;POLE3;RFC4;POLD3
Th2	Citrate cycle (TCA cycle)	0.472879	2.01849	0.00557397	19/25	39.76%	MDH2;SDHB;SUCLG1;MDH1;FH;IDH2;IDH3G;PDHB;IDH3A;DLD;SDHD;SDHA;ACO2;PDHA1;SUCLA2;ACLY;PCK2;IDH3B;DLAT
Th2	Viral carcinogenesis	0.33925	1.98215	0.00823735	64/87	49.72%	GTF2E2;YWHAE;ATP6V0D1;RANBP1;GTF2A2;VDAC3;YWHAQ;PKM;YWHAB;YWHAH;RAC1;CHEK1;TRADD;RHOA;PSMC1;NFKBIA;CCNE1;MRPS18B;HLA-C;SNW1;BAK1;YWHAZ;GTF2H1;BAD;PMAIP1;HRAS;CDC20;CDKN2A;HLA-A;CCND3;HDAC1;ATF4;IRF7;GTF2B;CASP3;SP100;HDAC3;IKBKG;CDK1;RBPJ;CDK4;POLB;PXN;MAPKAPK2;GSN;CREB3;NRAS;MAD1L1;TP53;JAK1;CCNA2;EIF2AK2;TBPL1;RELA;HDAC9;GTF2E1;BAX;HLA-E;IRF3;CDKN1A;IRF9;DDB1;HLA-F;MAPK3
Th2	Ribosome biogenesis in eukaryotes	0.373076	1.98123	0.00802613	39/54	44.54%	NOP10;RAN;EIF6;NHP2;POP4;GNL2;REXO2;CSNK2B;SNU13;AK6;NOB1;UTP18;GTPBP4;NXT1;RPP25L;NXT2;POP7;XRN2;RIOK1;RPP25;RPP38;NOP56;NOP58;IMP3;CSNK2A1;FBL;GAR1;UTP14A;IMP4;RPP40;TBL3;UTP6;NMD3;MPHOSPH10;EMG1;FCF1;RIOK2;RCL1;GNL3
Th2	Hepatitis C	0.343417	1.9771	0.00811337	52/77	42.50%	YWHAE;YWHAQ;YWHAB;YWHAH;PSME3;TRADD;PPP2CA;NFKBIA;EIF2S1;CYCS;CD81;BAK1;YWHAZ;PPP2R1A;EIF2AK1;BAD;LDLR;HRAS;ARAF;TICAM1;STAT1;FAS;MAP2K2;IRF7;MX1;EIF3E;MYC;OAS1;BID;MX2;CASP3;E2F2;CASP9;OAS2;DDX58;AKT1;PPP2R2A;IKBKG;IFIT1;TBK1;CDK4;IKBKE;RSAD2;IFNAR1;NRAS;CLDN5;TP53;E2F3;CXCL10;JAK1;EIF2AK2;RELA
Th2	Valine, leucine and isoleucine degradation	0.466236	1.95447	0.0102646	12/23	21.85%	HSD17B10;HADHB;PCCB;ECHS1;HADHA;DLD;ACAT2;ACAT1;ACADM;BCKDHA;HMGCL;BCAT2
Th2	Salmonella infection	0.310027	1.95309	0.0101448	75/134	39.75%	ARPC3;TXN;PFN1;MYL12B;ARPC2;DYNLL1;GAPDH;DYNLRB1;BRK1;DCTN3;S100A10;MYL12A;SKP1;TNFSF10;LY96;ARPC1B;PYCARD;ARPC5L;CASP4;DYNC1LI1;RAC1;ARPC5;ANXA2;ACTB;RAB7A;TRADD;RHOA;ARPC1A;TUBA1B;NFKBIA;CYCS;ACTR1A;TXN2;ACTR3;RALA;BAK1;ARL8A;TUBA1A;ARF1;HRAS;MYD88;GSDMD;PTPRC;ACTG1;ARPC4;TUBB4B;RHOG;MAP2K2;MYC;TUBB;KIF5B;HSP90AA1;LEF1;CASP1;DYNLT1;CASP3;TUBA1C;RHOH;AKT1;IKBKG;DYNC1I2;DCTN2;HSP90AB1;CASP7;DNM2;…
Th2	Antigen processing and presentation	0.403009	1.95115	0.00998195	20/40	25.24%	PSME1;PSME2;CD74;B2M;CTSS;CALR;IFI30;PSME3;HSPA8;HLA-DRA;HLA-C;RFXANK;TAP1;PDIA3;TAPBP;HSPA5;HLA-A;HLA-DRB1;HSP90AA1;NFYC
Th2	Collecting duct acid secretion	0.645563	1.94685	0.0101834	7/9	21.07%	ATP6V1F;ATP6V0D1;ATP6V1E1;ATP6V0E1;ATP6V1D;ATP6V1G1;ATP6V0C
Th2	Protein export	0.520102	1.92651	0.0121672	11/17	24.95%	SRP14;SEC11A;SEC11C;SEC61B;SRP19;SEC61G;SPCS2;HSPA5;SRP72;SPCS1;SRP9
Th2	Arginine and proline metabolism	0.495386	1.9228	0.0123806	12/19	27.67%	SAT1;SMS;SRM;LAP3;PYCR1;GOT1;AGMAT;GOT2;CNDP2;ALDH18A1;PYCR2;ODC1
Th2	Endocytosis	0.300409	1.87709	0.0186658	69/128	38.37%	ARPC3;AP2S1;CHMP2A;IL2RG;CHMP4A;ARPC2;CAPZB;SNF8;CLTB;ARPC1B;RAB11A;SNX3;CHMP2B;CLTA;ARPC5L;RAB8A;SPG21;AP2M1;ARF5;ARPC5;RAB7A;RHOA;ARPC1A;SNX4;VPS25;CHMP5;CAPZA2;HSPA8;SNX1;ARRB2;ACTR3;HLA-C;VPS29;CHMP1A;ARF3;ARF4;SNX6;LDLR;TSG101;ARF1;HRAS;SNX2;BIN1;HLA-A;SH3KBP1;ARPC4;CHMP1B;VTA1;RAB11B;KIF5B;SMAP2;CAPZA1;RAB4A;VPS35;EHD4;ACAP3;MVB12A;SH3GLB2;CHMP6;DNM2;SMAP1;RUFY1;RAB5A;ARF6;VPS26B;PML;SNX5;P…
Th2	Fc gamma R-mediated phagocytosis	0.393012	1.86292	0.0210904	23/37	36.32%	ARPC3;CFL1;ARPC2;ARPC1B;ARPC5L;RAC1;ARPC5;ARPC1A;RAC2;WAS;ACTR3;VASP;BIN1;PTPRC;ARPC4;RPS6KB2;MARCKSL1;AKT1;PRKCD;LAT;DNM2;ARF6;GSN
Th2	Mitophagy	0.378338	1.86279	0.0206814	33/41	50.75%	UBB;FIS1;BECN1;OPTN;UBC;RAB7A;CSNK2B;GABARAP;RRAS2;BCL2L1;GABARAPL2;FUNDC1;CITED2;HRAS;ATF4;CALCOCO2;TAX1BP1;ATG5;BCL2L13;CSNK2A1;TBK1;TBC1D15;NRAS;TP53;RRAS;TFE3;RELA;TOMM7;TFEB;USP15;RHOT1;E2F1;HIF1A
Th2	Propanoate metabolism	0.468222	1.86169	0.0203934	11/21	17.24%	SUCLG1;LDHA;PCCB;ECHS1;HADHA;DLD;LDHB;ACAT2;ACAT1;BCKDHA;ECHDC1
Th2	Purine metabolism	0.350743	1.85829	0.0207119	27/54	28.23%	ADSL;ITPA;DGUOK;HPRT1;PDE6D;PKM;APRT;GUK1;NME1;ATIC;NTPCR;AK2;NUDT5;NUDT2;AK6;PAPSS1;IMPDH1;RRM1;GART;ADA;NT5C3A;PRPS2;ADK;CANT1;PAICS;RRM2;GMPS
Th2	Rheumatoid arthritis	0.40182	1.84537	0.0229711	21/32	38.53%	ATP6V1F;ATP6V0D1;ATP6V1E1;ATP6V0E1;ATP6V1D;HLA-DRA;ATP6V1G1;LTB;ATP6AP1;ATP6V0C;HLA-DRB1;TNFSF13B;ATP6V0B;ATP6V1H;ACP5;HLA-DPA1;HLA-DMA;ATP6V1B2;CTLA4;HLA-DPB1;HLA-DMB
Th2	Renin secretion	0.532127	1.84364	0.0230118	7/13	19.58%	CALM3;GNAI2;CALM1;GNAS;CALM2;GNAI3;ORAI1
Th2	Phagosome	0.328183	1.84012	0.0232254	43/73	38.53%	ATP6V1F;ATP6V0D1;ATP6V1E1;CTSS;ATP6V0E1;CALR;ATP6V1D;SEC61B;DYNC1LI1;RAC1;ACTB;RAB7A;SEC61G;CYBA;TUBA1B;CORO1A;STX18;HLA-DRA;HLA-C;ATP6V1G1;TAP1;TUBA1A;ATP6AP1;ATP6V0C;HLA-A;HLA-DRB1;ACTG1;TUBB4B;ATP6V0B;ATP6V1H;TUBB;TUBA1C;LAMP2;HLA-DPA1;DYNC1I2;HLA-DMA;NCF4;ATP6V1B2;RAB5A;LAMP1;HLA-DPB1;RILP;HLA-DMB
Th2	cGMP-PKG signaling pathway	0.37033	1.83407	0.0243639	18/42	23.42%	SLC25A5;CALM3;VDAC1;GNAI2;PPP1CA;VDAC3;CALM1;CALM2;RHOA;VDAC2;ATP1B3;GNAI3;BAD;PPP1CC;VASP;ATF4;MAP2K2;PPIF
Th2	Measles	0.324473	1.81864	0.0272751	50/70	48.79%	CD3D;IL2RG;CD3E;TRADD;CSNK2B;EIF3H;NFKBIA;EIF2S1;CYCS;HSPA8;CCNE1;BAK1;BCL2L1;EIF2AK1;BAD;MYD88;CCND3;STAT1;FAS;IRF7;MSN;MX1;OAS1;BID;MX2;CASP3;CASP9;OAS2;DDX58;AKT1;IKBKG;CSNK2A1;TBK1;IFIH1;CDK4;IKBKE;IFNAR1;TP53;JAK1;BBC3;NFKBIB;EIF2AK2;RELA;RAB9A;CD3G;BAX;TAB2;IRF3;IRF9;FADD
Th2	Pertussis	0.417891	1.81678	0.0272558	13/25	27.69%	CFL1;CALM3;GNAI2;CALM1;LY96;PYCARD;CALM2;RHOA;GNAI3;MYD88;TICAM1;CASP1;CASP3
Th2	Cell cycle	0.31046	1.80873	0.0291865	52/87	41.62%	RBX1;YWHAE;ANAPC11;SKP1;PCNA;PTTG1;YWHAQ;TFDP1;YWHAB;YWHAH;CHEK1;CDC26;CDK7;MAD2L2;CCNB2;CCNB1;CCNE1;ANAPC10;YWHAZ;SMC3;RAD21;MCM4;MCM5;CDC20;CDKN2A;MCM3;MAD2L1;CCND3;MCM6;HDAC1;CDKN2C;BUB1;MYC;CDC25B;MCM2;DBF4;CCNH;E2F2;CDC45;PLK1;CDK1;CDK4;GADD45A;PKMYT1;MAD1L1;TP53;CDKN2D;E2F3;CDC6;WEE1;ORC3;CCNA2
Th2	Fluid shear stress and atherosclerosis	0.3469	1.7979	0.0311582	14/50	9.66%	TXN;CALM3;SUMO1;GSTO1;SUMO3;SUMO2;CALM1;NQO1;RAC1;CALM2;ACTB;RHOA;CYBA;RAC2
Th2	Kaposi sarcoma-associated herpesvirus infection	0.310982	1.79503	0.031267	59/83	50.75%	UBB;CALM3;GNG5;BECN1;CALM1;RAC1;UBC;CALM2;TRADD;ATG3;GABARAP;NFKBIA;CYCS;GNB1;HLA-C;BAK1;GNB2;GABARAPL2;HRAS;TICAM1;CLEC2B;HLA-A;STAT1;FAS;MAP2K2;IRF7;MICB;MYC;LEF1;BID;CASP3;E2F2;CASP9;AKT1;IKBKG;TBK1;CDK4;IKBKE;PPP3CB;MAPKAPK2;IFNAR1;PIK3R5;NRAS;TP53;E2F3;JAK1;EIF2AK2;RELA;BAX;HLA-E;IRF3;CDKN1A;IRF9;FADD;HLA-F;MAPK3;E2F1;GNG2;HIF1A
Th2	mRNA surveillance pathway	0.338416	1.79481	0.0307888	29/53	35.15%	PPP1CA;ALYREF;SAP18;DDX19B;PPP2CA;ETF1;PPP2R3C;EIF4A3;RBM8A;RNPS1;CSTF1;PPP2R1A;PPP1CC;FIP1L1;NXT1;SSU72;NXT2;CPSF3;MAGOH;PPP2R5C;GSPT2;PABPC1;PPP2R5D;PPP2R2A;CSTF3;PPP2R5A;DDX19A;GLE1;SRRM1
Th2	Apoptosis	0.309442	1.79217	0.0311027	47/76	42.50%	BECN1;CTSS;TNFSF10;AIFM1;ACTB;TRADD;TUBA1B;NFKBIA;EIF2S1;CYCS;BAK1;BCL2L1;PARP1;BAD;BIRC5;PMAIP1;TUBA1A;HRAS;DIABLO;ACTG1;FAS;ATF4;MAP2K2;CTSD;DAXX;BID;CAPN2;CASP3;TUBA1C;CAPN1;CASP9;PRF1;AKT1;IKBKG;BCL2A1;CASP7;CTSC;GADD45A;BIRC3;NRAS;TP53;CASP6;BCL2L11;PARP3;TUBA4A;BBC3;RELA
Th2	Pathogenic Escherichia coli infection	0.302432	1.79045	0.0309746	52/88	42.50%	ARPC3;ARPC2;GAPDH;HCLS1;BRK1;TNFSF10;ARPC1B;EZR;PYCARD;ARPC5L;CASP4;RAC1;ARPC5;ACTB;TRADD;RHOA;ARPC1A;TUBA1B;NFKBIA;CYCS;ACTR3;BAK1;TUBA1A;ARF1;MYD88;NCK1;ACTG1;ARPC4;TUBB4B;FAS;TUBB;TMBIM6;CASP1;NCL;CASP3;ABCF2;TUBA1C;CASP9;SLC9A3R1;IKBKG;RAB1A;CASP7;ARF6;CLDN5;TLR5;MYO1F;WASF2;ABI1;TUBA4A;MYO1G;NFKBIB;RELA
Th2	Peroxisome	0.362674	1.76788	0.0365593	25/39	40.42%	PRDX1;PRDX5;PMVK;SOD1;IDH2;PXMP2;SCP2;SLC25A17;MPV17;ECH1;FAR2;HMGCL;PEX11B;MPV17L2;GSTK1;CAT;MVK;PEX2;SLC27A2;ACOX3;ACSL5;ACAA1;PEX19;PHYH;ABCD1
Th2	Primary immunodeficiency	0.472893	1.76657	0.0363995	9/17	21.30%	CD3D;IL2RG;CD3E;RFXANK;TAP1;ORAI1;LCK;PTPRC;ADA
Th2	Necroptosis	0.319611	1.76591	0.0360066	29/63	28.76%	CHMP2A;CHMP4A;SLC25A5;FTH1;VDAC1;VDAC3;TNFSF10;PYCARD;CHMP2B;PPIA;AIFM1;TRADD;VDAC2;CHMP5;PARP1;CHMP1A;HMGB1;RBCK1;TICAM1;FTL;STAT1;FAS;CHMP1B;HSP90AA1;CASP1;PPID;BID;CAPN2;CAPN1
Th2	Dopaminergic synapse	0.344946	1.76236	0.0364848	26/46	36.35%	CALM3;GNG5;GNAI2;PPP1CA;CALM1;GNAS;CALM2;COMT;PPP2CA;PPP2R3C;ARRB2;GNB1;GNAI3;PPP2R1A;GSK3A;GNB2;PPP1CC;ATF4;PPP2R5C;KIF5B;PPP2R5D;AKT1;PPP2R2A;PPP2R5A;PPP3CB;CREB3
Th2	Systemic lupus erythematosus	0.493173	1.76069	0.0364871	11/14	38.53%	SNRPD1;SNRPB;TRIM21;HLA-DRA;SSB;SNRPD3;HLA-DRB1;HLA-DPA1;HLA-DMA;HLA-DPB1;HLA-DMB
Th2	NOD-like receptor signaling pathway	0.298882	1.74344	0.0413141	42/84	33.91%	TXN;CARD16;YWHAE;VDAC1;GBP2;VDAC3;PYCARD;CASP4;RHOA;VDAC2;CYBA;CARD17;GBP1;GABARAP;NFKBIA;IFI16;TXN2;TANK;BCL2L1;GBP4;GABARAPL2;RBCK1;MYD88;SUGT1;TICAM1;GSDMD;BRCC3;STAT1;IRF7;HSP90AA1;OAS1;TRIP6;CASP1;ATG5;AIM2;OAS2;IKBKG;PRKCD;GBP5;TBK1;IKBKE;HSP90AB1
Th2	Terpenoid backbone biosynthesis	0.502426	1.73732	0.0427728	9/13	30.90%	FDPS;PMVK;ACAT2;ACAT1;ZMPSTE24;FNTA;MVK;IDI1;GGPS1
Th2	Legionellosis	0.392775	1.73313	0.0435122	16/26	34.06%	PYCARD;NFKBIA;CYCS;VCP;RAB1B;HSPA8;ARF1;MYD88;CASP1;HSPD1;HSF1;CASP3;CASP9;BCL2L13;RAB1A;CASP7
Th2	Neutrophil extracellular trap formation	0.34931	1.71632	0.0486366	21/41	32.93%	SLC25A5;VDAC1;VDAC3;SELPLG;CASP4;RAC1;ACTB;HAT1;VDAC2;CYBA;RAC2;HMGB1;GSDMD;ACTG1;HDAC1;MAP2K2;PPIF;CASP1;AKT1;HDAC3;NCF4
USM_B	Oxidative phosphorylation	0.657369	5.33027	0	61/75	22.57%	COX6C;NDUFA4;COX17;COX7B;COX7A2;UQCRH;COX8A;NDUFAB1;COX6B1;NDUFA1;NDUFB3;NDUFA13;COX7C;UQCRQ;NDUFS5;ATP6V0E1;UQCRB;COX6A1;NDUFA11;NDUFA2;UQCRFS1;NDUFS6;COX4I1;ATP6V1F;COX7A2L;NDUFA3;NDUFB6;NDUFA6;NDUFB7;UQCR11;NDUFS7;UQCR10;NDUFB11;COX5A;NDUFB10;PPA1;NDUFS4;NDUFS8;NDUFB2;NDUFA12;NDUFB9;COX5B;PPA2;NDUFB4;UQCRHL;NDUFV2;NDUFA7;ATP6V1G1;NDUFB8;NDUFB1;NDUFA8;UQCRC2;ATP6V1E1;ATP6V0C;SDHB;ATP6V1D;NDUFA5…
USM_B	Parkinson disease	0.569021	5.19113	0	107/132	29.93%	TXN;COX6C;NDUFA4;COX7B;COX7A2;UQCRH;CALM3;COX8A;NDUFAB1;COX6B1;NDUFA1;NDUFB3;NDUFA13;COX7C;UQCRQ;NDUFS5;UQCRB;COX6A1;PSMA2;NDUFA11;NDUFA2;PSMB1;UQCRFS1;NDUFS6;COX4I1;COX7A2L;NDUFA3;NDUFB6;PSMA6;NDUFA6;VDAC1;NDUFB7;GNAS;PSMA5;UQCR11;NDUFS7;UQCR10;NDUFB11;COX5A;XBP1;NDUFB10;PARK7;CALM1;NDUFS4;PSMD8;PSMA7;PSMB3;CYCS;NDUFS8;NDUFB2;NDUFA12;HSPA5;NDUFB9;PSMD7;TXN2;UBE2J1;PSMA4;PSMB6;COX5B;NDUFB4;PSMB2;…
USM_B	Huntington disease	0.516746	4.92023	0	96/142	25.01%	COX6C;NDUFA4;COX7B;COX7A2;UQCRH;COX8A;NDUFAB1;COX6B1;NDUFA1;NDUFB3;NDUFA13;COX7C;UQCRQ;NDUFS5;UQCRB;COX6A1;PSMA2;NDUFA11;NDUFA2;PSMB1;UQCRFS1;POLR2L;NDUFS6;COX4I1;COX7A2L;NDUFA3;NDUFB6;PSMA6;TGM2;NDUFA6;VDAC1;NDUFB7;PSMA5;ACTR1A;UQCR11;NDUFS7;UQCR10;NDUFB11;COX5A;NDUFB10;NDUFS4;PSMD8;BBC3;PSMA7;PSMB3;CYCS;NDUFS8;NDUFB2;NDUFA12;NDUFB9;PSMD7;GPX1;SOD1;CLTB;DCTN3;PSMA4;POLR2K;PSMB6;COX5B;NDUFB4;PSMB…
USM_B	Prion disease	0.531479	4.9189	0	99/132	28.62%	COX6C;NDUFA4;COX7B;COX7A2;UQCRH;CCL5;COX8A;NDUFAB1;COX6B1;NDUFA1;NDUFB3;NDUFA13;COX7C;UQCRQ;NDUFS5;UQCRB;COX6A1;PSMA2;NDUFA11;NDUFA2;PSMB1;UQCRFS1;NDUFS6;COX4I1;COX7A2L;NDUFA3;NDUFB6;PSMA6;NDUFA6;VDAC1;NDUFB7;PSMA5;UQCR11;NDUFS7;UQCR10;NDUFB11;COX5A;NDUFB10;NDUFS4;PSMD8;PSMA7;PSMB3;CYCS;NDUFS8;NDUFB2;NDUFA12;HSPA5;NDUFB9;PSMD7;SOD1;PSMA4;PSMB6;COX5B;NDUFB4;PSMB2;CYBA;UQCRHL;PRKCD;NDUFV2;MAPK12;ND…
USM_B	Non-alcoholic fatty liver disease	0.574318	4.81378	0	62/90	21.08%	COX6C;NDUFA4;COX7B;COX7A2;UQCRH;COX8A;NDUFAB1;COX6B1;NDUFA1;NDUFB3;NDUFA13;COX7C;UQCRQ;NDUFS5;UQCRB;COX6A1;NDUFA11;NDUFA2;UQCRFS1;NDUFS6;COX4I1;COX7A2L;NDUFA3;NDUFB6;NDUFA6;NDUFB7;UQCR11;NDUFS7;UQCR10;NDUFB11;FAS;COX5A;XBP1;NDUFB10;NDUFS4;IL6R;BID;CYCS;NDUFS8;NDUFB2;NDUFA12;NDUFB9;FOS;COX5B;NDUFB4;UQCRHL;CDC42;NDUFV2;MAPK12;NDUFA7;NDUFB8;NDUFB1;NDUFA8;ATF4;UQCRC2;PRKAG1;SDHB;TNFRSF1A;EIF2S1;NDUFA…
USM_B	Ribosome	0.563032	4.60379	0	79/81	41.79%	RPL36AL;MRPS15;MRPL33;MRPL21;MRPL36;RPS15;RPL26L1;RSL24D1;RPL35;MRPL22;MRPL1;MRPL20;MRPL13;MRPL14;MRPL12;RPS24;RPL22;MRPL15;RPS7;MRPL34;RPL6;RPS9;FAU;MRPL24;RPL24;MRPS11;MRPS7;RPL23;RPL31;RPL23A;RPL36;MRPS6;MRPL11;MRPL23;RPS27L;MRPL3;RPS4X;RPL39;RPL41;RPL34;UBA52;RPLP1;RPL19;RPL28;RPL38;RPS29;RPL22L1;RPS15A;MRPS18A;RPL26;RPL10A;MRPS12;MRPL18;RPL7;RPS14;MRPL10;MRPL28;RPL14;RPL27;MRPS2;RPS16;MRPL27…
USM_B	Alzheimer disease	0.451684	4.38236	0	95/159	24.30%	COX6C;NDUFA4;COX7B;COX7A2;UQCRH;CALM3;COX8A;NDUFAB1;COX6B1;NDUFA1;NDUFB3;NDUFA13;GAPDH;COX7C;UQCRQ;NDUFS5;UQCRB;COX6A1;PSMA2;NDUFA11;NDUFA2;PSMB1;UQCRFS1;NDUFS6;COX4I1;COX7A2L;NDUFA3;NDUFB6;PSMA6;HSD17B10;NDUFA6;VDAC1;NDUFB7;PSMA5;UQCR11;NDUFS7;PSENEN;UQCR10;NDUFB11;FAS;COX5A;XBP1;NDUFB10;CALM1;NDUFS4;PSMD8;PSMA7;PSMB3;BID;CYCS;NDUFS8;NDUFB2;NDUFA12;NDUFB9;PSMD7;PSMA4;PSMB6;COX5B;NDUFB4;PSMB2;UQC…
USM_B	Thermogenesis	0.496199	4.36362	0	61/106	17.60%	COX6C;NDUFA4;COX17;COX7B;COX7A2;UQCRH;COX8A;NDUFAB1;COX6B1;NDUFA1;NDUFB3;NDUFA13;COX7C;UQCRQ;NDUFS5;UQCRB;COX6A1;NDUFA11;NDUFA2;UQCRFS1;NDUFS6;COX4I1;COX7A2L;NDUFA3;NDUFB6;NDUFA6;NDUFB7;GNAS;UQCR11;NDUFS7;COX14;UQCR10;NDUFB11;MGLL;COX5A;NDUFB10;NDUFS4;NDUFAF3;NDUFS8;NDUFB2;NDUFA12;NDUFB9;COA3;ACTG1;ACTB;COX5B;NDUFB4;UQCRHL;NDUFV2;RHEB;MAPK12;NDUFA7;COA6;NDUFB8;NDUFB1;NDUFA8;UQCRC2;NDUFAF4;PRKAG1;…
USM_B	Diabetic cardiomyopathy	0.505381	4.31258	0	54/99	15.83%	COX6C;NDUFA4;COX7B;COX7A2;UQCRH;COX8A;NDUFAB1;COX6B1;NDUFA1;NDUFB3;NDUFA13;GAPDH;COX7C;UQCRQ;NDUFS5;UQCRB;COX6A1;NDUFA11;NDUFA2;UQCRFS1;NDUFS6;COX4I1;COX7A2L;NDUFA3;NDUFB6;NDUFA6;VDAC1;NDUFB7;UQCR11;NDUFS7;UQCR10;NDUFB11;COX5A;NDUFB10;NDUFS4;NDUFS8;NDUFB2;NDUFA12;NDUFB9;CTSD;COX5B;NDUFB4;MPC2;CYBA;UQCRHL;PRKCD;NDUFV2;MAPK12;NDUFA7;NDUFB8;NDUFB1;NDUFA8;VDAC2;UQCRC2
USM_B	Pathways of neurodegeneration	0.401094	4.1378	0	127/201	29.93%	COX6C;NDUFA4;COX7B;COX7A2;UQCRH;CALM3;COX8A;NDUFAB1;COX6B1;NDUFA1;NDUFB3;NDUFA13;COX7C;UQCRQ;NDUFS5;UQCRB;COX6A1;PSMA2;NDUFA11;NDUFA2;PSMB1;UQCRFS1;NDUFS6;COX4I1;COX7A2L;NDUFA3;NDUFB6;PSMA6;HSD17B10;NDUFA6;VDAC1;NDUFB7;PSMA5;ACTR1A;UQCR11;NDUFS7;UQCR10;NDUFB11;FAS;COX5A;XBP1;NDUFB10;PARK7;CALM1;NDUFS4;PSMD8;PSMA7;PSMB3;BID;CYCS;NDUFS8;NDUFB2;NDUFA12;HSPA5;NDUFB9;PSMD7;GPX1;SOD1;DCTN3;UBE2J1;PSMA4…
USM_B	Amyotrophic lateral sclerosis	0.406638	4.06395	0	113/176	29.93%	COX6C;NDUFA4;COX7B;COX7A2;UQCRH;COX8A;NDUFAB1;ANG;COX6B1;NDUFA1;NDUFB3;NDUFA13;COX7C;UQCRQ;NDUFS5;UQCRB;COX6A1;PSMA2;NDUFA11;NDUFA2;PSMB1;UQCRFS1;NDUFS6;COX4I1;COX7A2L;NDUFA3;NDUFB6;PSMA6;NDUFA6;VDAC1;NDUFB7;PSMA5;ACTR1A;UQCR11;ALYREF;NDUFS7;UQCR10;NDUFB11;COX5A;XBP1;NDUFB10;PFN1;NDUFS4;PSMD8;PSMA7;PSMB3;BID;CYCS;NDUFS8;NDUFB2;NDUFA12;HSPA5;NDUFB9;PSMD7;GPX1;ACTG1;SOD1;DCTN3;PSMA4;ACTB;PSMB6;COX5…
USM_B	Proteasome	0.592516	3.69675	0	35/37	35.04%	PSMA2;POMP;PSMB1;PSMA6;PSMA5;PSMD8;PSME1;PSMA7;PSMB3;PSME2;PSMD7;PSMA4;PSMB6;PSMB2;PSMD9;PSMC3;PSMD14;PSMA3;PSMB5;PSMB10;PSMB9;PSMC2;PSMC4;PSMD11;PSMD4;PSMD13;ADRM1;PSMF1;PSMA1;PSME3;PSMB7;PSMB4;PSMB8;PSMC1;PSMD12
USM_B	Retrograde endocannabinoid signaling	0.498417	3.61118	0	32/58	14.63%	NDUFA4;NDUFAB1;NDUFA1;NDUFB3;NDUFA13;NDUFS5;NDUFA11;NDUFA2;NDUFS6;NDUFA3;GNG5;NDUFB6;NDUFA6;NDUFB7;NDUFS7;NDUFB11;MGLL;NDUFB10;NDUFS4;NDUFS8;NDUFB2;NDUFA12;NDUFB9;NDUFB4;NDUFV2;MAPK12;GNAI2;NDUFA7;GNB2;NDUFB8;NDUFB1;NDUFA8
USM_B	Cardiac muscle contraction	0.606119	3.52535	0	19/31	10.95%	COX6C;COX7B;COX7A2;UQCRH;COX8A;COX6B1;COX7C;UQCRQ;UQCRB;COX6A1;UQCRFS1;ATP1B3;COX4I1;COX7A2L;UQCR11;UQCR10;COX5A;COX5B;UQCRHL
USM_B	Protein processing in endoplasmic reticulum	0.41485	3.34253	0	66/80	40.27%	DAD1;RBX1;SEC61B;SSR4;SEC61G;SSR3;TXNDC5;HYOU1;SSR2;HSPBP1;CALR;HSP90B1;XBP1;RPN1;LMAN2;PDIA6;PDIA4;HSPA5;DNAJC1;SIL1;UBE2J1;TRAM1;DNAJB11;UBE2D2;FBXO6;MAN1A1;DNAJC3;SKP1;CAPN2;SEC13;HSPA8;ATF4;PDIA3;DDOST;PPP1R15A;P4HB;HSP90AA1;EIF2S1;RPN2;BAG1;BCAP31;UBXN2A;DNAJB12;ERLEC1;BAK1;UBE2D3;LMAN1;ERN1;STT3A;PREB;DERL2;SEC24D;CAPN1;WFS1;DNAJB1;CANX;SEC61A1;UBE2G1;VCP;SEC24A;UBE2J2;SAR1B;RNF5;DNAJC5B;HS…
USM_B	Protein export	0.738779	3.02605	0	10/13	11.34%	SEC61B;SEC61G;SRPRB;SPCS1;SEC11C;SPCS2;HSPA5;SPCS3;SRP14;SRP19
USM_B	Coronavirus disease	0.351108	2.94816	0	71/90	42.01%	NFKBIA;RPL36AL;RPS15;RPL26L1;RSL24D1;IL6R;RPL35;FOS;CFD;MAPK12;RPS24;RPL22;RPS7;NFKBIB;RPL6;RPS9;FAU;RPL24;RPL23;TNFRSF1A;RPL31;RPL23A;CXCL10;RPL36;IL12B;RPS27L;STAT1;ISG15;RPS4X;RPL39;RPL41;RPL34;UBA52;RPLP1;RPL19;RPL28;RPL38;RPS29;RPL22L1;RPS15A;RPL26;RPL10A;MX1;RPL7;RPS14;RPL14;RPL27;IKBKG;RPS16;RPL27A;RPS13;RPS27;RPL37A;RPS19;IL12A;ACE;RPL18A;RPS6;IKBKE;OAS3;RPL29;RPS17;RPLP0;RPL4;RPL35A;RPS2…
USM_B	Salmonella infection	0.315944	2.78136	0	43/100	20.52%	S100A10;TXN;DYNLRB1;TCF7;NFKBIA;GAPDH;ANXA2;TRADD;RHOB;MYL12A;ACTR1A;HSP90B1;ARPC5L;ARPC2;PFN1;RRAS;DYNLL1;CYCS;TXN2;ACTG1;FOS;DCTN3;RHOG;ACTB;LY96;MYL12B;ARPC3;CDC42;MAPK12;SKP1;MAP2K2;ARF1;TUBB4B;ARPC4;RHOA;ARL8A;HSP90AA1;TNFRSF1A;ARPC1B;ARPC5;PYCARD;PAK1;CASP3
USM_B	Herpes simplex virus 1 infection	-0.293275	-2.72727	0.000408291	213/262	55.38%	ZNF860;ZNF224;ZNF548;ZNF785;ZNF248;TSC1;ZNF347;ZNF546;ZNF577;ZNF589;ZNF573;ZNF772;ZNF606;ZNF324;ZNF433;PIK3CD;ZNF791;ZNF234;ZNF226;ZNF841;RNASEL;ZNF879;ZNF564;TRAF5;ZFP14;ZNF154;ZNF558;ZNF418;ZNF782;ZNF563;ZNF665;ZNF540;ZNF713;ZNF169;NXF1;MAVS;ZNF484;ZNF550;ZNF91;ZNF333;ZNF813;ZFP28;ZNF888;ZNF555;ZFP30;ZNF30;ZIK1;ZNF250;ZNF701;ZNF12;ZNF101;ZNF471;ZNF211;ZNF557;ZNF41;ZNF17;ZNF721;ZNF208;ZNF23;ZNF3…
USM_B	Glutathione metabolism	0.536465	2.51212	0.000405546	13/18	22.09%	PRDX6;GSTK1;SRM;GPX4;GCLC;GGT1;GPX1;PGD;LAP3;CHAC1;IDH2;CHAC2;RRM2
USM_B	Fluid shear stress and atherosclerosis	0.375362	2.48132	0.000577903	24/47	21.10%	TXN;CALM3;HSP90B1;CALM1;SUMO1;SUMO2;TXN2;ACTG1;FOS;ACTB;SDC1;CYBA;MAPK12;SUMO3;DUSP1;CALM2;KEAP1;CAV1;RHOA;NQO1;HSP90AA1;TNFRSF1A;VEGFA;ICAM1
USM_B	N-Glycan biosynthesis	0.486267	2.37358	0.00137596	19/21	41.44%	DAD1;RPN1;MGAT3;ALG5;MAN1A1;MGAT4B;MGAT2;DDOST;ALG14;RPN2;DPM1;B4GALT2;SRD5A3;STT3A;DPM3;ALG1;ALG13;DPM2;ALG8
USM_B	Epstein-Barr virus infection	0.287791	2.3211	0.0031522	54/78	40.89%	NFKBIA;TRADD;B2M;VIM;CCND3;CALR;FAS;SAP30;PSMD8;BID;CYCS;PSMD7;MAPK12;CDKN1A;PSMC3;NFKBIB;PDIA3;PSMD14;CD247;CXCL10;CASP3;HLA-A;PSMC2;ICAM1;STAT1;ISG15;CDK6;PSMC4;RUNX3;PSMD11;PSMD4;PSMD13;ADRM1;BAK1;RAC1;TAP1;HLA-DRA;HLA-C;IRF7;MDM2;GADD45A;IKBKG;PSMC1;PSMD12;CCNE1;FADD;CCNE2;CD58;IKBKE;OAS3;CIR1;BAX;PSMD6;PIK3R3
USM_B	Human immunodeficiency virus 1 infection	0.272874	2.30909	0.00318265	52/92	32.93%	CALM3;NFKBIA;RBX1;WEE1;TRADD;B2M;CFL1;GNG5;CALR;FAS;CALM1;BID;CYCS;FOS;PXN;MAPK12;APOBEC3B;GNAI2;GNB2;CALM2;AP1S2;SKP1;CXCR4;MAP2K2;PDIA3;BST2;SAMHD1;TNFRSF1A;APOBEC3G;CD247;PAK1;CASP3;HLA-A;CHEK1;CDK1;RAC2;BAK1;PPP3CB;GNAI3;RNF7;RAC1;BCL2L1;BAD;TAP1;HLA-C;HRAS;CCNB1;GNAQ;TNFRSF1B;IKBKG;APOBEC3H;GNG7
USM_B	Vibrio cholerae infection	0.422695	2.29134	0.00377242	15/27	19.97%	SEC61B;SEC61G;ATP6V0E1;ATP6V1F;GNAS;PDIA4;ACTG1;ACTB;KDELR2;ATP6V1G1;ARF1;ATP6V1E1;ATP6V0C;ATP6V1D;ATP6V1A
USM_B	Mitophagy	0.450043	2.27908	0.00385269	15/22	29.64%	FIS1;RRAS;CITED2;TFEB;UBB;TOMM7;GABARAPL2;ATF4;OPTN;UBC;CSNK2B;GABARAP;UBA52;BCL2L1;HRAS
[truncated: 24 more rows]
