# Supplementary material for: X-linked transcriptome dysregulation across immune cells in systemic lupus erythematosus
Source: Biol Sex Differ. 2025 Sep 25;16:69. doi: 10.1186/s13293-025-00750-3 (PMC12466074; doi:10.1186/s13293-025-00750-3)
Supplement: Supplementary file 4 — Supplementary Table 4 [file 13293_2025_750_MOESM4_ESM.xlsx]

## Sheet: Sheet1
SUP TABLE 4 - Performance and model description of the best chromosome-based DIABLO classification models. Includes: Nr_Markers_per_Cell_Type - nr of variables used per cell type in each component; Design_Matrix - DM5 corresponds to 50% of the values achieved in a Data Driven Approach, DM3 corresponds to 30% of the values achieved in a Data Drive Approach; Nr_X/A_Ratio_Correlated_Markers - nr of …
Chr_Based_Model	Nr_Markers_per_Cell_Type	Design_Matrix	Accuracy	Precision	Recall	F1	BER	Nr_X/A_Ratio_Correlated_Markers
chr14	10	DM5	0.954545	1	0.888889	0.941176	0.0555556	45
chr15	10	DM5	0.954545	1	0.888889	0.941176	0.0555556	54
chr18	10	DM5	0.954545	1	0.888889	0.941176	0.0555556	37
chr6	10	DM3	0.954545	1	0.888889	0.941176	0.0555556	61
chr13	50	DM5	0.954545	1	0.888889	0.941176	0.0555556	129
chr3	50	DM3	0.954545	1	0.888889	0.941176	0.0555556	213
chr19	15	DM5	0.931818	0.941176	0.888889	0.914286	0.0747863	83
chr16	10	DM5	0.931818	1	0.833333	0.909091	0.0833333	73
chr9	10	DM5	0.931818	1	0.833333	0.909091	0.0833333	50
chr20	15	DM5	0.931818	1	0.833333	0.909091	0.0833333	83
chrX	20	DM5	0.931818	1	0.833333	0.909091	0.0833333	100
chr22	20	DM5	0.931818	1	0.833333	0.909091	0.0833333	92
chr4	20	DM5	0.931818	1	0.833333	0.909091	0.0833333	99
chr7	20	DM5	0.931818	1	0.833333	0.909091	0.0833333	94
chr10	30	DM5	0.931818	1	0.833333	0.909091	0.0833333	128
chr11	30	DM5	0.931818	1	0.833333	0.909091	0.0833333	152
chr21	30	DM5	0.931818	1	0.833333	0.909091	0.0833333	73
chr5	30	DM5	0.931818	1	0.833333	0.909091	0.0833333	137
chr8	30	DM5	0.931818	1	0.833333	0.909091	0.0833333	152
chr12	50	DM5	0.931818	1	0.833333	0.909091	0.0833333	222
chr17	50	DM5	0.931818	1	0.833333	0.909091	0.0833333	220
AllChr	10	DM5	0.909091	0.9375	0.833333	0.882353	0.102564	41
chr1	10	DM5	0.909091	0.9375	0.833333	0.882353	0.102564	37
chr2	10	DM5	0.909091	0.9375	0.833333	0.882353	0.102564	34
