# Supplementary material for: X-linked transcriptome dysregulation across immune cells in systemic lupus erythematosus
Source: Biol Sex Differ. 2025 Sep 25;16:69. doi: 10.1186/s13293-025-00750-3 (PMC12466074; doi:10.1186/s13293-025-00750-3)
Supplement: Supplementary file 5 — Supplementary Table 5 [file 13293_2025_750_MOESM5_ESM.xlsx]

## Sheet: Sheet1
SUP TABLE 5 - Description of marker genes of the best chromosome-based DIABLO classification models. Includes: X/A ratio correlation, DEG classification and XIST interactome classification
Chr_Based_Model	Cell_Type	Component	Genes	X/A_Ratio_Correlation	Cor_FDR	DEG_Classification	XIST_Interactome
chr14	CD16p_Mono	Comp1	IFI27	-0.487269	4.4619e-11	Up-regulated	No
chr14	CD16p_Mono	Comp1	PSME2	-0.355946	4.74741e-06	Up-regulated	No
chr14	CD16p_Mono	Comp1	PSMA6	-0.31948	5.15344e-05	Up-regulated	No
chr14	CD16p_Mono	Comp1	IRF9	-0.518788	1.18403e-12	Up-regulated	No
chr14	CD16p_Mono	Comp1	RNASE6	-0.553285	1.43389e-14	Up-regulated	No
chr14	CD16p_Mono	Comp1	LGMN	-0.397521	2.09331e-07	Up-regulated	No
chr14	CD16p_Mono	Comp1	RNASE2	-0.414339	5.21129e-08	Up-regulated	No
chr14	CD16p_Mono	Comp1	FLVCR2	-0.307702	0.000104317	Up-regulated	No
chr14	CD16p_Mono	Comp1	SAMD4A	-0.353099	5.78661e-06	Up-regulated	No
chr14	CD16p_Mono	Comp1	AP5M1	-0.489456	3.5132e-11	Up-regulated	No
chr14	CL_Mono	Comp1	IFI27	-0.544888	5.24398e-14	Up-regulated	No
chr14	CL_Mono	Comp1	IRF9	-0.455787	1.29459e-09	Up-regulated	No
chr14	CL_Mono	Comp1	SAMD4A	-0.367763	2.18634e-06	Up-regulated	No
chr14	CL_Mono	Comp1	PSME2	-0.338444	1.6397e-05	Up-regulated	No
chr14	CL_Mono	Comp1	PSMA6	-0.333828	2.21458e-05	Up-regulated	No
chr14	CL_Mono	Comp1	RNASE2	-0.36325	3.02533e-06	Up-regulated	No
chr14	CL_Mono	Comp1	PSME1	-0.221141	0.00763077	Up-regulated	No
chr14	CL_Mono	Comp1	CALM1	-0.302994	0.000143048	Up-regulated	No
chr14	CL_Mono	Comp1	ACOT2	-0.324358	4.01823e-05	Up-regulated	No
chr14	CL_Mono	Comp1	RIPK3	-0.386671	5.33374e-07	Up-regulated	No
chr14	Int_Mono	Comp1	IFI27	-0.475771	6.28565e-10	Up-regulated	No
chr14	Int_Mono	Comp1	IRF9	-0.569753	1.22752e-14	Up-regulated	No
chr14	Int_Mono	Comp1	RNASE2	-0.409189	2.18917e-07	Up-regulated	No
chr14	Int_Mono	Comp1	PSMA6	-0.340383	2.70072e-05	Up-regulated	No
chr14	Int_Mono	Comp1	RNASE6	-0.597227	2.56849e-16	Up-regulated	No
chr14	Int_Mono	Comp1	JPH4	-0.555109	8.45126e-14	Up-regulated	No
chr14	Int_Mono	Comp1	PSME2	-0.32628	6.30866e-05	Up-regulated	No
chr14	Int_Mono	Comp1	SAMD4A	-0.264988	0.00156038	Up-regulated	No
chr14	Int_Mono	Comp1	FLVCR2	-0.43128	3.63536e-08	Up-regulated	No
chr14	Int_Mono	Comp1	SNX6	-0.429374	4.27267e-08	Up-regulated	No
chr14	NC_Mono	Comp1	IFI27	-0.269878	0.0011978	Up-regulated	No
chr14	NC_Mono	Comp1	IRF9	-0.390697	8.31312e-07	Up-regulated	No
chr14	NC_Mono	Comp1	PSME2	-0.192697	0.0266534	Up-regulated	No
chr14	NC_Mono	Comp1	PSMA6	-0.119882	0.194929	Up-regulated	No
chr14	NC_Mono	Comp1	SAMD4A	-0.227516	0.00753711	Up-regulated	No
chr14	NC_Mono	Comp1	FLVCR2	-0.248836	0.00311495	Up-regulated	No
chr14	NC_Mono	Comp1	RNASE2	-0.249116	0.0030789	Up-regulated	No
chr14	NC_Mono	Comp1	RNASE6	-0.380034	1.80354e-06	Up-regulated	No
chr14	NC_Mono	Comp1	RIPK3	-0.467208	1.28145e-09	Up-regulated	No
chr14	NC_Mono	Comp1	RAD51B	-0.413694	1.41873e-07	Up-regulated	No
chr14	CM_CD8	Comp1	IFI27	0.477125	1.11265e-09	Up-regulated	No
chr14	CM_CD8	Comp1	PSME2	0.631354	4.83609e-18	Up-regulated	No
chr14	CM_CD8	Comp1	REC8	0.455129	8.34626e-09	Up-regulated	No
chr14	CM_CD8	Comp1	IRF9	0.260861	0.00229789	Up-regulated	No
chr14	CM_CD8	Comp1	IPO4	0.345971	2.7072e-05	Up-regulated	No
chr14	CM_CD8	Comp1	PSMA6	0.690529	9.53266e-23	Up-regulated	No
chr14	CM_CD8	Comp1	MTHFD1	0.498173	1.40444e-10	Up-regulated	No
chr14	CM_CD8	Comp1	PSMC1	0.560466	1.19179e-13	Up-regulated	No
chr14	CM_CD8	Comp1	EIF2S1	0.513125	2.90919e-11	Up-regulated	No
chr14	CM_CD8	Comp1	HNRNPC	0.536969	2.01696e-12	Up-regulated	Yes
chr14	EM_CD8	Comp1	IRF9	0.338455	1.54933e-05	Up-regulated	No
chr14	EM_CD8	Comp1	IFI27	0.47524	1.62994e-10	Up-regulated	No
chr14	EM_CD8	Comp1	PSME2	0.510605	3.1654e-12	Up-regulated	No
chr14	EM_CD8	Comp1	IPO4	0.288697	0.000303936	Up-regulated	No
chr14	EM_CD8	Comp1	REC8	0.330925	2.52845e-05	Up-regulated	No
chr14	EM_CD8	Comp1	PSMA6	0.528696	3.50766e-13	Up-regulated	No
chr14	EM_CD8	Comp1	PSME1	0.538503	1.02045e-13	Up-regulated	No
chr14	EM_CD8	Comp1	PCK2	0.450036	2.03071e-09	Up-regulated	Yes
chr14	EM_CD8	Comp1	IFI27L1	0.434873	8.40341e-09	Up-regulated	No
chr14	EM_CD8	Comp1	VRK1	0.365335	2.43743e-06	Up-regulated	No
chr14	Naive_CD8	Comp1	IRF9	0.289942	0.000284102	Up-regulated	No
chr14	Naive_CD8	Comp1	IFI27	0.520816	9.24038e-13	Up-regulated	No
chr14	Naive_CD8	Comp1	PSME2	0.526623	4.54607e-13	Up-regulated	No
chr14	Naive_CD8	Comp1	IPO4	0.370465	1.67757e-06	Up-regulated	No
chr14	Naive_CD8	Comp1	REC8	0.286163	0.000349056	Up-regulated	No
chr14	Naive_CD8	Comp1	PCK2	0.387555	4.62071e-07	Up-regulated	Yes
chr14	Naive_CD8	Comp1	PSMA6	0.560206	5.53132e-15	Up-regulated	No
chr14	Naive_CD8	Comp1	PSME1	0.510298	3.27974e-12	Up-regulated	No
chr14	Naive_CD8	Comp1	DCAF11	0.30627	0.000113372	Up-regulated	No
chr14	Naive_CD8	Comp1	PTGER2	0.428076	1.55512e-08	Up-regulated	No
chr14	TEMRA_CD8	Comp1	IRF9	0.0429171	0.67113	Up-regulated	No
chr14	TEMRA_CD8	Comp1	IFI27	0.170072	0.0457658	Up-regulated	No
chr14	TEMRA_CD8	Comp1	PSME2	0.274681	0.000615597	Up-regulated	No
chr14	TEMRA_CD8	Comp1	REC8	0.108013	0.231624	Up-regulated	No
chr14	TEMRA_CD8	Comp1	IPO4	0.121433	0.172236	Up-regulated	No
chr14	TEMRA_CD8	Comp1	PCK2	0.188021	0.0253206	Up-regulated	Yes
chr14	TEMRA_CD8	Comp1	PSMA6	0.32798	2.8877e-05	Up-regulated	No
chr14	TEMRA_CD8	Comp1	PSME1	0.371904	1.4093e-06	Up-regulated	No
chr14	TEMRA_CD8	Comp1	RIPK3	-0.0448924	0.655532	Up-regulated	No
chr14	TEMRA_CD8	Comp1	CHMP4A	0.246097	0.00247576	Up-regulated	No
chr14	Fr._III_T	Comp1	IFI27	0.21087	0.0154319	Up-regulated	No
chr14	Fr._III_T	Comp1	IRF9	0.156672	0.0831358	Up-regulated	No
chr14	Fr._III_T	Comp1	PSME2	0.377046	2.959e-06	Up-regulated	No
chr14	Fr._III_T	Comp1	IPO4	0.148085	0.104027	Up-regulated	No
chr14	Fr._III_T	Comp1	PSMA6	0.440372	2.22837e-08	Up-regulated	No
chr14	Fr._III_T	Comp1	PSME1	0.484113	3.95544e-10	Up-regulated	No
chr14	Fr._III_T	Comp1	PSMB5	0.32235	9.23953e-05	Up-regulated	No
chr14	Fr._III_T	Comp1	REC8	0.214795	0.0134044	Up-regulated	No
chr14	Fr._III_T	Comp1	CHMP4A	0.458312	4.54943e-09	Up-regulated	No
chr14	Fr._III_T	Comp1	PRMT5	0.209685	0.0161034	Up-regulated	No
chr14	Fr._II_eTreg	Comp1	IFI27	0.108314	0.243071	Up-regulated	No
chr14	Fr._II_eTreg	Comp1	IRF9	-0.0877508	0.357647	Up-regulated	No
chr14	Fr._II_eTreg	Comp1	REC8	0.145423	0.103377	Up-regulated	No
chr14	Fr._II_eTreg	Comp1	PSME2	0.326124	5.16949e-05	Up-regulated	No
chr14	Fr._II_eTreg	Comp1	PSMA6	0.379848	1.47498e-06	Up-regulated	No
chr14	Fr._II_eTreg	Comp1	RIPK3	-0.109358	0.237986	Up-regulated	No
chr14	Fr._II_eTreg	Comp1	PRMT5	0.138755	0.122508	Up-regulated	No
chr14	Fr._II_eTreg	Comp1	SAV1	0.0815809	0.397057	Up-regulated	No
chr14	Fr._II_eTreg	Comp1	SNX6	0.126837	0.162919	Up-regulated	No
chr14	Fr._II_eTreg	Comp1	TINF2	0.0940628	0.319634	Up-regulated	No
chr14	Fr._I_nTreg	Comp1	IRF9	0.29391	0.000574046	Up-regulated	No
chr14	Fr._I_nTreg	Comp1	PSME2	0.570652	6.6553e-14	Up-regulated	No
chr14	Fr._I_nTreg	Comp1	IFI27	0.434005	7.47308e-08	Up-regulated	No
chr14	Fr._I_nTreg	Comp1	REC8	0.262602	0.00242957	Up-regulated	No
chr14	Fr._I_nTreg	Comp1	IPO4	0.353829	2.1302e-05	Up-regulated	No
chr14	Fr._I_nTreg	Comp1	PRMT5	0.378	4.53727e-06	Up-regulated	No
chr14	Fr._I_nTreg	Comp1	PSMA6	0.630192	1.45343e-17	Up-regulated	No
chr14	Fr._I_nTreg	Comp1	PSME1	0.621802	5.39237e-17	Up-regulated	No
chr14	Fr._I_nTreg	Comp1	CHMP4A	0.594914	2.6607e-15	Up-regulated	No
chr14	Fr._I_nTreg	Comp1	PTGER2	0.433117	8.02462e-08	Up-regulated	No
chr14	Mem_CD4	Comp1	IFI27	0.404602	1.18065e-07	Up-regulated	No
chr14	Mem_CD4	Comp1	IRF9	0.358008	4.10463e-06	Up-regulated	No
chr14	Mem_CD4	Comp1	PSME2	0.557022	8.58783e-15	Up-regulated	No
chr14	Mem_CD4	Comp1	REC8	0.314514	6.97841e-05	Up-regulated	No
chr14	Mem_CD4	Comp1	PSMA6	0.556752	8.90797e-15	Up-regulated	No
chr14	Mem_CD4	Comp1	IPO4	0.304679	0.000124146	Up-regulated	No
chr14	Mem_CD4	Comp1	PSME1	0.558676	6.83607e-15	Up-regulated	No
chr14	Mem_CD4	Comp1	TGM1	0.347597	8.41715e-06	Up-regulated	No
chr14	Mem_CD4	Comp1	CHMP4A	0.525868	4.99549e-13	Up-regulated	No
chr14	Mem_CD4	Comp1	MTHFD1	0.376951	1.03956e-06	Up-regulated	No
chr14	Naive_CD4	Comp1	IRF9	0.326085	3.42294e-05	Up-regulated	No
chr14	Naive_CD4	Comp1	IPO4	0.349228	7.53858e-06	Up-regulated	No
chr14	Naive_CD4	Comp1	PSME2	0.533709	1.89422e-13	Up-regulated	No
chr14	Naive_CD4	Comp1	REC8	0.286897	0.000335434	Up-regulated	No
chr14	Naive_CD4	Comp1	IFI27	0.49027	3.21622e-11	Up-regulated	No
chr14	Naive_CD4	Comp1	PCK2	0.367711	2.05553e-06	Up-regulated	Yes
chr14	Naive_CD4	Comp1	PSMA6	0.637002	2.77391e-20	Up-regulated	No
chr14	Naive_CD4	Comp1	PRMT5	0.403713	1.27084e-07	Up-regulated	No
chr14	Naive_CD4	Comp1	EIF2S1	0.448719	2.30733e-09	Up-regulated	No
chr14	Naive_CD4	Comp1	DCAF11	0.366044	2.31655e-06	Up-regulated	No
chr14	Th17	Comp1	IFI27	0.24332	0.00280807	Up-regulated	No
chr14	Th17	Comp1	IRF9	0.24323	0.00281872	Up-regulated	No
chr14	Th17	Comp1	PSME2	0.507367	4.02994e-12	Up-regulated	No
chr14	Th17	Comp1	PSMA6	0.493597	1.95333e-11	Up-regulated	No
chr14	Th17	Comp1	TGM1	0.17887	0.0344864	Up-regulated	No
chr14	Th17	Comp1	REC8	0.197098	0.0183944	Up-regulated	No
chr14	Th17	Comp1	IPO4	0.184102	0.0289735	Up-regulated	No
chr14	Th17	Comp1	ZBTB25	-0.14743	0.0890886	Down-regulated	No
chr14	Th17	Comp1	DDX24	0.357361	4.03715e-06	Up-regulated	No
chr14	Th17	Comp1	EML5	-0.239522	0.0033245	Down-regulated	No
chr14	Th1	Comp1	IFI27	0.534462	3.13942e-13	Up-regulated	No
chr14	Th1	Comp1	PSME2	0.723973	5.72738e-28	Up-regulated	No
chr14	Th1	Comp1	PSMA6	0.73914	1.15661e-29	Up-regulated	No
chr14	Th1	Comp1	IRF9	0.357932	5.3185e-06	Up-regulated	No
chr14	Th1	Comp1	CHMP4A	0.693942	7.21729e-25	Up-regulated	No
chr14	Th1	Comp1	PSME1	0.716639	3.90344e-27	Up-regulated	No
chr14	Th1	Comp1	RABGGTA	0.546611	6.74962e-14	Up-regulated	No
chr14	Th1	Comp1	MTHFD1	0.591014	1.32264e-16	Up-regulated	No
chr14	Th1	Comp1	EIF2S1	0.539559	1.67319e-13	Up-regulated	No
chr14	Th1	Comp1	REC8	0.461777	9.96503e-10	Up-regulated	No
chr14	Th2	Comp1	IFI27	0.328114	3.9184e-05	Up-regulated	No
chr14	Th2	Comp1	IRF9	0.262325	0.00139742	Up-regulated	No
chr14	Th2	Comp1	PSME2	0.621855	1.22302e-18	Up-regulated	No
chr14	Th2	Comp1	PSMA6	0.678372	2.73321e-23	Up-regulated	No
chr14	Th2	Comp1	REC8	0.322444	5.53065e-05	Up-regulated	No
chr14	Th2	Comp1	ZBTB25	-0.280852	0.000560494	Down-regulated	No
chr14	Th2	Comp1	DCAF11	0.33059	3.36216e-05	Up-regulated	No
chr14	Th2	Comp1	RABGGTA	0.456017	1.93595e-09	Up-regulated	No
chr14	Th2	Comp1	IPO4	0.277612	0.000660478	Up-regulated	No
chr14	Th2	Comp1	PSME1	0.670095	1.5317e-22	Up-regulated	No
chr14	DN_B	Comp1	IFI27	0.319571	5.38778e-05	Up-regulated	No
chr14	DN_B	Comp1	IRF9	0.145516	0.0958957	Up-regulated	No
chr14	DN_B	Comp1	PSME2	0.307361	0.000111395	Up-regulated	No
chr14	DN_B	Comp1	REC8	0.256999	0.00158123	Up-regulated	No
chr14	DN_B	Comp1	RIPK3	0.0850837	0.364023	Up-regulated	No
chr14	DN_B	Comp1	DCAF11	0.128365	0.148507	Up-regulated	No
chr14	DN_B	Comp1	DDX24	0.23994	0.00344929	Up-regulated	No
chr14	DN_B	Comp1	PSMA6	0.356864	4.74037e-06	Up-regulated	No
chr14	DN_B	Comp1	BATF	0.398826	2.04452e-07	Up-regulated	No
chr14	DN_B	Comp1	CHMP4A	0.370315	1.81637e-06	Up-regulated	No
chr14	Naive_B	Comp1	IFI27	-0.030762	0.77218	Up-regulated	No
chr14	Naive_B	Comp1	REC8	-0.0192008	0.860795	Up-regulated	No
chr14	Naive_B	Comp1	PSME2	0.0503664	0.619009	Up-regulated	No
chr14	Naive_B	Comp1	IRF9	-0.120767	0.182859	Up-regulated	No
chr14	Naive_B	Comp1	PCK2	-0.00450588	0.96909	Up-regulated	Yes
chr14	Naive_B	Comp1	PSME1	0.175592	0.0419984	Up-regulated	No
chr14	Naive_B	Comp1	MBIP	0.0991511	0.286271	Up-regulated	No
chr14	Naive_B	Comp1	EML5	0.059894	0.546484	Down-regulated	No
chr14	Naive_B	Comp1	PSMA6	0.179799	0.0367448	Up-regulated	No
chr14	Naive_B	Comp1	DDX24	0.0794538	0.406647	Up-regulated	No
chr14	SM_B	Comp1	IFI27	0.310854	7.89988e-05	Up-regulated	No
chr14	SM_B	Comp1	PSME2	0.334972	1.74309e-05	Up-regulated	No
chr14	SM_B	Comp1	IRF9	0.0677435	0.479076	Up-regulated	No
chr14	SM_B	Comp1	PSMA6	0.425021	1.70282e-08	Up-regulated	No
chr14	SM_B	Comp1	REC8	0.23518	0.00391937	Up-regulated	No
chr14	SM_B	Comp1	CHMP4A	0.337937	1.43493e-05	Up-regulated	No
chr14	SM_B	Comp1	RIPK3	0.117558	0.186902	Up-regulated	No
chr14	SM_B	Comp1	IPO4	0.145286	0.0934916	Up-regulated	No
chr14	SM_B	Comp1	DDX24	0.0817386	0.381403	Up-regulated	No
chr14	SM_B	Comp1	BATF	0.258146	0.00135997	Up-regulated	No
chr14	USM_B	Comp1	IFI27	0.350324	9.4431e-06	Up-regulated	No
chr14	USM_B	Comp1	PSME2	0.339128	1.96477e-05	Up-regulated	No
chr14	USM_B	Comp1	PSMA6	0.390683	5.28876e-07	Up-regulated	No
chr14	USM_B	Comp1	IRF9	0.0125157	0.91068	Up-regulated	No
chr14	USM_B	Comp1	PCK2	0.114741	0.208682	Up-regulated	Yes
chr14	USM_B	Comp1	PSMC1	0.199276	0.0190483	Up-regulated	No
chr14	USM_B	Comp1	CHMP4A	0.310173	0.000113838	Up-regulated	No
chr14	USM_B	Comp1	PSMB5	0.280236	0.000578637	Up-regulated	No
chr14	USM_B	Comp1	ASB2	0.365289	3.40154e-06	Up-regulated	No
chr14	USM_B	Comp1	PSME1	0.351841	8.52942e-06	Up-regulated	No
chr14	LDG	Comp1	IFI27	-0.0856415	0.443317	Up-regulated	No
chr14	LDG	Comp1	IRF9	-0.0204869	0.872118	Up-regulated	No
chr14	LDG	Comp1	GCH1	-0.0497793	0.675825	Up-regulated	No
chr14	LDG	Comp1	C14orf93	0.0599062	0.608041	Up-regulated	No
chr14	LDG	Comp1	REC8	0.0448466	0.709479	Up-regulated	No
chr14	LDG	Comp1	PCK2	0.0512997	0.665588	Up-regulated	Yes
chr14	LDG	Comp1	DCAF11	0.217141	0.0279071	Up-regulated	No
chr14	LDG	Comp1	RIPK3	-0.10283	0.346057	Up-regulated	No
chr14	LDG	Comp1	PSME2	0.170385	0.0948655	Up-regulated	No
chr14	LDG	Comp1	CHMP4A	-0.0652698	0.572823	Up-regulated	No
chr14	mDC	Comp1	IFI27	-0.199247	0.0209632	Up-regulated	No
chr14	mDC	Comp1	IRF9	-0.28906	0.000447146	Up-regulated	No
chr14	mDC	Comp1	PSME2	-0.189555	0.0290666	Up-regulated	No
chr14	mDC	Comp1	PSMA6	-0.0585404	0.562997	Up-regulated	No
chr14	mDC	Comp1	PSME1	-0.0193522	0.86168	Up-regulated	No
chr14	mDC	Comp1	DDX24	-0.178569	0.0412789	Up-regulated	No
chr14	mDC	Comp1	SAMD4A	-0.208511	0.0151103	Up-regulated	No
chr14	mDC	Comp1	CKB	-0.172105	0.0502583	Up-regulated	No
chr14	mDC	Comp1	ACOT1	-0.156166	0.0793267	Up-regulated	No
chr14	mDC	Comp1	PSMA3	0.0242967	0.825141	Up-regulated	No
chr14	Neu	Comp1	IFI27	-0.145919	0.108772	Up-regulated	No
chr14	Neu	Comp1	IRF9	-0.102198	0.283583	Up-regulated	No
chr14	Neu	Comp1	SETD3	0.114861	0.221277	Down-regulated	No
chr14	Neu	Comp1	DCAF11	-0.103174	0.278341	Up-regulated	No
chr14	Neu	Comp1	ZNF410	-0.129439	0.161318	Up-regulated	No
chr14	Neu	Comp1	CHMP4A	0.0438316	0.678044	Up-regulated	No
chr14	Neu	Comp1	C14orf93	-0.172259	0.0529691	Up-regulated	No
chr14	Neu	Comp1	PCK2	-0.076955	0.436446	Up-regulated	Yes
chr14	Neu	Comp1	RPS6KA5	0.0378361	0.724203	Down-regulated	No
chr14	Neu	Comp1	RIPK3	-0.148142	0.102732	Up-regulated	No
chr14	NK	Comp1	PSME2	-0.0343403	0.742665	Up-regulated	No
chr14	NK	Comp1	IFI27	-0.11961	0.184969	Up-regulated	No
chr14	NK	Comp1	IRF9	-0.209914	0.012394	Up-regulated	No
chr14	NK	Comp1	REC8	-0.116811	0.196809	Up-regulated	No
chr14	NK	Comp1	IPO4	-0.0129445	0.907062	Up-regulated	No
chr14	NK	Comp1	PSMA6	0.0232582	0.8296	Up-regulated	No
chr14	NK	Comp1	PCK2	-0.0427633	0.675992	Up-regulated	Yes
chr14	NK	Comp1	L3HYPDH	-0.147773	0.0921654	Up-regulated	No
chr14	NK	Comp1	PSME1	0.147472	0.0929052	Up-regulated	No
chr14	NK	Comp1	CHMP4A	0.0021316	0.985696	Up-regulated	No
chr14	pDC	Comp1	PSME2	-0.39938	4.32349e-07	Up-regulated	No
chr14	pDC	Comp1	IFI27	-0.392276	7.38243e-07	Up-regulated	No
chr14	pDC	Comp1	IRF9	-0.440463	1.48587e-08	Up-regulated	No
chr14	pDC	Comp1	LGMN	-0.443437	1.1414e-08	Up-regulated	No
chr14	pDC	Comp1	REC8	-0.399945	4.14063e-07	Up-regulated	No
chr14	pDC	Comp1	SNX6	-0.37918	1.91992e-06	Up-regulated	No
chr14	pDC	Comp1	PSME1	-0.224656	0.00843098	Up-regulated	No
chr14	pDC	Comp1	GEMIN2	-0.314996	0.000114914	Up-regulated	No
chr14	pDC	Comp1	NFKBIA	-0.124002	0.177944	Up-regulated	No
chr14	pDC	Comp1	CLMN	0.271818	0.0010924	Down-regulated	No
chr14	Plasmablast	Comp1	PSME2	0.206137	0.0142696	Up-regulated	No
chr14	Plasmablast	Comp1	IFI27	0.205443	0.0146368	Up-regulated	No
chr14	Plasmablast	Comp1	REC8	0.15648	0.0723125	Up-regulated	No
chr14	Plasmablast	Comp1	IRF9	0.169839	0.0487624	Up-regulated	No
chr14	Plasmablast	Comp1	PARP2	0.0292862	0.782571	Up-regulated	No
chr14	Plasmablast	Comp1	IFI27L1	0.24011	0.00361769	Up-regulated	No
chr14	Plasmablast	Comp1	PSMA6	0.201268	0.0170659	Up-regulated	No
chr14	Plasmablast	Comp1	EIF5	0.239151	0.00377126	Up-regulated	No
chr14	Plasmablast	Comp1	PNP	0.364923	3.05898e-06	Up-regulated	No
chr14	Plasmablast	Comp1	EIF2S1	0.186282	0.0287603	Up-regulated	No
chr14	CD16p_Mono	Comp2	KTN1	-0.00290358	0.98013	Down-regulated	No
chr14	CD16p_Mono	Comp2	KLHDC2	-0.0494949	0.620461	Down-regulated	No
chr14	CD16p_Mono	Comp2	PNN	-0.0985291	0.282373	Down-regulated	No
chr14	CD16p_Mono	Comp2	ARID4A	-0.00452201	0.968534	Down-regulated	No
chr14	CD16p_Mono	Comp2	NEMF	0.00140425	0.990235	Down-regulated	No
chr14	CD16p_Mono	Comp2	BAG5	-0.112311	0.212804	Down-regulated	No
chr14	CD16p_Mono	Comp2	EAPP	-0.217209	0.00873464	Non-significant	No
chr14	CD16p_Mono	Comp2	EIF5	-0.243977	0.00280502	Non-significant	No
chr14	CD16p_Mono	Comp2	ATP6V1D	-0.174374	0.0405273	Non-significant	No
chr14	CD16p_Mono	Comp2	FKBP3	-0.213706	0.0100345	Non-significant	No
chr14	CL_Mono	Comp2	EAPP	-0.0944839	0.306647	Non-significant	No
chr14	CL_Mono	Comp2	FKBP3	-0.0219492	0.838632	Non-significant	No
chr14	CL_Mono	Comp2	KTN1	0.0202403	0.851349	Non-significant	No
chr14	CL_Mono	Comp2	PNN	-0.0419902	0.680199	Down-regulated	No
chr14	CL_Mono	Comp2	MOAP1	-0.0432467	0.670366	Down-regulated	No
chr14	CL_Mono	Comp2	TDP1	0.161736	0.0605646	Down-regulated	No
chr14	CL_Mono	Comp2	KLHDC2	0.115172	0.201291	Down-regulated	No
chr14	CL_Mono	Comp2	JKAMP	-0.0163863	0.880599	Non-significant	No
chr14	CL_Mono	Comp2	EIF5	0.0489204	0.626	Down-regulated	No
chr14	CL_Mono	Comp2	PPP2R3C	-0.024376	0.820021	Non-significant	No
chr14	Int_Mono	Comp2	KTN1	-0.0881332	0.361333	Down-regulated	No
chr14	Int_Mono	Comp2	EAPP	-0.288601	0.000496136	Non-significant	No
chr14	Int_Mono	Comp2	FKBP3	-0.176135	0.0458554	Non-significant	No
chr14	Int_Mono	Comp2	PNN	-0.179986	0.0407618	Down-regulated	No
chr14	Int_Mono	Comp2	FBXO33	-0.0725345	0.464144	Down-regulated	No
chr14	Int_Mono	Comp2	KLHDC2	-0.122742	0.184511	Down-regulated	No
chr14	Int_Mono	Comp2	CHMP4A	-0.11385	0.222911	Non-significant	No
chr14	Int_Mono	Comp2	NEMF	-0.0068528	0.953165	Down-regulated	No
chr14	Int_Mono	Comp2	EIF5	-0.350138	1.45796e-05	Non-significant	No
chr14	Int_Mono	Comp2	GMFB	-0.30527	0.000206469	Non-significant	No
chr14	NC_Mono	Comp2	KTN1	-0.0336596	0.75417	Non-significant	No
chr14	NC_Mono	Comp2	KLHDC2	-0.16136	0.0695747	Down-regulated	No
chr14	NC_Mono	Comp2	ARID4A	-0.0198062	0.858646	Down-regulated	No
chr14	NC_Mono	Comp2	MOAP1	-0.122168	0.185432	Down-regulated	No
chr14	NC_Mono	Comp2	BAG5	-0.130168	0.154702	Down-regulated	No
chr14	NC_Mono	Comp2	FKBP3	-0.112869	0.225952	Non-significant	No
chr14	NC_Mono	Comp2	ZC3H14	-0.156138	0.0803596	Non-significant	No
chr14	NC_Mono	Comp2	EIF5	-0.302125	0.000233621	Non-significant	No
chr14	NC_Mono	Comp2	PNN	-0.192684	0.0266639	Down-regulated	No
chr14	NC_Mono	Comp2	ATP6V1D	-0.12555	0.171987	Non-significant	No
chr14	CM_CD8	Comp2	KTN1	0.0622804	0.545626	Down-regulated	No
chr14	CM_CD8	Comp2	ARID4A	-0.186596	0.0366217	Down-regulated	No
chr14	CM_CD8	Comp2	KLHDC2	-0.0673739	0.509234	Down-regulated	No
chr14	CM_CD8	Comp2	MOAP1	-0.0965193	0.321263	Down-regulated	No
chr14	CM_CD8	Comp2	SRSF5	-0.116729	0.218949	Down-regulated	No
chr14	CM_CD8	Comp2	EAPP	0.373917	4.50744e-06	Non-significant	No
chr14	CM_CD8	Comp2	DHRS7	-0.0984875	0.310093	Non-significant	No
chr14	CM_CD8	Comp2	TRIP11	-0.26754	0.00170407	Down-regulated	No
chr14	CM_CD8	Comp2	PNN	0.00698757	0.953056	Non-significant	No
chr14	CM_CD8	Comp2	EIF5	0.0146436	0.899119	Non-significant	No
chr14	EM_CD8	Comp2	KTN1	0.0388688	0.704437	Non-significant	No
chr14	EM_CD8	Comp2	MOAP1	-0.236136	0.00396385	Down-regulated	No
chr14	EM_CD8	Comp2	EIF5	-0.101237	0.267527	Non-significant	No
chr14	EM_CD8	Comp2	KLHDC2	-0.171451	0.0444589	Down-regulated	No
chr14	EM_CD8	Comp2	ARID4A	-0.283041	0.000412628	Down-regulated	No
chr14	EM_CD8	Comp2	DHRS7	-0.127696	0.149671	Down-regulated	No
chr14	EM_CD8	Comp2	CGRRF1	-0.0731285	0.442667	Non-significant	No
chr14	EM_CD8	Comp2	SRSF5	-0.168105	0.049343	Down-regulated	No
chr14	EM_CD8	Comp2	EAPP	0.0649987	0.502098	Non-significant	No
chr14	EM_CD8	Comp2	NGDN	-0.0844469	0.366626	Non-significant	No
chr14	Naive_CD8	Comp2	KTN1	0.176785	0.0374882	Down-regulated	No
chr14	Naive_CD8	Comp2	EAPP	0.268803	0.000860409	Non-significant	No
chr14	Naive_CD8	Comp2	KLHDC2	-0.0256228	0.80972	Down-regulated	No
chr14	Naive_CD8	Comp2	ARID4A	-0.0225363	0.8336	Down-regulated	No
chr14	Naive_CD8	Comp2	SRSF5	0.0498356	0.617892	Down-regulated	No
chr14	Naive_CD8	Comp2	ABHD4	-0.121597	0.172859	Down-regulated	No
chr14	Naive_CD8	Comp2	PNN	0.0665526	0.49052	Non-significant	No
chr14	Naive_CD8	Comp2	IFT43	0.0536228	0.588349	Down-regulated	No
chr14	Naive_CD8	Comp2	FKBP3	0.186933	0.0267426	Non-significant	No
chr14	Naive_CD8	Comp2	ZC3H14	0.000457712	0.996852	Down-regulated	No
chr14	TEMRA_CD8	Comp2	KTN1	0.00629501	0.955488	Down-regulated	No
chr14	TEMRA_CD8	Comp2	ARID4A	-0.191184	0.0226914	Down-regulated	No
chr14	TEMRA_CD8	Comp2	KLHDC2	-0.132591	0.131651	Down-regulated	No
chr14	TEMRA_CD8	Comp2	DHRS7	0.0874397	0.346316	Down-regulated	No
chr14	TEMRA_CD8	Comp2	EAPP	0.0900987	0.3299	Non-significant	No
chr14	TEMRA_CD8	Comp2	CGRRF1	-0.0138217	0.89957	Down-regulated	No
chr14	TEMRA_CD8	Comp2	MOAP1	-0.0736524	0.437662	Down-regulated	No
chr14	TEMRA_CD8	Comp2	NGDN	-0.0537835	0.585902	Non-significant	No
chr14	TEMRA_CD8	Comp2	EIF5	-0.187041	0.0261963	Non-significant	No
chr14	TEMRA_CD8	Comp2	DHRS4-AS1	0.077946	0.408236	Non-significant	No
chr14	Fr._III_T	Comp2	KLHDC2	0.035112	0.745947	Down-regulated	No
chr14	Fr._III_T	Comp2	KTN1	0.0905227	0.351514	Non-significant	No
chr14	Fr._III_T	Comp2	ARID4A	-0.1017	0.287878	Down-regulated	No
chr14	Fr._III_T	Comp2	EAPP	0.312799	0.00015743	Non-significant	No
chr14	Fr._III_T	Comp2	PPP2R3C	0.273436	0.00116738	Non-significant	No
chr14	Fr._III_T	Comp2	TRIP11	-0.143137	0.117749	Down-regulated	No
chr14	Fr._III_T	Comp2	MOAP1	0.0508373	0.62626	Non-significant	No
chr14	Fr._III_T	Comp2	FKBP3	0.310739	0.000176143	Non-significant	No
chr14	Fr._III_T	Comp2	NEMF	-0.149835	0.0994904	Non-significant	No
chr14	Fr._III_T	Comp2	PNN	-0.0221704	0.843378	Non-significant	No
chr14	Fr._II_eTreg	Comp2	KTN1	0.118943	0.194651	Non-significant	No
chr14	Fr._II_eTreg	Comp2	KLHDC2	-0.013613	0.903714	Down-regulated	No
chr14	Fr._II_eTreg	Comp2	MOAP1	-0.0531525	0.600833	Down-regulated	No
chr14	Fr._II_eTreg	Comp2	EAPP	0.216427	0.0107978	Up-regulated	No
chr14	Fr._II_eTreg	Comp2	ATP6V1D	0.225826	0.00748219	Non-significant	No
chr14	Fr._II_eTreg	Comp2	PPP2R3C	0.146292	0.101066	Up-regulated	No
chr14	Fr._II_eTreg	Comp2	JKAMP	0.113908	0.216831	Non-significant	No
chr14	Fr._II_eTreg	Comp2	ZC3H14	-0.102078	0.274882	Down-regulated	No
chr14	Fr._II_eTreg	Comp2	OSGEP	0.0496511	0.627555	Non-significant	No
chr14	Fr._II_eTreg	Comp2	FKBP3	0.305568	0.00016965	Up-regulated	No
chr14	Fr._I_nTreg	Comp2	KTN1	0.111413	0.24964	Non-significant	No
chr14	Fr._I_nTreg	Comp2	EAPP	0.29967	0.000431123	Non-significant	No
chr14	Fr._I_nTreg	Comp2	FKBP3	0.257723	0.00299067	Non-significant	No
chr14	Fr._I_nTreg	Comp2	KLHDC2	-0.0604195	0.564493	Down-regulated	No
chr14	Fr._I_nTreg	Comp2	JKAMP	0.141099	0.1328	Non-significant	No
chr14	Fr._I_nTreg	Comp2	ARID4A	-0.13554	0.150874	Down-regulated	No
chr14	Fr._I_nTreg	Comp2	RBM23	0.0806304	0.424383	Non-significant	No
chr14	Fr._I_nTreg	Comp2	NGDN	0.179047	0.049022	Non-significant	No
chr14	Fr._I_nTreg	Comp2	DHRS7	0.39338	1.58635e-06	Non-significant	No
chr14	Fr._I_nTreg	Comp2	DNAAF2	0.18826	0.0372319	Non-significant	No
chr14	Mem_CD4	Comp2	KLHDC2	-0.0216545	0.840452	Down-regulated	No
chr14	Mem_CD4	Comp2	DHRS4-AS1	0.111262	0.21768	Non-significant	No
chr14	Mem_CD4	Comp2	ARID4A	-0.050447	0.613091	Down-regulated	No
chr14	Mem_CD4	Comp2	KTN1	0.107159	0.237208	Non-significant	No
chr14	Mem_CD4	Comp2	ABHD4	-0.0277755	0.792957	Down-regulated	No
chr14	Mem_CD4	Comp2	MOAP1	-0.0129999	0.905993	Non-significant	No
chr14	Mem_CD4	Comp2	EAPP	0.236937	0.00382864	Non-significant	No
chr14	Mem_CD4	Comp2	IFT43	0.138863	0.11316	Non-significant	No
chr14	Mem_CD4	Comp2	ACTR10	0.155288	0.0721986	Non-significant	No
chr14	Mem_CD4	Comp2	NEMF	-0.0785095	0.405806	Down-regulated	No
chr14	Naive_CD4	Comp2	ACTR10	0.229584	0.00524895	Down-regulated	No
chr14	Naive_CD4	Comp2	ARID4A	0.00335951	0.976898	Down-regulated	No
chr14	Naive_CD4	Comp2	KTN1	0.199197	0.0173665	Down-regulated	No
chr14	Naive_CD4	Comp2	KLHDC2	0.043612	0.666577	Down-regulated	No
chr14	Naive_CD4	Comp2	EAPP	0.405271	1.11501e-07	Non-significant	No
chr14	Naive_CD4	Comp2	JKAMP	0.237847	0.00368043	Non-significant	No
chr14	Naive_CD4	Comp2	SRSF5	0.15516	0.072458	Down-regulated	No
chr14	Naive_CD4	Comp2	FKBP3	0.324677	3.73771e-05	Non-significant	No
chr14	Naive_CD4	Comp2	DNAAF2	0.208398	0.0123251	Non-significant	No
chr14	Naive_CD4	Comp2	RDH11	0.242725	0.0029662	Non-significant	No
chr14	Th17	Comp2	KLHDC2	0.194569	0.0201334	Down-regulated	No
chr14	Th17	Comp2	KTN1	0.16135	0.0597342	Down-regulated	No
chr14	Th17	Comp2	DHRS7	0.239666	0.00330293	Non-significant	No
chr14	Th17	Comp2	PNN	0.102183	0.261048	Non-significant	No
chr14	Th17	Comp2	EAPP	0.399335	1.67869e-07	Non-significant	No
chr14	Th17	Comp2	RBM23	0.225205	0.00615847	Non-significant	No
chr14	Th17	Comp2	ARID4A	-0.0483085	0.628596	Down-regulated	No
chr14	Th17	Comp2	EIF5	0.144212	0.0972985	Non-significant	No
chr14	Th17	Comp2	FKBP3	0.387131	4.43023e-07	Non-significant	No
chr14	Th17	Comp2	SPTLC2	-0.000579998	0.995959	Non-significant	No
chr14	Th1	Comp2	KTN1	0.0492309	0.626654	Down-regulated	No
chr14	Th1	Comp2	EAPP	0.224062	0.00728523	Non-significant	No
chr14	Th1	Comp2	KLHDC2	-0.226596	0.00657368	Down-regulated	No
chr14	Th1	Comp2	NEMF	-0.225312	0.00692126	Down-regulated	No
chr14	Th1	Comp2	NGDN	-0.00082921	0.994287	Non-significant	No
chr14	Th1	Comp2	EIF5	-0.0783874	0.412365	Non-significant	No
chr14	Th1	Comp2	PNN	-0.0871399	0.355369	Non-significant	No
chr14	Th1	Comp2	TRIP11	-0.298689	0.000207927	Down-regulated	No
chr14	Th1	Comp2	MOAP1	-0.240005	0.00373608	Down-regulated	No
chr14	Th1	Comp2	ARID4A	-0.241745	0.00346424	Down-regulated	No
chr14	Th2	Comp2	KTN1	0.22964	0.0059464	Non-significant	No
chr14	Th2	Comp2	KLHDC2	0.111973	0.221372	Down-regulated	No
chr14	Th2	Comp2	MOAP1	0.207454	0.0141644	Down-regulated	No
chr14	Th2	Comp2	RDH11	0.269986	0.000965586	Non-significant	No
chr14	Th2	Comp2	TRIP11	-0.01301	0.907102	Non-significant	No
chr14	Th2	Comp2	ARID4A	0.0183211	0.867383	Down-regulated	No
chr14	Th2	Comp2	RBM23	0.208963	0.0133874	Non-significant	No
chr14	Th2	Comp2	EAPP	0.486866	8.71232e-11	Up-regulated	No
chr14	Th2	Comp2	TEP1	-0.263285	0.00133545	Non-significant	No
chr14	Th2	Comp2	NGDN	0.242618	0.00342993	Non-significant	No
chr14	DN_B	Comp2	KTN1	-0.00460988	0.967954	Down-regulated	No
chr14	DN_B	Comp2	EAPP	0.0926424	0.317458	Non-significant	No
chr14	DN_B	Comp2	SNAPC1	0.0243599	0.820162	Non-significant	No
chr14	DN_B	Comp2	KLHDC2	-0.150349	0.0840036	Down-regulated	No
chr14	DN_B	Comp2	NGDN	-0.0109212	0.921659	Non-significant	No
chr14	DN_B	Comp2	EIF5	-0.0813846	0.388067	Non-significant	No
chr14	DN_B	Comp2	ACTR10	0.18118	0.0329817	Non-significant	No
chr14	DN_B	Comp2	DHRS7	0.230881	0.00509755	Up-regulated	No
chr14	DN_B	Comp2	SRSF5	-0.00936236	0.933119	Down-regulated	No
chr14	DN_B	Comp2	VRK1	-0.00496661	0.965414	Non-significant	No
chr14	Naive_B	Comp2	KTN1	0.0379953	0.715429	Down-regulated	No
chr14	Naive_B	Comp2	VRK1	0.0363471	0.728559	Down-regulated	No
chr14	Naive_B	Comp2	EAPP	0.132903	0.137666	Non-significant	No
chr14	Naive_B	Comp2	ARID4A	-0.0556049	0.578886	Down-regulated	No
chr14	Naive_B	Comp2	DHRS7	0.262882	0.0013613	Non-significant	No
chr14	Naive_B	Comp2	ACTR10	0.198086	0.0198662	Non-significant	No
chr14	Naive_B	Comp2	KLHDC2	0.0062637	0.956432	Non-significant	No
chr14	Naive_B	Comp2	PNN	-0.0962545	0.302466	Non-significant	No
chr14	Naive_B	Comp2	FKBP3	0.199079	0.0191799	Up-regulated	No
chr14	Naive_B	Comp2	NGDN	0.0485502	0.632778	Non-significant	No
chr14	SM_B	Comp2	KTN1	0.00101527	0.992954	Non-significant	No
chr14	SM_B	Comp2	EAPP	0.0327758	0.75163	Non-significant	No
chr14	SM_B	Comp2	KLHDC2	-0.248503	0.0021512	Down-regulated	No
chr14	SM_B	Comp2	PNN	-0.241466	0.00296685	Non-significant	No
chr14	SM_B	Comp2	DHRS7	0.11029	0.219462	Non-significant	No
chr14	SM_B	Comp2	ARID4A	-0.227873	0.00536757	Down-regulated	No
chr14	SM_B	Comp2	MIS18BP1	-0.183451	0.0291402	Non-significant	No
chr14	SM_B	Comp2	DTD2	-0.180261	0.0324323	Down-regulated	No
chr14	SM_B	Comp2	VRK1	0.0756447	0.422324	Non-significant	No
chr14	SM_B	Comp2	TEP1	-0.136126	0.119163	Down-regulated	No
chr14	USM_B	Comp2	KTN1	-0.0173818	0.874447	Non-significant	No
chr14	USM_B	Comp2	KLHDC2	-0.163367	0.06078	Down-regulated	No
chr14	USM_B	Comp2	EAPP	0.0611829	0.536961	Up-regulated	No
chr14	USM_B	Comp2	PNN	-0.254538	0.002014	Down-regulated	No
chr14	USM_B	Comp2	DHRS4-AS1	0.0256798	0.811842	Non-significant	No
chr14	USM_B	Comp2	IFT43	0.0155261	0.888278	Non-significant	No
chr14	USM_B	Comp2	DHRS7	0.201124	0.0178323	Up-regulated	No
chr14	USM_B	Comp2	JKAMP	0.0462592	0.650571	Up-regulated	No
chr14	USM_B	Comp2	TTC8	-0.0907443	0.334934	Down-regulated	No
chr14	USM_B	Comp2	DTD2	-0.145149	0.100913	Down-regulated	No
chr14	LDG	Comp2	ARID4A	0.161114	0.11698	Non-significant	No
chr14	LDG	Comp2	ATP6V1D	0.286969	0.00255687	Non-significant	No
chr14	LDG	Comp2	EAPP	0.324822	0.00051176	Non-significant	No
chr14	LDG	Comp2	ABHD4	0.186933	0.0635008	Down-regulated	No
chr14	LDG	Comp2	JKAMP	0.162492	0.113454	Non-significant	No
chr14	LDG	Comp2	SRP54	0.155005	0.133636	Non-significant	No
chr14	LDG	Comp2	TMED10	0.251896	0.00928674	Down-regulated	No
chr14	LDG	Comp2	RPL36AL	0.250072	0.00988208	Non-significant	No
chr14	LDG	Comp2	EIF5	0.342744	0.000219663	Down-regulated	No
chr14	LDG	Comp2	NUMB	0.215248	0.0294867	Up-regulated	No
chr14	mDC	Comp2	KTN1	0.0874164	0.362717	Down-regulated	No
chr14	mDC	Comp2	PNN	-0.151955	0.0889618	Down-regulated	No
chr14	mDC	Comp2	KLHDC2	-0.132754	0.144378	Down-regulated	No
chr14	mDC	Comp2	MIS18BP1	0.0197824	0.858455	Down-regulated	No
chr14	mDC	Comp2	ARID4A	-0.0361188	0.734185	Down-regulated	No
chr14	mDC	Comp2	FKBP3	0.0735166	0.454193	Up-regulated	No
chr14	mDC	Comp2	JKAMP	-0.0264743	0.808676	Non-significant	No
chr14	mDC	Comp2	PPP2R3C	-0.0669412	0.501101	Non-significant	No
chr14	mDC	Comp2	NDRG2	-0.0412163	0.694792	Non-significant	No
chr14	mDC	Comp2	PSMA3-AS1	0.114393	0.2175	Down-regulated	No
chr14	Neu	Comp2	CCNK	-0.105778	0.264826	Non-significant	No
chr14	Neu	Comp2	EAPP	0.327912	6.36173e-05	Non-significant	No
chr14	Neu	Comp2	RN7SL1	0.040916	0.700681	Down-regulated	No
chr14	Neu	Comp2	JKAMP	0.363344	6.98351e-06	Non-significant	No
chr14	Neu	Comp2	ADAM20	0.00238107	0.984477		No
chr14	Neu	Comp2	EIF5	0.362201	7.53229e-06	Down-regulated	No
chr14	Neu	Comp2	GPATCH2L	-0.25977	0.00211565	Non-significant	No
chr14	Neu	Comp2	SPTLC2	-0.060716	0.55174	Up-regulated	No
chr14	Neu	Comp2	ATP6V1D	0.160405	0.074158	Down-regulated	No
chr14	Neu	Comp2	CHD8	-0.256762	0.00241776	Up-regulated	No
chr14	NK	Comp2	KTN1	0.0500434	0.619316	Down-regulated	No
chr14	NK	Comp2	EAPP	-0.0607157	0.538021	Non-significant	No
chr14	NK	Comp2	KLHDC2	-0.0609965	0.535856	Down-regulated	No
chr14	NK	Comp2	NGDN	-0.110009	0.2277	Non-significant	No
chr14	NK	Comp2	ARID4A	-0.111166	0.222314	Down-regulated	No
chr14	NK	Comp2	EIF5	-0.101133	0.272447	Down-regulated	No
chr14	NK	Comp2	PIGH	-0.137436	0.120759	Non-significant	No
chr14	NK	Comp2	MOAP1	-0.0841685	0.372632	Down-regulated	No
chr14	NK	Comp2	DHRS7	0.00133434	0.990798	Non-significant	No
chr14	NK	Comp2	CGRRF1	0.0212841	0.844559	Down-regulated	No
chr14	pDC	Comp2	KLHDC2	-0.0927104	0.332289	Down-regulated	No
chr14	pDC	Comp2	KTN1	-0.199903	0.0208886	Non-significant	No
chr14	pDC	Comp2	DHRS4-AS1	-0.0868166	0.367982	Down-regulated	No
chr14	pDC	Comp2	MIS18BP1	-0.0989538	0.296412	Down-regulated	No
chr14	pDC	Comp2	CYP46A1	0.0269644	0.805538	Down-regulated	No
chr14	pDC	Comp2	PIGH	-0.228724	0.00718072	Non-significant	No
chr14	pDC	Comp2	SNAPC1	-0.168486	0.0566957	Non-significant	No
chr14	pDC	Comp2	EAPP	-0.155207	0.0824424	Up-regulated	No
chr14	pDC	Comp2	JKAMP	-0.323048	7.25041e-05	Non-significant	No
chr14	pDC	Comp2	SCFD1	-0.318569	9.38943e-05	Non-significant	No
chr14	Plasmablast	Comp2	KTN1	-0.12643	0.157975	Down-regulated	No
chr14	Plasmablast	Comp2	EAPP	-0.121372	0.177644	Non-significant	No
chr14	Plasmablast	Comp2	DHRS7	-0.084455	0.370783	Non-significant	No
chr14	Plasmablast	Comp2	KLHDC2	-0.196456	0.020261	Down-regulated	No
chr14	Plasmablast	Comp2	ABHD4	-0.143592	0.10298	Down-regulated	No
chr14	Plasmablast	Comp2	ZNF410	-0.0804648	0.397057	Non-significant	No
chr14	Plasmablast	Comp2	C14orf119	0.0782496	0.411852	Non-significant	No
chr14	Plasmablast	Comp2	TEP1	0.180179	0.0351726	Down-regulated	No
chr14	Plasmablast	Comp2	MOAP1	-0.128185	0.151605	Down-regulated	No
chr14	Plasmablast	Comp2	CHMP4A	0.0552471	0.579306	Up-regulated	No
chr15	CD16p_Mono	Comp1	PML	-0.539222	9.29583e-14	Up-regulated	No
chr15	CD16p_Mono	Comp1	ISG20	-0.516302	1.60632e-12	Up-regulated	No
chr15	CD16p_Mono	Comp1	B2M	-0.384399	5.90594e-07	Up-regulated	No
chr15	CD16p_Mono	Comp1	AEN	-0.457802	9.55114e-10	Up-regulated	No
chr15	CD16p_Mono	Comp1	ATP10A	-0.512323	2.58853e-12	Up-regulated	No
chr15	CD16p_Mono	Comp1	PSMA4	-0.327872	3.06024e-05	Up-regulated	No
chr15	CD16p_Mono	Comp1	MRPL46	-0.353251	5.72651e-06	Up-regulated	No
chr15	CD16p_Mono	Comp1	RPS27L	-0.2634	0.00112382	Up-regulated	No
chr15	CD16p_Mono	Comp1	PDIA3	-0.339498	1.44764e-05	Up-regulated	No
chr15	CD16p_Mono	Comp1	SNX1	-0.49886	1.22395e-11	Up-regulated	No
chr15	CL_Mono	Comp1	PML	-0.500225	1.19431e-11	Up-regulated	No
chr15	CL_Mono	Comp1	ISG20	-0.541456	8.15832e-14	Up-regulated	No
chr15	CL_Mono	Comp1	B2M	-0.388419	4.65581e-07	Up-regulated	No
chr15	CL_Mono	Comp1	ATP10A	-0.439517	6.03323e-09	Up-regulated	No
chr15	CL_Mono	Comp1	PSMA4	-0.29251	0.000257236	Up-regulated	No
chr15	CL_Mono	Comp1	RPLP1	0.463721	5.94483e-10	Down-regulated	No
chr15	CL_Mono	Comp1	SLC12A6	0.390981	3.80703e-07	Down-regulated	No
chr15	CL_Mono	Comp1	MRPL46	-0.241465	0.00322489	Up-regulated	No
chr15	CL_Mono	Comp1	HAPLN3	-0.249155	0.00228347	Up-regulated	No
chr15	CL_Mono	Comp1	PIGB	-0.392865	3.28012e-07	Up-regulated	No
chr15	Int_Mono	Comp1	ISG20	-0.504598	3.20639e-11	Up-regulated	No
chr15	Int_Mono	Comp1	PML	-0.542597	3.99686e-13	Up-regulated	No
chr15	Int_Mono	Comp1	B2M	-0.440022	1.70514e-08	Up-regulated	No
chr15	Int_Mono	Comp1	AEN	-0.467136	1.44391e-09	Up-regulated	No
chr15	Int_Mono	Comp1	ATP10A	-0.543846	3.43133e-13	Up-regulated	No
chr15	Int_Mono	Comp1	RPS27L	-0.234166	0.00592434	Up-regulated	No
chr15	Int_Mono	Comp1	PSMA4	-0.292127	0.000414066	Up-regulated	No
chr15	Int_Mono	Comp1	PDIA3	-0.446303	9.79353e-09	Up-regulated	No
chr15	Int_Mono	Comp1	KIF23	-0.531998	1.43914e-12	Up-regulated	No
chr15	Int_Mono	Comp1	ELL3	-0.43805	2.02376e-08	Up-regulated	No
chr15	NC_Mono	Comp1	ISG20	-0.357565	8.44639e-06	Up-regulated	No
chr15	NC_Mono	Comp1	PML	-0.374267	2.71421e-06	Up-regulated	No
chr15	NC_Mono	Comp1	AEN	-0.29497	0.000342392	Up-regulated	No
chr15	NC_Mono	Comp1	B2M	-0.201169	0.0200059	Up-regulated	No
chr15	NC_Mono	Comp1	RPS27L	-0.073504	0.455788	Up-regulated	No
chr15	NC_Mono	Comp1	PSMA4	-0.185394	0.0338112	Up-regulated	No
chr15	NC_Mono	Comp1	ATP10A	-0.326802	5.80314e-05	Up-regulated	No
chr15	NC_Mono	Comp1	MRPL46	-0.247484	0.00330196	Up-regulated	No
chr15	NC_Mono	Comp1	AQP9	-0.19505	0.0246391	Up-regulated	No
chr15	NC_Mono	Comp1	MFAP1	-0.33006	4.77995e-05	Up-regulated	No
chr15	CM_CD8	Comp1	ISG20	0.563235	8.38391e-14	Up-regulated	No
chr15	CM_CD8	Comp1	PML	0.385593	2.02753e-06	Up-regulated	No
chr15	CM_CD8	Comp1	IDH3A	0.507827	5.09775e-11	Up-regulated	No
chr15	CM_CD8	Comp1	RPP25	0.404361	5.23011e-07	Up-regulated	No
chr15	CM_CD8	Comp1	COX5A	0.71576	4.41444e-25	Up-regulated	No
chr15	CM_CD8	Comp1	PSMA4	0.657351	6.05717e-20	Up-regulated	No
chr15	CM_CD8	Comp1	DUT	0.594386	1.3028e-15	Up-regulated	No
chr15	CM_CD8	Comp1	EIF3J	0.39836	8.12994e-07	Up-regulated	No
chr15	CM_CD8	Comp1	ZWILCH	0.492511	2.4891e-10	Up-regulated	No
chr15	CM_CD8	Comp1	PKM	0.554696	2.42963e-13	Up-regulated	No
chr15	EM_CD8	Comp1	PML	0.361931	3.11529e-06	Up-regulated	No
chr15	EM_CD8	Comp1	ISG20	0.413435	5.62037e-08	Up-regulated	No
chr15	EM_CD8	Comp1	PSMA4	0.452671	1.57749e-09	Up-regulated	No
chr15	EM_CD8	Comp1	NUSAP1	0.477844	1.23849e-10	Up-regulated	No
chr15	EM_CD8	Comp1	IDH2	0.536576	1.31221e-13	Up-regulated	No
chr15	EM_CD8	Comp1	RPP25	0.288535	0.000306749	Up-regulated	No
chr15	EM_CD8	Comp1	COX5A	0.563572	3.47683e-15	Up-regulated	No
chr15	EM_CD8	Comp1	ARHGAP11A	0.469802	2.86095e-10	Up-regulated	No
chr15	EM_CD8	Comp1	FANCI	0.44398	3.62358e-09	Up-regulated	No
chr15	EM_CD8	Comp1	SEC11A	0.497945	1.36011e-11	Up-regulated	No
chr15	Naive_CD8	Comp1	ISG20	0.430008	1.30671e-08	Up-regulated	No
chr15	Naive_CD8	Comp1	PML	0.31856	5.45277e-05	Up-regulated	No
chr15	Naive_CD8	Comp1	EHD4	0.383153	6.49781e-07	Up-regulated	No
chr15	Naive_CD8	Comp1	IDH3A	0.370753	1.64277e-06	Up-regulated	No
chr15	Naive_CD8	Comp1	AAGAB	0.438486	6.02051e-09	Up-regulated	No
chr15	Naive_CD8	Comp1	IDH2	0.394424	2.67721e-07	Up-regulated	No
chr15	Naive_CD8	Comp1	EID1	0.515638	1.73776e-12	Up-regulated	No
chr15	Naive_CD8	Comp1	PDIA3	0.388718	4.21369e-07	Up-regulated	No
chr15	Naive_CD8	Comp1	LYSMD2	0.43843	6.04545e-09	Up-regulated	No
chr15	Naive_CD8	Comp1	RPP25	0.349321	7.49203e-06	Up-regulated	No
chr15	TEMRA_CD8	Comp1	ISG20	0.244702	0.00263956	Up-regulated	No
chr15	TEMRA_CD8	Comp1	PML	0.0884109	0.340287	Up-regulated	No
chr15	TEMRA_CD8	Comp1	NUSAP1	0.178189	0.0352727	Up-regulated	No
chr15	TEMRA_CD8	Comp1	PSMA4	0.21494	0.00934759	Up-regulated	No
chr15	TEMRA_CD8	Comp1	AEN	0.209266	0.0116805	Up-regulated	No
chr15	TEMRA_CD8	Comp1	EHD4	0.118297	0.185118	Up-regulated	No
chr15	TEMRA_CD8	Comp1	B2M	0.275655	0.000585968	Up-regulated	No
chr15	TEMRA_CD8	Comp1	IDH3A	0.00415444	0.971135	Up-regulated	No
chr15	TEMRA_CD8	Comp1	PRC1	0.103088	0.256345	Up-regulated	No
chr15	TEMRA_CD8	Comp1	IDH2	0.174319	0.0400161	Up-regulated	No
chr15	Fr._III_T	Comp1	ISG20	0.375623	3.26277e-06	Up-regulated	No
chr15	Fr._III_T	Comp1	PML	0.220241	0.0109844	Up-regulated	No
chr15	Fr._III_T	Comp1	RPP25	0.200635	0.0220178	Up-regulated	No
chr15	Fr._III_T	Comp1	MRPL46	0.307815	0.00020629	Up-regulated	No
chr15	Fr._III_T	Comp1	B2M	0.428695	5.95509e-08	Up-regulated	No
chr15	Fr._III_T	Comp1	EHD4	0.231957	0.00699726	Up-regulated	No
chr15	Fr._III_T	Comp1	IDH3A	0.267128	0.00156607	Up-regulated	No
chr15	Fr._III_T	Comp1	NGRN	0.175616	0.0487292	Up-regulated	No
chr15	Fr._III_T	Comp1	HERC1	-0.324914	7.98111e-05	Down-regulated	No
chr15	Fr._III_T	Comp1	MORF4L1	0.323961	8.43183e-05	Up-regulated	No
chr15	Fr._II_eTreg	Comp1	ISG20	0.266645	0.0012591	Up-regulated	No
chr15	Fr._II_eTreg	Comp1	COX5A	0.309533	0.000135748	Up-regulated	No
chr15	Fr._II_eTreg	Comp1	EHD4	0.146714	0.0999664	Up-regulated	No
chr15	Fr._II_eTreg	Comp1	PML	0.0101766	0.928549	Up-regulated	No
chr15	Fr._II_eTreg	Comp1	RPP25	0.115243	0.210707	Up-regulated	No
chr15	Fr._II_eTreg	Comp1	IDH3A	0.121853	0.182507	Up-regulated	No
chr15	Fr._II_eTreg	Comp1	TIPIN	0.168791	0.0539058	Up-regulated	No
chr15	Fr._II_eTreg	Comp1	NGRN	0.099937	0.286492	Up-regulated	No
chr15	Fr._II_eTreg	Comp1	MRPL46	0.247347	0.00304202	Up-regulated	No
chr15	Fr._II_eTreg	Comp1	B2M	0.312228	0.000116502	Up-regulated	No
chr15	Fr._I_nTreg	Comp1	ISG20	0.535245	4.57286e-12	Up-regulated	No
chr15	Fr._I_nTreg	Comp1	PML	0.31291	0.000217938	Up-regulated	No
chr15	Fr._I_nTreg	Comp1	PDIA3	0.367923	8.76032e-06	Up-regulated	No
chr15	Fr._I_nTreg	Comp1	LYSMD2	0.516501	3.55962e-11	Up-regulated	No
chr15	Fr._I_nTreg	Comp1	IDH3A	0.292374	0.000618402	Up-regulated	No
chr15	Fr._I_nTreg	Comp1	DUT	0.508305	8.46615e-11	Up-regulated	No
chr15	Fr._I_nTreg	Comp1	RPP25	0.399499	1.03004e-06	Up-regulated	No
chr15	Fr._I_nTreg	Comp1	EHD4	0.414594	3.38573e-07	Up-regulated	No
chr15	Fr._I_nTreg	Comp1	B2M	0.550865	7.44506e-13	Up-regulated	No
chr15	Fr._I_nTreg	Comp1	NIPA2	0.280045	0.00111055	Up-regulated	No
chr15	Mem_CD4	Comp1	ISG20	0.444684	3.39881e-09	Up-regulated	No
chr15	Mem_CD4	Comp1	PML	0.371906	1.5099e-06	Up-regulated	No
chr15	Mem_CD4	Comp1	PSMA4	0.518796	1.1833e-12	Up-regulated	No
chr15	Mem_CD4	Comp1	COX5A	0.565117	2.79678e-15	Up-regulated	No
chr15	Mem_CD4	Comp1	RAD51	0.411066	6.84843e-08	Up-regulated	No
chr15	Mem_CD4	Comp1	EMC7	0.450242	1.99259e-09	Up-regulated	No
chr15	Mem_CD4	Comp1	IDH3A	0.297308	0.00018904	Up-regulated	No
chr15	Mem_CD4	Comp1	FANCI	0.304705	0.000123947	Up-regulated	No
chr15	Mem_CD4	Comp1	IDH2	0.443331	3.84959e-09	Up-regulated	No
chr15	Mem_CD4	Comp1	PDIA3	0.340737	1.33465e-05	Up-regulated	No
chr15	Naive_CD4	Comp1	AEN	0.378521	9.22503e-07	Up-regulated	No
chr15	Naive_CD4	Comp1	ISG20	0.435666	7.82439e-09	Up-regulated	No
chr15	Naive_CD4	Comp1	IDH3A	0.415183	4.85059e-08	Up-regulated	No
chr15	Naive_CD4	Comp1	PML	0.305967	0.000115316	Up-regulated	No
chr15	Naive_CD4	Comp1	BTBD1	0.331289	2.47133e-05	Up-regulated	No
chr15	Naive_CD4	Comp1	EHD4	0.448971	2.25075e-09	Up-regulated	No
chr15	Naive_CD4	Comp1	LYSMD2	0.451827	1.71223e-09	Up-regulated	No
chr15	Naive_CD4	Comp1	PDIA3	0.387884	4.49966e-07	Up-regulated	No
chr15	Naive_CD4	Comp1	RPP25	0.30776	0.000103979	Up-regulated	No
chr15	Naive_CD4	Comp1	IDH2	0.485049	5.69213e-11	Up-regulated	No
chr15	Th17	Comp1	ISG20	0.37718	9.51263e-07	Up-regulated	No
chr15	Th17	Comp1	PML	0.211034	0.0109072	Up-regulated	No
chr15	Th17	Comp1	IDH3A	0.30731	0.000102014	Up-regulated	No
chr15	Th17	Comp1	EMC7	0.42809	1.41672e-08	Up-regulated	No
chr15	Th17	Comp1	ANXA2	0.408294	7.96061e-08	Non-significant	No
chr15	Th17	Comp1	EHD4	0.270224	0.000773743	Non-significant	No
chr15	Th17	Comp1	PSMA4	0.488692	3.37501e-11	Up-regulated	No
chr15	Th17	Comp1	B2M	0.524189	5.30493e-13	Up-regulated	No
chr15	Th17	Comp1	NGRN	0.358579	3.70808e-06	Up-regulated	No
chr15	Th17	Comp1	IGF1R	-0.0620742	0.522703	Down-regulated	No
chr15	Th1	Comp1	ISG20	0.630378	2.28259e-19	Up-regulated	No
chr15	Th1	Comp1	ANXA2	0.65661	1.7612e-21	Up-regulated	No
chr15	Th1	Comp1	PSMA4	0.70993	1.99492e-26	Up-regulated	No
chr15	Th1	Comp1	PKM	0.661659	6.38456e-22	Up-regulated	No
chr15	Th1	Comp1	EMC7	0.645789	1.4361e-20	Up-regulated	No
chr15	Th1	Comp1	PML	0.530098	5.37551e-13	Up-regulated	No
chr15	Th1	Comp1	SNX1	0.584635	3.45159e-16	Up-regulated	No
chr15	Th1	Comp1	SEC11A	0.70214	1.16885e-25	Up-regulated	No
chr15	Th1	Comp1	COX5A	0.756057	1.09458e-31	Up-regulated	No
chr15	Th1	Comp1	IDH3A	0.542963	1.08202e-13	Up-regulated	No
chr15	Th2	Comp1	ISG20	0.50718	9.33028e-12	Up-regulated	No
chr15	Th2	Comp1	PML	0.314394	8.93822e-05	Up-regulated	No
chr15	Th2	Comp1	IDH3A	0.465151	7.97366e-10	Up-regulated	No
chr15	Th2	Comp1	COX5A	0.6509	7.09045e-21	Up-regulated	No
chr15	Th2	Comp1	EMC7	0.56466	7.08477e-15	Up-regulated	No
chr15	Th2	Comp1	B2M	0.592015	1.38368e-16	Up-regulated	No
chr15	Th2	Comp1	PSMA4	0.618307	2.21881e-18	Up-regulated	No
chr15	Th2	Comp1	HERC1	-0.387987	6.49543e-07	Down-regulated	No
chr15	Th2	Comp1	MORF4L1	0.494894	3.64832e-11	Up-regulated	No
chr15	Th2	Comp1	MRPS11	0.591008	1.61201e-16	Up-regulated	No
chr15	DN_B	Comp1	ISG20	0.421203	3.13868e-08	Up-regulated	No
chr15	DN_B	Comp1	B2M	0.464917	5.27722e-10	Up-regulated	No
chr15	DN_B	Comp1	EHD4	0.382691	7.21745e-07	Up-regulated	No
chr15	DN_B	Comp1	PML	0.199483	0.0175213	Up-regulated	No
chr15	DN_B	Comp1	PDIA3	0.354786	5.47767e-06	Up-regulated	No
chr15	DN_B	Comp1	EMC7	0.394181	2.95108e-07	Up-regulated	No
chr15	DN_B	Comp1	GCHFR	0.305144	0.000126437	Up-regulated	No
chr15	DN_B	Comp1	UBL7	0.409947	8.19584e-08	Up-regulated	No
chr15	DN_B	Comp1	RMDN3	0.250214	0.00217352	Up-regulated	No
chr15	DN_B	Comp1	MORF4L1	0.339917	1.48963e-05	Up-regulated	No
chr15	Naive_B	Comp1	PML	-0.116026	0.202987	Up-regulated	No
chr15	Naive_B	Comp1	B2M	0.226534	0.00675346	Up-regulated	No
chr15	Naive_B	Comp1	COX5A	0.0611185	0.537474	Up-regulated	No
chr15	Naive_B	Comp1	EHD4	-0.0889022	0.346099	Up-regulated	No
chr15	Naive_B	Comp1	ISG20	0.143826	0.104471	Up-regulated	No
chr15	Naive_B	Comp1	HAPLN3	0.15438	0.0785439	Up-regulated	No
chr15	Naive_B	Comp1	IDH2	-0.0486667	0.631895	Up-regulated	No
chr15	Naive_B	Comp1	IDH3A	-0.0595024	0.54945	Up-regulated	No
chr15	Naive_B	Comp1	PSMA4	0.125842	0.162736	Up-regulated	No
chr15	Naive_B	Comp1	MORF4L1	0.15359	0.0803124	Up-regulated	No
chr15	SM_B	Comp1	ISG20	0.497405	1.11435e-11	Up-regulated	No
chr15	SM_B	Comp1	PML	0.195467	0.0191475	Up-regulated	No
chr15	SM_B	Comp1	EHD4	0.319016	4.80512e-05	Up-regulated	No
chr15	SM_B	Comp1	COX5A	0.458822	6.96115e-10	Up-regulated	No
chr15	SM_B	Comp1	B2M	0.377554	8.62244e-07	Up-regulated	No
chr15	SM_B	Comp1	IDH3A	0.0512442	0.604573	Up-regulated	No
chr15	SM_B	Comp1	PDIA3	0.298586	0.000161567	Up-regulated	No
chr15	SM_B	Comp1	GCHFR	0.254762	0.00160001	Up-regulated	No
chr15	SM_B	Comp1	PSMA4	0.346603	8.01551e-06	Up-regulated	No
chr15	SM_B	Comp1	EMC7	0.358023	3.62086e-06	Up-regulated	No
chr15	USM_B	Comp1	ISG20	0.42505	3.23208e-08	Up-regulated	No
chr15	USM_B	Comp1	EHD4	0.179169	0.037484	Up-regulated	No
chr15	USM_B	Comp1	PSMA4	0.329038	3.69939e-05	Up-regulated	No
chr15	USM_B	Comp1	COX5A	0.371089	2.25133e-06	Up-regulated	No
chr15	USM_B	Comp1	B2M	0.422279	4.10082e-08	Up-regulated	No
chr15	USM_B	Comp1	PML	0.155083	0.0770222	Up-regulated	No
chr15	USM_B	Comp1	EMC7	0.325011	4.73757e-05	Up-regulated	No
chr15	USM_B	Comp1	NUSAP1	0.273076	0.000829916	Up-regulated	No
chr15	USM_B	Comp1	IDH2	0.258136	0.00170278	Up-regulated	No
chr15	USM_B	Comp1	COMMD4	0.310619	0.00011105	Up-regulated	No
chr15	LDG	Comp1	PML	-0.0376998	0.758197	Up-regulated	No
chr15	LDG	Comp1	TMEM62	-0.0550119	0.640568	Up-regulated	No
chr15	LDG	Comp1	COMMD4	-0.153539	0.137807	Up-regulated	No
chr15	LDG	Comp1	ABHD2	0.0619606	0.594432	Down-regulated	No
chr15	LDG	Comp1	HEXA	0.0182255	0.886637	Up-regulated	No
chr15	LDG	Comp1	STOML1	0.015263	0.905935	Up-regulated	No
chr15	LDG	Comp1	IGF1R	-0.0115461	0.92941	Down-regulated	No
chr15	LDG	Comp1	SIN3A	0.125228	0.238699	Down-regulated	No
chr15	LDG	Comp1	ISG20	0.155557	0.1321	Up-regulated	No
chr15	LDG	Comp1	TMOD2	-0.0951009	0.388403	Up-regulated	No
chr15	mDC	Comp1	PML	-0.243936	0.00373478	Up-regulated	No
chr15	mDC	Comp1	B2M	-0.0912874	0.339245	Up-regulated	No
chr15	mDC	Comp1	ISG20	-0.222078	0.00909239	Up-regulated	No
chr15	mDC	Comp1	HAPLN3	-0.192041	0.0267578	Up-regulated	No
chr15	mDC	Comp1	EHD4	-0.180449	0.0389438	Up-regulated	No
chr15	mDC	Comp1	PSMA4	-0.0694989	0.482744	Up-regulated	No
chr15	mDC	Comp1	PDIA3	-0.220139	0.00980337	Up-regulated	No
chr15	mDC	Comp1	PKM	-0.116136	0.209625	Up-regulated	No
chr15	mDC	Comp1	MRPL46	-0.118992	0.197231	Up-regulated	No
chr15	mDC	Comp1	EMC7	-0.0732532	0.456095	Up-regulated	No
chr15	Neu	Comp1	SIN3A	-0.0442656	0.674777	Down-regulated	No
chr15	Neu	Comp1	CHP1	0.0367262	0.732798	Down-regulated	No
chr15	Neu	Comp1	ABHD2	-0.145066	0.111135	Down-regulated	No
chr15	Neu	Comp1	IGF1R	-0.109667	0.245571	Down-regulated	No
chr15	Neu	Comp1	TMEM62	-0.0857877	0.379136	Up-regulated	No
chr15	Neu	Comp1	PML	-0.204809	0.018721	Up-regulated	No
chr15	Neu	Comp1	COMMD4	-0.0724281	0.467726	Up-regulated	No
chr15	Neu	Comp1	BMF	0.050372	0.628545	Down-regulated	No
chr15	Neu	Comp1	IQGAP1	-0.146195	0.107989	Down-regulated	No
chr15	Neu	Comp1	TLE3	-0.266505	0.00155756	Down-regulated	No
chr15	NK	Comp1	ISG20	-0.0622122	0.526641	Up-regulated	No
chr15	NK	Comp1	PML	-0.0768311	0.421244	Up-regulated	No
chr15	NK	Comp1	PSMA4	-0.102045	0.267586	Up-regulated	No
chr15	NK	Comp1	PDIA3	-0.110501	0.225479	Up-regulated	No
chr15	NK	Comp1	AEN	0.0528539	0.597652	Up-regulated	No
chr15	NK	Comp1	DUT	0.0952707	0.305122	Up-regulated	No
chr15	NK	Comp1	TMED3	-0.0174459	0.873262	Up-regulated	No
chr15	NK	Comp1	EHD4	0.0261998	0.806833	Up-regulated	No
chr15	NK	Comp1	KNSTRN	-0.183378	0.031675	Up-regulated	No
chr15	NK	Comp1	TM6SF1	-0.150432	0.0856876	Up-regulated	No
chr15	pDC	Comp1	B2M	-0.396231	5.50227e-07	Up-regulated	No
chr15	pDC	Comp1	ISG20	-0.248944	0.00310157	Up-regulated	No
chr15	pDC	Comp1	PSMA4	-0.378555	2.0083e-06	Up-regulated	No
chr15	pDC	Comp1	COX5A	-0.29539	0.000334935	Up-regulated	No
chr15	pDC	Comp1	EHD4	-0.424858	5.67478e-08	Up-regulated	No
chr15	pDC	Comp1	PML	-0.425324	5.46735e-08	Up-regulated	No
chr15	pDC	Comp1	SRP14	-0.144944	0.108016	Up-regulated	No
chr15	pDC	Comp1	PIGB	-0.42408	6.04278e-08	Up-regulated	No
chr15	pDC	Comp1	MRPL46	-0.332818	4.05112e-05	Up-regulated	No
chr15	pDC	Comp1	PATL2	-0.379134	1.92657e-06	Up-regulated	No
chr15	Plasmablast	Comp1	EHD4	0.0872806	0.353015	Up-regulated	No
chr15	Plasmablast	Comp1	IDH3A	0.117545	0.19374	Up-regulated	No
chr15	Plasmablast	Comp1	B2M	0.151363	0.0835053	Up-regulated	No
chr15	Plasmablast	Comp1	TIPIN	0.251213	0.00220513	Up-regulated	No
chr15	Plasmablast	Comp1	IDH2	0.0968835	0.295825	Up-regulated	No
chr15	Plasmablast	Comp1	PML	0.219019	0.00870642	Up-regulated	No
chr15	Plasmablast	Comp1	EMC7	0.125969	0.159683	Up-regulated	No
chr15	Plasmablast	Comp1	LEO1	0.0830389	0.380135	Up-regulated	No
chr15	Plasmablast	Comp1	COX5A	0.2607	0.00141371	Up-regulated	No
chr15	Plasmablast	Comp1	NDUFAF1	0.128377	0.150932	Up-regulated	No
chr15	CD16p_Mono	Comp2	IL16	-0.0996699	0.276013	Down-regulated	No
chr15	CD16p_Mono	Comp2	RPL4	0.285705	0.000357671	Down-regulated	No
chr15	CD16p_Mono	Comp2	SNAP23	-0.0259906	0.806821	Down-regulated	No
chr15	CD16p_Mono	Comp2	SEC11A	0.27331	0.000684524	Down-regulated	No
chr15	CD16p_Mono	Comp2	AAGAB	-0.166431	0.0519072	Non-significant	No
chr15	CD16p_Mono	Comp2	EIF3J	-0.119953	0.179458	Non-significant	No
chr15	CD16p_Mono	Comp2	ETFA	-0.0386568	0.706058	Down-regulated	No
chr15	CD16p_Mono	Comp2	HACD3	-0.176213	0.0382242	Non-significant	No
chr15	CD16p_Mono	Comp2	CCNDBP1	-0.11841	0.185978	Non-significant	No
chr15	CD16p_Mono	Comp2	IDH3A	-0.118909	0.183855	Non-significant	No
chr15	CL_Mono	Comp2	IL16	-0.0639861	0.510969	Down-regulated	No
chr15	CL_Mono	Comp2	MORF4L1	-0.0333147	0.749411	Up-regulated	No
chr15	CL_Mono	Comp2	TSPAN3	0.207797	0.0128686	Down-regulated	No
chr15	CL_Mono	Comp2	EIF3J	-0.0131076	0.905456	Non-significant	No
chr15	CL_Mono	Comp2	SNAP23	0.117236	0.19232	Down-regulated	No
chr15	CL_Mono	Comp2	SPG21	0.0565157	0.567365	Non-significant	No
chr15	CL_Mono	Comp2	ETFA	0.0151789	0.88964	Non-significant	No
chr15	CL_Mono	Comp2	OAZ2	0.162942	0.0584312	Down-regulated	No
chr15	CL_Mono	Comp2	RPL4	0.309533	9.81387e-05	Down-regulated	No
chr15	CL_Mono	Comp2	RSL24D1	0.201238	0.0164289	Down-regulated	No
chr15	Int_Mono	Comp2	EIF3J	-0.154871	0.0841946	Non-significant	No
chr15	Int_Mono	Comp2	RPL4	0.233488	0.00609135	Down-regulated	No
chr15	Int_Mono	Comp2	IL16	-0.240678	0.00453347	Down-regulated	No
chr15	Int_Mono	Comp2	IDH3A	-0.226789	0.00794731	Non-significant	No
chr15	Int_Mono	Comp2	MORF4L1	-0.251995	0.00280132	Non-significant	No
chr15	Int_Mono	Comp2	ZFAND6	-0.184546	0.0353341	Non-significant	No
chr15	Int_Mono	Comp2	BNIP2	-0.175892	0.0462073	Non-significant	No
chr15	Int_Mono	Comp2	KATNBL1	-0.255739	0.00237568	Non-significant	No
chr15	Int_Mono	Comp2	ETFA	-0.0368154	0.730523	Down-regulated	No
chr15	Int_Mono	Comp2	SNAP23	-0.102296	0.27994	Down-regulated	No
chr15	NC_Mono	Comp2	SNAP23	-0.137988	0.128582	Down-regulated	No
chr15	NC_Mono	Comp2	SEC11A	0.154442	0.0841799	Down-regulated	No
chr15	NC_Mono	Comp2	IL16	-0.211572	0.0138136	Down-regulated	No
chr15	NC_Mono	Comp2	BNIP2	-0.111962	0.230049	Down-regulated	No
chr15	NC_Mono	Comp2	RPL4	0.198885	0.0216404	Down-regulated	No
chr15	NC_Mono	Comp2	IDH3A	-0.195331	0.0244101	Non-significant	No
chr15	NC_Mono	Comp2	HACD3	-0.10971	0.240749	Non-significant	No
chr15	NC_Mono	Comp2	AAGAB	-0.184834	0.0344343	Non-significant	No
chr15	NC_Mono	Comp2	EIF3J	-0.131032	0.151665	Non-significant	No
chr15	NC_Mono	Comp2	USP8	-0.257427	0.00213373	Non-significant	No
chr15	CM_CD8	Comp2	IL16	0.12361	0.189666	Non-significant	No
chr15	CM_CD8	Comp2	SNAP23	0.0220128	0.846047	Non-significant	No
chr15	CM_CD8	Comp2	PIGBOS1	0.249859	0.00367803	Non-significant	No
chr15	CM_CD8	Comp2	PIAS1	-0.130517	0.162912	Down-regulated	No
chr15	CM_CD8	Comp2	BBS4	-0.122046	0.19607	Non-significant	No
chr15	CM_CD8	Comp2	USP8	-0.0457972	0.667237	Down-regulated	No
chr15	CM_CD8	Comp2	TMEM87A	0.173666	0.0538848	Non-significant	No
chr15	CM_CD8	Comp2	SNAPC5	0.23911	0.00570966	Non-significant	No
chr15	CM_CD8	Comp2	C15orf40	0.268956	0.00159794	Non-significant	No
chr15	CM_CD8	Comp2	BLOC1S6	-0.0332752	0.762278	Down-regulated	No
chr15	EM_CD8	Comp2	IL16	-0.246719	0.00247772	Down-regulated	No
chr15	EM_CD8	Comp2	PARP16	-0.262899	0.00115135	Down-regulated	No
chr15	EM_CD8	Comp2	RAD51-AS1	-0.282143	0.00043261	Down-regulated	No
chr15	EM_CD8	Comp2	LYSMD2	-0.207732	0.01264	Down-regulated	No
chr15	EM_CD8	Comp2	BLOC1S6	-0.193763	0.0210912	Down-regulated	No
chr15	EM_CD8	Comp2	SCAPER	-0.459009	8.4652e-10	Down-regulated	No
chr15	EM_CD8	Comp2	PIGBOS1	0.100964	0.268982	Non-significant	No
chr15	EM_CD8	Comp2	SNAP23	-0.149794	0.0843653	Non-significant	No
chr15	EM_CD8	Comp2	WDR73	-0.539113	9.43709e-14	Down-regulated	No
chr15	EM_CD8	Comp2	PARP6	-0.236589	0.00388817	Down-regulated	No
chr15	Naive_CD8	Comp2	RPL4	-0.0103895	0.925358	Down-regulated	No
chr15	Naive_CD8	Comp2	RAD51-AS1	-0.29675	0.000195082	Down-regulated	No
chr15	Naive_CD8	Comp2	IL16	0.0359534	0.72777	Down-regulated	No
chr15	Naive_CD8	Comp2	BBS4	-0.118149	0.18705	Down-regulated	No
chr15	Naive_CD8	Comp2	PARP16	0.0569483	0.563025	Down-regulated	No
chr15	Naive_CD8	Comp2	TPM1	-0.11016	0.222859	Down-regulated	No
chr15	Naive_CD8	Comp2	FAM227B	-0.1246	0.161055	Down-regulated	No
chr15	Naive_CD8	Comp2	UBE3A	0.0316636	0.762037	Down-regulated	No
chr15	Naive_CD8	Comp2	CCNDBP1	0.224175	0.00658553	Non-significant	No
chr15	Naive_CD8	Comp2	FAM219B	-0.269328	0.000838343	Down-regulated	No
chr15	TEMRA_CD8	Comp2	BLOC1S6	-0.111091	0.217133	Down-regulated	No
chr15	TEMRA_CD8	Comp2	SNAP23	-0.171659	0.0435519	Non-significant	No
chr15	TEMRA_CD8	Comp2	ZFAND6	-0.029415	0.779055	Non-significant	No
chr15	TEMRA_CD8	Comp2	CCNDBP1	0.0180583	0.867165	Non-significant	No
chr15	TEMRA_CD8	Comp2	SCAPER	-0.23692	0.00372894	Down-regulated	No
chr15	TEMRA_CD8	Comp2	PARP16	-0.0669228	0.486475	Non-significant	No
chr15	TEMRA_CD8	Comp2	IL16	-0.108586	0.228898	Down-regulated	No
chr15	TEMRA_CD8	Comp2	PIGBOS1	0.1721	0.0429474	Non-significant	No
chr15	TEMRA_CD8	Comp2	FAM219B	-0.359491	3.47577e-06	Down-regulated	No
chr15	TEMRA_CD8	Comp2	PDCD7	-0.0773895	0.412026	Non-significant	No
chr15	Fr._III_T	Comp2	CCNDBP1	0.281416	0.000798095	Down-regulated	No
chr15	Fr._III_T	Comp2	SPG21	0.272831	0.00120056	Non-significant	No
chr15	Fr._III_T	Comp2	IL16	0.0252866	0.820505	Down-regulated	No
chr15	Fr._III_T	Comp2	PARP16	0.056692	0.582583	Non-significant	No
chr15	Fr._III_T	Comp2	SNAP23	0.063588	0.532255	Non-significant	No
chr15	Fr._III_T	Comp2	RCN2	0.143682	0.116165	Non-significant	No
chr15	Fr._III_T	Comp2	USP8	0.0763543	0.442002	Non-significant	No
chr15	Fr._III_T	Comp2	RPL4	0.185907	0.0355783	Non-significant	No
chr15	Fr._III_T	Comp2	GNB5	0.0387774	0.717875	Down-regulated	No
chr15	Fr._III_T	Comp2	LOXL1	-0.0855018	0.382548	Down-regulated	No
chr15	Fr._II_eTreg	Comp2	IL16	-0.071274	0.467207	Down-regulated	No
chr15	Fr._II_eTreg	Comp2	SPG21	0.219333	0.00964926	Non-significant	No
chr15	Fr._II_eTreg	Comp2	CCNDBP1	0.228608	0.00669127	Non-significant	No
chr15	Fr._II_eTreg	Comp2	SNAP23	-0.0538897	0.595287	Non-significant	No
chr15	Fr._II_eTreg	Comp2	PARP16	-0.0324907	0.760966	Non-significant	No
chr15	Fr._II_eTreg	Comp2	RPL4	0.310858	0.00012585	Non-significant	No
chr15	Fr._II_eTreg	Comp2	BNIP2	0.0558798	0.580314	Non-significant	No
chr15	Fr._II_eTreg	Comp2	HMG20A	-0.106141	0.253818	Non-significant	No
chr15	Fr._II_eTreg	Comp2	RCN2	0.1136	0.218224	Down-regulated	No
chr15	Fr._II_eTreg	Comp2	AAGAB	0.102285	0.273768	Non-significant	No
chr15	Fr._I_nTreg	Comp2	CCNDBP1	0.211908	0.0173115	Non-significant	No
chr15	Fr._I_nTreg	Comp2	RPL4	0.116667	0.225477	Down-regulated	No
chr15	Fr._I_nTreg	Comp2	SNAP23	0.0238042	0.834999	Non-significant	No
chr15	Fr._I_nTreg	Comp2	PIAS1	-0.000842555	0.9945	Non-significant	No
chr15	Fr._I_nTreg	Comp2	HACD3	0.112076	0.246561	Non-significant	No
chr15	Fr._I_nTreg	Comp2	IL16	-0.0328027	0.768742	Down-regulated	No
chr15	Fr._I_nTreg	Comp2	ZFAND6	0.393663	1.55468e-06	Non-significant	No
chr15	Fr._I_nTreg	Comp2	PARP16	0.0920088	0.353953	Non-significant	No
chr15	Fr._I_nTreg	Comp2	TCF12	-0.0166489	0.885866	Non-significant	No
chr15	Fr._I_nTreg	Comp2	USP8	-0.0194345	0.866157	Non-significant	No
chr15	Mem_CD4	Comp2	RPL4	0.00614659	0.95672	Down-regulated	No
chr15	Mem_CD4	Comp2	RAD51-AS1	-0.158871	0.0651077	Down-regulated	No
chr15	Mem_CD4	Comp2	PARP16	-0.0571678	0.561325	Down-regulated	No
chr15	Mem_CD4	Comp2	SNAP23	0.0450537	0.655244	Non-significant	No
chr15	Mem_CD4	Comp2	IL16	-0.000320838	0.997795	Down-regulated	No
chr15	Mem_CD4	Comp2	UBE3A	-0.0687411	0.474464	Down-regulated	No
chr15	Mem_CD4	Comp2	KATNBL1	-0.0739499	0.436974	Down-regulated	No
chr15	Mem_CD4	Comp2	BLOC1S6	-0.00312232	0.9785	Down-regulated	No
chr15	Mem_CD4	Comp2	RCN2	0.137506	0.117187	Non-significant	No
chr15	Mem_CD4	Comp2	SNRPA1	0.0602366	0.537937	Non-significant	No
chr15	Naive_CD4	Comp2	RPL4	0.0116142	0.916321	Down-regulated	No
chr15	Naive_CD4	Comp2	RAD51-AS1	-0.123132	0.16675	Down-regulated	No
chr15	Naive_CD4	Comp2	UBE2Q2P1	-0.164767	0.0545801	Down-regulated	No
chr15	Naive_CD4	Comp2	GNB5	0.00704445	0.949981	Down-regulated	No
chr15	Naive_CD4	Comp2	IL16	0.108198	0.232147	Down-regulated	No
chr15	Naive_CD4	Comp2	SNAP23	0.159105	0.0646549	Non-significant	No
chr15	Naive_CD4	Comp2	BBS4	-0.0485928	0.627437	Down-regulated	No
chr15	Naive_CD4	Comp2	CCNDBP1	0.295257	0.000212072	Non-significant	No
chr15	Naive_CD4	Comp2	TPM1	-0.0548412	0.578978	Down-regulated	No
chr15	Naive_CD4	Comp2	RORA-AS1	-0.376019	1.11349e-06	Down-regulated	No
chr15	Th17	Comp2	SNAP23	0.19387	0.0206351	Non-significant	No
chr15	Th17	Comp2	IL16	0.126604	0.152384	Down-regulated	No
chr15	Th17	Comp2	PARP16	0.1685	0.0480637	Non-significant	No
chr15	Th17	Comp2	RPL4	0.24832	0.00223484	Down-regulated	No
chr15	Th17	Comp2	GNB5	0.213641	0.00984175	Down-regulated	No
chr15	Th17	Comp2	KATNBL1	0.03943	0.699289	Non-significant	No
chr15	Th17	Comp2	SLCO3A1	0.336102	1.71097e-05	Up-regulated	No
chr15	Th17	Comp2	CCNDBP1	0.453158	1.35448e-09	Non-significant	No
chr15	Th17	Comp2	PIAS1	0.188938	0.0245417	Non-significant	No
chr15	Th17	Comp2	SPG11	-0.281272	0.000436174	Non-significant	No
chr15	Th1	Comp2	IL16	-0.165982	0.0554995	Down-regulated	No
chr15	Th1	Comp2	NGRN	-0.0356634	0.733093	Non-significant	No
chr15	Th1	Comp2	SNAP23	-0.0848366	0.369878	Down-regulated	No
chr15	Th1	Comp2	PIAS1	-0.28417	0.000454242	Down-regulated	No
chr15	Th1	Comp2	BLOC1S6	-0.190146	0.0256627	Down-regulated	No
chr15	Th1	Comp2	SNAPC5	0.042021	0.68268	Non-significant	No
chr15	Th1	Comp2	KATNBL1	-0.0871289	0.355441	Non-significant	No
chr15	Th1	Comp2	PARP16	-0.121886	0.176897	Down-regulated	No
chr15	Th1	Comp2	TMEM87A	0.100873	0.275341	Non-significant	No
chr15	Th1	Comp2	USP8	0.00123481	0.991534	Non-significant	No
chr15	Th2	Comp2	SNAP23	0.161865	0.063529	Down-regulated	No
chr15	Th2	Comp2	IL16	0.0908844	0.334099	Down-regulated	No
chr15	Th2	Comp2	PARP16	0.0548205	0.584702	Down-regulated	No
chr15	Th2	Comp2	ZFAND6	0.402085	2.16026e-07	Up-regulated	No
chr15	Th2	Comp2	RPL4	0.231842	0.00542802	Down-regulated	No
chr15	Th2	Comp2	HACD3	0.220734	0.00852117	Non-significant	No
chr15	Th2	Comp2	VPS13C	-0.165306	0.0573928	Non-significant	No
chr15	Th2	Comp2	SMAD3	0.176236	0.0411458	Up-regulated	No
chr15	Th2	Comp2	EIF3J	0.408136	1.33657e-07	Non-significant	No
chr15	Th2	Comp2	TCF12	-0.0370816	0.722639	Down-regulated	No
chr15	DN_B	Comp2	RPL4	0.138982	0.113884	Down-regulated	No
chr15	DN_B	Comp2	PARP16	-0.00690649	0.951285	Down-regulated	No
chr15	DN_B	Comp2	OAZ2	0.00680256	0.952044	Down-regulated	No
chr15	DN_B	Comp2	RCN2	0.111716	0.216999	Down-regulated	No
chr15	DN_B	Comp2	DTWD1	-0.0504131	0.614397	Down-regulated	No
chr15	DN_B	Comp2	SEMA7A	0.244353	0.00283794	Up-regulated	No
chr15	DN_B	Comp2	SNAP23	-0.0248987	0.815798	Down-regulated	No
chr15	DN_B	Comp2	KATNBL1	-0.125543	0.158752	Down-regulated	No
chr15	DN_B	Comp2	LRRK1	0.207923	0.0128086	Up-regulated	No
chr15	DN_B	Comp2	BLOC1S6	-0.0882879	0.343903	Down-regulated	No
chr15	Naive_B	Comp2	SNAP23	0.103416	0.26332	Non-significant	No
chr15	Naive_B	Comp2	BLOC1S6	-0.0451392	0.659263	Down-regulated	No
chr15	Naive_B	Comp2	KATNBL1	0.0448357	0.661627	Non-significant	No
chr15	Naive_B	Comp2	RPL4	0.358721	5.36797e-06	Down-regulated	No
chr15	Naive_B	Comp2	USP8	-0.0645264	0.512178	Down-regulated	No
chr15	Naive_B	Comp2	CCNDBP1	0.160991	0.0651462	Non-significant	No
chr15	Naive_B	Comp2	EIF2AK4	0.0372811	0.721036	Down-regulated	No
chr15	Naive_B	Comp2	RAD51-AS1	-0.245995	0.00295965	Down-regulated	No
chr15	Naive_B	Comp2	BBS4	-0.0996906	0.283342	Down-regulated	No
chr15	Naive_B	Comp2	NDUFAF1	0.110089	0.230134	Non-significant	No
chr15	SM_B	Comp2	KATNBL1	-0.238189	0.00343213	Down-regulated	No
chr15	SM_B	Comp2	SNAP23	-0.17972	0.03302	Down-regulated	No
chr15	SM_B	Comp2	RPL4	0.0612101	0.527964	Down-regulated	No
chr15	SM_B	Comp2	SNUPN	-0.0163718	0.879683	Non-significant	No
chr15	SM_B	Comp2	OAZ2	-0.102839	0.256207	Down-regulated	No
chr15	SM_B	Comp2	SPG21	0.0525521	0.594389	Non-significant	No
chr15	SM_B	Comp2	PARP16	-0.174924	0.0386702	Down-regulated	No
chr15	SM_B	Comp2	LRRK1	0.146991	0.089221	Up-regulated	No
chr15	SM_B	Comp2	BLOC1S6	-0.281346	0.000418244	Down-regulated	No
chr15	SM_B	Comp2	RCN2	0.185153	0.0274865	Non-significant	No
chr15	USM_B	Comp2	KATNBL1	-0.209111	0.0133152	Down-regulated	No
chr15	USM_B	Comp2	OAZ2	-0.114518	0.209713	Down-regulated	No
chr15	USM_B	Comp2	SNAP23	-0.227502	0.00649116	Down-regulated	No
chr15	USM_B	Comp2	SPG21	-0.0688107	0.480723	Non-significant	No
chr15	USM_B	Comp2	RPL4	0.176264	0.0411105	Non-significant	No
chr15	USM_B	Comp2	PARP16	-0.0854999	0.367227	Down-regulated	No
chr15	USM_B	Comp2	AAGAB	0.0177396	0.871859	Non-significant	No
chr15	USM_B	Comp2	HACD3	-0.076287	0.427701	Non-significant	No
chr15	USM_B	Comp2	LRRK1	0.0259884	0.809583	Non-significant	No
chr15	USM_B	Comp2	CCNDBP1	0.0953523	0.307571	Up-regulated	No
chr15	LDG	Comp2	MORF4L1	0.217644	0.0274857	Non-significant	No
chr15	LDG	Comp2	IL16	0.169274	0.0973568	Non-significant	No
chr15	LDG	Comp2	TMEM87A	0.078102	0.490182	Non-significant	No
chr15	LDG	Comp2	ADPGK	0.118212	0.269574	Down-regulated	No
chr15	LDG	Comp2	OAZ2	0.35466	0.000121539	Down-regulated	No
chr15	LDG	Comp2	UBL7	0.221474	0.0245501	Non-significant	No
chr15	LDG	Comp2	USP8	0.15664	0.129068	Up-regulated	No
chr15	LDG	Comp2	SLCO3A1	0.109161	0.313225	Up-regulated	No
chr15	LDG	Comp2	PIAS1	0.187173	0.0631089	Up-regulated	No
chr15	LDG	Comp2	CCNDBP1	0.144959	0.164381	Non-significant	No
chr15	mDC	Comp2	KATNBL1	0.0309688	0.773872	Down-regulated	No
chr15	mDC	Comp2	OAZ2	-0.0166669	0.881614	Down-regulated	No
chr15	mDC	Comp2	MORF4L1	-0.0150096	0.893615	Non-significant	No
chr15	mDC	Comp2	RPL4	0.137693	0.128277	Down-regulated	No
chr15	mDC	Comp2	EIF3J	0.0492676	0.632533	Non-significant	No
chr15	mDC	Comp2	RAB11A	0.136145	0.133181	Non-significant	No
chr15	mDC	Comp2	EIF2AK4	0.0503887	0.624184	Down-regulated	No
chr15	mDC	Comp2	ETFA	0.0568544	0.575367	Non-significant	No
chr15	mDC	Comp2	MTFMT	-0.0754568	0.44074	Down-regulated	No
chr15	mDC	Comp2	IL16	-0.134875	0.137275	Down-regulated	No
chr15	Neu	Comp2	MORF4L1	0.247234	0.00364673	Down-regulated	No
chr15	Neu	Comp2	SPG11	-0.305842	0.00021896	Up-regulated	No
chr15	Neu	Comp2	LRRK1	-0.315609	0.000128268	Non-significant	No
chr15	Neu	Comp2	OAZ2	0.209229	0.0160267	Down-regulated	No
chr15	Neu	Comp2	VPS18	-0.278281	0.000894045	Up-regulated	No
chr15	Neu	Comp2	IL16	0.16434	0.0665231	Down-regulated	No
chr15	Neu	Comp2	ADPGK	0.107322	0.257005	Down-regulated	No
chr15	Neu	Comp2	STARD5	-0.287996	0.000554355	Up-regulated	No
chr15	Neu	Comp2	MIR628	-0.0947212	0.325106		No
chr15	Neu	Comp2	CCNDBP1	0.128807	0.16367	Non-significant	No
chr15	NK	Comp2	IL16	-0.0881184	0.347858	Down-regulated	No
chr15	NK	Comp2	SNAP23	-0.114838	0.20541	Non-significant	No
chr15	NK	Comp2	RAD51-AS1	-0.11935	0.186047	Down-regulated	No
chr15	NK	Comp2	ZFAND6	-0.109015	0.232438	Non-significant	No
chr15	NK	Comp2	PARP16	0.0827148	0.382256	Down-regulated	No
chr15	NK	Comp2	BLOC1S6	0.00361523	0.975324	Down-regulated	No
chr15	NK	Comp2	SNRPA1	-0.00618979	0.956765	Down-regulated	No
chr15	NK	Comp2	CCNDBP1	0.00985606	0.929943	Non-significant	No
chr15	NK	Comp2	ARRDC4	-0.153312	0.0790625	Down-regulated	No
chr15	NK	Comp2	PDE8A	-0.0964649	0.298253	Down-regulated	No
chr15	pDC	Comp2	DTWD1	0.0873991	0.364429	Down-regulated	No
chr15	pDC	Comp2	OAZ2	-0.158715	0.074848	Non-significant	No
chr15	pDC	Comp2	CCNDBP1	-0.237881	0.00495247	Non-significant	No
chr15	pDC	Comp2	ZFAND6	-0.270852	0.00114371	Non-significant	No
chr15	pDC	Comp2	HDDC3	-0.157161	0.0780991	Down-regulated	No
chr15	pDC	Comp2	FAM81A	-0.0740253	0.452092	Down-regulated	No
chr15	pDC	Comp2	BBS4	-0.196191	0.023719	Non-significant	No
chr15	pDC	Comp2	KATNBL1	-0.112576	0.227206	Non-significant	No
chr15	pDC	Comp2	FES	-0.180971	0.0389226	Down-regulated	No
chr15	pDC	Comp2	RAB11A	-0.00360458	0.975962	Non-significant	No
chr15	Plasmablast	Comp2	IL16	-0.215874	0.00985335	Down-regulated	No
chr15	Plasmablast	Comp2	TSPAN3	-0.153743	0.0780949	Non-significant	No
chr15	Plasmablast	Comp2	BNIP2	-0.142778	0.105209	Down-regulated	No
chr15	Plasmablast	Comp2	EIF2AK4	-0.238554	0.0038716	Down-regulated	No
chr15	Plasmablast	Comp2	ANXA2	0.119354	0.186033	Non-significant	No
chr15	Plasmablast	Comp2	SLCO3A1	-0.24773	0.00258624	Down-regulated	No
chr15	Plasmablast	Comp2	CCNDBP1	-0.0562024	0.572121	Non-significant	No
chr15	Plasmablast	Comp2	SNAP23	-0.0821757	0.385766	Down-regulated	No
chr15	Plasmablast	Comp2	SNUPN	0.0193289	0.858948	Non-significant	No
chr15	Plasmablast	Comp2	ZFAND6	0.0531398	0.595367	Non-significant	No
chr18	CD16p_Mono	Comp1	MYL12A	-0.200867	0.0163322	Up-regulated	No
chr18	CD16p_Mono	Comp1	CNDP2	-0.347024	8.74286e-06	Up-regulated	No
chr18	CD16p_Mono	Comp1	SNRPD1	-0.0514957	0.60475	Up-regulated	No
chr18	CD16p_Mono	Comp1	MYL12B	-0.0265851	0.802162	Non-significant	No
chr18	CD16p_Mono	Comp1	GALNT1	-0.227408	0.00575525	Non-significant	No
chr18	CD16p_Mono	Comp1	VPS4B	-0.26064	0.00128489	Non-significant	No
chr18	CD16p_Mono	Comp1	HAUS1	-0.183184	0.0303644	Up-regulated	No
chr18	CD16p_Mono	Comp1	TCF4	-0.522807	7.26266e-13	Up-regulated	No
chr18	CD16p_Mono	Comp1	SERPINB8	-0.42712	1.69585e-08	Up-regulated	No
chr18	CD16p_Mono	Comp1	TGIF1	-0.289271	0.000294772	Up-regulated	No
chr18	CL_Mono	Comp1	MYL12A	-0.38782	4.87515e-07	Up-regulated	No
chr18	CL_Mono	Comp1	MYL12B	-0.132972	0.132713	Up-regulated	No
chr18	CL_Mono	Comp1	NDUFV2	-0.142014	0.105209	Up-regulated	No
chr18	CL_Mono	Comp1	CNDP2	-0.263284	0.00116805	Up-regulated	No
chr18	CL_Mono	Comp1	TCF4	-0.432551	1.1414e-08	Up-regulated	No
chr18	CL_Mono	Comp1	SNRPD1	-0.0206255	0.848656	Up-regulated	No
chr18	CL_Mono	Comp1	GALNT1	-0.092974	0.315515	Non-significant	No
chr18	CL_Mono	Comp1	ABHD3	-0.237955	0.00376161	Up-regulated	No
chr18	CL_Mono	Comp1	MBD2	-0.199722	0.0173665	Up-regulated	No
chr18	CL_Mono	Comp1	MIB1	0.38339	6.85625e-07	Down-regulated	No
chr18	Int_Mono	Comp1	MYL12A	-0.303371	0.0002283	Up-regulated	No
chr18	Int_Mono	Comp1	CNDP2	-0.41601	1.28345e-07	Up-regulated	No
chr18	Int_Mono	Comp1	PTPN2	-0.346902	1.79228e-05	Up-regulated	No
chr18	Int_Mono	Comp1	TCF4	-0.571369	9.86332e-15	Up-regulated	No
chr18	Int_Mono	Comp1	SNRPD1	-0.0995797	0.294563	Non-significant	No
chr18	Int_Mono	Comp1	INO80C	-0.275001	0.000972198	Up-regulated	No
chr18	Int_Mono	Comp1	RNF138	-0.4072	2.55607e-07	Up-regulated	No
chr18	Int_Mono	Comp1	MYL12B	-0.0319096	0.768282	Non-significant	No
chr18	Int_Mono	Comp1	HAUS1	-0.221449	0.00977111	Up-regulated	No
chr18	Int_Mono	Comp1	VPS4B	-0.333608	4.07627e-05	Up-regulated	No
chr18	NC_Mono	Comp1	MYL12A	-0.0403384	0.702405	Up-regulated	No
chr18	NC_Mono	Comp1	SNRPD1	0.0188744	0.865651	Up-regulated	No
chr18	NC_Mono	Comp1	CNDP2	-0.224695	0.00842028	Up-regulated	No
chr18	NC_Mono	Comp1	INO80C	-0.226836	0.00773721	Up-regulated	No
chr18	NC_Mono	Comp1	PTPN2	-0.179644	0.0405591	Up-regulated	No
chr18	NC_Mono	Comp1	MYL12B	0.116042	0.211481	Non-significant	No
chr18	NC_Mono	Comp1	GALNT1	-0.205084	0.017448	Non-significant	No
chr18	NC_Mono	Comp1	HAUS1	-0.130859	0.152268	Up-regulated	No
chr18	NC_Mono	Comp1	RNF138	-0.335141	3.51265e-05	Up-regulated	No
chr18	NC_Mono	Comp1	ABHD3	-0.297157	0.00030483	Non-significant	No
chr18	CM_CD8	Comp1	MYL12A	0.550205	4.17517e-13	Up-regulated	No
chr18	CM_CD8	Comp1	CNDP2	0.400725	6.84354e-07	Up-regulated	No
chr18	CM_CD8	Comp1	SNRPD1	0.666984	1.04281e-20	Up-regulated	No
chr18	CM_CD8	Comp1	TXNL4A	0.595959	1.04541e-15	Up-regulated	No
chr18	CM_CD8	Comp1	NDUFV2	0.654345	1.023e-19	Up-regulated	No
chr18	CM_CD8	Comp1	HAUS1	0.622102	2.08218e-17	Up-regulated	No
chr18	CM_CD8	Comp1	MYL12B	0.612222	9.52743e-17	Up-regulated	No
chr18	CM_CD8	Comp1	IER3IP1	0.291282	0.000553415	Up-regulated	No
chr18	CM_CD8	Comp1	VPS4B	0.19673	0.0265257	Non-significant	No
chr18	CM_CD8	Comp1	VAPA	0.423817	1.17014e-07	Up-regulated	No
chr18	EM_CD8	Comp1	SNRPD1	0.493332	2.28565e-11	Up-regulated	No
chr18	EM_CD8	Comp1	NDUFV2	0.399986	1.72287e-07	Up-regulated	No
chr18	EM_CD8	Comp1	MYL12A	0.374089	1.28299e-06	Up-regulated	No
chr18	EM_CD8	Comp1	CNDP2	0.253214	0.00183344	Up-regulated	No
chr18	EM_CD8	Comp1	HAUS1	0.472844	2.08553e-10	Up-regulated	No
chr18	EM_CD8	Comp1	MYL12B	0.470574	2.64324e-10	Up-regulated	No
chr18	EM_CD8	Comp1	TXNL4A	0.421107	2.89316e-08	Up-regulated	No
chr18	EM_CD8	Comp1	NDC80	0.480161	9.65086e-11	Up-regulated	No
chr18	EM_CD8	Comp1	INO80C	0.414954	4.94762e-08	Up-regulated	No
chr18	EM_CD8	Comp1	AFG3L2	0.119301	0.182225	Non-significant	No
chr18	Naive_CD8	Comp1	MYL12A	0.507099	4.76144e-12	Up-regulated	No
chr18	Naive_CD8	Comp1	CNDP2	0.342834	1.16279e-05	Up-regulated	No
chr18	Naive_CD8	Comp1	SNRPD1	0.466961	3.83155e-10	Up-regulated	No
chr18	Naive_CD8	Comp1	NDUFV2	0.543246	5.54155e-14	Up-regulated	No
chr18	Naive_CD8	Comp1	MYL12B	0.499377	1.1549e-11	Up-regulated	No
chr18	Naive_CD8	Comp1	VPS4B	0.261798	0.00121482	Up-regulated	No
chr18	Naive_CD8	Comp1	HAUS1	0.389972	3.82136e-07	Up-regulated	No
chr18	Naive_CD8	Comp1	AFG3L2	0.249457	0.00218429	Non-significant	No
chr18	Naive_CD8	Comp1	PMAIP1	0.478257	1.18416e-10	Up-regulated	No
chr18	Naive_CD8	Comp1	NDC80	0.400634	1.6342e-07	Up-regulated	No
chr18	TEMRA_CD8	Comp1	SNRPD1	0.328755	2.7514e-05	Up-regulated	No
chr18	TEMRA_CD8	Comp1	MYL12A	0.354747	4.85408e-06	Up-regulated	No
chr18	TEMRA_CD8	Comp1	HAUS1	0.227848	0.00550946	Up-regulated	No
chr18	TEMRA_CD8	Comp1	CNDP2	0.0462469	0.644684	Up-regulated	No
chr18	TEMRA_CD8	Comp1	NDC80	0.186345	0.0268238	Up-regulated	No
chr18	TEMRA_CD8	Comp1	NDUFV2	0.284373	0.00036951	Up-regulated	No
chr18	TEMRA_CD8	Comp1	TXNL4A	0.257692	0.00143555	Up-regulated	No
chr18	TEMRA_CD8	Comp1	MYL12B	0.365389	2.27415e-06	Non-significant	No
chr18	TEMRA_CD8	Comp1	RBBP8	0.0938814	0.307201	Up-regulated	No
chr18	TEMRA_CD8	Comp1	INO80C	0.266957	0.000911135	Up-regulated	No
chr18	Fr._III_T	Comp1	MYL12A	0.357975	1.05903e-05	Up-regulated	No
chr18	Fr._III_T	Comp1	MYL12B	0.469812	1.57372e-09	Up-regulated	No
chr18	Fr._III_T	Comp1	CNDP2	0.249108	0.00346859	Up-regulated	No
chr18	Fr._III_T	Comp1	LDLRAD4	-0.090828	0.349673	Down-regulated	No
chr18	Fr._III_T	Comp1	SNRPD1	0.38266	2.00097e-06	Up-regulated	No
chr18	Fr._III_T	Comp1	NDUFV2	0.444996	1.4896e-08	Up-regulated	No
chr18	Fr._III_T	Comp1	TXNL4A	0.413325	2.04986e-07	Up-regulated	No
chr18	Fr._III_T	Comp1	LMAN1	0.187762	0.0335372	Up-regulated	No
chr18	Fr._III_T	Comp1	SEC11C	0.419371	1.2753e-07	Up-regulated	No
chr18	Fr._III_T	Comp1	MEX3C	-0.0780212	0.430726	Down-regulated	No
chr18	Fr._II_eTreg	Comp1	MYL12A	0.361819	5.25454e-06	Up-regulated	No
chr18	Fr._II_eTreg	Comp1	CNDP2	0.0213843	0.846069	Up-regulated	No
chr18	Fr._II_eTreg	Comp1	SNRPD1	0.391783	6.10437e-07	Up-regulated	No
chr18	Fr._II_eTreg	Comp1	DLGAP1	0.0399176	0.703034	Up-regulated	No
chr18	Fr._II_eTreg	Comp1	MYL12B	0.483263	1.8368e-10	Up-regulated	No
chr18	Fr._II_eTreg	Comp1	IER3IP1	0.252083	0.00246986	Up-regulated	No
chr18	Fr._II_eTreg	Comp1	NDUFV2	0.433868	1.97923e-08	Up-regulated	No
chr18	Fr._II_eTreg	Comp1	PMAIP1	0.284516	0.000521478	Up-regulated	No
chr18	Fr._II_eTreg	Comp1	NDC80	0.246053	0.00321955	Up-regulated	No
chr18	Fr._II_eTreg	Comp1	TXNL4A	0.394639	4.91209e-07	Up-regulated	No
chr18	Fr._I_nTreg	Comp1	MYL12A	0.615888	1.30268e-16	Up-regulated	No
chr18	Fr._I_nTreg	Comp1	SNRPD1	0.487913	6.45574e-10	Up-regulated	No
chr18	Fr._I_nTreg	Comp1	MYL12B	0.619029	8.17946e-17	Up-regulated	No
chr18	Fr._I_nTreg	Comp1	NDUFV2	0.535407	4.49111e-12	Up-regulated	No
chr18	Fr._I_nTreg	Comp1	TXNL4A	0.521957	1.98556e-11	Up-regulated	No
chr18	Fr._I_nTreg	Comp1	CNDP2	0.324309	0.000118001	Up-regulated	No
chr18	Fr._I_nTreg	Comp1	CYB5A	0.528184	1.00444e-11	Up-regulated	No
chr18	Fr._I_nTreg	Comp1	HAUS1	0.501706	1.66183e-10	Up-regulated	No
chr18	Fr._I_nTreg	Comp1	SEC11C	0.584413	1.09354e-14	Up-regulated	No
chr18	Fr._I_nTreg	Comp1	IER3IP1	0.398435	1.11036e-06	Up-regulated	No
chr18	Mem_CD4	Comp1	SNRPD1	0.486374	4.92455e-11	Up-regulated	No
chr18	Mem_CD4	Comp1	MYL12A	0.50251	8.11713e-12	Up-regulated	No
chr18	Mem_CD4	Comp1	CNDP2	0.366961	2.16877e-06	Up-regulated	No
chr18	Mem_CD4	Comp1	NDUFV2	0.469715	2.88604e-10	Up-regulated	No
chr18	Mem_CD4	Comp1	HAUS1	0.436147	7.48932e-09	Up-regulated	No
chr18	Mem_CD4	Comp1	MYL12B	0.525637	5.14188e-13	Up-regulated	No
chr18	Mem_CD4	Comp1	VPS4B	0.282888	0.000415973	Up-regulated	No
chr18	Mem_CD4	Comp1	TXNL4A	0.388704	4.21834e-07	Up-regulated	No
chr18	Mem_CD4	Comp1	PTPN2	0.3355	1.87959e-05	Up-regulated	No
chr18	Mem_CD4	Comp1	PMAIP1	0.344244	1.05655e-05	Up-regulated	No
chr18	Naive_CD4	Comp1	MYL12A	0.497387	1.45011e-11	Up-regulated	No
chr18	Naive_CD4	Comp1	SNRPD1	0.516238	1.61855e-12	Up-regulated	No
chr18	Naive_CD4	Comp1	CNDP2	0.381998	7.08204e-07	Up-regulated	No
chr18	Naive_CD4	Comp1	MYL12B	0.515004	1.87407e-12	Up-regulated	No
chr18	Naive_CD4	Comp1	NDUFV2	0.521923	8.06049e-13	Up-regulated	No
chr18	Naive_CD4	Comp1	TXNL4A	0.471959	2.29147e-10	Up-regulated	No
chr18	Naive_CD4	Comp1	VPS4B	0.338087	1.5866e-05	Up-regulated	No
chr18	Naive_CD4	Comp1	HAUS1	0.464684	4.82124e-10	Up-regulated	No
chr18	Naive_CD4	Comp1	CYB5A	0.42871	1.46995e-08	Up-regulated	No
chr18	Naive_CD4	Comp1	PMAIP1	0.445445	3.16002e-09	Up-regulated	No
chr18	Th17	Comp1	MYL12A	0.500347	9.09522e-12	Up-regulated	No
chr18	Th17	Comp1	NDUFV2	0.524349	5.20227e-13	Up-regulated	No
chr18	Th17	Comp1	HAUS1	0.420855	2.70457e-08	Up-regulated	No
chr18	Th17	Comp1	CNDP2	0.357863	3.8988e-06	Up-regulated	No
chr18	Th17	Comp1	SNRPD1	0.508914	3.36166e-12	Up-regulated	No
chr18	Th17	Comp1	MYL12B	0.518234	1.09812e-12	Up-regulated	No
chr18	Th17	Comp1	TXNL4A	0.462072	5.63082e-10	Up-regulated	No
chr18	Th17	Comp1	PTPN2	0.356315	4.34422e-06	Up-regulated	No
chr18	Th17	Comp1	VPS4B	0.206174	0.0131318	Up-regulated	No
chr18	Th17	Comp1	PMAIP1	0.333069	2.08714e-05	Up-regulated	No
chr18	Th1	Comp1	MYL12A	0.49096	4.93267e-11	Up-regulated	No
chr18	Th1	Comp1	TXNL4A	0.661672	6.38456e-22	Up-regulated	No
chr18	Th1	Comp1	MYL12B	0.597127	5.24546e-17	Up-regulated	No
chr18	Th1	Comp1	NDUFV2	0.729321	1.49658e-28	Up-regulated	No
chr18	Th1	Comp1	SNRPD1	0.722764	7.8875e-28	Up-regulated	No
chr18	Th1	Comp1	CNDP2	0.502422	1.39015e-11	Up-regulated	No
chr18	Th1	Comp1	SEC11C	0.613221	4.0546e-18	Up-regulated	No
chr18	Th1	Comp1	HAUS1	0.712055	1.23747e-26	Up-regulated	No
chr18	Th1	Comp1	GALNT1	0.336417	2.21281e-05	Up-regulated	No
chr18	Th1	Comp1	PTPN2	0.461444	1.02856e-09	Up-regulated	No
chr18	Th2	Comp1	MYL12A	0.560248	1.29779e-14	Up-regulated	No
chr18	Th2	Comp1	SNRPD1	0.617462	2.54225e-18	Up-regulated	No
chr18	Th2	Comp1	CNDP2	0.404485	1.79033e-07	Up-regulated	No
chr18	Th2	Comp1	PMAIP1	0.420828	4.64626e-08	Up-regulated	No
chr18	Th2	Comp1	NDUFV2	0.615793	3.30044e-18	Up-regulated	No
chr18	Th2	Comp1	HAUS1	0.602854	2.61665e-17	Up-regulated	No
chr18	Th2	Comp1	TXNL4A	0.519995	2.10896e-12	Up-regulated	No
chr18	Th2	Comp1	NDC80	0.494721	3.71557e-11	Up-regulated	No
chr18	Th2	Comp1	VPS4B	0.271557	0.000894217	Up-regulated	No
chr18	Th2	Comp1	SEC11C	0.549804	5.27676e-14	Up-regulated	No
chr18	DN_B	Comp1	SNRPD1	0.326149	3.59014e-05	Up-regulated	No
chr18	DN_B	Comp1	MYL12A	0.298321	0.000186451	Up-regulated	No
chr18	DN_B	Comp1	NDUFV2	0.438792	6.45707e-09	Up-regulated	No
chr18	DN_B	Comp1	MYL12B	0.399241	1.97676e-07	Up-regulated	No
chr18	DN_B	Comp1	TCF4	0.0404881	0.69249	Up-regulated	No
chr18	DN_B	Comp1	INO80C	0.224382	0.00668666	Up-regulated	No
chr18	DN_B	Comp1	RAB31	0.271835	0.000765619	Up-regulated	No
chr18	DN_B	Comp1	TXNL4A	0.358599	4.1957e-06	Up-regulated	No
chr18	DN_B	Comp1	GALNT1	0.329972	2.82979e-05	Up-regulated	No
chr18	DN_B	Comp1	VPS4B	0.127536	0.151472	Up-regulated	No
chr18	Naive_B	Comp1	MYL12A	0.211413	0.0122218	Up-regulated	No
chr18	Naive_B	Comp1	GALNT1	0.143893	0.104292	Up-regulated	No
chr18	Naive_B	Comp1	TCF4	-0.0550386	0.583135	Up-regulated	No
chr18	Naive_B	Comp1	SNRPD1	0.248504	0.00264862	Up-regulated	No
chr18	Naive_B	Comp1	NDUFV2	0.257738	0.0017347	Up-regulated	No
chr18	Naive_B	Comp1	TUBB6	0.0408891	0.69278	Up-regulated	No
chr18	Naive_B	Comp1	TXNL4A	0.235944	0.00456785	Up-regulated	No
chr18	Naive_B	Comp1	HAUS1	0.150391	0.0877709	Up-regulated	No
chr18	Naive_B	Comp1	TGIF1	0.0538492	0.592161	Up-regulated	No
chr18	Naive_B	Comp1	INO80C	-0.0171622	0.876059	Up-regulated	No
chr18	SM_B	Comp1	MYL12A	0.396517	1.94652e-07	Up-regulated	No
chr18	SM_B	Comp1	GALNT1	0.340468	1.21496e-05	Up-regulated	No
chr18	SM_B	Comp1	HAUS1	0.201637	0.015261	Up-regulated	No
chr18	SM_B	Comp1	NDUFV2	0.36837	1.70962e-06	Up-regulated	No
chr18	SM_B	Comp1	SNRPD1	0.180962	0.0316818	Non-significant	No
chr18	SM_B	Comp1	RAB31	0.296377	0.000182995	Up-regulated	No
chr18	SM_B	Comp1	TCF4	0.0053975	0.961985	Up-regulated	No
chr18	SM_B	Comp1	NDC80	0.430643	1.02274e-08	Up-regulated	No
chr18	SM_B	Comp1	RBBP8	0.207386	0.0122921	Up-regulated	No
chr18	SM_B	Comp1	MYL12B	0.373576	1.16359e-06	Up-regulated	No
chr18	USM_B	Comp1	GALNT1	0.291624	0.000318429	Up-regulated	No
chr18	USM_B	Comp1	NDUFV2	0.314298	8.98681e-05	Up-regulated	No
chr18	USM_B	Comp1	SNRPD1	0.296524	0.000244118	Up-regulated	No
chr18	USM_B	Comp1	NDC80	0.371618	2.16882e-06	Up-regulated	No
chr18	USM_B	Comp1	TXNL4A	0.287046	0.000406349	Up-regulated	No
chr18	USM_B	Comp1	MYL12A	0.401132	2.328e-07	Up-regulated	No
chr18	USM_B	Comp1	INO80C	0.181433	0.0348499	Up-regulated	No
chr18	USM_B	Comp1	HAUS1	0.201038	0.0178885	Up-regulated	No
chr18	USM_B	Comp1	SEC11C	0.384558	8.4017e-07	Up-regulated	No
chr18	USM_B	Comp1	ME2	0.300609	0.000195226	Up-regulated	No
chr18	LDG	Comp1	MYL12A	-0.123394	0.246601	Up-regulated	No
chr18	LDG	Comp1	NDC80	0.126307	0.234132	Up-regulated	No
chr18	LDG	Comp1	ZNF271P	-0.0772695	0.495469	Up-regulated	No
chr18	LDG	Comp1	C18orf25	0.103126	0.344442	Up-regulated	No
chr18	LDG	Comp1	METTL4	0.0538491	0.648331	Up-regulated	No
chr18	LDG	Comp1	RNF138	0.0562928	0.632052	Up-regulated	No
chr18	LDG	Comp1	CBX3P2	0.289871	0.00227881	Up-regulated	No
chr18	LDG	Comp1	ZCCHC2	0.0192975	0.879741	Up-regulated	No
chr18	LDG	Comp1	ABHD3	0.104363	0.338013	Non-significant	No
chr18	LDG	Comp1	PMAIP1	0.297427	0.00167503	Up-regulated	No
chr18	mDC	Comp1	MYL12A	0.0456376	0.660311	Up-regulated	No
chr18	mDC	Comp1	SNRPD1	0.122854	0.181208	Up-regulated	No
chr18	mDC	Comp1	CNDP2	-0.159367	0.0726075	Up-regulated	No
chr18	mDC	Comp1	NDUFV2	0.0655775	0.511089	Up-regulated	No
chr18	mDC	Comp1	SEC11C	-0.0117993	0.917387	Up-regulated	No
chr18	mDC	Comp1	GALNT1	-0.119731	0.194164	Non-significant	No
chr18	mDC	Comp1	RAB31	-0.0325822	0.76177	Non-significant	No
chr18	mDC	Comp1	MYL12B	0.164638	0.0625558	Non-significant	No
chr18	mDC	Comp1	TXNL4A	0.0271731	0.803315	Up-regulated	No
chr18	mDC	Comp1	RBBP8	-0.0149201	0.894333	Up-regulated	No
chr18	Neu	Comp1	MYL12A	-0.0108509	0.925038	Up-regulated	No
chr18	Neu	Comp1	NDC80	-0.0351394	0.744894	Up-regulated	No
chr18	Neu	Comp1	ZNF271P	-0.0758379	0.444006	Up-regulated	No
chr18	Neu	Comp1	ADNP2	0.0119771	0.91705	Down-regulated	No
chr18	Neu	Comp1	IMPA2	0.106101	0.263125	Down-regulated	No
chr18	Neu	Comp1	NPC1	-0.0677597	0.500784	Down-regulated	No
chr18	Neu	Comp1	ZCCHC2	-0.124133	0.181723	Up-regulated	No
chr18	Neu	Comp1	MBP	-0.0500661	0.630823	Down-regulated	No
chr18	Neu	Comp1	METTL4	-0.0882732	0.363674	Up-regulated	No
chr18	Neu	Comp1	TRAPPC8	-0.175433	0.04826	Down-regulated	No
chr18	NK	Comp1	SNRPD1	0.0269635	0.800999	Up-regulated	No
chr18	NK	Comp1	HAUS1	-0.0254719	0.812381	Up-regulated	No
chr18	NK	Comp1	NDUFV2	0.0386564	0.708562	Up-regulated	No
chr18	NK	Comp1	CNDP2	-0.0971925	0.294205	Up-regulated	No
chr18	NK	Comp1	GALNT1	-0.0896901	0.338353	Non-significant	No
chr18	NK	Comp1	TXNL4A	0.0700341	0.469165	Up-regulated	No
chr18	NK	Comp1	NDC80	-0.0728533	0.448834	Up-regulated	No
chr18	NK	Comp1	INO80C	0.0386962	0.708205	Up-regulated	No
chr18	NK	Comp1	VAPA	-0.0228451	0.83263	Up-regulated	No
chr18	NK	Comp1	MYL12A	0.200273	0.0176931	Non-significant	No
chr18	pDC	Comp1	SNRPD1	-0.159695	0.0728404	Up-regulated	No
chr18	pDC	Comp1	MYL12A	-0.213481	0.0128784	Up-regulated	No
chr18	pDC	Comp1	PMAIP1	-0.217228	0.0112143	Up-regulated	No
chr18	pDC	Comp1	CNDP2	-0.272927	0.00103618	Up-regulated	No
chr18	pDC	Comp1	TXNL4A	-0.185813	0.0333537	Up-regulated	No
chr18	pDC	Comp1	HAUS1	-0.219853	0.0101473	Non-significant	No
chr18	pDC	Comp1	CYB5A	-0.157737	0.0768973	Up-regulated	No
chr18	pDC	Comp1	MYL12B	-0.168007	0.0574918	Non-significant	No
chr18	pDC	Comp1	NDUFV2	-0.245631	0.00357549	Up-regulated	No
chr18	pDC	Comp1	TIMM21	-0.269046	0.0012461	Non-significant	No
chr18	Plasmablast	Comp1	SNRPD1	0.250111	0.00231997	Up-regulated	No
chr18	Plasmablast	Comp1	TIMM21	0.0779198	0.414036	Up-regulated	No
chr18	Plasmablast	Comp1	INO80C	0.126541	0.157567	Up-regulated	No
chr18	Plasmablast	Comp1	NDUFV2	0.194934	0.021374	Up-regulated	No
chr18	Plasmablast	Comp1	TXNL4A	0.164864	0.0566223	Up-regulated	No
chr18	Plasmablast	Comp1	ABHD3	-0.0570193	0.565883	Up-regulated	No
chr18	Plasmablast	Comp1	CXXC1	0.261331	0.00137223	Up-regulated	No
chr18	Plasmablast	Comp1	RBBP8	0.0498418	0.620914	Up-regulated	No
chr18	Plasmablast	Comp1	MIB1	-0.0033786	0.976922	Down-regulated	No
chr18	Plasmablast	Comp1	NDC80	0.149328	0.0883475	Up-regulated	No
chr18	CD16p_Mono	Comp2	ZCCHC2	-0.370221	1.70716e-06	Up-regulated	No
chr18	CD16p_Mono	Comp2	MBP	0.123063	0.167024	Down-regulated	No
chr18	CD16p_Mono	Comp2	SMCHD1	-0.261464	0.00123476	Up-regulated	No
chr18	CD16p_Mono	Comp2	IMPACT	0.0661212	0.493719	Down-regulated	No
chr18	CD16p_Mono	Comp2	RNF125	-0.0558397	0.571471	Down-regulated	No
chr18	CD16p_Mono	Comp2	ACAA2	-0.110262	0.222366	Down-regulated	No
chr18	CD16p_Mono	Comp2	ELAC1	-0.0734417	0.440523	Down-regulated	No
chr18	CD16p_Mono	Comp2	ZBTB14	0.0863924	0.354202	Down-regulated	No
chr18	CD16p_Mono	Comp2	ZBTB7C	0.211943	0.0107544	Down-regulated	No
chr18	CD16p_Mono	Comp2	SPIRE1	0.150412	0.0829153	Down-regulated	No
chr18	CL_Mono	Comp2	ZCCHC2	-0.401504	1.6503e-07	Up-regulated	No
chr18	CL_Mono	Comp2	RNF125	0.23496	0.00428327	Down-regulated	No
chr18	CL_Mono	Comp2	MBP	0.276185	0.000613036	Down-regulated	No
chr18	CL_Mono	Comp2	SMCHD1	-0.244568	0.0028104	Up-regulated	No
chr18	CL_Mono	Comp2	ACAA2	-0.0239886	0.822878	Down-regulated	No
chr18	CL_Mono	Comp2	TUBB6	0.137099	0.119529	Non-significant	No
chr18	CL_Mono	Comp2	TWSG1	0.217529	0.00882016	Down-regulated	No
chr18	CL_Mono	Comp2	THOC1	0.196878	0.0192387	Down-regulated	No
chr18	CL_Mono	Comp2	IMPACT	0.335036	2.0495e-05	Down-regulated	No
chr18	CL_Mono	Comp2	KDSR	0.260174	0.00135869	Down-regulated	No
chr18	Int_Mono	Comp2	ZCCHC2	-0.346806	1.80274e-05	Up-regulated	No
chr18	Int_Mono	Comp2	MBP	-0.000796391	0.994637	Down-regulated	No
chr18	Int_Mono	Comp2	ACAA2	-0.0719272	0.4683	Down-regulated	No
chr18	Int_Mono	Comp2	IMPACT	0.0168773	0.880679	Down-regulated	No
chr18	Int_Mono	Comp2	LINC00667	-0.00732156	0.949661	Down-regulated	No
chr18	Int_Mono	Comp2	RNF125	-0.136538	0.134384	Down-regulated	No
chr18	Int_Mono	Comp2	SMCHD1	-0.204045	0.0184687	Up-regulated	No
chr18	Int_Mono	Comp2	TIMM21	-0.139326	0.12557	Non-significant	No
chr18	Int_Mono	Comp2	ZNF271P	-0.192504	0.0273096	Down-regulated	No
chr18	Int_Mono	Comp2	VAPA	-0.173235	0.0500222	Non-significant	No
chr18	NC_Mono	Comp2	MBP	0.0311538	0.773131	Down-regulated	No
chr18	NC_Mono	Comp2	ZCCHC2	-0.221382	0.00956678	Up-regulated	No
chr18	NC_Mono	Comp2	RNF125	-0.103179	0.27364	Down-regulated	No
chr18	NC_Mono	Comp2	IMPACT	0.0236476	0.830547	Down-regulated	No
chr18	NC_Mono	Comp2	ZBTB14	-0.141867	0.116717	Down-regulated	No
chr18	NC_Mono	Comp2	LINC00667	-0.0338949	0.752228	Down-regulated	No
chr18	NC_Mono	Comp2	ACAA2	-0.102182	0.278959	Down-regulated	No
chr18	NC_Mono	Comp2	KDSR	-0.0247184	0.822535	Down-regulated	No
chr18	NC_Mono	Comp2	ELAC1	-0.216294	0.0116134	Down-regulated	No
chr18	NC_Mono	Comp2	SEH1L	-0.0806044	0.407907	Down-regulated	No
chr18	CM_CD8	Comp2	ANKRD12	-0.284806	0.000760568	Down-regulated	No
chr18	CM_CD8	Comp2	TGIF1	-0.210035	0.0169536	Down-regulated	No
chr18	CM_CD8	Comp2	LINC00526	-0.0393654	0.715936	Down-regulated	No
chr18	CM_CD8	Comp2	HSBP1L1	-0.319146	0.000128216	Down-regulated	No
chr18	CM_CD8	Comp2	RNF125	0.0377031	0.728694	Down-regulated	No
chr18	CM_CD8	Comp2	DLGAP1	0.318252	0.000134744	Up-regulated	No
chr18	CM_CD8	Comp2	MBP	-0.0036564	0.976083	Down-regulated	No
chr18	CM_CD8	Comp2	LINC00667	-0.131411	0.159676	Down-regulated	No
chr18	CM_CD8	Comp2	ENOSF1	-0.362691	9.44282e-06	Down-regulated	No
chr18	CM_CD8	Comp2	TSHZ1	-0.0914836	0.350522	Down-regulated	No
chr18	EM_CD8	Comp2	TGIF1	-0.421687	2.75092e-08	Down-regulated	No
chr18	EM_CD8	Comp2	ANKRD12	-0.239681	0.0033933	Down-regulated	No
chr18	EM_CD8	Comp2	ZCCHC2	0.309542	9.37389e-05	Up-regulated	No
chr18	EM_CD8	Comp2	ENOSF1	-0.320426	4.86404e-05	Down-regulated	No
chr18	EM_CD8	Comp2	SNORA70	-0.201658	0.0158676	Down-regulated	No
chr18	EM_CD8	Comp2	CYB5A	-0.288935	0.000300183	Down-regulated	No
chr18	EM_CD8	Comp2	KDSR	-0.425392	1.97727e-08	Down-regulated	No
chr18	EM_CD8	Comp2	NDUFV2-AS1	-0.21885	0.00817962	Down-regulated	No
chr18	EM_CD8	Comp2	LINC00667	-0.308579	9.91069e-05	Down-regulated	No
chr18	EM_CD8	Comp2	SCARNA17	-0.398325	1.96692e-07	Down-regulated	No
chr18	Naive_CD8	Comp2	TGIF1	-0.0783961	0.406574	Down-regulated	No
chr18	Naive_CD8	Comp2	FECH	-0.0701912	0.463993	Down-regulated	No
chr18	Naive_CD8	Comp2	ZCCHC2	0.161258	0.0606552	Up-regulated	No
chr18	Naive_CD8	Comp2	DSC1	-0.249704	0.00215949	Down-regulated	No
chr18	Naive_CD8	Comp2	ENOSF1	-0.187791	0.0259717	Down-regulated	No
chr18	Naive_CD8	Comp2	RNF125	-0.0883139	0.342259	Down-regulated	No
chr18	Naive_CD8	Comp2	SMCHD1	0.185744	0.0278555	Up-regulated	No
chr18	Naive_CD8	Comp2	DLGAP1	0.307346	0.00010652		No
chr18	Naive_CD8	Comp2	RNF138	-0.0883628	0.341968	Down-regulated	No
chr18	Naive_CD8	Comp2	HSBP1L1	-0.0585441	0.550659	Down-regulated	No
chr18	TEMRA_CD8	Comp2	ZCCHC2	0.0218069	0.838819	Up-regulated	No
chr18	TEMRA_CD8	Comp2	TGIF1	-0.0818813	0.381906	Down-regulated	No
chr18	TEMRA_CD8	Comp2	ANKRD12	-0.125861	0.155094	Down-regulated	No
chr18	TEMRA_CD8	Comp2	LINC00526	-0.00522216	0.96342	Down-regulated	No
chr18	TEMRA_CD8	Comp2	NDC80	0.186345	0.0268238	Up-regulated	No
chr18	TEMRA_CD8	Comp2	RNF125	-0.0305366	0.77016	Non-significant	No
chr18	TEMRA_CD8	Comp2	SNORA70	0.0857437	0.356876	Down-regulated	No
chr18	TEMRA_CD8	Comp2	ENOSF1	-0.251796	0.00190019	Down-regulated	No
chr18	TEMRA_CD8	Comp2	CHMP1B	0.180727	0.0324371	Down-regulated	No
chr18	TEMRA_CD8	Comp2	PHLPP1	-0.144018	0.0978199	Down-regulated	No
chr18	Fr._III_T	Comp2	ZCCHC2	0.0100556	0.930901	Up-regulated	No
chr18	Fr._III_T	Comp2	DLGAP1	0.196554	0.0252214	Up-regulated	No
chr18	Fr._III_T	Comp2	ZBTB14	-0.107074	0.259755	Down-regulated	No
chr18	Fr._III_T	Comp2	DLGAP1-AS5	0.0643529	0.5266		No
chr18	Fr._III_T	Comp2	MAPRE2	0.167311	0.0619822	Down-regulated	No
chr18	Fr._III_T	Comp2	FECH	0.127559	0.16978	Down-regulated	No
chr18	Fr._III_T	Comp2	ANKRD12	-0.0714851	0.475814	Non-significant	No
chr18	Fr._III_T	Comp2	RNF125	0.0361745	0.737754	Down-regulated	No
chr18	Fr._III_T	Comp2	BCL2	0.10304	0.28074	Up-regulated	No
chr18	Fr._III_T	Comp2	ROCK1	-0.103169	0.280007	Down-regulated	No
chr18	Fr._II_eTreg	Comp2	ZCCHC2	-0.0257109	0.813291	Up-regulated	No
chr18	Fr._II_eTreg	Comp2	DLGAP1	0.0399176	0.703034	Up-regulated	No
chr18	Fr._II_eTreg	Comp2	SMAD2	0.00841294	0.9411	Down-regulated	No
chr18	Fr._II_eTreg	Comp2	FECH	0.0682099	0.489127	Down-regulated	No
chr18	Fr._II_eTreg	Comp2	MBP	-0.114862	0.212438	Down-regulated	No
chr18	Fr._II_eTreg	Comp2	DLGAP1-AS3	-0.158696	0.0721801		No
chr18	Fr._II_eTreg	Comp2	RNF125	-0.140098	0.118436	Down-regulated	No
chr18	Fr._II_eTreg	Comp2	ACAA2	0.147722	0.097405	Down-regulated	No
chr18	Fr._II_eTreg	Comp2	MAPRE2	0.0247741	0.820548	Non-significant	No
chr18	Fr._II_eTreg	Comp2	IMPACT	-0.1393	0.120858	Down-regulated	No
chr18	Fr._I_nTreg	Comp2	ZCCHC2	0.191252	0.0339467	Up-regulated	No
chr18	Fr._I_nTreg	Comp2	ZBTB14	-0.124372	0.192595	Down-regulated	No
chr18	Fr._I_nTreg	Comp2	DLGAP1	0.329211	9.01343e-05	Up-regulated	No
chr18	Fr._I_nTreg	Comp2	ANKRD12	-0.0569688	0.589227	Down-regulated	No
chr18	Fr._I_nTreg	Comp2	BCL2	0.263706	0.00231678	Up-regulated	No
chr18	Fr._I_nTreg	Comp2	FECH	-0.0151319	0.896657	Down-regulated	No
chr18	Fr._I_nTreg	Comp2	GALNT1	0.181041	0.0462471	Non-significant	No
chr18	Fr._I_nTreg	Comp2	SMCHD1	-0.199428	0.0262086	Non-significant	No
chr18	Fr._I_nTreg	Comp2	SLC14A2-AS1	-0.252984	0.00364653		No
chr18	Fr._I_nTreg	Comp2	ZNF516	0.200266	0.0255085	Up-regulated	No
chr18	Mem_CD4	Comp2	ZCCHC2	0.235218	0.00412492	Up-regulated	No
chr18	Mem_CD4	Comp2	ANKRD12	-0.0765409	0.419023	Down-regulated	No
chr18	Mem_CD4	Comp2	ZBTB14	-0.0819983	0.382586	Down-regulated	No
chr18	Mem_CD4	Comp2	ENOSF1	-0.121179	0.174492	Down-regulated	No
chr18	Mem_CD4	Comp2	DSC1	-0.282666	0.000420948	Down-regulated	No
chr18	Mem_CD4	Comp2	DLGAP1	0.316034	6.35868e-05	Up-regulated	No
chr18	Mem_CD4	Comp2	LINC00526	-0.00634393	0.95525	Down-regulated	No
chr18	Mem_CD4	Comp2	LINC00667	-0.0954215	0.299792	Down-regulated	No
chr18	Mem_CD4	Comp2	TGIF1	0.0741512	0.435495	Non-significant	No
chr18	Mem_CD4	Comp2	DLGAP1-AS5	0.218783	0.00820242		No
chr18	Naive_CD4	Comp2	ZCCHC2	0.225063	0.00634793	Up-regulated	No
chr18	Naive_CD4	Comp2	DSC1	-0.416756	4.23115e-08	Down-regulated	No
chr18	Naive_CD4	Comp2	TGIF1	0.0298434	0.776387	Down-regulated	No
chr18	Naive_CD4	Comp2	ENOSF1	-0.212848	0.0103786	Down-regulated	No
chr18	Naive_CD4	Comp2	LINC00526	0.0788671	0.40339	Down-regulated	No
chr18	Naive_CD4	Comp2	DLGAP1	0.380747	7.78762e-07		No
chr18	Naive_CD4	Comp2	SMCHD1	0.117281	0.190755	Up-regulated	No
chr18	Naive_CD4	Comp2	NFATC1	-0.038981	0.703583	Down-regulated	No
chr18	Naive_CD4	Comp2	BCL2	0.221933	0.00721639	Up-regulated	No
chr18	Naive_CD4	Comp2	TNFRSF11A	0.273627	0.000673795		No
chr18	Th17	Comp2	ZCCHC2	0.00476084	0.966757	Up-regulated	No
chr18	Th17	Comp2	DLGAP1	0.186984	0.0262464	Up-regulated	No
chr18	Th17	Comp2	SMCHD1	-0.062921	0.516228	Up-regulated	No
chr18	Th17	Comp2	SMAD2	0.0512941	0.605224	Down-regulated	No
chr18	Th17	Comp2	MAPRE2	0.25621	0.00154159	Non-significant	No
chr18	Th17	Comp2	LINC00526	0.149092	0.085082	Down-regulated	No
chr18	Th17	Comp2	RNF125	0.181536	0.0315782	Non-significant	No
chr18	Th17	Comp2	ZBTB14	-0.0100183	0.927847	Down-regulated	No
chr18	Th17	Comp2	DSC1	-0.177847	0.0356729		No
chr18	Th17	Comp2	LINC00667	0.0830659	0.373957	Down-regulated	No
chr18	Th1	Comp2	ANKRD12	-0.342024	1.53857e-05	Down-regulated	No
chr18	Th1	Comp2	TGIF1	-0.267983	0.0010291	Down-regulated	No
chr18	Th1	Comp2	POLI	-0.438365	9.00276e-09	Down-regulated	No
chr18	Th1	Comp2	ZNF271P	-0.200665	0.0177832	Down-regulated	No
chr18	Th1	Comp2	LINC00667	-0.380967	1.02278e-06	Down-regulated	No
chr18	Th1	Comp2	ZCCHC2	0.224367	0.0071936	Up-regulated	No
chr18	Th1	Comp2	CHMP1B	-0.0332605	0.752038	Down-regulated	No
chr18	Th1	Comp2	RNF125	0.00484162	0.966676	Non-significant	No
chr18	Th1	Comp2	ZBTB14	-0.182649	0.0329728	Down-regulated	No
chr18	Th1	Comp2	SNORA70	-0.416529	6.10142e-08	Down-regulated	No
chr18	Th2	Comp2	ZCCHC2	0.105853	0.250868	Up-regulated	No
chr18	Th2	Comp2	SMCHD1	0.0124405	0.911224	Up-regulated	No
chr18	Th2	Comp2	LINC00526	0.0808859	0.397174	Down-regulated	No
chr18	Th2	Comp2	DLGAP1	0.283289	0.000494172	Up-regulated	No
chr18	Th2	Comp2	ZBTB14	-0.0465714	0.648035	Down-regulated	No
chr18	Th2	Comp2	DSC1	-0.221173	0.00837606	Down-regulated	No
chr18	Th2	Comp2	SMAD2	0.132358	0.13948	Down-regulated	No
chr18	Th2	Comp2	ANKRD12	0.0870724	0.357321	Non-significant	No
chr18	Th2	Comp2	MBP	0.0339055	0.747665	Down-regulated	No
chr18	Th2	Comp2	TIMM21	0.16421	0.0592762	Non-significant	No
chr18	DN_B	Comp2	ZCCHC2	0.079085	0.403354	Up-regulated	No
chr18	DN_B	Comp2	RNF125	-0.159587	0.0645498	Down-regulated	No
chr18	DN_B	Comp2	CYB5A	-0.19626	0.0196693	Down-regulated	No
chr18	DN_B	Comp2	DLGAP1	0.35776	4.4495e-06	Up-regulated	No
chr18	DN_B	Comp2	LINC00526	-0.19543	0.0202496	Down-regulated	No
chr18	DN_B	Comp2	LPIN2	0.00820153	0.941481	Non-significant	No
chr18	DN_B	Comp2	CD226	0.233218	0.00461395	Up-regulated	No
chr18	DN_B	Comp2	CEP192	-0.140346	0.109976	Down-regulated	No
chr18	DN_B	Comp2	OSBPL1A	-0.256908	0.00158795	Down-regulated	No
chr18	DN_B	Comp2	SLC39A6	-0.0906977	0.329157	Down-regulated	No
chr18	Naive_B	Comp2	ZCCHC2	-0.133288	0.136401	Up-regulated	No
chr18	Naive_B	Comp2	RNF125	-0.148559	0.0922047	Down-regulated	No
chr18	Naive_B	Comp2	LPIN2	-0.164777	0.0582913	Up-regulated	No
chr18	Naive_B	Comp2	DLGAP1	0.118574	0.192045		No
chr18	Naive_B	Comp2	CEP192	-0.267392	0.00109555	Non-significant	No
chr18	Naive_B	Comp2	ZNF407	-0.261285	0.00146887	Down-regulated	No
chr18	Naive_B	Comp2	LINC00526	0.123609	0.17144	Down-regulated	No
chr18	Naive_B	Comp2	CABYR	0.0639208	0.516416	Down-regulated	No
chr18	Naive_B	Comp2	SMCHD1	-0.304859	0.000154077	Non-significant	No
chr18	Naive_B	Comp2	TPGS2	0.0401193	0.698906	Down-regulated	No
chr18	SM_B	Comp2	ZCCHC2	0.0901401	0.32811	Up-regulated	No
chr18	SM_B	Comp2	LPIN2	0.0749643	0.427009	Up-regulated	No
chr18	SM_B	Comp2	RNF125	-0.109889	0.221365	Down-regulated	No
chr18	SM_B	Comp2	DLGAP1	0.269677	0.000768275	Up-regulated	No
chr18	SM_B	Comp2	CEP192	-0.0655976	0.495007	Non-significant	No
chr18	SM_B	Comp2	SMCHD1	-0.0709296	0.455791	Non-significant	No
chr18	SM_B	Comp2	YES1	0.298339	0.000163905	Up-regulated	No
chr18	SM_B	Comp2	OSBPL1A	-0.21155	0.0104579		No
chr18	SM_B	Comp2	TSHZ1	-0.200991	0.0156378	Down-regulated	No
chr18	SM_B	Comp2	ZNF407	-0.190081	0.0231895	Non-significant	No
chr18	USM_B	Comp2	SMAD7	0.292764	0.00029942	Up-regulated	No
chr18	USM_B	Comp2	RNF125	-0.140871	0.112811	Down-regulated	No
chr18	USM_B	Comp2	ZCCHC2	-0.018229	0.86816	Up-regulated	No
chr18	USM_B	Comp2	CYB5A	-0.151365	0.0854161	Down-regulated	No
chr18	USM_B	Comp2	SNORA70	-0.273652	0.000806299	Down-regulated	No
chr18	USM_B	Comp2	CD226	0.247675	0.00274941	Up-regulated	No
chr18	USM_B	Comp2	ANKRD12	-0.183124	0.0329907	Down-regulated	No
chr18	USM_B	Comp2	PARD6G-AS1	-0.151502	0.085092		No
chr18	USM_B	Comp2	ZNF519	-0.309131	0.000120699	Down-regulated	No
chr18	USM_B	Comp2	TUBB6	-0.0686961	0.481516	Non-significant	No
chr18	LDG	Comp2	GALNT1	0.178942	0.0773261	Down-regulated	No
chr18	LDG	Comp2	VPS4B	0.250408	0.00977038	Non-significant	No
chr18	LDG	Comp2	RALBP1	0.285819	0.00267609	Down-regulated	No
chr18	LDG	Comp2	ANKRD12	0.165156	0.106903	Down-regulated	No
chr18	LDG	Comp2	SLC39A6	0.286114	0.00264463	Down-regulated	No
chr18	LDG	Comp2	CHMP1B	0.209778	0.0344693	Non-significant	No
chr18	LDG	Comp2	MBP	0.245158	0.0116665	Down-regulated	No
chr18	LDG	Comp2	PTPN2	0.098219	0.370783	Non-significant	No
chr18	LDG	Comp2	INO80C	0.142773	0.171797	Non-significant	No
chr18	LDG	Comp2	MPPE1	0.284134	0.00285669	Down-regulated	No
chr18	mDC	Comp2	ZCCHC2	-0.130344	0.152777	Up-regulated	No
chr18	mDC	Comp2	SMCHD1	-0.0998702	0.289915	Up-regulated	No
chr18	mDC	Comp2	EPB41L3	-0.176743	0.0436961	Up-regulated	No
chr18	mDC	Comp2	RNF125	-0.0205107	0.85319	Down-regulated	No
chr18	mDC	Comp2	POLI	-0.0838094	0.385599	Down-regulated	No
chr18	mDC	Comp2	IMPACT	-0.0150602	0.893252	Down-regulated	No
chr18	mDC	Comp2	SETBP1	0.0979773	0.300323	Down-regulated	No
chr18	mDC	Comp2	MBP	0.0564479	0.578356	Down-regulated	No
chr18	mDC	Comp2	SNORA70	0.0524557	0.608391	Down-regulated	No
chr18	mDC	Comp2	CD226	-0.200861	0.0198349	Up-regulated	No
chr18	Neu	Comp2	GALNT1	0.138928	0.129311	Down-regulated	No
chr18	Neu	Comp2	INO80C	0.247673	0.00357807	Down-regulated	No
chr18	Neu	Comp2	ABHD3	0.08727	0.369787	Up-regulated	No
chr18	Neu	Comp2	TXNL1	0.124302	0.181017	Down-regulated	No
chr18	Neu	Comp2	RAB31	0.0678014	0.500471	Non-significant	No
chr18	Neu	Comp2	RALBP1	0.149054	0.100396	Down-regulated	No
chr18	Neu	Comp2	SMCHD1	-0.147506	0.104427	Up-regulated	No
chr18	Neu	Comp2	CEP192	-0.0567336	0.58105	Non-significant	No
chr18	Neu	Comp2	SLC39A6	-0.0571417	0.578053	Down-regulated	No
chr18	Neu	Comp2	PTPN2	0.155561	0.0846402	Down-regulated	No
chr18	NK	Comp2	ZCCHC2	-0.112658	0.215409	Up-regulated	No
chr18	NK	Comp2	ANKRD12	-0.0137826	0.900999	Down-regulated	No
chr18	NK	Comp2	RNF125	-0.0365383	0.725433	Down-regulated	No
chr18	NK	Comp2	TWSG1	0.10419	0.256399	Down-regulated	No
chr18	NK	Comp2	SNORA70	0.184301	0.0307243	Down-regulated	No
chr18	NK	Comp2	KDSR	-0.0380805	0.713072	Down-regulated	No
chr18	NK	Comp2	PIAS2	-0.165557	0.055465	Down-regulated	No
chr18	NK	Comp2	TGIF1	0.18639	0.0286596	Down-regulated	No
chr18	NK	Comp2	SLC39A6	0.0183445	0.866531	Down-regulated	No
chr18	NK	Comp2	LINC00526	0.0370522	0.721193	Down-regulated	No
chr18	pDC	Comp2	SLC39A6	-0.191261	0.0279653	Down-regulated	No
chr18	pDC	Comp2	ZCCHC2	-0.0696182	0.48328	Up-regulated	No
chr18	pDC	Comp2	APCDD1	-0.0356185	0.738771	Down-regulated	No
chr18	pDC	Comp2	ZNF521	0.169016	0.0558205	Down-regulated	No
chr18	pDC	Comp2	RNF125	0.121871	0.186614	Down-regulated	No
chr18	pDC	Comp2	EPB41L3	-0.280333	0.000722588	Up-regulated	No
chr18	pDC	Comp2	MBP	0.0881606	0.359738	Down-regulated	No
chr18	pDC	Comp2	IMPACT	-0.0182092	0.870559	Down-regulated	No
chr18	pDC	Comp2	GALNT1	-0.245908	0.0035323	Non-significant	No
chr18	pDC	Comp2	ACAA2	-0.234683	0.00565099	Down-regulated	No
chr18	Plasmablast	Comp2	GALNT1	-0.197369	0.0196245	Down-regulated	No
chr18	Plasmablast	Comp2	CEP192	0.234042	0.00469399	Non-significant	No
chr18	Plasmablast	Comp2	RNF125	-0.00928134	0.934067	Down-regulated	No
chr18	Plasmablast	Comp2	FECH	-0.0163768	0.881381	Down-regulated	No
chr18	Plasmablast	Comp2	NETO1	-0.119202	0.186623		No
chr18	Plasmablast	Comp2	KDSR	0.021379	0.843753	Down-regulated	No
chr18	Plasmablast	Comp2	SERPINB8	0.0653198	0.503726	Non-significant	No
chr18	Plasmablast	Comp2	ACAA2	0.0508418	0.613205	Down-regulated	No
chr18	Plasmablast	Comp2	ZNF407	0.16469	0.0569171	Non-significant	No
chr18	Plasmablast	Comp2	SLC14A1	-0.0551817	0.579802		No
chr6	CD16p_Mono	Comp1	GMPR	-0.546596	3.53842e-14	Up-regulated	No
chr6	CD16p_Mono	Comp1	CMTR1	-0.481087	8.74663e-11	Up-regulated	No
chr6	CD16p_Mono	Comp1	C2	-0.444418	3.48472e-09	Up-regulated	No
chr6	CD16p_Mono	Comp1	TAP1	-0.436716	7.1111e-09	Up-regulated	No
chr6	CD16p_Mono	Comp1	NCOA7	-0.511825	2.74035e-12	Up-regulated	No
chr6	CD16p_Mono	Comp1	CDKN1A	-0.434904	8.3827e-09	Up-regulated	No
chr6	CD16p_Mono	Comp1	FAM8A1	-0.496038	1.69046e-11	Up-regulated	No
chr6	CD16p_Mono	Comp1	DYNLT1	-0.408157	8.75723e-08	Up-regulated	No
chr6	CD16p_Mono	Comp1	PTP4A1	-0.440534	4.97915e-09	Up-regulated	No
chr6	CD16p_Mono	Comp1	CD2AP	-0.519504	1.08615e-12	Up-regulated	No
chr6	CL_Mono	Comp1	NCOA7	-0.473338	2.23021e-10	Up-regulated	No
chr6	CL_Mono	Comp1	GMPR	-0.520043	1.17556e-12	Up-regulated	No
chr6	CL_Mono	Comp1	CMTR1	-0.411663	7.09211e-08	Up-regulated	No
chr6	CL_Mono	Comp1	C2	-0.478054	1.36326e-10	Up-regulated	No
chr6	CL_Mono	Comp1	ETV7	-0.473159	2.27174e-10	Up-regulated	No
chr6	CL_Mono	Comp1	FAM8A1	-0.440673	5.42464e-09	Up-regulated	No
chr6	CL_Mono	Comp1	TAP1	-0.437573	7.24133e-09	Up-regulated	No
chr6	CL_Mono	Comp1	CD2AP	-0.433919	1.00798e-08	Up-regulated	No
chr6	CL_Mono	Comp1	PSMB9	-0.399627	1.9177e-07	Up-regulated	No
chr6	CL_Mono	Comp1	DYNLT1	-0.38639	5.45285e-07	Up-regulated	No
chr6	Int_Mono	Comp1	NCOA7	-0.543039	3.78007e-13	Up-regulated	No
chr6	Int_Mono	Comp1	GMPR	-0.540219	5.35236e-13	Up-regulated	No
chr6	Int_Mono	Comp1	CMTR1	-0.525234	3.17839e-12	Up-regulated	No
chr6	Int_Mono	Comp1	C2	-0.451952	5.88619e-09	Up-regulated	No
chr6	Int_Mono	Comp1	CD2AP	-0.551085	1.41333e-13	Up-regulated	No
chr6	Int_Mono	Comp1	CDKN1A	-0.442582	1.36076e-08	Up-regulated	No
chr6	Int_Mono	Comp1	FAM8A1	-0.537761	7.19601e-13	Up-regulated	No
chr6	Int_Mono	Comp1	TAP1	-0.461319	2.49926e-09	Up-regulated	No
chr6	Int_Mono	Comp1	ETV7	-0.442183	1.41106e-08	Up-regulated	No
chr6	Int_Mono	Comp1	PTP4A1	-0.504743	3.15683e-11	Up-regulated	No
chr6	NC_Mono	Comp1	GMPR	-0.391706	7.70137e-07	Up-regulated	No
chr6	NC_Mono	Comp1	TAP1	-0.238771	0.00477269	Up-regulated	No
chr6	NC_Mono	Comp1	C2	-0.265571	0.00146782	Up-regulated	No
chr6	NC_Mono	Comp1	CDKN1A	-0.259438	0.00194794	Up-regulated	No
chr6	NC_Mono	Comp1	CMTR1	-0.394952	6.05809e-07	Up-regulated	No
chr6	NC_Mono	Comp1	ETV7	-0.259111	0.00197746	Up-regulated	No
chr6	NC_Mono	Comp1	FAM8A1	-0.378695	1.9883e-06	Up-regulated	No
chr6	NC_Mono	Comp1	NCOA7	-0.31623	0.000107235	Up-regulated	No
chr6	NC_Mono	Comp1	PTP4A1	-0.359067	7.65408e-06	Up-regulated	No
chr6	NC_Mono	Comp1	BTN3A3	-0.330295	4.71283e-05	Up-regulated	No
chr6	CM_CD8	Comp1	BAK1	0.580064	9.21187e-15	Up-regulated	No
chr6	CM_CD8	Comp1	PSMB8	0.571089	3.05232e-14	Up-regulated	No
chr6	CM_CD8	Comp1	TAP1	0.449085	1.41843e-08	Up-regulated	No
chr6	CM_CD8	Comp1	CLIC1	0.634412	2.95616e-18	Up-regulated	No
chr6	CM_CD8	Comp1	PSMB9	0.576391	1.51531e-14	Up-regulated	No
chr6	CM_CD8	Comp1	HMGA1	0.629525	6.4517e-18	Up-regulated	No
chr6	CM_CD8	Comp1	GMNN	0.576402	1.514e-14	Up-regulated	No
chr6	CM_CD8	Comp1	RPF2	0.420108	1.57108e-07	Up-regulated	No
chr6	CM_CD8	Comp1	MCM3	0.501174	1.02917e-10	Up-regulated	No
chr6	CM_CD8	Comp1	CMTR1	0.164885	0.0690845	Up-regulated	No
chr6	EM_CD8	Comp1	TAP1	0.427798	1.59433e-08	Up-regulated	No
chr6	EM_CD8	Comp1	PSMB8	0.469216	3.03916e-10	Up-regulated	No
chr6	EM_CD8	Comp1	CMTR1	0.329172	2.82398e-05	Up-regulated	No
chr6	EM_CD8	Comp1	PSMB9	0.45454	1.31535e-09	Up-regulated	No
chr6	EM_CD8	Comp1	BAK1	0.44006	5.2013e-09	Up-regulated	No
chr6	EM_CD8	Comp1	HMGA1	0.448689	2.31419e-09	Up-regulated	No
chr6	EM_CD8	Comp1	SLC29A1	0.414868	4.98538e-08	Up-regulated	No
chr6	EM_CD8	Comp1	GMNN	0.406411	1.01392e-07	Up-regulated	No
chr6	EM_CD8	Comp1	ARHGAP18	0.4105	7.18541e-08	Up-regulated	No
chr6	EM_CD8	Comp1	CLIC1	0.53647	1.32984e-13	Up-regulated	No
chr6	Naive_CD8	Comp1	IRF4	0.527265	4.18633e-13	Up-regulated	No
chr6	Naive_CD8	Comp1	DLL1	0.287856	0.000318443	Up-regulated	No
chr6	Naive_CD8	Comp1	CMTR1	0.313344	7.48666e-05	Up-regulated	No
chr6	Naive_CD8	Comp1	HFE	0.403434	1.30109e-07	Up-regulated	No
chr6	Naive_CD8	Comp1	TAP1	0.359055	3.81886e-06	Up-regulated	No
chr6	Naive_CD8	Comp1	MRPS18B	0.493865	2.15534e-11	Up-regulated	No
chr6	Naive_CD8	Comp1	TREML2	0.413753	5.47265e-08	Up-regulated	No
chr6	Naive_CD8	Comp1	FUCA2	0.448058	2.45772e-09	Up-regulated	No
chr6	Naive_CD8	Comp1	TULP4	0.501742	8.85591e-12	Up-regulated	No
chr6	Naive_CD8	Comp1	MYB	0.413387	5.63996e-08	Up-regulated	No
chr6	TEMRA_CD8	Comp1	CMTR1	0.0675556	0.481776	Up-regulated	No
chr6	TEMRA_CD8	Comp1	TAP1	0.1544	0.0731811	Up-regulated	No
chr6	TEMRA_CD8	Comp1	PSMB8	0.222795	0.00680093	Up-regulated	No
chr6	TEMRA_CD8	Comp1	PSMB9	0.230748	0.00487115	Up-regulated	No
chr6	TEMRA_CD8	Comp1	TRIM38	-0.0938453	0.307411	Up-regulated	No
chr6	TEMRA_CD8	Comp1	GMNN	0.139583	0.110036	Up-regulated	No
chr6	TEMRA_CD8	Comp1	MAD2L1BP	0.0379702	0.710719	Up-regulated	No
chr6	TEMRA_CD8	Comp1	BAK1	0.203694	0.0144158	Up-regulated	No
chr6	TEMRA_CD8	Comp1	DYNLT1	0.153564	0.074949	Up-regulated	No
chr6	TEMRA_CD8	Comp1	GTF3C6	0.226456	0.00584318	Up-regulated	No
chr6	Fr._III_T	Comp1	SOGA3	0.103653	0.27737	Up-regulated	No
chr6	Fr._III_T	Comp1	MRPS18B	0.21894	0.011527	Up-regulated	No
chr6	Fr._III_T	Comp1	LTA	0.205502	0.0186504	Up-regulated	No
chr6	Fr._III_T	Comp1	HFE	0.0240186	0.829814	Up-regulated	No
chr6	Fr._III_T	Comp1	PSMB9	0.36673	5.95552e-06	Up-regulated	No
chr6	Fr._III_T	Comp1	MRPL14	0.417984	1.42572e-07	Up-regulated	No
chr6	Fr._III_T	Comp1	CMTR1	0.0898267	0.355708	Up-regulated	No
chr6	Fr._III_T	Comp1	RNASET2	0.296118	0.000381994	Up-regulated	No
chr6	Fr._III_T	Comp1	LTB	0.278412	0.000921883	Up-regulated	No
chr6	Fr._III_T	Comp1	MRPS18A	0.339151	3.43795e-05	Up-regulated	No
chr6	Fr._II_eTreg	Comp1	ETV7	0.0784944	0.417346	Up-regulated	No
chr6	Fr._II_eTreg	Comp1	CMTR1	-0.0791418	0.413121	Up-regulated	No
chr6	Fr._II_eTreg	Comp1	DYNLT1	0.156479	0.076784	Up-regulated	No
chr6	Fr._II_eTreg	Comp1	SCML4	-0.0205562	0.851957	Up-regulated	No
chr6	Fr._II_eTreg	Comp1	PSMB9	0.27891	0.000692395	Up-regulated	No
chr6	Fr._II_eTreg	Comp1	TRIM38	-0.249051	0.00282425	Up-regulated	No
chr6	Fr._II_eTreg	Comp1	CD164	-0.0557141	0.581535	Up-regulated	No
chr6	Fr._II_eTreg	Comp1	TAP1	0.0709208	0.469762	Up-regulated	No
chr6	Fr._II_eTreg	Comp1	SOGA3	-0.149333	0.0933047	Up-regulated	No
chr6	Fr._II_eTreg	Comp1	MRPS18B	0.213314	0.0121435	Up-regulated	No
chr6	Fr._I_nTreg	Comp1	PSMB9	0.547142	1.157e-12	Up-regulated	No
chr6	Fr._I_nTreg	Comp1	TAP1	0.417386	2.73605e-07	Up-regulated	No
chr6	Fr._I_nTreg	Comp1	CMTR1	0.171555	0.0606508	Up-regulated	No
chr6	Fr._I_nTreg	Comp1	SCML4	0.398279	1.12231e-06	Up-regulated	No
chr6	Fr._I_nTreg	Comp1	SOGA3	0.386407	2.57116e-06	Up-regulated	No
chr6	Fr._I_nTreg	Comp1	LTA	0.46597	4.91533e-09	Up-regulated	No
chr6	Fr._I_nTreg	Comp1	MRPS18B	0.455501	1.23345e-08	Up-regulated	No
chr6	Fr._I_nTreg	Comp1	SYTL3	0.304178	0.000343066	Up-regulated	No
chr6	Fr._I_nTreg	Comp1	EEF1A1	0.0387057	0.724517	Down-regulated	No
chr6	Fr._I_nTreg	Comp1	DYNLT1	0.414602	3.38377e-07	Up-regulated	No
chr6	Mem_CD4	Comp1	CMTR1	0.3089	9.7261e-05	Up-regulated	No
chr6	Mem_CD4	Comp1	TAP1	0.434021	9.08432e-09	Up-regulated	No
chr6	Mem_CD4	Comp1	PSMB8	0.467307	3.70003e-10	Up-regulated	No
chr6	Mem_CD4	Comp1	PSMB9	0.495448	1.80521e-11	Up-regulated	No
chr6	Mem_CD4	Comp1	GTF3C6	0.535027	1.60181e-13	Up-regulated	No
chr6	Mem_CD4	Comp1	CD164	0.266134	0.000982128	Up-regulated	No
chr6	Mem_CD4	Comp1	BAK1	0.416591	4.29389e-08	Up-regulated	No
chr6	Mem_CD4	Comp1	FBXO5	0.296723	0.000195375	Up-regulated	No
chr6	Mem_CD4	Comp1	MAD2L1BP	0.343905	1.08128e-05	Up-regulated	No
chr6	Mem_CD4	Comp1	TRIM38	0.264354	0.0010726	Up-regulated	No
chr6	Naive_CD4	Comp1	CMTR1	0.337377	1.66318e-05	Up-regulated	No
chr6	Naive_CD4	Comp1	SAMD3	0.583123	2.00997e-16	Up-regulated	No
chr6	Naive_CD4	Comp1	MRPS18B	0.50504	6.07114e-12	Up-regulated	No
chr6	Naive_CD4	Comp1	TAP1	0.416391	4.37237e-08	Up-regulated	No
chr6	Naive_CD4	Comp1	PSMB9	0.487099	4.54463e-11	Up-regulated	No
chr6	Naive_CD4	Comp1	LTA	0.380519	7.9261e-07	Up-regulated	No
chr6	Naive_CD4	Comp1	CD164	0.331272	2.4739e-05	Up-regulated	No
chr6	Naive_CD4	Comp1	CD2AP	0.373143	1.37757e-06	Up-regulated	No
chr6	Naive_CD4	Comp1	TREML2	0.350697	6.8176e-06	Up-regulated	No
chr6	Naive_CD4	Comp1	PSMB8	0.530346	2.86958e-13	Up-regulated	No
chr6	Th17	Comp1	ETV7	0.221635	0.0071337	Up-regulated	No
chr6	Th17	Comp1	EEF1A1	0.0337598	0.744413	Down-regulated	No
chr6	Th17	Comp1	MRPS18B	0.404509	1.09339e-07	Up-regulated	No
chr6	Th17	Comp1	PSMB9	0.440823	4.39618e-09	Up-regulated	No
chr6	Th17	Comp1	TAP1	0.309049	9.21537e-05	Up-regulated	No
chr6	Th17	Comp1	CMTR1	0.233251	0.00437518	Up-regulated	No
chr6	Th17	Comp1	CLIC1	0.507742	3.86537e-12	Up-regulated	No
chr6	Th17	Comp1	ARHGAP18	0.152343	0.0775825	Up-regulated	No
chr6	Th17	Comp1	PSMB8	0.451121	1.65337e-09	Up-regulated	No
chr6	Th17	Comp1	CD164	0.19997	0.0165549	Up-regulated	No
chr6	Th1	Comp1	PSMB9	0.676819	2.84994e-23	Up-regulated	No
chr6	Th1	Comp1	PSMB8	0.697526	3.26413e-25	Up-regulated	No
chr6	Th1	Comp1	GTF3C6	0.737909	1.58061e-29	Up-regulated	No
chr6	Th1	Comp1	TAP1	0.589664	1.62234e-16	Up-regulated	No
chr6	Th1	Comp1	CLIC1	0.691073	1.35564e-24	Up-regulated	No
chr6	Th1	Comp1	BAK1	0.657996	1.32084e-21	Up-regulated	No
chr6	Th1	Comp1	EEF1A1	-0.33895	1.87847e-05	Down-regulated	No
chr6	Th1	Comp1	SNRPC	0.734864	3.59718e-29	Up-regulated	No
chr6	Th1	Comp1	MAD2L1BP	0.507292	8.05104e-12	Up-regulated	No
chr6	Th1	Comp1	MCM3	0.595729	6.46858e-17	Up-regulated	No
chr6	Th2	Comp1	TAP1	0.431811	1.78324e-08	Up-regulated	No
chr6	Th2	Comp1	CMTR1	0.219347	0.00899559	Up-regulated	No
chr6	Th2	Comp1	PSMB9	0.563223	8.66759e-15	Up-regulated	No
chr6	Th2	Comp1	PSMB8	0.589856	1.91879e-16	Up-regulated	No
chr6	Th2	Comp1	EEF1A1	-0.0333879	0.751736	Down-regulated	No
chr6	Th2	Comp1	CD164	0.326326	4.37362e-05	Up-regulated	No
chr6	Th2	Comp1	SAMD3	0.469724	5.10528e-10	Up-regulated	No
chr6	Th2	Comp1	CLIC1	0.573153	2.19721e-15	Up-regulated	No
chr6	Th2	Comp1	MAD2L1BP	0.350757	9.17228e-06	Up-regulated	No
chr6	Th2	Comp1	GTF3C6	0.637161	8.77423e-20	Up-regulated	No
chr6	DN_B	Comp1	TAP1	0.352756	6.29475e-06	Up-regulated	No
chr6	DN_B	Comp1	PSMB9	0.275563	0.000632768	Up-regulated	No
chr6	DN_B	Comp1	CMTR1	0.0930761	0.314913	Up-regulated	No
chr6	DN_B	Comp1	DYNLT1	0.297698	0.000193124	Up-regulated	No
chr6	DN_B	Comp1	ARHGAP18	0.401967	1.59032e-07	Up-regulated	No
chr6	DN_B	Comp1	CD164	0.258635	0.00146304	Up-regulated	No
chr6	DN_B	Comp1	CDKN1A	0.335921	1.93315e-05	Up-regulated	No
chr6	DN_B	Comp1	RNF5	0.318021	5.91768e-05	Up-regulated	No
chr6	DN_B	Comp1	MRPS18B	0.199451	0.0175404	Up-regulated	No
chr6	DN_B	Comp1	HMGA1	0.350674	7.253e-06	Up-regulated	No
chr6	Naive_B	Comp1	PSMB9	0.109149	0.234589	Up-regulated	No
chr6	Naive_B	Comp1	TAP1	0.0299494	0.778674	Up-regulated	No
chr6	Naive_B	Comp1	CMTR1	-0.142899	0.107049	Up-regulated	No
chr6	Naive_B	Comp1	CPNE5	0.056184	0.574506	Up-regulated	No
chr6	Naive_B	Comp1	DYNLT1	0.116737	0.199918	Up-regulated	No
chr6	Naive_B	Comp1	BTN3A3	-0.120359	0.184558	Up-regulated	No
chr6	Naive_B	Comp1	SCML4	-0.226479	0.00676814	Up-regulated	No
chr6	Naive_B	Comp1	RNF8	0.13542	0.12949	Up-regulated	No
chr6	Naive_B	Comp1	HLA-F	0.0981683	0.291702	Up-regulated	No
chr6	Naive_B	Comp1	BTN3A1	0.0111047	0.921111	Up-regulated	No
chr6	SM_B	Comp1	TAP1	0.265986	0.000924426	Up-regulated	No
chr6	SM_B	Comp1	CPNE5	0.395664	2.08011e-07	Up-regulated	No
chr6	SM_B	Comp1	PSMB9	0.245755	0.00244265	Up-regulated	No
chr6	SM_B	Comp1	NFKBIE	0.196029	0.0187689	Up-regulated	No
chr6	SM_B	Comp1	CD164	0.204395	0.0137671	Up-regulated	No
chr6	SM_B	Comp1	CMTR1	0.0739606	0.434055	Up-regulated	No
chr6	SM_B	Comp1	MRPS18B	0.122132	0.168132	Up-regulated	No
chr6	SM_B	Comp1	ARHGAP18	0.368307	1.71749e-06	Up-regulated	No
chr6	SM_B	Comp1	DYNLT1	0.244796	0.00255331	Up-regulated	No
chr6	SM_B	Comp1	SYTL3	0.201011	0.0156267	Up-regulated	No
chr6	USM_B	Comp1	CPNE5	0.335317	2.5091e-05	Up-regulated	No
chr6	USM_B	Comp1	TAP1	0.222267	0.00801938	Up-regulated	No
chr6	USM_B	Comp1	HMGA1	0.24588	0.00297401	Up-regulated	No
chr6	USM_B	Comp1	ABRACL	0.441451	7.51609e-09	Up-regulated	No
chr6	USM_B	Comp1	BAK1	0.235381	0.00467616	Up-regulated	No
chr6	USM_B	Comp1	ARHGAP18	0.181068	0.0352653	Up-regulated	No
chr6	USM_B	Comp1	PSMB9	0.262697	0.00137358	Up-regulated	No
chr6	USM_B	Comp1	CDKN1A	0.30502	0.000152711	Up-regulated	No
chr6	USM_B	Comp1	FUCA2	0.128415	0.153287	Up-regulated	No
chr6	USM_B	Comp1	DYNLT1	0.247297	0.00279512	Up-regulated	No
chr6	LDG	Comp1	MAD2L1BP	-0.0441819	0.714002	Up-regulated	No
chr6	LDG	Comp1	CMTR1	0.0258639	0.837381	Up-regulated	No
chr6	LDG	Comp1	TRIM38	-0.0209526	0.869063	Up-regulated	No
chr6	LDG	Comp1	PHACTR2	-0.134473	0.201695	Up-regulated	No
chr6	LDG	Comp1	GTPBP2	-0.0485458	0.684201	Up-regulated	No
chr6	LDG	Comp1	NCOA7	-0.0578471	0.621882	Up-regulated	No
chr6	LDG	Comp1	FAM8A1	-0.0377728	0.757677	Up-regulated	No
chr6	LDG	Comp1	BTN3A1	0.0668055	0.562933	Up-regulated	No
chr6	LDG	Comp1	CD2AP	-0.0349151	0.777004	Up-regulated	No
chr6	LDG	Comp1	TAP1	0.0684493	0.551977	Up-regulated	No
chr6	mDC	Comp1	TAP1	-0.226464	0.00766014	Up-regulated	No
chr6	mDC	Comp1	PSMB9	-0.167966	0.0567718	Up-regulated	No
chr6	mDC	Comp1	GMPR	-0.200301	0.0202162	Up-regulated	No
chr6	mDC	Comp1	HLA-E	-0.290061	0.00042454	Up-regulated	No
chr6	mDC	Comp1	CMTR1	-0.164742	0.0623605	Up-regulated	No
chr6	mDC	Comp1	CD2AP	-0.23945	0.00451473	Up-regulated	No
chr6	mDC	Comp1	DYNLT1	-0.0932638	0.327395	Up-regulated	No
chr6	mDC	Comp1	PSMB8	-0.0790686	0.416502	Up-regulated	No
chr6	mDC	Comp1	NCOA7	-0.165145	0.0616454	Up-regulated	No
chr6	mDC	Comp1	HLA-F	-0.200549	0.0200452	Up-regulated	No
chr6	Neu	Comp1	PHACTR2	-0.156335	0.0828894	Up-regulated	No
chr6	Neu	Comp1	MAD2L1BP	-0.0692631	0.490037	Up-regulated	No
chr6	Neu	Comp1	NCOA7	-0.0941504	0.328459	Up-regulated	No
chr6	Neu	Comp1	BTN3A1	-0.106956	0.258802	Up-regulated	No
chr6	Neu	Comp1	GTPBP2	-0.131254	0.154811	Up-regulated	No
chr6	Neu	Comp1	HMGN4	-0.0220108	0.844076	Up-regulated	No
chr6	Neu	Comp1	BTN3A3	-0.0882677	0.363709	Up-regulated	No
chr6	Neu	Comp1	TRIM38	-0.171166	0.0546845	Up-regulated	No
chr6	Neu	Comp1	PTP4A1	-0.0925473	0.338023	Up-regulated	No
chr6	Neu	Comp1	CMTR1	-0.167467	0.0608636	Up-regulated	No
chr6	NK	Comp1	TAP1	-0.0830842	0.379809	Up-regulated	No
chr6	NK	Comp1	PSMB8	-0.026988	0.800824	Up-regulated	No
chr6	NK	Comp1	PSMB9	-0.00266401	0.981911	Up-regulated	No
chr6	NK	Comp1	CMTR1	-0.117749	0.192842	Up-regulated	No
chr6	NK	Comp1	HMGA1	-0.0367688	0.723543	Up-regulated	No
chr6	NK	Comp1	SERPINB1	-0.03015	0.775883	Up-regulated	No
chr6	NK	Comp1	BAK1	-0.066728	0.493215	Up-regulated	No
chr6	NK	Comp1	GMNN	-0.0807293	0.39533	Up-regulated	No
chr6	NK	Comp1	FUCA2	-0.143291	0.103814	Up-regulated	No
chr6	NK	Comp1	MAD2L1BP	-0.220311	0.00827108	Up-regulated	No
chr6	pDC	Comp1	PSMB9	-0.409684	1.94608e-07	Up-regulated	No
chr6	pDC	Comp1	HLA-E	-0.501447	3.92663e-11	Up-regulated	No
chr6	pDC	Comp1	FIG4	-0.509745	1.58789e-11	Up-regulated	No
chr6	pDC	Comp1	TAP1	-0.494174	8.5885e-11	Up-regulated	No
chr6	pDC	Comp1	DYNLT1	-0.378972	1.94937e-06	Up-regulated	No
chr6	pDC	Comp1	HLA-F	-0.424697	5.74682e-08	Up-regulated	No
chr6	pDC	Comp1	GMPR	-0.419924	8.52132e-08	Up-regulated	No
chr6	pDC	Comp1	CD83	-0.377593	2.14732e-06	Up-regulated	No
chr6	pDC	Comp1	PSMB8	-0.330508	4.65498e-05	Up-regulated	No
chr6	pDC	Comp1	BTN3A3	-0.356829	8.86248e-06	Up-regulated	No
chr6	Plasmablast	Comp1	TAP1	0.250901	0.00223735	Up-regulated	No
chr6	Plasmablast	Comp1	PSMB8	0.249864	0.00234618	Up-regulated	No
chr6	Plasmablast	Comp1	PSMB9	0.22217	0.00767324	Up-regulated	No
chr6	Plasmablast	Comp1	CMTR1	0.166911	0.0532504	Up-regulated	No
chr6	Plasmablast	Comp1	MRPL2	0.0823594	0.384528	Up-regulated	No
chr6	Plasmablast	Comp1	HLA-E	0.0279875	0.793074	Up-regulated	No
chr6	Plasmablast	Comp1	MRPS18A	-0.0249494	0.816458	Up-regulated	No
chr6	Plasmablast	Comp1	HMGA1	0.205551	0.0145795	Up-regulated	No
chr6	Plasmablast	Comp1	UQCC2	0.195327	0.0210804	Up-regulated	No
chr6	Plasmablast	Comp1	MRPL18	0.148295	0.0908521	Up-regulated	No
chr6	CD16p_Mono	Comp2	SLC35A1	-0.178919	0.0349744	Down-regulated	No
chr6	CD16p_Mono	Comp2	FBXO9	-0.17646	0.0379029	Non-significant	No
chr6	CD16p_Mono	Comp2	GLO1	-0.097971	0.285423	Non-significant	No
chr6	CD16p_Mono	Comp2	UFL1	-0.0250404	0.814094	Down-regulated	No
chr6	CD16p_Mono	Comp2	BCLAF1	-0.0589325	0.547657	Down-regulated	No
chr6	CD16p_Mono	Comp2	HDAC2	0.0444296	0.660053	Down-regulated	No
chr6	CD16p_Mono	Comp2	MRPS10	-0.0986983	0.281442	Non-significant	No
chr6	CD16p_Mono	Comp2	KATNA1	-0.259568	0.00135451	Non-significant	No
chr6	CD16p_Mono	Comp2	PNISR	-0.0286492	0.78571	Down-regulated	No
chr6	CD16p_Mono	Comp2	CDC40	-0.125465	0.157797	Non-significant	No
chr6	CL_Mono	Comp2	PNISR	0.0518609	0.602952	Down-regulated	No
chr6	CL_Mono	Comp2	SLC35A1	-0.0827186	0.379237	Non-significant	No
chr6	CL_Mono	Comp2	LYRM2	0.03795	0.712545	Down-regulated	No
chr6	CL_Mono	Comp2	GLO1	-0.00683861	0.951786	Non-significant	No
chr6	CL_Mono	Comp2	PHF10	0.0889722	0.339741	Down-regulated	No
chr6	CL_Mono	Comp2	SNX3	-0.0673077	0.486266	Up-regulated	No
chr6	CL_Mono	Comp2	TBP	-0.035111	0.735187	Non-significant	No
chr6	CL_Mono	Comp2	BCLAF1	0.160888	0.0621027	Non-significant	No
chr6	CL_Mono	Comp2	HMGN3	0.189345	0.0250389	Down-regulated	No
chr6	CL_Mono	Comp2	TMEM242	0.039563	0.699883	Down-regulated	No
chr6	Int_Mono	Comp2	LYRM2	-0.0887429	0.357667	Non-significant	No
chr6	Int_Mono	Comp2	BCLAF1	-0.183878	0.0360853	Down-regulated	No
chr6	Int_Mono	Comp2	SLC35A1	-0.324248	7.11526e-05	Down-regulated	No
chr6	Int_Mono	Comp2	GLO1	-0.23038	0.00689378	Non-significant	No
chr6	Int_Mono	Comp2	RARS2	-0.216457	0.0118038	Non-significant	No
chr6	Int_Mono	Comp2	MRPS10	-0.231415	0.00661914	Non-significant	No
chr6	Int_Mono	Comp2	FBXO9	-0.216217	0.0119088	Non-significant	No
chr6	Int_Mono	Comp2	SNX3	-0.264647	0.00158465	Up-regulated	No
chr6	Int_Mono	Comp2	CYB5R4	-0.305996	0.000198391	Non-significant	No
chr6	Int_Mono	Comp2	RIOK1	-0.285757	0.000573209	Non-significant	No
chr6	NC_Mono	Comp2	SLC35A1	-0.276047	0.000891215	Down-regulated	No
chr6	NC_Mono	Comp2	FBXO9	-0.168874	0.0560437	Non-significant	No
chr6	NC_Mono	Comp2	GLO1	-0.157677	0.0770246	Non-significant	No
chr6	NC_Mono	Comp2	PNISR	-0.168315	0.0569751	Down-regulated	No
chr6	NC_Mono	Comp2	MRPS10	-0.109948	0.239575	Non-significant	No
chr6	NC_Mono	Comp2	BCLAF1	-0.147791	0.100391	Down-regulated	No
chr6	NC_Mono	Comp2	UFL1	-0.193511	0.0259433	Down-regulated	No
chr6	NC_Mono	Comp2	HMGN3	-0.0436428	0.67664	Down-regulated	No
chr6	NC_Mono	Comp2	LYRM2	-0.0564476	0.579618	Non-significant	No
chr6	NC_Mono	Comp2	PRPF4B	-0.214128	0.0125791	Non-significant	No
chr6	CM_CD8	Comp2	FBXO9	-0.157653	0.0840173	Down-regulated	No
chr6	CM_CD8	Comp2	HMGN3	-0.217345	0.0130715	Down-regulated	No
chr6	CM_CD8	Comp2	FIG4	0.0128261	0.911792	Down-regulated	No
chr6	CM_CD8	Comp2	ZSCAN26	-0.150581	0.100914	Down-regulated	No
chr6	CM_CD8	Comp2	PNISR	-0.24251	0.00497613	Down-regulated	No
chr6	CM_CD8	Comp2	SLC35A1	-0.0847312	0.392162	Down-regulated	No
chr6	CM_CD8	Comp2	CASP8AP2	0.0292056	0.793074	Down-regulated	No
chr6	CM_CD8	Comp2	BCLAF1	-0.220585	0.0116334	Down-regulated	No
chr6	CM_CD8	Comp2	PHF10	-0.113291	0.234418	Down-regulated	No
chr6	CM_CD8	Comp2	ZNF76	-0.216357	0.0135523	Non-significant	No
chr6	EM_CD8	Comp2	FBXO9	-0.302049	0.000144467	Down-regulated	No
chr6	EM_CD8	Comp2	ZSCAN26	-0.330658	2.57227e-05	Down-regulated	No
chr6	EM_CD8	Comp2	PNISR	-0.246845	0.00246386	Down-regulated	No
chr6	EM_CD8	Comp2	AK9	-0.462116	6.23832e-10	Down-regulated	No
chr6	EM_CD8	Comp2	TUBE1	-0.503304	7.41331e-12	Down-regulated	No
chr6	EM_CD8	Comp2	TRIM39	-0.442728	4.06934e-09	Down-regulated	No
chr6	EM_CD8	Comp2	BCLAF1	-0.215164	0.00947022	Down-regulated	No
chr6	EM_CD8	Comp2	PGM3	-0.356258	4.64288e-06	Down-regulated	No
chr6	EM_CD8	Comp2	HMGN3	-0.189689	0.0243288	Down-regulated	No
chr6	EM_CD8	Comp2	SLC35A1	-0.188731	0.0251403	Down-regulated	No
chr6	Naive_CD8	Comp2	HMGN3	-0.11192	0.214645	Down-regulated	No
chr6	Naive_CD8	Comp2	FBXO9	-0.0147649	0.892395	Non-significant	No
chr6	Naive_CD8	Comp2	PNISR	-0.153978	0.0749351	Down-regulated	No
chr6	Naive_CD8	Comp2	SLC35A1	-0.0594706	0.543697	Down-regulated	No
chr6	Naive_CD8	Comp2	LYRM2	0.154079	0.0747254	Non-significant	No
chr6	Naive_CD8	Comp2	AK9	-0.184883	0.0286867	Down-regulated	No
chr6	Naive_CD8	Comp2	TPMT	0.149701	0.0845852	Down-regulated	No
chr6	Naive_CD8	Comp2	SNX3	0.232887	0.00456097	Non-significant	No
chr6	Naive_CD8	Comp2	VNN2	0.0819111	0.38315	Non-significant	No
chr6	Naive_CD8	Comp2	RARS2	-0.00470335	0.967265	Non-significant	No
chr6	TEMRA_CD8	Comp2	HMGN3	-0.0625893	0.518773	Down-regulated	No
chr6	TEMRA_CD8	Comp2	FBXO9	-0.233002	0.00442253	Down-regulated	No
chr6	TEMRA_CD8	Comp2	ZSCAN26	-0.224143	0.0064342	Down-regulated	No
chr6	TEMRA_CD8	Comp2	GLO1	0.0600557	0.538081	Non-significant	No
chr6	TEMRA_CD8	Comp2	SLC35A1	-0.206503	0.0129677	Non-significant	No
chr6	TEMRA_CD8	Comp2	LYRM2	0.0875306	0.345735	Non-significant	No
chr6	TEMRA_CD8	Comp2	TUBB2A	0.0558027	0.570561	Non-significant	No
chr6	TEMRA_CD8	Comp2	AK9	-0.289539	0.000278728	Down-regulated	No
chr6	TEMRA_CD8	Comp2	PSMB8-AS1	-0.0155838	0.885923	Down-regulated	No
chr6	TEMRA_CD8	Comp2	SEC63	-0.0580342	0.553317	Down-regulated	No
chr6	Fr._III_T	Comp2	FBXO9	-0.049632	0.635108	Down-regulated	No
chr6	Fr._III_T	Comp2	PNISR	-0.087896	0.367545	Non-significant	No
chr6	Fr._III_T	Comp2	SLC35A1	0.0526806	0.61248	Non-significant	No
chr6	Fr._III_T	Comp2	ECI2	0.14933	0.10078	Down-regulated	No
chr6	Fr._III_T	Comp2	PHF10	-0.000537627	0.996442	Down-regulated	No
chr6	Fr._III_T	Comp2	LYRM2	0.190031	0.0312112	Non-significant	No
chr6	Fr._III_T	Comp2	AK9	-0.231468	0.0071352	Down-regulated	No
chr6	Fr._III_T	Comp2	BCLAF1	-0.0624839	0.540284	Non-significant	No
chr6	Fr._III_T	Comp2	MRPS10	0.192974	0.0283862	Non-significant	No
chr6	Fr._III_T	Comp2	TBP	0.10553	0.267614	Non-significant	No
chr6	Fr._II_eTreg	Comp2	FBXO9	-0.164431	0.0612933	Down-regulated	No
chr6	Fr._II_eTreg	Comp2	SLC35A1	0.00124162	0.991586	Non-significant	No
chr6	Fr._II_eTreg	Comp2	MRPS10	0.114446	0.21435	Non-significant	No
chr6	Fr._II_eTreg	Comp2	PHF10	-0.033436	0.753699	Down-regulated	No
chr6	Fr._II_eTreg	Comp2	SSR1	-0.0715565	0.46533	Non-significant	No
chr6	Fr._II_eTreg	Comp2	HDAC2	0.137703	0.12578	Down-regulated	No
chr6	Fr._II_eTreg	Comp2	PNISR	-0.262383	0.00154042	Down-regulated	No
chr6	Fr._II_eTreg	Comp2	LYRM2	0.0861111	0.367834	Non-significant	No
chr6	Fr._II_eTreg	Comp2	FIG4	0.0630679	0.526709	Non-significant	No
chr6	Fr._II_eTreg	Comp2	MAP3K7	0.00390893	0.973526	Down-regulated	No
chr6	Fr._I_nTreg	Comp2	FBXO9	-0.157078	0.0895453	Down-regulated	No
chr6	Fr._I_nTreg	Comp2	PNISR	-0.218919	0.0135472	Down-regulated	No
chr6	Fr._I_nTreg	Comp2	ZSCAN26	-0.0160295	0.890248	Non-significant	No
chr6	Fr._I_nTreg	Comp2	SLC35A1	0.0319842	0.774652	Non-significant	No
chr6	Fr._I_nTreg	Comp2	BCLAF1	-0.180873	0.0464762	Down-regulated	No
chr6	Fr._I_nTreg	Comp2	HMGN3	0.0304687	0.785986	Non-significant	No
chr6	Fr._I_nTreg	Comp2	ECI2	0.186053	0.0398362	Non-significant	No
chr6	Fr._I_nTreg	Comp2	TCP1	0.109455	0.259079	Non-significant	No
chr6	Fr._I_nTreg	Comp2	FIG4	0.121966	0.202428	Non-significant	No
chr6	Fr._I_nTreg	Comp2	ACAT2	0.246311	0.00478786	Non-significant	No
chr6	Mem_CD4	Comp2	SLC35A1	-0.0329281	0.751812	Down-regulated	No
chr6	Mem_CD4	Comp2	FBXO9	-0.122516	0.169165	Down-regulated	No
chr6	Mem_CD4	Comp2	ECI2	0.0154674	0.887162	Down-regulated	No
chr6	Mem_CD4	Comp2	ZSCAN26	-0.0116243	0.916258	Down-regulated	No
chr6	Mem_CD4	Comp2	AK9	-0.214915	0.009566	Down-regulated	No
chr6	Mem_CD4	Comp2	HMGN3	-0.0582057	0.553214	Down-regulated	No
chr6	Mem_CD4	Comp2	PHF10	-0.0535491	0.588918	Down-regulated	No
chr6	Mem_CD4	Comp2	BCLAF1	-0.116588	0.193799	Down-regulated	No
chr6	Mem_CD4	Comp2	TUBE1	-0.188997	0.0249065	Down-regulated	No
chr6	Mem_CD4	Comp2	PNISR	-0.0962846	0.294864	Down-regulated	No
chr6	Naive_CD4	Comp2	FBXO9	-0.0135526	0.901957	Down-regulated	No
chr6	Naive_CD4	Comp2	HMGN3	-0.0134985	0.902373	Down-regulated	No
chr6	Naive_CD4	Comp2	SLC35A1	0.00871263	0.937814	Down-regulated	No
chr6	Naive_CD4	Comp2	PHF10	0.0586449	0.549894	Down-regulated	No
chr6	Naive_CD4	Comp2	AK9	-0.153298	0.0764213	Down-regulated	No
chr6	Naive_CD4	Comp2	PNISR	-0.0906391	0.327994	Down-regulated	No
chr6	Naive_CD4	Comp2	BCLAF1	0.0089195	0.936417	Down-regulated	No
chr6	Naive_CD4	Comp2	LMBRD1	0.148713	0.0869529	Down-regulated	No
chr6	Naive_CD4	Comp2	ECI2	0.159135	0.064599	Down-regulated	No
chr6	Naive_CD4	Comp2	PSMB8-AS1	0.225442	0.00624785	Non-significant	No
chr6	Th17	Comp2	SLC35A1	0.100264	0.271368	Down-regulated	No
chr6	Th17	Comp2	FBXO9	-0.00376601	0.973835	Non-significant	No
chr6	Th17	Comp2	ECI2	0.187543	0.0257531	Down-regulated	No
chr6	Th17	Comp2	PNISR	0.0372775	0.716302	Non-significant	No
chr6	Th17	Comp2	BCLAF1	0.0547656	0.578387	Non-significant	No
chr6	Th17	Comp2	TBP	0.179832	0.0333963	Non-significant	No
chr6	Th17	Comp2	GLO1	0.324084	3.68484e-05	Non-significant	No
chr6	Th17	Comp2	MAP3K7	0.18515	0.0279645	Up-regulated	No
chr6	Th17	Comp2	HMGN3	0.0948272	0.301746	Down-regulated	No
chr6	Th17	Comp2	AK9	-0.21909	0.00791277	Down-regulated	No
chr6	Th1	Comp2	SLC35A1	-0.163242	0.0602259	Down-regulated	No
chr6	Th1	Comp2	FBXO9	-0.233666	0.00489897	Down-regulated	No
chr6	Th1	Comp2	BCLAF1	-0.264129	0.00123966	Down-regulated	No
chr6	Th1	Comp2	PNISR	-0.291982	0.000299637	Down-regulated	No
chr6	Th1	Comp2	LYRM2	0.0269928	0.801351	Non-significant	No
chr6	Th1	Comp2	PHF10	-0.194957	0.021756	Down-regulated	No
chr6	Th1	Comp2	HLA-E	-0.10913	0.233318	Down-regulated	No
chr6	Th1	Comp2	LMBRD1	0.018146	0.868403	Down-regulated	No
chr6	Th1	Comp2	RARS2	-0.128877	0.1504	Down-regulated	No
chr6	Th1	Comp2	ECI2	-0.237453	0.004171	Down-regulated	No
chr6	Th2	Comp2	FBXO9	-0.0175524	0.873215	Down-regulated	No
chr6	Th2	Comp2	SLC35A1	0.111673	0.222786	Down-regulated	No
chr6	Th2	Comp2	ZSCAN26	0.108194	0.239269	Down-regulated	No
chr6	Th2	Comp2	PNISR	0.0477551	0.6389	Non-significant	No
chr6	Th2	Comp2	PHF10	0.0954051	0.307257	Down-regulated	No
chr6	Th2	Comp2	BCLAF1	0.0566868	0.570818	Non-significant	No
chr6	Th2	Comp2	ACAT2	0.442943	6.54942e-09	Non-significant	No
chr6	Th2	Comp2	GLO1	0.400609	2.42624e-07	Non-significant	No
chr6	Th2	Comp2	CASP8AP2	0.128687	0.152299	Non-significant	No
chr6	Th2	Comp2	TBP	0.159507	0.067971	Non-significant	No
chr6	DN_B	Comp2	FBXO9	-0.10963	0.22674	Down-regulated	No
chr6	DN_B	Comp2	HDAC2	0.0792144	0.402515	Down-regulated	No
chr6	DN_B	Comp2	SLC35A1	-0.0356879	0.730683	Non-significant	No
chr6	DN_B	Comp2	ECI2	0.0459629	0.648931	Non-significant	No
chr6	DN_B	Comp2	PSMB8-AS1	-0.194717	0.0207669	Down-regulated	No
chr6	DN_B	Comp2	PNISR	-0.282907	0.000431849	Down-regulated	No
chr6	DN_B	Comp2	ZSCAN26	-0.170248	0.0468184	Down-regulated	No
chr6	DN_B	Comp2	RARS2	-0.157323	0.0689322	Non-significant	No
chr6	DN_B	Comp2	LYRM2	0.121534	0.174376	Non-significant	No
chr6	DN_B	Comp2	BCLAF1	-0.107707	0.235875	Non-significant	No
chr6	Naive_B	Comp2	FBXO9	-0.0506241	0.617055	Down-regulated	No
chr6	Naive_B	Comp2	SLC35A1	0.115956	0.203309	Down-regulated	No
chr6	Naive_B	Comp2	PNISR	-0.0776688	0.41848	Non-significant	No
chr6	Naive_B	Comp2	LYRM2	0.135616	0.128871	Non-significant	No
chr6	Naive_B	Comp2	MRPS10	0.105568	0.252303	Non-significant	No
chr6	Naive_B	Comp2	ECI2	0.162166	0.062959	Down-regulated	No
chr6	Naive_B	Comp2	PSMB8-AS1	0.000454633	0.996907	Down-regulated	No
chr6	Naive_B	Comp2	RARS2	-0.0526234	0.601541	Non-significant	No
[truncated: 26,642 more rows]
