# Supplementary material for: X-linked transcriptome dysregulation across immune cells in systemic lupus erythematosus
Source: Biol Sex Differ. 2025 Sep 25;16:69. doi: 10.1186/s13293-025-00750-3 (PMC12466074; doi:10.1186/s13293-025-00750-3)
Supplement: Supplementary file 6 — Supplementary Table 6 [file 13293_2025_750_MOESM6_ESM.xlsx]

## Sheet: Sheet1
SUP TABLE 6 - Correlation of XIST Interactome genes with X/A-ratio
Cell_Type	Gene	X/A_Ratio_Correlation	FDR
CD16p_Mono	ALYREF	-0.00813443	0.941388
CD16p_Mono	ATP5B	0.0334046	0.745708
CD16p_Mono	CCAR2	-0.162904	0.0584812
CD16p_Mono	CELF2	-0.191136	0.023693
CD16p_Mono	CIZ1	-0.177285	0.0375622
CD16p_Mono	DDX1	-0.250717	0.00219232
CD16p_Mono	DDX17	0.29112	0.000292181
CD16p_Mono	DDX39A	-0.232901	0.00479245
CD16p_Mono	DDX5	-0.0759853	0.42057
CD16p_Mono	DHX9	0.165028	0.0548949
CD16p_Mono	EIF4A3	-0.284972	0.000405988
CD16p_Mono	ELAVL1	-0.151473	0.0811653
CD16p_Mono	FUBP1	-0.0934189	0.310177
CD16p_Mono	FUS	0.11861	0.184854
CD16p_Mono	HNRNPA0	0.288158	0.000342827
CD16p_Mono	HNRNPA1	0.483412	8.37453e-11
CD16p_Mono	HNRNPA2B1	0.103632	0.254257
CD16p_Mono	HNRNPA3	0.245715	0.00274798
CD16p_Mono	HNRNPAB	0.202451	0.0158604
CD16p_Mono	HNRNPC	-0.215473	0.00969822
CD16p_Mono	HNRNPD	-0.0919241	0.318925
CD16p_Mono	HNRNPDL	0.112614	0.210897
CD16p_Mono	HNRNPF	-0.117185	0.190824
CD16p_Mono	HNRNPH1	0.248308	0.00244595
CD16p_Mono	HNRNPH3	0.135653	0.123242
CD16p_Mono	HNRNPK	0.0265149	0.800488
CD16p_Mono	HNRNPL	0.0896192	0.332758
CD16p_Mono	HNRNPM	-0.292172	0.000275939
CD16p_Mono	HNRNPR	-0.24925	0.00234307
CD16p_Mono	HNRNPU	-0.126295	0.154747
CD16p_Mono	HNRNPUL1	0.191465	0.0234297
CD16p_Mono	HNRNPUL2	0.319451	5.78669e-05
CD16p_Mono	ILF2	-0.329224	3.17127e-05
CD16p_Mono	ILF3	0.343364	1.27791e-05
CD16p_Mono	KHDRBS1	0.0680898	0.476403
CD16p_Mono	KHSRP	0.080114	0.39294
CD16p_Mono	KIAA1429	-0.121992	0.171106
CD16p_Mono	MATR3	-0.0745564	0.430358
CD16p_Mono	NCL	0.0970043	0.289801
CD16p_Mono	NONO	-0.0115565	0.915994
CD16p_Mono	PABPC1	0.371109	1.86052e-06
CD16p_Mono	PARP1	-0.104623	0.249248
CD16p_Mono	PCBP1	0.0713804	0.452583
CD16p_Mono	PCBP2	0.534732	2.06838e-13
CD16p_Mono	PCK2	-0.197097	0.0192365
CD16p_Mono	PRKDC	0.367921	2.3487e-06
CD16p_Mono	PTBP1	0.0422684	0.674665
CD16p_Mono	RALY	-0.158488	0.0665414
CD16p_Mono	RAVER1	-0.133197	0.13105
CD16p_Mono	RBM12	0.0748193	0.428517
CD16p_Mono	RBM14	-0.167645	0.0507148
CD16p_Mono	RBM15	-0.036381	0.721836
CD16p_Mono	RBMX	-0.113155	0.208448
CD16p_Mono	RNF20	0.0465066	0.641083
CD16p_Mono	RNF40	-0.460446	8.949e-10
CD16p_Mono	SAFB2	0.0171638	0.873131
CD16p_Mono	SFPQ	0.0824087	0.377849
CD16p_Mono	SPEN	-0.0508338	0.606871
CD16p_Mono	SRRT	-0.0963808	0.293283
CD16p_Mono	SRSF1	0.014061	0.896844
CD16p_Mono	SRSF2	0.141497	0.106132
CD16p_Mono	SRSF3	0.101886	0.263324
CD16p_Mono	SYNCRIP	0.170805	0.0460432
CD16p_Mono	TRIM28	0.095205	0.299934
CD16p_Mono	TTN	-0.21005	0.0119607
CD16p_Mono	WAC	0.0121902	0.911069
CD16p_Mono	WTAP	-0.0344432	0.737213
CD16p_Mono	XIST	0.359428	4.29085e-06
CD16p_Mono	XPO1	-0.131077	0.138054
CD16p_Mono	XRCC5	-0.0108507	0.921331
CD16p_Mono	XRCC6	-0.0513904	0.602619
CL_Mono	ALYREF	0.087518	0.346956
CL_Mono	ATP5B	-0.0580426	0.552396
CL_Mono	CCAR2	0.0110024	0.920381
CL_Mono	CELF2	-0.158294	0.0677229
CL_Mono	CIZ1	0.085017	0.362584
CL_Mono	DDX1	-0.0574228	0.557138
CL_Mono	DDX17	0.24397	0.00305432
CL_Mono	DDX39A	-0.0880625	0.343606
CL_Mono	DDX5	-0.0756935	0.423879
CL_Mono	DHX9	0.414484	6.64831e-08
CL_Mono	EIF4A3	-0.0287774	0.782944
CL_Mono	ELAVL1	-0.0516099	0.601971
CL_Mono	FUBP1	0.0245945	0.816244
CL_Mono	FUS	0.298469	0.000203569
CL_Mono	HNRNPA0	0.334895	2.33861e-05
CL_Mono	HNRNPA1	0.464489	6.68963e-10
CL_Mono	HNRNPA2B1	0.193808	0.0219807
CL_Mono	HNRNPA3	0.221277	0.00789769
CL_Mono	HNRNPAB	0.221115	0.00794782
CL_Mono	HNRNPC	-0.11473	0.202774
CL_Mono	HNRNPD	0.180107	0.0348103
CL_Mono	HNRNPDL	0.283444	0.000457007
CL_Mono	HNRNPF	0.059644	0.54018
CL_Mono	HNRNPH1	0.374897	1.50887e-06
CL_Mono	HNRNPH3	0.22968	0.00561858
CL_Mono	HNRNPK	0.110188	0.223595
CL_Mono	HNRNPL	0.185781	0.0289037
CL_Mono	HNRNPM	-0.0767992	0.416439
CL_Mono	HNRNPR	-0.00814157	0.941498
CL_Mono	HNRNPU	0.0872955	0.348309
CL_Mono	HNRNPUL1	0.296851	0.000222737
CL_Mono	HNRNPUL2	0.290739	0.000310399
CL_Mono	ILF2	-0.0679772	0.478582
CL_Mono	ILF3	0.403705	1.62947e-07
CL_Mono	KHDRBS1	0.152176	0.0804908
CL_Mono	KHSRP	0.187724	0.0270815
CL_Mono	KIAA1429	0.147377	0.0917709
CL_Mono	MATR3	0.174752	0.0413247
CL_Mono	NCL	0.279428	0.000563228
CL_Mono	NONO	0.197919	0.0190305
CL_Mono	PABPC1	0.304951	0.000141524
CL_Mono	PARP1	-0.108089	0.233478
CL_Mono	PCBP1	0.126412	0.155544
CL_Mono	PCBP2	0.434556	1.15117e-08
CL_Mono	PCK2	-0.228784	0.00583277
CL_Mono	PRKDC	0.512094	3.80231e-12
CL_Mono	PTBP1	0.170233	0.0475169
CL_Mono	RALY	-0.132318	0.135073
CL_Mono	RAVER1	0.0472479	0.636206
CL_Mono	RBM12	0.20074	0.0171978
CL_Mono	RBM14	0.0970903	0.290753
CL_Mono	RBM15	0.258702	0.001561
CL_Mono	RBMX	0.149342	0.0870065
CL_Mono	RNF20	0.083975	0.369107
CL_Mono	RNF40	-0.0649855	0.500319
CL_Mono	SAFB2	0.0926614	0.315998
CL_Mono	SFPQ	0.277706	0.000614737
CL_Mono	SPEN	0.176327	0.0393168
CL_Mono	SRRT	-0.0154969	0.886104
CL_Mono	SRSF1	0.146236	0.0946272
CL_Mono	SRSF2	0.303839	0.000150642
CL_Mono	SRSF3	0.167547	0.0515477
CL_Mono	SYNCRIP	0.415457	6.12969e-08
CL_Mono	TRIM28	0.325917	4.10157e-05
CL_Mono	TTN	0.145762	0.0958171
CL_Mono	WAC	0.153737	0.0770803
CL_Mono	WTAP	0.173381	0.0431261
CL_Mono	XIST	0.316664	7.18149e-05
CL_Mono	XPO1	0.152138	0.0805748
CL_Mono	XRCC5	0.0285883	0.784461
CL_Mono	XRCC6	0.0322049	0.755859
Int_Mono	ALYREF	0.0650483	0.514434
Int_Mono	ATP5B	-0.0624958	0.532723
Int_Mono	CCAR2	-0.219536	0.0108768
Int_Mono	CELF2	-0.262928	0.00183121
Int_Mono	CIZ1	-0.268493	0.00142059
Int_Mono	DDX1	-0.375422	3.10431e-06
Int_Mono	DDX17	0.268581	0.00141463
Int_Mono	DDX39A	-0.314768	0.000135125
Int_Mono	DDX5	-0.205831	0.0178237
Int_Mono	DHX9	0.148089	0.101228
Int_Mono	EIF4A3	-0.339278	3.25147e-05
Int_Mono	ELAVL1	-0.215102	0.0128122
Int_Mono	FUBP1	-0.185364	0.0350718
Int_Mono	FUS	0.0963087	0.311635
Int_Mono	HNRNPA0	0.313488	0.000145065
Int_Mono	HNRNPA1	0.487449	2.39092e-10
Int_Mono	HNRNPA2B1	0.0980552	0.301873
Int_Mono	HNRNPA3	0.30132	0.000279923
Int_Mono	HNRNPAB	0.169269	0.0569373
Int_Mono	HNRNPC	-0.306292	0.000214848
Int_Mono	HNRNPD	-0.0773876	0.428198
Int_Mono	HNRNPDL	0.0879226	0.360906
Int_Mono	HNRNPF	-0.209865	0.015464
Int_Mono	HNRNPH1	0.264015	0.00174333
Int_Mono	HNRNPH3	0.0791172	0.416794
Int_Mono	HNRNPK	-0.0186913	0.86609
Int_Mono	HNRNPL	0.0611721	0.542517
Int_Mono	HNRNPM	-0.321648	9.20497e-05
Int_Mono	HNRNPR	-0.370288	4.41716e-06
Int_Mono	HNRNPU	-0.107276	0.253462
Int_Mono	HNRNPUL1	0.222571	0.00970019
Int_Mono	HNRNPUL2	0.383915	1.70595e-06
Int_Mono	ILF2	-0.36726	5.41874e-06
Int_Mono	ILF3	0.39509	7.58133e-07
Int_Mono	KHDRBS1	0.0191623	0.86271
Int_Mono	KHSRP	0.194326	0.0263014
Int_Mono	KIAA1429	-0.113625	0.223419
Int_Mono	MATR3	-0.160984	0.0719041
Int_Mono	NCL	0.0582607	0.564185
Int_Mono	NONO	-0.10089	0.286462
Int_Mono	PABPC1	0.371927	3.95324e-06
Int_Mono	PARP1	-0.250321	0.00318532
Int_Mono	PCBP1	0.0980202	0.302068
Int_Mono	PCBP2	0.556867	8.48079e-14
Int_Mono	PCK2	-0.266561	0.00155255
Int_Mono	PRKDC	0.343621	2.49358e-05
Int_Mono	PTBP1	0.0299729	0.780663
Int_Mono	RALY	-0.206462	0.0174288
Int_Mono	RAVER1	-0.076572	0.43371
Int_Mono	RBM12	0.0753747	0.441724
Int_Mono	RBM14	-0.168159	0.0587765
Int_Mono	RBM15	-0.0714539	0.468931
Int_Mono	RBMX	-0.195978	0.0249022
Int_Mono	RNF20	0.0166108	0.881488
Int_Mono	RNF40	-0.431263	4.33945e-08
Int_Mono	SAFB2	0.0121029	0.914853
Int_Mono	SFPQ	0.121895	0.187667
Int_Mono	SPEN	-0.0674319	0.497219
Int_Mono	SRRT	-0.0897378	0.349865
Int_Mono	SRSF1	0.00283932	0.980695
Int_Mono	SRSF2	0.201485	0.0206927
Int_Mono	SRSF3	0.183523	0.0371578
Int_Mono	SYNCRIP	0.0758256	0.438729
Int_Mono	TRIM28	0.0807151	0.406458
Int_Mono	TTN	-0.079276	0.415785
Int_Mono	WAC	0.0135074	0.904503
Int_Mono	WTAP	-0.102336	0.278747
Int_Mono	XIST	0.40302	4.16399e-07
Int_Mono	XPO1	-0.149383	0.0979465
Int_Mono	XRCC5	-0.140392	0.122638
Int_Mono	XRCC6	-0.159252	0.0753977
NC_Mono	ALYREF	0.00182901	0.987656
NC_Mono	ATP5B	0.00760165	0.946903
NC_Mono	CCAR2	-0.106699	0.254827
NC_Mono	CELF2	-0.198278	0.0226389
NC_Mono	CIZ1	-0.179504	0.0414212
NC_Mono	DDX1	-0.24316	0.00418387
NC_Mono	DDX17	0.153976	0.0858746
NC_Mono	DDX39A	-0.0162803	0.883471
NC_Mono	DDX5	-0.154238	0.0852979
NC_Mono	DHX9	0.137335	0.130843
NC_Mono	EIF4A3	-0.18746	0.0323004
NC_Mono	ELAVL1	-0.0359351	0.733933
NC_Mono	FUBP1	-0.00177681	0.987974
NC_Mono	FUS	0.0626011	0.530693
NC_Mono	HNRNPA0	0.273411	0.00109016
NC_Mono	HNRNPA1	0.411152	2.04524e-07
NC_Mono	HNRNPA2B1	0.100151	0.288886
NC_Mono	HNRNPA3	0.212865	0.0135999
NC_Mono	HNRNPAB	0.214029	0.0130352
NC_Mono	HNRNPC	-0.23963	0.00484074
NC_Mono	HNRNPD	-0.0496607	0.627836
NC_Mono	HNRNPDL	-0.00419184	0.971197
NC_Mono	HNRNPF	-0.0975966	0.302885
NC_Mono	HNRNPH1	0.206249	0.017204
NC_Mono	HNRNPH3	0.116476	0.209113
NC_Mono	HNRNPK	0.0879378	0.359308
NC_Mono	HNRNPL	0.0245592	0.821745
NC_Mono	HNRNPM	-0.247579	0.00347513
NC_Mono	HNRNPR	-0.302991	0.000245081
NC_Mono	HNRNPU	-0.180454	0.0402251
NC_Mono	HNRNPUL1	0.201042	0.0206092
NC_Mono	HNRNPUL2	0.342212	2.56929e-05
NC_Mono	ILF2	-0.234981	0.0058446
NC_Mono	ILF3	0.309916	0.000168628
NC_Mono	KHDRBS1	0.0579093	0.565601
NC_Mono	KHSRP	0.0964079	0.309513
NC_Mono	KIAA1429	-0.155085	0.0833773
NC_Mono	MATR3	-0.0164652	0.882122
NC_Mono	NCL	0.0211964	0.8471
NC_Mono	NONO	0.0115052	0.918986
NC_Mono	PABPC1	0.227857	0.00773716
NC_Mono	PARP1	-0.137947	0.128958
NC_Mono	PCBP1	0.1682	0.057922
NC_Mono	PCBP2	0.364771	6.00442e-06
NC_Mono	PCK2	-0.216506	0.0119061
NC_Mono	PRKDC	0.250784	0.00303094
NC_Mono	PTBP1	0.0824466	0.393794
NC_Mono	RALY	-0.0388799	0.711088
NC_Mono	RAVER1	-0.116998	0.206774
NC_Mono	RBM12	0.0627621	0.52955
NC_Mono	RBM14	-0.232847	0.00635841
NC_Mono	RBM15	-0.181481	0.0389802
NC_Mono	RBMX	-0.170536	0.0541171
NC_Mono	RNF20	0.0615643	0.538331
NC_Mono	RNF40	-0.381785	1.84894e-06
NC_Mono	SAFB2	-0.0729471	0.457005
NC_Mono	SFPQ	0.0880722	0.358488
NC_Mono	SPEN	-0.0737761	0.451183
NC_Mono	SRRT	0.0331582	0.755477
NC_Mono	SRSF1	0.016841	0.879441
NC_Mono	SRSF2	0.110237	0.237684
NC_Mono	SRSF3	0.109607	0.240678
NC_Mono	SYNCRIP	0.155294	0.0829092
NC_Mono	TRIM28	0.0786488	0.418427
NC_Mono	TTN	-0.255029	0.00252141
NC_Mono	WAC	-0.0341179	0.748146
NC_Mono	WTAP	-0.0919538	0.335187
NC_Mono	XIST	0.277403	0.000900576
NC_Mono	XPO1	-0.0427177	0.681304
NC_Mono	XRCC5	-0.0231848	0.832323
NC_Mono	XRCC6	0.00600687	0.95844
CM_CD8	ALYREF	0.653202	1.59538e-19
CM_CD8	ATP5B	0.613225	1.05849e-16
CM_CD8	CCAR2	0.117094	0.216809
CM_CD8	CELF2	0.135859	0.14445
CM_CD8	CIZ1	0.244959	0.00473557
CM_CD8	DDX1	0.309575	0.00023692
CM_CD8	DDX17	-0.346541	2.94789e-05
CM_CD8	DDX39A	0.455475	9.79295e-09
CM_CD8	DDX5	-0.126455	0.178091
CM_CD8	DHX9	-0.0910419	0.351447
CM_CD8	EIF4A3	0.566196	7.26066e-14
CM_CD8	ELAVL1	0.54098	1.5764e-12
CM_CD8	FUBP1	-0.0850188	0.388267
CM_CD8	FUS	-0.272045	0.00148698
CM_CD8	HNRNPA0	-0.124851	0.184408
CM_CD8	HNRNPA1	0.400721	8.0047e-07
CM_CD8	HNRNPA2B1	0.405473	5.63879e-07
CM_CD8	HNRNPA3	0.100647	0.297216
CM_CD8	HNRNPAB	0.227341	0.00936459
CM_CD8	HNRNPC	0.536969	2.51629e-12
CM_CD8	HNRNPD	0.496011	2.14129e-10
CM_CD8	HNRNPDL	-0.255462	0.0030707
CM_CD8	HNRNPF	0.521894	1.38175e-11
CM_CD8	HNRNPH1	-0.193592	0.0299927
CM_CD8	HNRNPH3	0.0432822	0.683705
CM_CD8	HNRNPK	0.158254	0.0833361
CM_CD8	HNRNPL	0.0749695	0.453421
CM_CD8	HNRNPM	0.391824	1.51603e-06
CM_CD8	HNRNPR	0.537268	2.43181e-12
CM_CD8	HNRNPU	0.25486	0.0031494
CM_CD8	HNRNPUL1	0.420433	1.80566e-07
CM_CD8	HNRNPUL2	0.28552	0.00079381
CM_CD8	ILF2	0.583865	7.0382e-15
CM_CD8	ILF3	-0.118799	0.209346
CM_CD8	KHDRBS1	0.460123	6.48266e-09
CM_CD8	KHSRP	0.340213	4.29797e-05
CM_CD8	KIAA1429	-0.0560391	0.58786
CM_CD8	MATR3	0.18276	0.0418843
CM_CD8	NCL	0.401219	7.71943e-07
CM_CD8	NONO	0.226899	0.00952192
CM_CD8	PABPC1	0.237371	0.00639043
CM_CD8	PARP1	0.475164	1.63741e-09
CM_CD8	PCBP1	0.465274	4.09492e-09
CM_CD8	PCBP2	0.368194	7.56616e-06
CM_CD8	PCK2	0.433427	6.37021e-08
CM_CD8	PRKDC	-0.0931625	0.339072
CM_CD8	PTBP1	0.267594	0.00181537
CM_CD8	RALY	0.547938	6.89863e-13
CM_CD8	RAVER1	0.243114	0.00509814
CM_CD8	RBM12	-0.0662696	0.513883
CM_CD8	RBM14	0.142247	0.124427
CM_CD8	RBM15	-0.14127	0.12738
CM_CD8	RBMX	-0.130459	0.163092
CM_CD8	RNF20	0.105741	0.270495
CM_CD8	RNF40	-0.0318543	0.770406
CM_CD8	SAFB2	-0.125659	0.181226
CM_CD8	SFPQ	0.279684	0.00104606
CM_CD8	SPEN	-0.430386	8.13476e-08
CM_CD8	SRRT	0.160518	0.078494
CM_CD8	SRSF1	0.022548	0.840436
CM_CD8	SRSF2	-0.126346	0.178518
CM_CD8	SRSF3	0.417682	2.23395e-07
CM_CD8	SYNCRIP	0.490341	3.78157e-10
CM_CD8	TRIM28	0.344601	3.30953e-05
CM_CD8	TTN	-0.0769923	0.4398
CM_CD8	WAC	0.286236	0.000767065
CM_CD8	WTAP	0.408449	4.51048e-07
CM_CD8	XIST	-0.251019	0.00369447
CM_CD8	XPO1	0.0608342	0.552831
CM_CD8	XRCC5	0.446368	2.15818e-08
CM_CD8	XRCC6	0.552902	3.78483e-13
EM_CD8	ALYREF	0.519914	1.29237e-12
EM_CD8	ATP5B	0.346791	1.0166e-05
EM_CD8	CCAR2	0.0431516	0.667698
EM_CD8	CELF2	-0.0145924	0.892704
EM_CD8	CIZ1	0.179206	0.0352962
EM_CD8	DDX1	0.0524668	0.594167
EM_CD8	DDX17	-0.157823	0.067823
EM_CD8	DDX39A	0.392787	3.59507e-07
EM_CD8	DDX5	-0.127471	0.150531
EM_CD8	DHX9	0.0827086	0.375925
EM_CD8	EIF4A3	0.31066	9.76643e-05
EM_CD8	ELAVL1	0.301697	0.000162799
EM_CD8	FUBP1	0.117782	0.188312
EM_CD8	FUS	0.182269	0.0319586
EM_CD8	HNRNPA0	0.0219859	0.836237
EM_CD8	HNRNPA1	0.135099	0.124991
EM_CD8	HNRNPA2B1	0.340483	1.54258e-05
EM_CD8	HNRNPA3	0.201687	0.0163104
EM_CD8	HNRNPAB	0.259808	0.00143525
EM_CD8	HNRNPC	0.233393	0.00469304
EM_CD8	HNRNPD	0.382125	8.21017e-07
EM_CD8	HNRNPDL	-0.247687	0.00251579
EM_CD8	HNRNPF	0.341638	1.43075e-05
EM_CD8	HNRNPH1	-0.00692249	0.950212
EM_CD8	HNRNPH3	0.0859472	0.355325
EM_CD8	HNRNPK	0.247052	0.00258877
EM_CD8	HNRNPL	0.153377	0.0769749
EM_CD8	HNRNPM	0.246753	0.00262393
EM_CD8	HNRNPR	0.297637	0.00020435
EM_CD8	HNRNPU	0.237738	0.00389717
EM_CD8	HNRNPUL1	0.304967	0.000135199
EM_CD8	HNRNPUL2	0.105038	0.247171
EM_CD8	ILF2	0.242645	0.00314849
EM_CD8	ILF3	0.14136	0.106513
EM_CD8	KHDRBS1	0.296171	0.000221716
EM_CD8	KHSRP	0.283213	0.000445207
EM_CD8	KIAA1429	-0.0564237	0.563662
EM_CD8	MATR3	0.0727814	0.442668
EM_CD8	NCL	0.243971	0.00296924
EM_CD8	NONO	0.146018	0.0942056
EM_CD8	PABPC1	-0.12683	0.152802
EM_CD8	PARP1	0.198671	0.0181862
EM_CD8	PCBP1	0.364707	2.95145e-06
EM_CD8	PCBP2	0.119083	0.182901
EM_CD8	PCK2	0.450036	2.4758e-09
EM_CD8	PRKDC	-0.0365358	0.720609
EM_CD8	PTBP1	0.262572	0.00125697
EM_CD8	RALY	0.436328	8.90254e-09
EM_CD8	RAVER1	0.288825	0.000330753
EM_CD8	RBM12	0.0545143	0.578332
EM_CD8	RBM14	0.14698	0.0917863
EM_CD8	RBM15	0.105218	0.24629
EM_CD8	RBMX	-0.108592	0.22968
EM_CD8	RNF20	0.0870988	0.348081
EM_CD8	RNF40	-0.0765585	0.416659
EM_CD8	SAFB2	-0.195036	0.0206843
EM_CD8	SFPQ	0.295098	0.00023515
EM_CD8	SPEN	-0.2098	0.0120746
EM_CD8	SRRT	0.314097	7.98259e-05
EM_CD8	SRSF1	0.012647	0.907641
EM_CD8	SRSF2	0.0749158	0.427847
EM_CD8	SRSF3	0.228134	0.00584464
EM_CD8	SYNCRIP	0.333715	2.38919e-05
EM_CD8	TRIM28	0.108182	0.231658
EM_CD8	TTN	0.125533	0.157557
EM_CD8	WAC	0.148838	0.0872579
EM_CD8	WTAP	0.154429	0.0747144
EM_CD8	XIST	-0.0653461	0.496345
EM_CD8	XPO1	0.111165	0.217625
EM_CD8	XRCC5	0.269269	0.000906952
EM_CD8	XRCC6	0.304095	0.000142115
Naive_CD8	ALYREF	0.406796	1.16188e-07
Naive_CD8	ATP5B	0.429484	1.65165e-08
Naive_CD8	CCAR2	0.100253	0.271999
Naive_CD8	CELF2	-0.047549	0.632827
Naive_CD8	CIZ1	0.325171	4.08067e-05
Naive_CD8	DDX1	0.101672	0.264455
Naive_CD8	DDX17	-0.223435	0.00707546
Naive_CD8	DDX39A	0.223692	0.00700322
Naive_CD8	DDX5	0.148862	0.0872031
Naive_CD8	DHX9	-0.0130309	0.904775
Naive_CD8	EIF4A3	0.312488	8.7758e-05
Naive_CD8	ELAVL1	0.381013	8.92698e-07
Naive_CD8	FUBP1	-0.0457574	0.646894
Naive_CD8	FUS	-0.0587699	0.545609
Naive_CD8	HNRNPA0	-0.0245242	0.816278
Naive_CD8	HNRNPA1	0.140733	0.108255
Naive_CD8	HNRNPA2B1	0.146655	0.0926128
Naive_CD8	HNRNPA3	0.091821	0.319544
Naive_CD8	HNRNPAB	0.202142	0.0160415
Naive_CD8	HNRNPC	0.393533	3.38769e-07
Naive_CD8	HNRNPD	0.240068	0.00352358
Naive_CD8	HNRNPDL	-0.0566454	0.561922
Naive_CD8	HNRNPF	0.454331	1.63814e-09
Naive_CD8	HNRNPH1	-0.127664	0.14986
Naive_CD8	HNRNPH3	0.210903	0.011581
Naive_CD8	HNRNPK	0.212981	0.0106872
Naive_CD8	HNRNPL	-0.00403766	0.971379
Naive_CD8	HNRNPM	0.241939	0.00324811
Naive_CD8	HNRNPR	0.32712	3.61607e-05
Naive_CD8	HNRNPU	0.13898	0.113261
Naive_CD8	HNRNPUL1	0.259864	0.0014312
Naive_CD8	HNRNPUL2	0.198097	0.0185586
Naive_CD8	ILF2	0.332332	2.60607e-05
Naive_CD8	ILF3	-0.120826	0.175744
Naive_CD8	KHDRBS1	0.250489	0.00221544
Naive_CD8	KHSRP	0.191521	0.0233837
Naive_CD8	KIAA1429	-0.0735599	0.437291
Naive_CD8	MATR3	0.231519	0.00507753
Naive_CD8	NCL	0.359254	4.34281e-06
Naive_CD8	NONO	0.154983	0.0735596
Naive_CD8	PABPC1	0.153958	0.0757193
Naive_CD8	PARP1	0.312665	8.68738e-05
Naive_CD8	PCBP1	0.304497	0.000138903
Naive_CD8	PCBP2	0.108123	0.231971
Naive_CD8	PCK2	0.387555	5.41652e-07
Naive_CD8	PRKDC	-0.12158	0.17277
Naive_CD8	PTBP1	0.0685542	0.472989
Naive_CD8	RALY	0.362146	3.54342e-06
Naive_CD8	RAVER1	0.179718	0.0347112
Naive_CD8	RBM12	0.0756631	0.422761
Naive_CD8	RBM14	0.0227077	0.830603
Naive_CD8	RBM15	-0.13147	0.136738
Naive_CD8	RBMX	-0.0110658	0.919686
Naive_CD8	RNF20	0.30449	0.000138955
Naive_CD8	RNF40	0.0705695	0.458427
Naive_CD8	SAFB2	-0.059427	0.540609
Naive_CD8	SFPQ	-0.0210403	0.84347
Naive_CD8	SPEN	-0.0924626	0.315712
Naive_CD8	SRRT	0.14394	0.0995504
Naive_CD8	SRSF1	-0.0827735	0.375503
Naive_CD8	SRSF2	-0.0314504	0.761205
Naive_CD8	SRSF3	0.186342	0.0278947
Naive_CD8	SYNCRIP	0.374446	1.45741e-06
Naive_CD8	TRIM28	0.0994803	0.276165
Naive_CD8	TTN	-0.335422	2.14176e-05
Naive_CD8	WAC	0.296973	0.000212058
Naive_CD8	WTAP	0.24967	0.00229896
Naive_CD8	XIST	-0.138715	0.114008
Naive_CD8	XPO1	0.0880203	0.342422
Naive_CD8	XRCC5	0.358068	4.7134e-06
Naive_CD8	XRCC6	0.376445	1.25872e-06
TEMRA_CD8	ALYREF	0.400664	1.77785e-07
TEMRA_CD8	ATP5B	0.146036	0.0931906
TEMRA_CD8	CCAR2	-0.0581704	0.549054
TEMRA_CD8	CELF2	-0.1211	0.173395
TEMRA_CD8	CIZ1	0.0801672	0.391173
TEMRA_CD8	DDX1	-0.082776	0.374028
TEMRA_CD8	DDX17	-0.111653	0.213985
TEMRA_CD8	DDX39A	0.12507	0.158042
TEMRA_CD8	DDX5	-0.181448	0.03232
TEMRA_CD8	DHX9	0.0198298	0.852266
TEMRA_CD8	EIF4A3	0.104726	0.247335
TEMRA_CD8	ELAVL1	0.169167	0.0477645
TEMRA_CD8	FUBP1	-0.00669321	0.951868
TEMRA_CD8	FUS	0.0651272	0.496653
TEMRA_CD8	HNRNPA0	0.063184	0.511219
TEMRA_CD8	HNRNPA1	0.274547	0.000671489
TEMRA_CD8	HNRNPA2B1	0.124096	0.161692
TEMRA_CD8	HNRNPA3	0.0918879	0.317677
TEMRA_CD8	HNRNPAB	0.230911	0.00507875
TEMRA_CD8	HNRNPC	0.0770698	0.411884
TEMRA_CD8	HNRNPD	0.129266	0.143061
TEMRA_CD8	HNRNPDL	-0.122532	0.167721
TEMRA_CD8	HNRNPF	0.0872072	0.345999
TEMRA_CD8	HNRNPH1	0.0804559	0.389286
TEMRA_CD8	HNRNPH3	0.0169633	0.874305
TEMRA_CD8	HNRNPK	0.11381	0.204128
TEMRA_CD8	HNRNPL	0.0931799	0.310128
TEMRA_CD8	HNRNPM	0.165261	0.0537945
TEMRA_CD8	HNRNPR	0.11156	0.214417
TEMRA_CD8	HNRNPU	0.0140176	0.896893
TEMRA_CD8	HNRNPUL1	0.31273	8.25719e-05
TEMRA_CD8	HNRNPUL2	0.0793831	0.39636
TEMRA_CD8	ILF2	0.0662667	0.488392
TEMRA_CD8	ILF3	0.112545	0.209857
TEMRA_CD8	KHDRBS1	0.157306	0.0680203
TEMRA_CD8	KHSRP	0.274223	0.000682654
TEMRA_CD8	KIAA1429	-0.0873986	0.344809
TEMRA_CD8	MATR3	0.0173829	0.87112
TEMRA_CD8	NCL	0.161219	0.0606941
TEMRA_CD8	NONO	-0.0192481	0.85683
TEMRA_CD8	PABPC1	0.136873	0.118397
TEMRA_CD8	PARP1	0.0574054	0.554895
TEMRA_CD8	PCBP1	0.288168	0.000329277
TEMRA_CD8	PCBP2	0.252704	0.00194168
TEMRA_CD8	PCK2	0.188021	0.0259195
TEMRA_CD8	PRKDC	-0.0868924	0.34793
TEMRA_CD8	PTBP1	0.177147	0.0371625
TEMRA_CD8	RALY	0.182751	0.0309582
TEMRA_CD8	RAVER1	0.135006	0.124144
TEMRA_CD8	RBM12	0.0025282	0.982287
TEMRA_CD8	RBM14	-0.0870593	0.346917
TEMRA_CD8	RBM15	-0.0978734	0.283574
TEMRA_CD8	RBMX	-0.113007	0.207726
TEMRA_CD8	RNF20	0.0310959	0.763346
TEMRA_CD8	RNF40	-0.09081	0.324112
TEMRA_CD8	SAFB2	-0.169308	0.0475564
TEMRA_CD8	SFPQ	0.186124	0.0276418
TEMRA_CD8	SPEN	-0.144522	0.0970171
TEMRA_CD8	SRRT	0.15625	0.070112
TEMRA_CD8	SRSF1	-0.196245	0.0194667
TEMRA_CD8	SRSF2	-0.0960899	0.293482
TEMRA_CD8	SRSF3	0.16297	0.0576385
TEMRA_CD8	SYNCRIP	0.219361	0.00813824
TEMRA_CD8	TRIM28	0.111746	0.213566
TEMRA_CD8	TTN	-0.0310424	0.763764
TEMRA_CD8	WAC	0.0712164	0.45239
TEMRA_CD8	WTAP	-0.00542638	0.961177
TEMRA_CD8	XIST	0.0515088	0.600606
TEMRA_CD8	XPO1	0.00981346	0.928863
TEMRA_CD8	XRCC5	0.120329	0.176459
TEMRA_CD8	XRCC6	0.176778	0.0376122
Fr._III_T	ALYREF	0.500808	8.83647e-11
Fr._III_T	ATP5B	0.348087	2.2513e-05
Fr._III_T	CCAR2	0.207082	0.0181326
Fr._III_T	CELF2	0.0402075	0.704415
Fr._III_T	CIZ1	0.297052	0.000397333
Fr._III_T	DDX1	0.129507	0.162406
Fr._III_T	DDX17	-0.121948	0.191704
Fr._III_T	DDX39A	0.31174	0.000183796
Fr._III_T	DDX5	0.0114639	0.920238
Fr._III_T	DHX9	-0.0610203	0.547587
Fr._III_T	EIF4A3	0.356095	1.36305e-05
Fr._III_T	ELAVL1	0.356902	1.29466e-05
Fr._III_T	FUBP1	0.0298681	0.783426
Fr._III_T	FUS	-0.0357305	0.738659
Fr._III_T	HNRNPA0	0.080347	0.413311
Fr._III_T	HNRNPA1	0.146279	0.109385
Fr._III_T	HNRNPA2B1	0.16635	0.064413
Fr._III_T	HNRNPA3	0.0977594	0.308159
Fr._III_T	HNRNPAB	0.155676	0.0860231
Fr._III_T	HNRNPC	0.318682	0.00012578
Fr._III_T	HNRNPD	0.190968	0.0309252
Fr._III_T	HNRNPDL	-0.051997	0.61458
Fr._III_T	HNRNPF	0.272778	0.00129305
Fr._III_T	HNRNPH1	-0.0100459	0.930447
Fr._III_T	HNRNPH3	0.112058	0.235032
Fr._III_T	HNRNPK	0.136245	0.139316
Fr._III_T	HNRNPL	0.0451191	0.666788
Fr._III_T	HNRNPM	0.312492	0.0001765
Fr._III_T	HNRNPR	0.309024	0.000212595
Fr._III_T	HNRNPU	0.0797303	0.417286
Fr._III_T	HNRNPUL1	0.403512	5.11347e-07
Fr._III_T	HNRNPUL2	0.216313	0.0131003
Fr._III_T	ILF2	0.28681	0.000663086
Fr._III_T	ILF3	-0.0326995	0.761992
Fr._III_T	KHDRBS1	0.167017	0.0632158
Fr._III_T	KHSRP	0.319218	0.000122158
Fr._III_T	KIAA1429	-0.0202436	0.855977
Fr._III_T	MATR3	0.0784444	0.425666
Fr._III_T	NCL	0.167193	0.0628976
Fr._III_T	NONO	0.157583	0.081812
Fr._III_T	PABPC1	0.294844	0.000444375
Fr._III_T	PARP1	0.254033	0.00297482
Fr._III_T	PCBP1	0.37135	5.02441e-06
Fr._III_T	PCBP2	0.134782	0.144114
Fr._III_T	PCK2	0.168238	0.0610852
Fr._III_T	PRKDC	-0.0668645	0.505429
Fr._III_T	PTBP1	0.224053	0.00984916
Fr._III_T	RALY	0.392509	1.15214e-06
Fr._III_T	RAVER1	0.290533	0.000552269
Fr._III_T	RBM12	-0.0361898	0.735157
Fr._III_T	RBM14	0.237032	0.00598366
Fr._III_T	RBM15	0.0311623	0.77366
Fr._III_T	RBMX	0.00743762	0.948677
Fr._III_T	RNF20	0.0458986	0.660827
Fr._III_T	RNF40	0.137048	0.136736
Fr._III_T	SAFB2	-0.0153947	0.891409
Fr._III_T	SFPQ	0.0478388	0.645933
Fr._III_T	SPEN	-0.252549	0.00316927
Fr._III_T	SRRT	0.209337	0.0167667
Fr._III_T	SRSF1	0.0477913	0.646303
Fr._III_T	SRSF2	-0.0963689	0.315902
Fr._III_T	SRSF3	0.189131	0.0327678
Fr._III_T	SYNCRIP	0.177821	0.0462924
Fr._III_T	TRIM28	0.256879	0.00263367
Fr._III_T	TTN	-0.141678	0.122412
Fr._III_T	WAC	0.145733	0.110877
Fr._III_T	WTAP	0.254163	0.00295865
Fr._III_T	XIST	-0.20883	0.0170598
Fr._III_T	XPO1	0.0292597	0.78821
Fr._III_T	XRCC5	0.26557	0.00179575
Fr._III_T	XRCC6	0.341463	3.36886e-05
Fr._II_eTreg	ALYREF	0.415066	1.15513e-07
Fr._II_eTreg	ATP5B	0.290101	0.000425464
Fr._II_eTreg	CCAR2	-0.00299822	0.979362
Fr._II_eTreg	CELF2	-0.186531	0.0316593
Fr._II_eTreg	CIZ1	0.257782	0.00203168
Fr._II_eTreg	DDX1	0.0887348	0.349842
Fr._II_eTreg	DDX17	-0.114411	0.214007
Fr._II_eTreg	DDX39A	0.18673	0.0314576
Fr._II_eTreg	DDX5	-0.0958443	0.308102
Fr._II_eTreg	DHX9	-0.1154	0.209547
Fr._II_eTreg	EIF4A3	0.225837	0.00778228
Fr._II_eTreg	ELAVL1	0.221547	0.00918742
Fr._II_eTreg	FUBP1	-0.193367	0.0252771
Fr._II_eTreg	FUS	-0.172195	0.0494059
Fr._II_eTreg	HNRNPA0	0.0854106	0.370316
Fr._II_eTreg	HNRNPA1	0.269117	0.00120275
Fr._II_eTreg	HNRNPA2B1	0.071031	0.466171
Fr._II_eTreg	HNRNPA3	0.111179	0.228769
Fr._II_eTreg	HNRNPAB	0.160062	0.0701677
Fr._II_eTreg	HNRNPC	0.306872	0.000173923
Fr._II_eTreg	HNRNPD	0.120635	0.187244
Fr._II_eTreg	HNRNPDL	-0.25511	0.00229004
Fr._II_eTreg	HNRNPF	0.203356	0.0179527
Fr._II_eTreg	HNRNPH1	-0.063426	0.520892
Fr._II_eTreg	HNRNPH3	-0.00299221	0.979405
Fr._II_eTreg	HNRNPK	0.114151	0.215166
Fr._II_eTreg	HNRNPL	0.0415392	0.687785
Fr._II_eTreg	HNRNPM	0.16938	0.0537016
Fr._II_eTreg	HNRNPR	0.15301	0.0851702
Fr._II_eTreg	HNRNPU	-0.0297665	0.779672
Fr._II_eTreg	HNRNPUL1	0.312202	0.000129215
Fr._II_eTreg	HNRNPUL2	0.20077	0.0196491
Fr._II_eTreg	ILF2	0.242643	0.00393122
Fr._II_eTreg	ILF3	-0.0732396	0.450623
Fr._II_eTreg	KHDRBS1	0.070365	0.470931
Fr._II_eTreg	KHSRP	0.250645	0.0027891
Fr._II_eTreg	KIAA1429	-0.0925199	0.327333
Fr._II_eTreg	MATR3	-0.0761078	0.431011
Fr._II_eTreg	NCL	0.109133	0.238536
Fr._II_eTreg	NONO	0.0213609	0.844542
Fr._II_eTreg	PABPC1	0.333103	3.80775e-05
Fr._II_eTreg	PARP1	0.173256	0.0478506
Fr._II_eTreg	PCBP1	0.334868	3.41743e-05
Fr._II_eTreg	PCBP2	0.194707	0.0241687
Fr._II_eTreg	PCK2	0.0799831	0.405313
Fr._II_eTreg	PRKDC	-0.132053	0.144389
Fr._II_eTreg	PTBP1	0.0846545	0.375175
Fr._II_eTreg	RALY	0.361675	6.09707e-06
Fr._II_eTreg	RAVER1	0.195317	0.0236726
Fr._II_eTreg	RBM12	-0.165215	0.0606312
Fr._II_eTreg	RBM14	0.119035	0.193877
Fr._II_eTreg	RBM15	-0.0751376	0.437602
Fr._II_eTreg	RBMX	-0.101316	0.278072
Fr._II_eTreg	RNF20	-0.0345371	0.742541
Fr._II_eTreg	RNF40	-0.0240935	0.823786
Fr._II_eTreg	SAFB2	-0.19987	0.0202681
Fr._II_eTreg	SFPQ	-0.012344	0.911892
Fr._II_eTreg	SPEN	-0.264582	0.00148785
Fr._II_eTreg	SRRT	0.110629	0.231344
Fr._II_eTreg	SRSF1	-0.0617619	0.532964
Fr._II_eTreg	SRSF2	-0.255358	0.00226503
Fr._II_eTreg	SRSF3	0.183691	0.0346474
Fr._II_eTreg	SYNCRIP	0.0405092	0.695846
Fr._II_eTreg	TRIM28	0.0929478	0.324798
Fr._II_eTreg	TTN	-0.205202	0.0168138
Fr._II_eTreg	WAC	0.0775653	0.421253
Fr._II_eTreg	WTAP	0.200028	0.0201574
Fr._II_eTreg	XIST	-0.20206	0.0187819
Fr._II_eTreg	XPO1	-0.0650223	0.509305
Fr._II_eTreg	XRCC5	0.100461	0.282673
Fr._II_eTreg	XRCC6	0.279493	0.000727546
Fr._I_nTreg	ALYREF	0.615144	1.88474e-16
Fr._I_nTreg	ATP5B	0.455408	1.50159e-08
Fr._I_nTreg	CCAR2	0.105897	0.276123
Fr._I_nTreg	CELF2	-0.146828	0.116157
Fr._I_nTreg	CIZ1	0.418869	2.88723e-07
Fr._I_nTreg	DDX1	0.214399	0.016342
Fr._I_nTreg	DDX17	-0.210375	0.0187344
Fr._I_nTreg	DDX39A	0.277912	0.00131599
Fr._I_nTreg	DDX5	0.0422047	0.695793
Fr._I_nTreg	DHX9	-0.0446207	0.677519
Fr._I_nTreg	EIF4A3	0.346812	3.66087e-05
Fr._I_nTreg	ELAVL1	0.420572	2.53648e-07
Fr._I_nTreg	FUBP1	-0.0849498	0.395012
Fr._I_nTreg	FUS	-0.12445	0.191897
Fr._I_nTreg	HNRNPA0	-0.031128	0.778712
Fr._I_nTreg	HNRNPA1	0.351341	2.79691e-05
Fr._I_nTreg	HNRNPA2B1	0.0976613	0.319994
Fr._I_nTreg	HNRNPA3	0.0405913	0.707811
Fr._I_nTreg	HNRNPAB	0.0971895	0.322596
Fr._I_nTreg	HNRNPC	0.399353	1.21401e-06
Fr._I_nTreg	HNRNPD	0.272802	0.00165597
Fr._I_nTreg	HNRNPDL	-0.0892576	0.368495
Fr._I_nTreg	HNRNPF	0.39651	1.48025e-06
Fr._I_nTreg	HNRNPH1	-0.114527	0.234449
Fr._I_nTreg	HNRNPH3	0.0671704	0.513181
Fr._I_nTreg	HNRNPK	0.102957	0.29137
Fr._I_nTreg	HNRNPL	0.0489313	0.645307
Fr._I_nTreg	HNRNPM	0.265467	0.00228016
Fr._I_nTreg	HNRNPR	0.361126	1.53816e-05
Fr._I_nTreg	HNRNPU	0.0702305	0.491868
Fr._I_nTreg	HNRNPUL1	0.409213	5.94884e-07
Fr._I_nTreg	HNRNPUL2	0.177491	0.0519478
Fr._I_nTreg	ILF2	0.457457	1.25862e-08
Fr._I_nTreg	ILF3	-0.0183134	0.872845
Fr._I_nTreg	KHDRBS1	0.263561	0.00247523
Fr._I_nTreg	KHSRP	0.137159	0.145512
Fr._I_nTreg	KIAA1429	-0.152364	0.101482
Fr._I_nTreg	MATR3	0.107012	0.270497
Fr._I_nTreg	NCL	0.28671	0.000876722
Fr._I_nTreg	NONO	0.112322	0.244736
Fr._I_nTreg	PABPC1	0.183095	0.0442059
Fr._I_nTreg	PARP1	0.304423	0.000370278
Fr._I_nTreg	PCBP1	0.380366	4.4695e-06
Fr._I_nTreg	PCBP2	0.173429	0.0582725
Fr._I_nTreg	PCK2	0.339304	5.66854e-05
Fr._I_nTreg	PRKDC	-0.1718	0.060961
Fr._I_nTreg	PTBP1	0.159811	0.0840559
Fr._I_nTreg	RALY	0.414059	4.14728e-07
Fr._I_nTreg	RAVER1	0.234313	0.00798253
Fr._I_nTreg	RBM12	-0.0877066	0.377975
Fr._I_nTreg	RBM14	-0.0199162	0.861409
Fr._I_nTreg	RBM15	-0.155998	0.0927062
Fr._I_nTreg	RBMX	-0.0235773	0.83504
Fr._I_nTreg	RNF20	0.119076	0.21431
Fr._I_nTreg	RNF40	0.140796	0.133956
Fr._I_nTreg	SAFB2	-0.0275548	0.805411
Fr._I_nTreg	SFPQ	0.134627	0.153981
Fr._I_nTreg	SPEN	-0.237945	0.0069585
Fr._I_nTreg	SRRT	0.140672	0.134336
Fr._I_nTreg	SRSF1	-0.211319	0.0181474
Fr._I_nTreg	SRSF2	-0.222525	0.0123056
Fr._I_nTreg	SRSF3	0.201294	0.0252524
Fr._I_nTreg	SYNCRIP	0.340282	5.35916e-05
Fr._I_nTreg	TRIM28	0.204017	0.0231242
Fr._I_nTreg	TTN	-0.3213	0.000153674
Fr._I_nTreg	WAC	0.076495	0.449235
Fr._I_nTreg	WTAP	0.271463	0.00175605
Fr._I_nTreg	XIST	-0.142756	0.127995
Fr._I_nTreg	XPO1	-0.0786036	0.435377
Fr._I_nTreg	XRCC5	0.347662	3.47955e-05
Fr._I_nTreg	XRCC6	0.468551	4.75546e-09
Mem_CD4	ALYREF	0.523582	8.25448e-13
Mem_CD4	ATP5B	0.398798	2.23437e-07
Mem_CD4	CCAR2	0.125074	0.15924
Mem_CD4	CELF2	0.010633	0.923031
Mem_CD4	CIZ1	0.152682	0.0784692
Mem_CD4	DDX1	0.154278	0.0750341
Mem_CD4	DDX17	-0.147436	0.0906571
Mem_CD4	DDX39A	0.318605	6.09094e-05
Mem_CD4	DDX5	-0.013109	0.90419
Mem_CD4	DHX9	-0.0120799	0.911873
Mem_CD4	EIF4A3	0.305624	0.000130244
Mem_CD4	ELAVL1	0.408035	1.04806e-07
Mem_CD4	FUBP1	0.0925188	0.315398
Mem_CD4	FUS	0.0441155	0.660022
Mem_CD4	HNRNPA0	0.0072766	0.947631
Mem_CD4	HNRNPA1	0.169859	0.0474083
Mem_CD4	HNRNPA2B1	0.290259	0.000305904
Mem_CD4	HNRNPA3	0.118483	0.185398
Mem_CD4	HNRNPAB	0.262593	0.00125563
Mem_CD4	HNRNPC	0.335645	2.11112e-05
Mem_CD4	HNRNPD	0.352061	7.12711e-06
Mem_CD4	HNRNPDL	-0.103231	0.256301
Mem_CD4	HNRNPF	0.329115	3.19179e-05
Mem_CD4	HNRNPH1	-0.0347573	0.734765
Mem_CD4	HNRNPH3	0.0931114	0.312
Mem_CD4	HNRNPK	0.208404	0.0127272
Mem_CD4	HNRNPL	0.160095	0.0635081
Mem_CD4	HNRNPM	0.326663	3.72037e-05
Mem_CD4	HNRNPR	0.427469	1.97673e-08
Mem_CD4	HNRNPU	0.134038	0.128371
Mem_CD4	HNRNPUL1	0.295854	0.000225705
Mem_CD4	HNRNPUL2	0.22544	0.00652336
Mem_CD4	ILF2	0.347975	9.39086e-06
Mem_CD4	ILF3	0.0775335	0.410158
Mem_CD4	KHDRBS1	0.267684	0.000980507
Mem_CD4	KHSRP	0.334111	2.32937e-05
Mem_CD4	KIAA1429	-0.103789	0.25345
Mem_CD4	MATR3	0.147751	0.0898821
Mem_CD4	NCL	0.293941	0.000250388
Mem_CD4	NONO	0.177884	0.036845
Mem_CD4	PABPC1	0.0961316	0.294663
Mem_CD4	PARP1	0.348905	8.82286e-06
Mem_CD4	PCBP1	0.366253	2.64604e-06
Mem_CD4	PCBP2	0.119906	0.17949
Mem_CD4	PCK2	0.365003	2.89052e-06
Mem_CD4	PRKDC	-0.0973905	0.28765
Mem_CD4	PTBP1	0.230138	0.00538122
Mem_CD4	RALY	0.383647	7.3187e-07
Mem_CD4	RAVER1	0.212637	0.010828
Mem_CD4	RBM12	-0.024243	0.818487
Mem_CD4	RBM14	0.0326389	0.751833
Mem_CD4	RBM15	-0.00662072	0.952502
Mem_CD4	RBMX	-0.00576444	0.958876
Mem_CD4	RNF20	0.169549	0.0478583
Mem_CD4	RNF40	0.153026	0.0777236
Mem_CD4	SAFB2	-0.0591827	0.542468
Mem_CD4	SFPQ	0.22187	0.00753397
Mem_CD4	SPEN	-0.216968	0.00914914
Mem_CD4	SRRT	0.256313	0.00169292
Mem_CD4	SRSF1	-0.0161292	0.881025
Mem_CD4	SRSF2	-0.0581403	0.550453
Mem_CD4	SRSF3	0.2151	0.00983976
Mem_CD4	SYNCRIP	0.323801	4.44054e-05
Mem_CD4	TRIM28	0.113364	0.207472
Mem_CD4	TTN	-0.093701	0.308523
Mem_CD4	WAC	0.265179	0.00110868
Mem_CD4	WTAP	0.275036	0.000678903
Mem_CD4	XIST	-0.201096	0.0166629
Mem_CD4	XPO1	0.1312	0.137643
Mem_CD4	XRCC5	0.310089	0.000100893
Mem_CD4	XRCC6	0.346754	1.01918e-05
Naive_CD4	ALYREF	0.526979	5.45849e-13
Naive_CD4	ATP5B	0.479697	1.24394e-10
Naive_CD4	CCAR2	0.2369	0.00404136
Naive_CD4	CELF2	-0.0456568	0.647714
Naive_CD4	CIZ1	0.336081	2.05289e-05
Naive_CD4	DDX1	0.271023	0.00083123
Naive_CD4	DDX17	-0.18763	0.0267177
Naive_CD4	DDX39A	0.233733	0.00462522
Naive_CD4	DDX5	0.15739	0.0686698
Naive_CD4	DHX9	0.090283	0.328807
Naive_CD4	EIF4A3	0.390886	4.17432e-07
Naive_CD4	ELAVL1	0.454282	1.64582e-09
Naive_CD4	FUBP1	0.183832	0.0303448
Naive_CD4	FUS	0.0162625	0.879993
Naive_CD4	HNRNPA0	-0.0333331	0.746263
Naive_CD4	HNRNPA1	0.264773	0.00113062
Naive_CD4	HNRNPA2B1	0.217938	0.00880639
Naive_CD4	HNRNPA3	0.100478	0.270811
Naive_CD4	HNRNPAB	0.217311	0.00902783
Naive_CD4	HNRNPC	0.456144	1.3713e-09
Naive_CD4	HNRNPD	0.382496	7.98534e-07
Naive_CD4	HNRNPDL	-0.0217789	0.837841
Naive_CD4	HNRNPF	0.470838	3.14595e-10
Naive_CD4	HNRNPH1	-0.097894	0.284867
Naive_CD4	HNRNPH3	0.175041	0.0403516
Naive_CD4	HNRNPK	0.249415	0.00232548
Naive_CD4	HNRNPL	0.0706088	0.458141
Naive_CD4	HNRNPM	0.374993	1.40111e-06
Naive_CD4	HNRNPR	0.44578	3.72125e-09
Naive_CD4	HNRNPU	0.235383	0.00431272
Naive_CD4	HNRNPUL1	0.272859	0.000758107
Naive_CD4	HNRNPUL2	0.0332474	0.746938
Naive_CD4	ILF2	0.436874	8.47345e-09
Naive_CD4	ILF3	-0.0581353	0.550494
Naive_CD4	KHDRBS1	0.330165	2.98994e-05
Naive_CD4	KHSRP	0.229913	0.00543138
Naive_CD4	KIAA1429	-0.00996387	0.927925
Naive_CD4	MATR3	0.285906	0.000386515
Naive_CD4	NCL	0.397984	2.38382e-07
Naive_CD4	NONO	0.23713	0.00400083
Naive_CD4	PABPC1	0.197837	0.0187362
Naive_CD4	PARP1	0.410113	8.80247e-08
Naive_CD4	PCBP1	0.315138	7.49715e-05
Naive_CD4	PCBP2	0.123216	0.166301
Naive_CD4	PCK2	0.367711	2.38386e-06
Naive_CD4	PRKDC	-0.0991789	0.27782
Naive_CD4	PTBP1	0.144789	0.0973197
Naive_CD4	RALY	0.390093	4.44185e-07
Naive_CD4	RAVER1	0.163417	0.0576083
Naive_CD4	RBM12	0.102957	0.25772
Naive_CD4	RBM14	0.14159	0.105875
Naive_CD4	RBM15	-0.079749	0.395354
Naive_CD4	RBMX	0.100174	0.272422
Naive_CD4	RNF20	0.329025	3.20935e-05
Naive_CD4	RNF40	0.157301	0.0688356
Naive_CD4	SAFB2	-0.00230721	0.983891
Naive_CD4	SFPQ	0.0834956	0.370736
Naive_CD4	SPEN	-0.065053	0.498512
Naive_CD4	SRRT	0.186967	0.0273151
Naive_CD4	SRSF1	-0.0205828	0.846928
Naive_CD4	SRSF2	-0.0988689	0.279509
Naive_CD4	SRSF3	0.20239	0.015895
Naive_CD4	SYNCRIP	0.421487	3.34796e-08
Naive_CD4	TRIM28	0.178353	0.036291
Naive_CD4	TTN	-0.370733	1.91137e-06
Naive_CD4	WAC	0.252873	0.00198595
Naive_CD4	WTAP	0.373986	1.50649e-06
Naive_CD4	XIST	-0.202032	0.0161062
Naive_CD4	XPO1	0.111142	0.217736
Naive_CD4	XRCC5	0.423313	2.85119e-08
Naive_CD4	XRCC6	0.444432	4.22138e-09
Tfh	ALYREF	0.529225	4.77374e-13
Tfh	ATP5B	0.396216	2.96122e-07
Tfh	CCAR2	0.0636505	0.510293
Tfh	CELF2	0.0642553	0.505736
Tfh	CIZ1	0.158584	0.0671659
Tfh	DDX1	0.151373	0.0823008
Tfh	DDX17	-0.138602	0.115412
Tfh	DDX39A	0.225669	0.00662221
Tfh	DDX5	0.0449778	0.654118
Tfh	DHX9	-0.150968	0.0832183
Tfh	EIF4A3	0.303493	0.000153617
Tfh	ELAVL1	0.345944	1.14012e-05
Tfh	FUBP1	0.0606503	0.532492
Tfh	FUS	-0.0692248	0.469521
Tfh	HNRNPA0	-0.0598784	0.538378
Tfh	HNRNPA1	0.113908	0.206372
Tfh	HNRNPA2B1	0.246321	0.00275245
Tfh	HNRNPA3	0.0348214	0.734986
Tfh	HNRNPAB	0.185869	0.0288177
Tfh	HNRNPC	0.346673	1.08581e-05
Tfh	HNRNPD	0.259327	0.00151525
Tfh	HNRNPDL	-0.164925	0.0557956
Tfh	HNRNPF	0.314544	8.15152e-05
Tfh	HNRNPH1	-0.0967177	0.292837
Tfh	HNRNPH3	0.0762574	0.420103
Tfh	HNRNPK	0.209162	0.0126277
Tfh	HNRNPL	0.046251	0.643991
Tfh	HNRNPM	0.24508	0.00290844
Tfh	HNRNPR	0.381767	9.05821e-07
Tfh	HNRNPU	0.0651194	0.499313
Tfh	HNRNPUL1	0.233907	0.00471223
Tfh	HNRNPUL2	0.105215	0.247682
Tfh	ILF2	0.350407	8.46029e-06
Tfh	ILF3	-0.138199	0.116603
Tfh	KHDRBS1	0.15356	0.0774579
Tfh	KHSRP	0.13464	0.127582
Tfh	KIAA1429	-0.0737907	0.437069
Tfh	MATR3	0.103243	0.25766
Tfh	NCL	0.225756	0.00659841
Tfh	NONO	0.0750527	0.428287
Tfh	PABPC1	0.101041	0.269211
Tfh	PARP1	0.365257	3.03057e-06
Tfh	PCBP1	0.21381	0.0105779
Tfh	PCBP2	-0.0377185	0.7119
Tfh	PCK2	0.256398	0.00173877
Tfh	PRKDC	-0.154843	0.074708
Tfh	PTBP1	0.0234015	0.82562
Tfh	RALY	0.333478	2.55871e-05
Tfh	RAVER1	0.143271	0.102302
Tfh	RBM12	-0.0353282	0.730866
Tfh	RBM14	0.028633	0.784138
Tfh	RBM15	-0.0986269	0.282298
Tfh	RBMX	0.0395032	0.697814
Tfh	RNF20	0.110519	0.222006
Tfh	RNF40	0.0489933	0.622512
Tfh	SAFB2	-0.0184631	0.86359
Tfh	SFPQ	0.018016	0.866955
Tfh	SPEN	-0.157987	0.0683255
Tfh	SRRT	0.121505	0.174362
Tfh	SRSF1	-0.0715854	0.452486
Tfh	SRSF2	-0.107929	0.234263
Tfh	SRSF3	0.14529	0.0970204
Tfh	SYNCRIP	0.278851	0.00057986
Tfh	TRIM28	-0.0377257	0.71186
Tfh	TTN	-0.209552	0.0124486
Tfh	WAC	0.108431	0.231872
Tfh	WTAP	0.286455	0.000390303
Tfh	XIST	-0.263596	0.00123616
Tfh	XPO1	0.0245456	0.816626
Tfh	XRCC5	0.259058	0.00153488
Tfh	XRCC6	0.302041	0.000166815
Th17	ALYREF	0.489414	3.84674e-11
Th17	ATP5B	0.460746	7.81269e-10
Th17	CCAR2	0.135508	0.122563
Th17	CELF2	0.057737	0.552366
Th17	CIZ1	0.301226	0.000160066
Th17	DDX1	0.260315	0.00135669
Th17	DDX17	-0.0765071	0.415641
Th17	DDX39A	0.388974	4.49977e-07
Th17	DDX5	0.139685	0.110181
Th17	DHX9	-0.0919433	0.31733
Th17	EIF4A3	0.390345	4.04017e-07
Th17	ELAVL1	0.431937	1.20677e-08
Th17	FUBP1	0.0815454	0.38203
Th17	FUS	0.0655047	0.493932
Th17	HNRNPA0	-0.0316003	0.75938
Th17	HNRNPA1	0.284799	0.000394156
Th17	HNRNPA2B1	0.3067	0.000117224
Th17	HNRNPA3	0.105741	0.242257
Th17	HNRNPAB	0.105716	0.242384
Th17	HNRNPC	0.392283	3.46555e-07
Th17	HNRNPD	0.302035	0.000152853
Th17	HNRNPDL	0.0659505	0.490684
Th17	HNRNPF	0.336867	1.84578e-05
Th17	HNRNPH1	-0.0116313	0.91522
Th17	HNRNPH3	0.0992245	0.276122
Th17	HNRNPK	0.197161	0.0188419
Th17	HNRNPL	0.123023	0.165778
Th17	HNRNPM	0.382303	7.54559e-07
Th17	HNRNPR	0.410943	7.55289e-08
Th17	HNRNPU	0.128101	0.147076
Th17	HNRNPUL1	0.321878	4.75272e-05
Th17	HNRNPUL2	0.183067	0.0306275
Th17	ILF2	0.41225	6.76671e-08
Th17	ILF3	0.0419727	0.67612
Th17	KHDRBS1	0.220741	0.00770417
Th17	KHSRP	0.208545	0.0124049
Th17	KIAA1429	-0.105924	0.241349
Th17	MATR3	0.144592	0.0968377
Th17	NCL	0.309509	9.97338e-05
Th17	NONO	0.176808	0.0375749
Th17	PABPC1	0.363929	2.92395e-06
Th17	PARP1	0.332477	2.44993e-05
Th17	PCBP1	0.405325	1.20883e-07
Th17	PCBP2	0.191607	0.0229165
Th17	PCK2	0.30186	0.000154387
Th17	PRKDC	-0.178841	0.0351743
Th17	PTBP1	0.141921	0.103928
Th17	RALY	0.409443	8.56217e-08
Th17	RAVER1	0.181062	0.0327237
Th17	RBM12	-0.0819743	0.379267
Th17	RBM14	0.167849	0.0497394
Th17	RBM15	-0.0184127	0.863222
Th17	RBMX	0.0925646	0.313694
Th17	RNF20	0.168852	0.0482239
Th17	RNF40	0.137768	0.115698
Th17	SAFB2	0.112428	0.210379
Th17	SFPQ	0.123287	0.164762
Th17	SPEN	-0.132938	0.130748
Th17	SRRT	0.231131	0.00503307
Th17	SRSF1	0.10414	0.250266
Th17	SRSF2	-0.0307717	0.765927
Th17	SRSF3	0.272038	0.000762718
Th17	SYNCRIP	0.307352	0.000112926
Th17	TRIM28	0.106617	0.237947
Th17	TTN	-0.0889084	0.335602
Th17	WAC	0.244374	0.00283563
Th17	WTAP	0.342763	1.25619e-05
Th17	XIST	-0.169885	0.0467278
Th17	XPO1	0.0519456	0.597202
Th17	XRCC5	0.300088	0.000170757
Th17	XRCC6	0.446198	3.23003e-09
Th1	ALYREF	0.69835	3.57675e-25
Th1	ATP5B	0.64904	9.891e-21
Th1	CCAR2	0.300101	0.000211583
Th1	CELF2	0.218139	0.00955917
Th1	CIZ1	0.205535	0.01534
Th1	DDX1	0.333379	3.02313e-05
Th1	DDX17	-0.330503	3.61178e-05
Th1	DDX39A	0.61725	2.76433e-18
Th1	DDX5	-0.222026	0.00821499
Th1	DHX9	0.0489219	0.626137
Th1	EIF4A3	0.598966	5.0822e-17
Th1	ELAVL1	0.615889	3.44399e-18
Th1	FUBP1	0.306284	0.000149999
Th1	FUS	-0.0305175	0.771108
Th1	HNRNPA0	-0.0820877	0.385716
Th1	HNRNPA1	0.372198	2.25632e-06
Th1	HNRNPA2B1	0.559026	1.64065e-14
Th1	HNRNPA3	0.358956	5.69543e-06
Th1	HNRNPAB	0.408766	1.37794e-07
Th1	HNRNPC	0.554106	3.17891e-14
Th1	HNRNPD	0.612958	5.48952e-18
Th1	HNRNPDL	-0.320244	6.7169e-05
Th1	HNRNPF	0.605262	1.86917e-17
Th1	HNRNPH1	-0.108955	0.233547
Th1	HNRNPH3	0.168985	0.0514167
Th1	HNRNPK	0.324557	5.19155e-05
Th1	HNRNPL	0.190516	0.0259332
Th1	HNRNPM	0.499728	2.32724e-11
Th1	HNRNPR	0.590374	1.88957e-16
Th1	HNRNPU	0.348866	1.11995e-05
Th1	HNRNPUL1	0.503137	1.58839e-11
Th1	HNRNPUL2	0.211566	0.0122888
Th1	ILF2	0.585686	3.79856e-16
Th1	ILF3	0.0113975	0.918116
Th1	KHDRBS1	0.440995	8.58502e-09
Th1	KHSRP	0.417906	6.46285e-08
Th1	KIAA1429	-0.0746599	0.435244
Th1	MATR3	0.144186	0.102956
Th1	NCL	0.422195	4.5004e-08
Th1	NONO	0.35004	1.03624e-05
Th1	PABPC1	0.0500087	0.617724
Th1	PARP1	0.570491	3.41432e-15
Th1	PCBP1	0.610288	8.41333e-18
Th1	PCBP2	0.13485	0.130372
Th1	PCK2	0.584592	4.47639e-16
Th1	PRKDC	-0.0347631	0.737648
Th1	PTBP1	0.462116	1.17846e-09
Th1	RALY	0.628921	3.78096e-19
Th1	RAVER1	0.399573	2.87415e-07
Th1	RBM12	0.00466253	0.967231
Th1	RBM14	0.399299	2.93453e-07
Th1	RBM15	0.218276	0.00950942
Th1	RBMX	-0.12615	0.16026
Th1	RNF20	0.106888	0.243684
Th1	RNF40	0.101546	0.270915
Th1	SAFB2	-0.20334	0.0166036
Th1	SFPQ	0.450849	3.47199e-09
Th1	SPEN	-0.423285	4.10022e-08
Th1	SRRT	0.531259	5.85106e-13
Th1	SRSF1	0.311058	0.000114637
Th1	SRSF2	-0.0175326	0.871761
Th1	SRSF3	0.447042	4.9408e-09
Th1	SYNCRIP	0.563813	8.56374e-15
Th1	TRIM28	0.310607	0.000117613
Th1	TTN	-0.183724	0.0324765
Th1	WAC	0.128368	0.152204
Th1	WTAP	0.472356	4.26015e-10
Th1	XIST	-0.345304	1.41516e-05
Th1	XPO1	0.187965	0.0282444
Th1	XRCC5	0.549362	5.95014e-14
Th1	XRCC6	0.606145	1.62843e-17
Th2	ALYREF	0.549771	6.65328e-14
Th2	ATP5B	0.567347	6.27939e-15
Th2	CCAR2	0.140608	0.113967
Th2	CELF2	0.0992432	0.284778
Th2	CIZ1	0.265587	0.00128389
Th2	DDX1	0.323319	5.87918e-05
Th2	DDX17	-0.231308	0.00581236
Th2	DDX39A	0.334533	2.96912e-05
Th2	DDX5	0.160818	0.0661824
Th2	DHX9	-0.0346026	0.739686
Th2	EIF4A3	0.461845	1.34832e-09
Th2	ELAVL1	0.452468	3.30573e-09
Th2	FUBP1	0.0843706	0.37243
Th2	FUS	-0.190595	0.0263179
Th2	HNRNPA0	-0.0920499	0.325568
Th2	HNRNPA1	0.381944	1.19226e-06
Th2	HNRNPA2B1	0.342869	1.75233e-05
Th2	HNRNPA3	0.0782797	0.412187
Th2	HNRNPAB	0.176489	0.0415129
Th2	HNRNPC	0.486792	1.07669e-10
Th2	HNRNPD	0.467004	8.13029e-10
Th2	HNRNPDL	0.0142774	0.896639
Th2	HNRNPF	0.500694	2.38686e-11
Th2	HNRNPH1	-0.0863833	0.359879
Th2	HNRNPH3	0.148448	0.0930749
Th2	HNRNPK	0.222291	0.00832403
Th2	HNRNPL	-0.00475051	0.966714
Th2	HNRNPM	0.401209	2.73409e-07
Th2	HNRNPR	0.541245	1.97383e-13
Th2	HNRNPU	0.24169	0.00376633
Th2	HNRNPUL1	0.366745	3.54526e-06
Th2	HNRNPUL2	0.236898	0.00461383
Th2	ILF2	0.490704	7.09204e-11
Th2	ILF3	-0.135303	0.130095
Th2	KHDRBS1	0.323331	5.87506e-05
Th2	KHSRP	0.212265	0.0122279
Th2	KIAA1429	-0.0965151	0.299863
Th2	MATR3	0.252989	0.00229765
Th2	NCL	0.363885	4.32737e-06
Th2	NONO	0.218373	0.00968943
Th2	PABPC1	0.364258	4.21851e-06
Th2	PARP1	0.438586	1.176e-08
Th2	PCBP1	0.463904	1.10465e-09
Th2	PCBP2	0.117034	0.198222
Th2	PCK2	0.310418	0.000124493
Th2	PRKDC	-0.229394	0.00627633
Th2	PTBP1	0.174695	0.0438804
Th2	RALY	0.465803	9.13552e-10
Th2	RAVER1	0.132576	0.138976
Th2	RBM12	-0.00756023	0.946293
Th2	RBM14	0.0839556	0.375168
Th2	RBM15	-0.0727499	0.449798
Th2	RBMX	0.106836	0.245361
Th2	RNF20	0.186278	0.0303713
Th2	RNF40	0.0907566	0.333245
Th2	SAFB2	-0.00129262	0.991063
Th2	SFPQ	0.163085	0.0620082
Th2	SPEN	-0.126968	0.158529
Th2	SRRT	0.139457	0.117328
Th2	SRSF1	-0.00213156	0.985313
Th2	SRSF2	-0.147836	0.0945929
Th2	SRSF3	0.370365	2.74931e-06
Th2	SYNCRIP	0.374524	2.04055e-06
Th2	TRIM28	0.202107	0.0176954
Th2	TTN	-0.139439	0.117379
Th2	WAC	0.287832	0.000424687
Th2	WTAP	0.432116	2.08746e-08
Th2	XIST	-0.248387	0.00281887
Th2	XPO1	0.0401893	0.695728
Th2	XRCC5	0.418915	6.48211e-08
Th2	XRCC6	0.49819	3.14778e-11
DN_B	ALYREF	0.289998	0.000323142
DN_B	ATP5B	0.271962	0.000821384
DN_B	CCAR2	-0.110399	0.222593
DN_B	CELF2	0.0918939	0.320568
DN_B	CIZ1	0.175312	0.0406018
DN_B	DDX1	0.071677	0.451819
DN_B	DDX17	-0.157062	0.0701466
DN_B	DDX39A	0.0600485	0.537061
DN_B	DDX5	0.0510017	0.606634
DN_B	DHX9	-0.0111594	0.919213
DN_B	EIF4A3	0.295649	0.000237843
DN_B	ELAVL1	0.324301	4.53058e-05
DN_B	FUBP1	-0.0800173	0.394987
DN_B	FUS	-0.0466193	0.641185
DN_B	HNRNPA0	0.0995427	0.277263
DN_B	HNRNPA1	0.152934	0.0788108
DN_B	HNRNPA2B1	0.0925644	0.31657
DN_B	HNRNPA3	0.0964387	0.294383
DN_B	HNRNPAB	0.280378	0.000536303
DN_B	HNRNPC	0.324092	4.58863e-05
DN_B	HNRNPD	0.22086	0.00802686
DN_B	HNRNPDL	-0.0661834	0.491581
DN_B	HNRNPF	0.17642	0.039202
DN_B	HNRNPH1	-0.116737	0.194074
DN_B	HNRNPH3	0.109375	0.227365
DN_B	HNRNPK	0.219321	0.00853092
DN_B	HNRNPL	-0.137747	0.117962
DN_B	HNRNPM	0.178329	0.0368748
DN_B	HNRNPR	0.183639	0.0310336
DN_B	HNRNPU	0.0842495	0.367424
DN_B	HNRNPUL1	0.221626	0.00778784
DN_B	HNRNPUL2	0.0937181	0.3099
DN_B	ILF2	0.225525	0.00666153
DN_B	ILF3	-0.0976794	0.287504
DN_B	KHDRBS1	0.108373	0.232151
DN_B	KHSRP	0.254635	0.00188684
DN_B	KIAA1429	-0.0948527	0.303394
DN_B	MATR3	0.0917681	0.321303
DN_B	NCL	0.202657	0.0160529
DN_B	NONO	0.0238196	0.822278
DN_B	PABPC1	0.107609	0.235839
DN_B	PARP1	0.137675	0.118184
DN_B	PCBP1	0.345405	1.18203e-05
DN_B	PCBP2	0.0377573	0.711592
DN_B	PCK2	0.300395	0.000182976
DN_B	PRKDC	-0.142556	0.104263
DN_B	PTBP1	0.196408	0.0200747
DN_B	RALY	0.246895	0.00268289
DN_B	RAVER1	0.171339	0.0459255
DN_B	RBM12	-0.151307	0.082446
DN_B	RBM14	0.137627	0.118327
DN_B	RBM15	0.0169329	0.875237
DN_B	RBMX	-0.150471	0.0843723
DN_B	RNF20	0.166556	0.053144
DN_B	RNF40	-0.151708	0.0815495
DN_B	SAFB2	-0.0805817	0.391272
DN_B	SFPQ	0.0702694	0.461925
DN_B	SPEN	-0.199429	0.0180345
DN_B	SRRT	0.0412012	0.684115
DN_B	SRSF1	-0.125164	0.160153
DN_B	SRSF2	-0.195413	0.0207835
DN_B	SRSF3	0.105898	0.244308
DN_B	SYNCRIP	0.256566	0.00172551
DN_B	TRIM28	-0.0395352	0.697568
DN_B	TTN	0.0370432	0.717357
DN_B	WAC	0.0113022	0.91813
DN_B	WTAP	0.236468	0.0042276
DN_B	XIST	-0.221407	0.00785735
DN_B	XPO1	-0.0818393	0.382958
DN_B	XRCC5	0.259151	0.00152815
DN_B	XRCC6	0.319375	6.10659e-05
Naive_B	ALYREF	0.155425	0.0770302
Naive_B	ATP5B	0.163059	0.0620534
Naive_B	CCAR2	-0.18646	0.0301898
Naive_B	CELF2	0.086351	0.360083
Naive_B	CIZ1	0.01561	0.886555
Naive_B	DDX1	0.0769679	0.420937
Naive_B	DDX17	-0.0750183	0.434155
Naive_B	DDX39A	0.0883976	0.347419
Naive_B	DDX5	0.0476046	0.637461
Naive_B	DHX9	-0.071232	0.460537
Naive_B	EIF4A3	0.176975	0.0408921
Naive_B	ELAVL1	0.0668292	0.492153
Naive_B	FUBP1	-0.262917	0.00145701
Naive_B	FUS	-0.118384	0.192479
Naive_B	HNRNPA0	0.0316558	0.762973
Naive_B	HNRNPA1	0.24185	0.00374051
Naive_B	HNRNPA2B1	0.0406611	0.692052
Naive_B	HNRNPA3	0.0424428	0.677769
Naive_B	HNRNPAB	0.10625	0.248229
Naive_B	HNRNPC	0.163539	0.0611908
Naive_B	HNRNPD	-0.0304851	0.772077
Naive_B	HNRNPDL	-0.0526192	0.598565
Naive_B	HNRNPF	0.149102	0.0914579
Naive_B	HNRNPH1	-0.103892	0.260093
Naive_B	HNRNPH3	0.143213	0.106679
Naive_B	HNRNPK	0.0433386	0.670818
Naive_B	HNRNPL	-0.160305	0.0671558
Naive_B	HNRNPM	0.0614266	0.531689
Naive_B	HNRNPR	0.0448897	0.658605
Naive_B	HNRNPU	-0.0186088	0.864004
Naive_B	HNRNPUL1	0.0258555	0.808434
Naive_B	HNRNPUL2	0.20085	0.0184965
Naive_B	ILF2	0.0772433	0.419054
Naive_B	ILF3	-0.0899734	0.337896
Naive_B	KHDRBS1	0.156932	0.0738599
Naive_B	KHSRP	0.0756997	0.429499
Naive_B	KIAA1429	-0.249662	0.00266572
Naive_B	MATR3	0.0909414	0.332162
Naive_B	NCL	0.12956	0.149277
Naive_B	NONO	0.0150103	0.891061
Naive_B	PABPC1	0.231804	0.00569528
Naive_B	PARP1	0.0660555	0.497687
Naive_B	PCBP1	0.224987	0.00748634
Naive_B	PCBP2	0.141113	0.112554
Naive_B	PCK2	-0.00450588	0.968437
Naive_B	PRKDC	-0.169627	0.051138
Naive_B	PTBP1	0.0212028	0.84441
Naive_B	RALY	0.0906957	0.333615
Naive_B	RAVER1	-0.0192626	0.859107
Naive_B	RBM12	-0.147395	0.0956907
Naive_B	RBM14	0.0161039	0.882768
Naive_B	RBM15	-0.0880052	0.349818
Naive_B	RBMX	-0.095743	0.304204
Naive_B	RNF20	0.02736	0.796908
Naive_B	RNF40	-0.205102	0.0158939
Naive_B	SAFB2	-0.103835	0.26038
Naive_B	SFPQ	-0.0450237	0.657574
Naive_B	SPEN	-0.207305	0.0146788
Naive_B	SRRT	-0.00564534	0.960279
Naive_B	SRSF1	-0.060681	0.537238
Naive_B	SRSF2	-0.0317902	0.761966
Naive_B	SRSF3	0.085335	0.366406
Naive_B	SYNCRIP	0.109352	0.233086
Naive_B	TRIM28	-0.0103978	0.925675
Naive_B	TTN	-0.0186021	0.864048
Naive_B	WAC	0.0540084	0.587802
Naive_B	WTAP	0.155919	0.0759735
Naive_B	XIST	-0.0626995	0.522345
Naive_B	XPO1	0.020046	0.853136
Naive_B	XRCC5	0.0750278	0.434091
Naive_B	XRCC6	0.173713	0.0451993
SM_B	ALYREF	0.322134	4.45143e-05
SM_B	ATP5B	0.308803	9.92884e-05
SM_B	CCAR2	-0.118341	0.183363
SM_B	CELF2	0.155548	0.0706974
SM_B	CIZ1	-0.0417848	0.676726
SM_B	DDX1	0.0635274	0.507386
SM_B	DDX17	-0.125754	0.154288
SM_B	DDX39A	-0.0371233	0.714308
SM_B	DDX5	-0.0671854	0.480407
SM_B	DHX9	-0.131711	0.133621
SM_B	EIF4A3	0.222458	0.00702521
SM_B	ELAVL1	0.20128	0.0159275
SM_B	FUBP1	-0.356288	4.71395e-06
SM_B	FUS	-0.158443	0.0650318
SM_B	HNRNPA0	-0.00233029	0.983677
SM_B	HNRNPA1	0.0462689	0.64101
SM_B	HNRNPA2B1	-0.0428355	0.668388
SM_B	HNRNPA3	-0.0477516	0.629155
SM_B	HNRNPAB	0.23205	0.00472036
SM_B	HNRNPC	0.106032	0.23944
SM_B	HNRNPD	0.0638932	0.504635
SM_B	HNRNPDL	-0.200952	0.0161216
SM_B	HNRNPF	0.00401888	0.971364
SM_B	HNRNPH1	-0.192709	0.0216582
SM_B	HNRNPH3	-0.0315584	0.759037
SM_B	HNRNPK	0.191783	0.0223767
SM_B	HNRNPL	-0.103033	0.254518
SM_B	HNRNPM	0.0509553	0.603894
SM_B	HNRNPR	0.0323041	0.753014
SM_B	HNRNPU	-0.027685	0.790014
SM_B	HNRNPUL1	0.258211	0.00145346
SM_B	HNRNPUL2	0.122225	0.167659
SM_B	ILF2	0.206074	0.0133349
SM_B	ILF3	-0.259862	0.00134234
SM_B	KHDRBS1	-0.00343591	0.975662
SM_B	KHSRP	0.181875	0.0313745
SM_B	KIAA1429	-0.148164	0.087002
SM_B	MATR3	-0.00702503	0.949166
SM_B	NCL	0.0969492	0.287248
SM_B	NONO	-0.121764	0.169464
SM_B	PABPC1	0.0458074	0.644603
SM_B	PARP1	0.106046	0.239374
SM_B	PCBP1	0.295472	0.000211974
SM_B	PCBP2	0.0557197	0.566887
SM_B	PCK2	0.194224	0.0205366
SM_B	PRKDC	-0.205227	0.0137645
SM_B	PTBP1	0.0564794	0.560903
SM_B	RALY	0.287047	0.000336172
SM_B	RAVER1	0.0414105	0.679724
SM_B	RBM12	-0.194429	0.0203889
SM_B	RBM14	-0.103173	0.253791
SM_B	RBM15	-0.285401	0.00036733
SM_B	RBMX	-0.215372	0.00931854
SM_B	RNF20	-0.0346291	0.734284
SM_B	RNF40	-0.113331	0.204928
SM_B	SAFB2	-0.187737	0.0257375
SM_B	SFPQ	0.0210493	0.842554
SM_B	SPEN	-0.384992	5.70334e-07
SM_B	SRRT	-0.142204	0.102125
SM_B	SRSF1	-0.194166	0.020577
SM_B	SRSF2	-0.169959	0.0459718
SM_B	SRSF3	-0.00912878	0.933897
SM_B	SYNCRIP	0.162809	0.0571816
SM_B	TRIM28	-0.101069	0.264786
SM_B	TTN	-0.0129177	0.905087
SM_B	WAC	0.0894466	0.330907
SM_B	WTAP	0.110402	0.218461
SM_B	XIST	-0.204378	0.014207
SM_B	XPO1	-0.0927387	0.311266
SM_B	XRCC5	0.126361	0.152075
SM_B	XRCC6	0.203077	0.0149101
USM_B	ALYREF	0.379201	1.45564e-06
USM_B	ATP5B	0.273614	0.000871771
USM_B	CCAR2	-0.0965384	0.299745
USM_B	CELF2	0.100335	0.278846
USM_B	CIZ1	0.0528343	0.59692
USM_B	DDX1	-0.00885757	0.937121
USM_B	DDX17	-0.243413	0.00349973
USM_B	DDX39A	0.0315948	0.76344
USM_B	DDX5	-0.0811967	0.393007
USM_B	DHX9	-0.146796	0.0971986
USM_B	EIF4A3	0.136141	0.127457
USM_B	ELAVL1	0.183392	0.0333523
USM_B	FUBP1	-0.263979	0.00138543
USM_B	FUS	-0.232803	0.00546907
USM_B	HNRNPA0	0.0229905	0.830827
USM_B	HNRNPA1	0.150104	0.0890281
USM_B	HNRNPA2B1	-0.0825221	0.384343
USM_B	HNRNPA3	0.00457622	0.967943
USM_B	HNRNPAB	0.160687	0.0664302
USM_B	HNRNPC	0.105716	0.250896
USM_B	HNRNPD	0.0607728	0.536536
USM_B	HNRNPDL	-0.109328	0.233192
USM_B	HNRNPF	0.0153957	0.888148
USM_B	HNRNPH1	-0.131365	0.143065
USM_B	HNRNPH3	-0.0793021	0.405444
USM_B	HNRNPK	0.132927	0.137818
USM_B	HNRNPL	-0.0855586	0.365012
USM_B	HNRNPM	0.0663426	0.495614
USM_B	HNRNPR	0.0121526	0.91263
USM_B	HNRNPU	-0.043359	0.670641
USM_B	HNRNPUL1	0.210323	0.0131415
USM_B	HNRNPUL2	0.0722546	0.453331
USM_B	ILF2	0.179282	0.0380175
USM_B	ILF3	-0.254951	0.00210367
USM_B	KHDRBS1	0.0552518	0.578383
USM_B	KHSRP	0.169314	0.0516187
USM_B	KIAA1429	-0.0892388	0.342306
USM_B	MATR3	-0.0113743	0.918538
USM_B	NCL	0.133955	0.134432
USM_B	NONO	-0.12258	0.175301
USM_B	PABPC1	0.135583	0.129222
USM_B	PARP1	0.0293686	0.780844
USM_B	PCBP1	0.288182	0.000417115
USM_B	PCBP2	0.0422582	0.67925
USM_B	PCK2	0.114741	0.208228
USM_B	PRKDC	-0.22366	0.00789216
USM_B	PTBP1	0.0864449	0.359508
USM_B	RALY	0.310489	0.000123989
USM_B	RAVER1	0.107086	0.244144
USM_B	RBM12	-0.11292	0.216494
USM_B	RBM14	-0.136149	0.127437
USM_B	RBM15	-0.278242	0.00069279
USM_B	RBMX	-0.155952	0.0759009
USM_B	RNF20	-0.137793	0.122304
USM_B	RNF40	-0.162182	0.0636405
USM_B	SAFB2	-0.213334	0.0117533
USM_B	SFPQ	0.0170678	0.875572
USM_B	SPEN	-0.439761	1.05761e-08
USM_B	SRRT	-0.0305209	0.771785
USM_B	SRSF1	-0.194594	0.0229886
USM_B	SRSF2	-0.329002	4.17158e-05
USM_B	SRSF3	0.141363	0.111839
USM_B	SYNCRIP	0.19578	0.0220676
USM_B	TRIM28	-0.0398394	0.69852
USM_B	TTN	-0.189365	0.0274164
USM_B	WAC	0.0890824	0.343264
USM_B	WTAP	0.188323	0.0283869
USM_B	XIST	-0.125696	0.163252
USM_B	XPO1	-0.0290606	0.783222
USM_B	XRCC5	0.0941093	0.313508
USM_B	XRCC6	0.184093	0.0326093
Plasmablast	ALYREF	0.270767	0.000934464
Plasmablast	ATP5B	0.140622	0.111771
Plasmablast	CCAR2	0.0595276	0.543497
Plasmablast	CELF2	0.215496	0.0103539
Plasmablast	CIZ1	0.183781	0.0319041
Plasmablast	DDX1	-0.0321251	0.757942
Plasmablast	DDX17	0.188549	0.0272418
Plasmablast	DDX39A	0.235511	0.00463913
Plasmablast	DDX5	0.123369	0.169569
Plasmablast	DHX9	0.204071	0.015857
Plasmablast	EIF4A3	0.189033	0.0268026
Plasmablast	ELAVL1	0.139155	0.115981
Plasmablast	FUBP1	0.117561	0.193255
Plasmablast	FUS	0.280413	0.000576783
Plasmablast	HNRNPA0	0.204621	0.0155445
Plasmablast	HNRNPA1	0.205188	0.0152296
Plasmablast	HNRNPA2B1	0.225992	0.00685818
Plasmablast	HNRNPA3	0.229597	0.00592839
Plasmablast	HNRNPAB	0.226813	0.00663547
Plasmablast	HNRNPC	0.153094	0.0802619
Plasmablast	HNRNPD	0.160498	0.0651467
Plasmablast	HNRNPDL	0.350172	9.67768e-06
Plasmablast	HNRNPF	0.104992	0.251637
Plasmablast	HNRNPH1	0.286819	0.000413931
Plasmablast	HNRNPH3	0.268256	0.00105601
Plasmablast	HNRNPK	0.219246	0.00895412
Plasmablast	HNRNPL	0.25053	0.00241681
Plasmablast	HNRNPM	0.0959281	0.30022
Plasmablast	HNRNPR	0.0632254	0.51597
Plasmablast	HNRNPU	0.0883255	0.34491
Plasmablast	HNRNPUL1	0.282067	0.000530201
Plasmablast	HNRNPUL2	0.118238	0.190392
Plasmablast	ILF2	0.017284	0.873268
Plasmablast	ILF3	0.262582	0.00138586
Plasmablast	KHDRBS1	0.208972	0.013252
Plasmablast	KHSRP	0.302884	0.000173738
Plasmablast	KIAA1429	0.0575806	0.558357
Plasmablast	MATR3	0.0343497	0.740228
Plasmablast	NCL	0.160689	0.064784
Plasmablast	NONO	0.167665	0.0527859
Plasmablast	PABPC1	0.0482544	0.630285
Plasmablast	PARP1	-0.0679087	0.48169
Plasmablast	PCBP1	0.249171	0.00256881
Plasmablast	PCBP2	0.231896	0.00539538
Plasmablast	PCK2	0.191211	0.0248955
Plasmablast	PRKDC	0.249151	0.00257111
Plasmablast	PTBP1	0.23324	0.00510105
Plasmablast	RALY	0.0186249	0.863122
Plasmablast	RAVER1	0.264784	0.00124771
Plasmablast	RBM12	0.190176	0.0257858
Plasmablast	RBM14	0.162981	0.0606278
Plasmablast	RBM15	0.192272	0.024015
Plasmablast	RBMX	0.183372	0.032329
Plasmablast	RNF20	0.0670489	0.487919
Plasmablast	RNF40	0.117949	0.191601
Plasmablast	SAFB2	0.147706	0.0929322
Plasmablast	SFPQ	0.197885	0.0197785
Plasmablast	SPEN	0.168084	0.0521136
Plasmablast	SRRT	0.164451	0.0580826
Plasmablast	SRSF1	0.179908	0.0361445
Plasmablast	SRSF2	0.271283	0.000911093
Plasmablast	SRSF3	0.397446	3.13907e-07
Plasmablast	SYNCRIP	0.292788	0.000301621
Plasmablast	TRIM28	0.316088	8.18815e-05
Plasmablast	TTN	0.0502165	0.615003
Plasmablast	WAC	0.0865566	0.355887
Plasmablast	WTAP	0.130706	0.142889
Plasmablast	XIST	0.238177	0.00414476
Plasmablast	XPO1	0.294296	0.000278095
Plasmablast	XRCC5	0.0916684	0.324854
Plasmablast	XRCC6	0.117269	0.194503
mDC	ALYREF	0.0556265	0.581332
mDC	ATP5B	-0.0569415	0.57159
mDC	CCAR2	-0.193381	0.0261832
mDC	CELF2	-0.232563	0.00626798
mDC	CIZ1	-0.0447769	0.664494
mDC	DDX1	-0.118774	0.197777
mDC	DDX17	0.222439	0.00930307
mDC	DDX39A	-0.147084	0.101663
mDC	DDX5	-0.122903	0.180813
mDC	DHX9	0.094349	0.319691
mDC	EIF4A3	-0.0686221	0.486058
mDC	ELAVL1	-0.0311221	0.770421
mDC	FUBP1	-0.0591141	0.555261
mDC	FUS	0.123551	0.178204
mDC	HNRNPA0	0.203188	0.018775
mDC	HNRNPA1	0.336438	3.46187e-05
mDC	HNRNPA2B1	0.0666196	0.500309
mDC	HNRNPA3	0.13154	0.148678
mDC	HNRNPAB	0.167137	0.0589083
mDC	HNRNPC	-0.0841171	0.381566
mDC	HNRNPD	0.053957	0.593948
mDC	HNRNPDL	0.099034	0.293426
mDC	HNRNPF	-0.0164084	0.882175
mDC	HNRNPH1	0.0983101	0.297437
mDC	HNRNPH3	0.0970015	0.304654
mDC	HNRNPK	0.0527065	0.60346
mDC	HNRNPL	0.112882	0.223882
mDC	HNRNPM	-0.162405	0.0673908
mDC	HNRNPR	-0.0530247	0.60107
mDC	HNRNPU	-0.0466261	0.650127
mDC	HNRNPUL1	0.295808	0.000343604
mDC	HNRNPUL2	0.190221	0.0290495
mDC	ILF2	-0.0778321	0.422351
mDC	ILF3	0.166713	0.0596249
mDC	KHDRBS1	0.0866176	0.36586
mDC	KHSRP	0.209882	0.0148226
mDC	KIAA1429	0.0202963	0.853356
mDC	MATR3	-0.0330792	0.755366
mDC	NCL	0.0877004	0.359235
mDC	NONO	0.0453324	0.660147
mDC	PABPC1	0.217929	0.0110381
mDC	PARP1	-0.137441	0.129317
mDC	PCBP1	0.142735	0.113503
mDC	PCBP2	0.426806	5.23742e-08
mDC	PCK2	-0.17468	0.0471993
mDC	PRKDC	0.142575	0.11394
mDC	PTBP1	-0.0231783	0.831873
mDC	RALY	-0.147024	0.101819
mDC	RAVER1	-0.0404341	0.698251
mDC	RBM12	-0.00413667	0.971486
mDC	RBM14	-0.147734	0.100011
mDC	RBM15	-0.150868	0.092199
mDC	RBMX	0.0363832	0.729595
mDC	RNF20	0.0524383	0.605523
mDC	RNF40	-0.149958	0.0944336
mDC	SAFB2	-0.129139	0.157091
mDC	SFPQ	0.0576153	0.566596
mDC	SPEN	-0.136983	0.130738
mDC	SRRT	-0.117306	0.204016
mDC	SRSF1	0.124946	0.172786
mDC	SRSF2	0.165073	0.0624865
mDC	SRSF3	0.24078	0.00449175
mDC	SYNCRIP	0.144915	0.107467
mDC	TRIM28	0.0516719	0.611377
mDC	TTN	-0.0860828	0.369099
mDC	WAC	0.0351176	0.739457
mDC	WTAP	0.0772615	0.426115
mDC	XIST	0.127952	0.161393
mDC	XPO1	0.0270147	0.802377
mDC	XRCC5	-0.0668917	0.498325
mDC	XRCC6	-0.0726071	0.457923
pDC	ALYREF	-0.189679	0.0300772
pDC	ATP5B	-0.306511	0.000202941
pDC	CCAR2	-0.378339	2.36327e-06
pDC	CELF2	-0.0432229	0.67734
pDC	CIZ1	-0.254558	0.00257404
pDC	DDX1	-0.362204	7.12188e-06
pDC	DDX17	0.194561	0.0256315
pDC	DDX39A	-0.370597	4.04688e-06
pDC	DDX5	-0.249641	0.00318381
pDC	DHX9	-0.00547915	0.962113
pDC	EIF4A3	-0.265707	0.00156123
pDC	ELAVL1	-0.371181	3.88824e-06
pDC	FUBP1	-0.274307	0.00104415
pDC	FUS	0.00930717	0.934958
pDC	HNRNPA0	0.282531	0.000700875
pDC	HNRNPA1	0.231616	0.0066804
pDC	HNRNPA2B1	-0.075058	0.442423
pDC	HNRNPA3	0.147603	0.101392
pDC	HNRNPAB	0.147837	0.100798
pDC	HNRNPC	-0.257173	0.00229358
pDC	HNRNPD	-0.301951	0.00025914
pDC	HNRNPDL	-0.0499497	0.625651
pDC	HNRNPF	-0.160326	0.0723116
pDC	HNRNPH1	0.0519468	0.610348
pDC	HNRNPH3	-0.0845758	0.380164
pDC	HNRNPK	-0.0511454	0.616519
pDC	HNRNPL	-0.0599144	0.550579
pDC	HNRNPM	-0.363945	6.34251e-06
pDC	HNRNPR	-0.314938	0.000127732
pDC	HNRNPU	-0.269769	0.00129303
pDC	HNRNPUL1	0.0850697	0.377053
pDC	HNRNPUL2	0.293518	0.000403147
pDC	ILF2	-0.421251	9.05644e-08
pDC	ILF3	0.0951975	0.316312
pDC	KHDRBS1	-0.137024	0.131825
pDC	KHSRP	0.0136851	0.902934
pDC	KIAA1429	-0.129693	0.156416
pDC	MATR3	-0.182759	0.0374508
pDC	NCL	-0.129506	0.15708
pDC	NONO	-0.151481	0.091746
pDC	PABPC1	-0.0896092	0.349081
pDC	PARP1	-0.413838	1.65416e-07
pDC	PCBP1	0.037234	0.723865
pDC	PCBP2	0.335861	3.78805e-05
pDC	PCK2	-0.283141	0.000680208
pDC	PRKDC	0.145188	0.107827
pDC	PTBP1	-0.0982158	0.299473
pDC	RALY	-0.388839	1.11293e-06
pDC	RAVER1	-0.186375	0.0334251
pDC	RBM12	0.0210542	0.848163
pDC	RBM14	-0.100102	0.289156
pDC	RBM15	0.0290599	0.787094
pDC	RBMX	-0.16569	0.0622199
pDC	RNF20	-0.0908788	0.34153
pDC	RNF40	-0.236444	0.0055103
pDC	SAFB2	-0.206612	0.0169894
pDC	SFPQ	-0.0841439	0.382865
pDC	SPEN	-0.175111	0.0472797
pDC	SRRT	-0.34426	2.26359e-05
pDC	SRSF1	-0.165658	0.0622733
pDC	SRSF2	-0.00898905	0.937203
pDC	SRSF3	0.0565237	0.575833
pDC	SYNCRIP	-0.137901	0.129097
pDC	TRIM28	0.0214509	0.845218
pDC	TTN	0.109004	0.243604
pDC	WAC	-0.0334401	0.753304
pDC	WTAP	-0.0237631	0.827967
pDC	XIST	0.301384	0.000267079
pDC	XPO1	-0.0216626	0.843665
pDC	XRCC5	-0.269606	0.00130311
pDC	XRCC6	-0.295021	0.000373196
NK	ALYREF	0.206387	0.0145771
NK	ATP5B	0.0146777	0.892977
NK	CCAR2	-0.0504132	0.613446
NK	CELF2	0.00204301	0.985861
NK	CIZ1	-0.012732	0.90778
NK	DDX1	-0.171463	0.047056
NK	DDX17	-0.0833859	0.375884
NK	DDX39A	0.0618872	0.525778
NK	DDX5	-0.09236	0.320757
NK	DHX9	0.129342	0.147545
NK	EIF4A3	-0.107046	0.24145
NK	ELAVL1	0.0310546	0.766344
NK	FUBP1	0.0600344	0.539667
NK	FUS	0.162652	0.0611999
NK	HNRNPA0	0.192531	0.0237998
NK	HNRNPA1	0.266946	0.00112556
NK	HNRNPA2B1	0.0165631	0.87874
NK	HNRNPA3	0.0462559	0.645888
NK	HNRNPAB	0.165418	0.0564468
NK	HNRNPC	-0.0451977	0.654306
NK	HNRNPD	-0.00252322	0.982532
NK	HNRNPDL	-0.010147	0.927132
NK	HNRNPF	0.0687405	0.475651
NK	HNRNPH1	0.165622	0.0561038
NK	HNRNPH3	0.0675345	0.484399
NK	HNRNPK	0.0894704	0.337974
NK	HNRNPL	0.09001	0.33473
NK	HNRNPM	0.0966161	0.296366
NK	HNRNPR	0.0276622	0.793259
NK	HNRNPU	0.0142889	0.895912
NK	HNRNPUL1	0.202937	0.0165228
NK	HNRNPUL2	0.128486	0.150578
NK	ILF2	-0.0557346	0.572436
NK	ILF3	0.326596	4.35654e-05
NK	KHDRBS1	0.150805	0.0854619
NK	KHSRP	0.260813	0.00150648
NK	KIAA1429	-0.133841	0.13245
NK	MATR3	0.126188	0.158859
NK	NCL	0.111845	0.218654
NK	NONO	0.08576	0.360836
NK	PABPC1	0.0398139	0.697046
NK	PARP1	-0.00689457	0.950899
NK	PCBP1	0.0804867	0.39475
NK	PCBP2	0.177022	0.0396212
NK	PCK2	-0.0427633	0.673464
NK	PRKDC	0.205528	0.0150399
NK	PTBP1	0.245786	0.00298318
NK	RALY	-0.00272836	0.980966
NK	RAVER1	0.14436	0.10145
NK	RBM12	0.135563	0.126959
NK	RBM14	0.108385	0.234885
NK	RBM15	0.0863255	0.357302
NK	RBMX	-0.00160196	0.988877
NK	RNF20	0.120272	0.181982
NK	RNF40	-0.0618977	0.525708
NK	SAFB2	-0.0153848	0.887627
NK	SFPQ	0.230638	0.00567899
NK	SPEN	0.0219606	0.83781
NK	SRRT	0.155227	0.0756482
NK	SRSF1	-0.0793526	0.402245
NK	SRSF2	0.111822	0.218758
NK	SRSF3	0.0957836	0.301013
NK	SYNCRIP	0.0864533	0.356494
NK	TRIM28	0.140269	0.112782
NK	TTN	0.0349131	0.735698
NK	WAC	0.0475381	0.635946
NK	WTAP	0.0385994	0.706556
NK	XIST	0.0557879	0.572059
NK	XPO1	0.0773651	0.415427
NK	XRCC5	0.0684402	0.477914
NK	XRCC6	0.11515	0.203639
LDG	ALYREF	0.272013	0.00475888
LDG	ATP5B	0.195728	0.0512803
LDG	CCAR2	0.0456291	0.701726
LDG	CELF2	0.0365604	0.763453
LDG	CIZ1	-0.00939282	0.942337
LDG	DDX1	0.0492281	0.677045
LDG	DDX17	-0.161128	0.117341
LDG	DDX39A	0.124985	0.239174
LDG	DDX5	0.274512	0.00434073
LDG	DHX9	0.0800774	0.474955
LDG	EIF4A3	0.362785	8.94015e-05
LDG	ELAVL1	0.139912	0.181507
LDG	FUBP1	-0.00647172	0.960654
LDG	FUS	0.0920817	0.40347
LDG	HNRNPA0	0.116719	0.275611
LDG	HNRNPA1	0.0899558	0.415596
LDG	HNRNPA2B1	0.0207747	0.868963
LDG	HNRNPA3	0.102155	0.347852
LDG	HNRNPAB	0.0163434	0.897891
LDG	HNRNPC	0.338066	0.000301721
LDG	HNRNPD	0.0753758	0.504307
LDG	HNRNPDL	0.11357	0.290424
LDG	HNRNPF	0.0543786	0.642184
LDG	HNRNPH1	0.106694	0.324342
LDG	HNRNPH3	0.181018	0.0742671
LDG	HNRNPK	0.12896	0.222878
LDG	HNRNPL	0.136886	0.192342
LDG	HNRNPM	0.0561669	0.630133
LDG	HNRNPR	0.2446	0.0122747
LDG	HNRNPU	0.128968	0.222843
LDG	HNRNPUL1	0.0718537	0.52667
LDG	HNRNPUL2	0.0870834	0.432345
LDG	ILF2	0.0782833	0.486102
LDG	ILF3	0.110057	0.307426
LDG	KHDRBS1	0.226439	0.0216711
LDG	KHSRP	0.133286	0.205735
LDG	KIAA1429	0.157725	0.126332
LDG	MATR3	0.163926	0.110386
LDG	NCL	0.276458	0.00403851
LDG	NONO	0.296475	0.00186021
LDG	PABPC1	0.201625	0.0439166
LDG	PARP1	0.0549652	0.638292
LDG	PCBP1	0.184405	0.0683523
LDG	PCBP2	0.0953748	0.384783
LDG	PCK2	0.0512997	0.66311
LDG	PRKDC	-0.0173338	0.891317
LDG	PTBP1	0.157868	0.125946
LDG	RALY	0.101588	0.350855
LDG	RAVER1	0.0906218	0.411798
LDG	RBM12	0.13535	0.198009
LDG	RBM14	0.249201	0.0105396
LDG	RBM15	0.084654	0.446833
LDG	RBMX	0.103916	0.33864
LDG	RNF20	0.188879	0.0611356
LDG	RNF40	0.0970801	0.375326
LDG	SAFB2	0.188589	0.0615768
LDG	SFPQ	0.0792975	0.479852
LDG	SPEN	0.0430173	0.719497
LDG	SRRT	0.113441	0.291061
LDG	SRSF1	0.0736817	0.515145
LDG	SRSF2	0.254223	0.00889915
LDG	SRSF3	0.174257	0.0872428
LDG	SYNCRIP	0.14818	0.154013
LDG	TRIM28	0.216891	0.0287211
LDG	TTN	-0.105227	0.331901
LDG	WAC	0.189323	0.0604562
LDG	WTAP	0.105022	0.332948
LDG	XIST	-0.084737	0.44632
LDG	XPO1	-0.0443606	0.710299
LDG	XRCC5	0.182535	0.0715587
LDG	XRCC6	0.204494	0.040649
Neu	ALYREF	0.112154	0.233069
Neu	ATP5B	0.202439	0.0208231
Neu	CCAR2	-0.0881787	0.362409
Neu	CELF2	-0.193525	0.0279809
Neu	CIZ1	-0.146656	0.107228
Neu	DDX1	0.0872019	0.368329
Neu	DDX17	-0.0612257	0.544701
Neu	DDX39A	0.146911	0.106553
Neu	DDX5	0.291816	0.000497203
Neu	DHX9	0.0171196	0.878471
Neu	EIF4A3	0.302892	0.000281204
Neu	ELAVL1	0.105299	0.266437
Neu	FUBP1	-0.048659	0.638737
Neu	FUS	0.0348478	0.744766
Neu	HNRNPA0	0.112304	0.232396
Neu	HNRNPA1	0.109576	0.245339
Neu	HNRNPA2B1	-0.00684957	0.952768
Neu	HNRNPA3	0.0754518	0.444135
Neu	HNRNPAB	0.0415621	0.693158
Neu	HNRNPC	0.187497	0.0339067
Neu	HNRNPD	0.197961	0.0241979
Neu	HNRNPDL	0.208424	0.0169543
Neu	HNRNPF	-0.0511134	0.620207
Neu	HNRNPH1	0.0941791	0.326895
Neu	HNRNPH3	0.15293	0.0913834
Neu	HNRNPK	0.093669	0.329932
Neu	HNRNPL	0.108685	0.249609
Neu	HNRNPM	0.0315136	0.770187
Neu	HNRNPR	0.183823	0.0380164
Neu	HNRNPU	-0.0354716	0.739857
Neu	HNRNPUL1	-0.0471539	0.650188
Neu	HNRNPUL2	0.218427	0.0118673
Neu	ILF2	0.12019	0.197542
Neu	ILF3	0.0382903	0.718308
Neu	KHDRBS1	0.123295	0.184854
Neu	KHSRP	-0.00209826	0.985917
Neu	KIAA1429	-0.146405	0.107901
Neu	MATR3	0.081191	0.406393
Neu	NCL	0.139022	0.129283
Neu	NONO	0.0705701	0.477993
Neu	PABPC1	0.115684	0.217039
Neu	PARP1	-0.00691332	0.95229
Neu	PCBP1	0.255139	0.00275209
Neu	PCBP2	0.176367	0.0476094
Neu	PCK2	-0.076955	0.43409
Neu	PRKDC	-0.0534372	0.602579
Neu	PTBP1	-0.0298485	0.78288
Neu	RALY	-0.034782	0.745287
Neu	RAVER1	-0.144718	0.112528
Neu	RBM12	0.187757	0.0336361
Neu	RBM14	0.089145	0.356559
Neu	RBM15	-0.0285022	0.793479
Neu	RBMX	0.0880513	0.363187
Neu	RNF20	0.0161481	0.885509
Neu	RNF40	-0.350391	1.83603e-05
Neu	SAFB2	0.0916298	0.341731
Neu	SFPQ	-0.0555813	0.586433
Neu	SPEN	-0.148619	0.10203
Neu	SRRT	0.0737029	0.456134
Neu	SRSF1	0.00179472	0.987963
Neu	SRSF2	0.37449	3.80195e-06
Neu	SRSF3	0.261697	0.00206551
Neu	SYNCRIP	0.0808343	0.408686
Neu	TRIM28	-0.010811	0.924716
Neu	TTN	-0.18985	0.0314996
Neu	WAC	-0.124242	0.181076
Neu	WTAP	-0.162101	0.0715055
Neu	XPO1	-0.222317	0.010267
Neu	XRCC5	0.0766774	0.435959
Neu	XRCC6	0.134121	0.145012
