# Supplementary material for: X-linked transcriptome dysregulation across immune cells in systemic lupus erythematosus
Source: Biol Sex Differ. 2025 Sep 25;16:69. doi: 10.1186/s13293-025-00750-3 (PMC12466074; doi:10.1186/s13293-025-00750-3)
Supplement: Supplementary file 7 — Supplementary Table 7 [file 13293_2025_750_MOESM7_ESM.xlsx]

## Sheet: Sheet1
SUP TABLE 7 - XIST correlated genes (FDR < 0.05). Includes: Correlation, IFN-related classification, Chromosome of origin
Cell_Type	Gene	XIST_Correlation	FDR	IFN_Related	Chromosome
USM_B	ZZZ3	0.229567	0.0327248	No	chr1
Naive_CD4	KPNA6	0.546834	4.70959e-09	No	chr1
Naive_CD4	KLHL21	0.369223	0.000214524	No	chr1
Naive_CD4	KIFAP3	-0.339999	0.000756111	No	chr1
Naive_CD4	KIF21B	0.638104	1.16801e-12	No	chr1
CM_CD8	LUZP1	0.378132	0.000440233	No	chr1
Naive_CD4	KIF1B	0.591289	1.1173e-10	No	chr1
Naive_CD4	KIAA0754	0.429455	1.08022e-05	No	chr1
CM_CD8	LY9	-0.448281	1.923e-05	No	chr1
Naive_CD4	KIAA0319L	0.429247	1.09176e-05	No	chr1
Naive_CD4	KHDRBS1	0.25498	0.0147957	No	chr1
CM_CD8	LYPLA2	-0.480455	3.54343e-06	No	chr1
Naive_CD4	KDM5B	0.248038	0.0181116	No	chr1
Naive_CD4	KDM4A	0.64497	5.77924e-13	No	chr1
Naive_CD4	KDM1A	-0.391543	7.6294e-05	No	chr1
CM_CD8	LYSMD1	0.378573	0.000432794	No	chr1
Naive_CD4	KDF1	-0.210356	0.0489302	No	chr1
CM_CD8	LYST	0.293303	0.00829161	No	chr1
Naive_CD4	IQCC	0.333441	0.000986927	No	chr1
Naive_CD4	ITGA10	0.242533	0.0211192	No	chr1
CM_CD8	MAN1A2	0.616638	3.34564e-10	No	chr1
Naive_CD4	ITPKB	0.562557	1.35365e-09	No	chr1
CM_CD8	MAGOH	0.290193	0.00911108	No	chr1
CM_CD8	MAGI3	0.28887	0.00947347	No	chr1
Naive_CD4	KRTCAP2	0.232991	0.0273895	No	chr1
Naive_CD4	ITPKB-IT1	0.354684	0.00040869	No	chr1
Naive_CD4	JAK1	-0.504994	1.04202e-07	No	chr1
Naive_CD4	JTB	-0.400715	4.83011e-05	No	chr1
CM_CD8	MAD2L2	-0.3274	0.0028067	No	chr1
Naive_CD4	KCNA3	0.231215	0.0287295	No	chr1
CM_CD8	MACF1	0.60249	1.07407e-09	No	chr1
Naive_CD4	KCNC4	0.263145	0.0115733	No	chr1
Naive_CD4	IVNS1ABP	-0.313751	0.00210681	No	chr1
Naive_CD4	LAMTOR2	-0.373352	0.000177899	No	chr1
Naive_CD4	LAMTOR5	-0.422243	1.58272e-05	No	chr1
Naive_CD4	LAPTM5	-0.349341	0.000514354	No	chr1
CM_CD8	LRIG2	0.34148	0.00173287	No	chr1
Naive_CD4	LUZP1	0.409311	3.13348e-05	No	chr1
Naive_CD4	LY9	-0.318041	0.00179335	No	chr1
Naive_CD4	LYPLA2	-0.306385	0.00276026	No	chr1
Naive_CD4	LYSMD1	0.220982	0.0375434	No	chr1
CM_CD8	LPGAT1	0.354247	0.00109501	No	chr1
Naive_CD4	LSM10	-0.348203	0.000539484	No	chr1
Naive_CD4	LYST	0.400315	4.92032e-05	No	chr1
Naive_CD4	MAGI3	0.301772	0.00324825	No	chr1
Naive_CD4	MAGOH	0.378657	0.000139903	No	chr1
Naive_CD4	MAN1A2	0.657256	1.45783e-13	No	chr1
Naive_CD4	MAP7D1	-0.218898	0.0395674	No	chr1
Naive_CD4	MARCKSL1	-0.249291	0.0174739	No	chr1
Naive_CD4	MASP2	0.386976	9.4687e-05	No	chr1
Naive_CD4	MACF1	0.60509	3.07151e-11	No	chr1
Naive_CD4	IPP	0.351893	0.000461907	No	chr1
Naive_CD4	LRRIQ3	0.280314	0.00671407	No	chr1
Naive_CD4	LRRC8B	0.263384	0.0114956	No	chr1
Naive_CD4	LBR	-0.358759	0.000341559	No	chr1
CM_CD8	LSM10	-0.423164	6.35882e-05	No	chr1
Naive_CD4	LCK	-0.469888	1.01025e-06	No	chr1
Naive_CD4	LINC01036	0.233215	0.0272314	No	chr1
CM_CD8	LRRC8B	0.409944	0.000115075	No	chr1
Naive_CD4	LINC01138	0.234267	0.0264862	No	chr1
Naive_CD4	LRRC8D	-0.271334	0.008984	No	chr1
Naive_CD4	LINC01347	0.520225	3.55714e-08	No	chr1
CM_CD8	LRRC41	-0.276544	0.0134598	No	chr1
Naive_CD4	LINC01389	0.238235	0.0237775	No	chr1
Naive_CD4	LRIF1	-0.215708	0.0428614	No	chr1
Naive_CD4	LRIG2	0.37299	0.000180567	No	chr1
Naive_CD4	LRRC39	0.300158	0.00343797	No	chr1
Naive_CD4	LRRC41	-0.247361	0.018427	No	chr1
Naive_CD4	LINC01355	0.235613	0.0255302	No	chr1
Naive_CD4	INTS3	0.525999	2.31519e-08	No	chr1
Naive_CD4	INPP5B	0.372091	0.000187941	No	chr1
Naive_CD4	INADL	0.443924	4.8258e-06	No	chr1
Naive_CD4	GATAD2B	0.415907	2.20687e-05	No	chr1
Naive_CD4	GBP1	-0.339392	0.000775985	Yes	chr1
CM_CD8	MDM4	0.681789	6.55732e-13	No	chr1
Naive_CD4	GBP2	-0.209895	0.0494524	No	chr1
Naive_CD4	GBP3	-0.270857	0.00911522	No	chr1
Naive_CD4	GDAP2	0.349256	0.000515921	No	chr1
CM_CD8	MEAF6	-0.402955	0.000155489	No	chr1
Naive_CD4	GGPS1	-0.589129	1.34982e-10	No	chr1
Naive_CD4	GNAI3	-0.25159	0.0163324	No	chr1
Naive_CD4	GNAT2	0.281744	0.00640069	No	chr1
Naive_CD4	GNL2	-0.486518	3.59082e-07	No	chr1
Naive_CD4	GNPAT	-0.341368	0.00071584	No	chr1
Naive_CD4	GOLPH3L	0.219383	0.0391073	No	chr1
CM_CD8	MCL1	0.571142	1.1471e-08	No	chr1
Naive_CD4	GLUL	-0.266059	0.0106001	No	chr1
Naive_CD4	GON4L	0.582616	2.42936e-10	No	chr1
Naive_CD4	GAS5-AS1	0.442987	5.08772e-06	No	chr1
Naive_CD4	GADD45A	-0.235651	0.0255069	No	chr1
Naive_CD4	FBXO2	0.255265	0.0146639	No	chr1
Naive_CD4	FBXO28	0.343136	0.00066585	No	chr1
CM_CD8	MEGF6	0.265054	0.0184379	No	chr1
CM_CD8	MEF2D	0.422655	6.51072e-05	No	chr1
CM_CD8	MED8	-0.481688	3.32108e-06	No	chr1
Naive_CD4	FCMR	-0.3387	0.000797436	No	chr1
Naive_CD4	GAS5	0.276815	0.00751878	No	chr1
Naive_CD4	FDPS	-0.466029	1.29192e-06	No	chr1
Naive_CD4	FLVCR1	0.281306	0.00649421	No	chr1
Naive_CD4	FLVCR1-AS1	-0.216153	0.0424173	No	chr1
Naive_CD4	FOXJ3	0.464491	1.42401e-06	No	chr1
Naive_CD4	FUBP1	0.404767	3.94785e-05	No	chr1
Naive_CD4	FUCA1	-0.289325	0.00499951	No	chr1
Naive_CD4	GABPB2	0.534433	1.21793e-08	No	chr1
Naive_CD4	FLAD1	-0.495491	1.99971e-07	No	chr1
Naive_CD4	MCL1	0.522585	2.97958e-08	No	chr1
Naive_CD4	GPATCH3	-0.283858	0.00597124	No	chr1
Naive_CD4	GPBP1L1	-0.348733	0.000527219	No	chr1
Naive_CD4	HNRNPR	-0.560612	1.58883e-09	No	chr1
Naive_CD4	HNRNPU	0.287387	0.00532271	No	chr1
Naive_CD4	HNRNPU-AS1	0.427871	1.17499e-05	No	chr1
Naive_CD4	HS2ST1	0.454488	2.62406e-06	No	chr1
Naive_CD4	HSPG2	0.287622	0.0052834	No	chr1
Naive_CD4	IBA57	0.481721	4.93592e-07	No	chr1
Naive_CD4	HMGN2	-0.421951	1.60836e-05	No	chr1
CM_CD8	MAP7D1	-0.384974	0.000334103	No	chr1
Naive_CD4	IER5	0.290862	0.00474965	No	chr1
Naive_CD4	IFFO2	0.400438	4.89066e-05	No	chr1
Naive_CD4	IFI16	-0.330635	0.00110141	Yes	chr1
Naive_CD4	IL24	0.223619	0.0351255	No	chr1
Naive_CD4	IL6R	0.315381	0.0019837	No	chr1
Naive_CD4	ILF2	-0.544943	5.4177e-09	No	chr1
Naive_CD4	ICMT	0.339622	0.000767977	No	chr1
Naive_CD4	GPATCH4	-0.417837	1.99172e-05	No	chr1
Naive_CD4	HMGCL	-0.449929	3.42053e-06	No	chr1
Naive_CD4	HIST2H2BE	-0.213908	0.0448478	No	chr1
Naive_CD4	GPR157	0.229708	0.0298417	No	chr1
Naive_CD4	GPX7	-0.227371	0.0317563	No	chr1
Naive_CD4	GREM2	-0.226651	0.0323758	No	chr1
Naive_CD4	GTF2IP20	0.37339	0.000177613	No	chr1
Naive_CD4	GUK1	-0.351893	0.000461907	No	chr1
Naive_CD4	H6PD	0.490693	2.74505e-07	No	chr1
Naive_CD4	HIST3H2A	-0.241956	0.021451	No	chr1
Naive_CD4	HAX1	-0.417822	1.99172e-05	No	chr1
Naive_CD4	HEATR1	0.456256	2.36336e-06	No	chr1
Naive_CD4	HENMT1	-0.285357	0.0056835	No	chr1
Naive_CD4	HIAT1	-0.500596	1.4162e-07	No	chr1
Naive_CD4	HIPK1	0.694706	1.59205e-15	No	chr1
CM_CD8	MAST2	0.265495	0.0182417	No	chr1
CM_CD8	MASP2	0.45026	1.744e-05	No	chr1
Naive_CD4	HDGF	-0.2162	0.0423868	No	chr1
Naive_CD4	MDM4	0.526429	2.23532e-08	No	chr1
Naive_CD4	MEAF6	-0.532411	1.41548e-08	No	chr1
Naive_CD4	MED8	-0.454219	2.66272e-06	No	chr1
CM_CD8	LINC01355	0.241712	0.0335224	No	chr1
CM_CD8	LINC01347	0.413167	9.97315e-05	No	chr1
Naive_CD4	PITHD1	-0.229539	0.0299776	No	chr1
Naive_CD4	PKN2	0.367632	0.000230168	No	chr1
Naive_CD4	PLCH2	0.293415	0.00435456	No	chr1
CM_CD8	LINC01138	0.34753	0.0014012	No	chr1
Naive_CD4	PIP5K1A	0.441987	5.37713e-06	No	chr1
CM_CD8	LINC01136	0.270152	0.0160717	No	chr1
Naive_CD4	PLEKHG5	0.260393	0.0125985	No	chr1
Naive_CD4	PLK3	-0.233699	0.0268782	No	chr1
Naive_CD4	POGK	0.418445	1.92977e-05	No	chr1
Naive_CD4	POGZ	0.615977	1.1409e-11	No	chr1
Naive_CD4	POLR3C	-0.213393	0.0454122	No	chr1
Naive_CD4	POLR3GL	-0.586461	1.71317e-10	No	chr1
Naive_CD4	PLEKHA6	0.327909	0.00122657	No	chr1
Naive_CD4	POMGNT1	-0.288848	0.00507954	No	chr1
Naive_CD4	PINK1	-0.255734	0.0144767	No	chr1
Naive_CD4	PIK3CD-AS1	0.254619	0.0149497	No	chr1
Naive_CD4	PEF1	-0.467236	1.19542e-06	No	chr1
Naive_CD4	PER3	0.247438	0.018387	No	chr1
Naive_CD4	PEX11B	-0.556222	2.24627e-09	No	chr1
Naive_CD4	PFDN2	-0.241272	0.0218555	No	chr1
Naive_CD4	PFN1P2	0.289378	0.00499025	No	chr1
Naive_CD4	PGBD2	-0.268504	0.00985145	No	chr1
Naive_CD4	PIK3CD-AS2	0.552793	2.96703e-09	No	chr1
Naive_CD4	PGM1	-0.273002	0.00852933	No	chr1
Naive_CD4	PHF13	0.35563	0.000392552	No	chr1
Naive_CD4	PHGDH	-0.215846	0.0427379	No	chr1
Naive_CD4	PI4KB	-0.234721	0.0261417	No	chr1
Naive_CD4	PIGC	-0.362703	0.0002874	No	chr1
Naive_CD4	PIGK	-0.340476	0.000741436	No	chr1
Naive_CD4	PIK3C2B	0.592112	1.03438e-10	No	chr1
Naive_CD4	PHC2	-0.329927	0.00113286	No	chr1
Naive_CD4	PEA15	-0.338731	0.000796555	No	chr1
Naive_CD4	POU2F1	0.302572	0.00316541	No	chr1
Naive_CD4	PPCS	-0.406781	3.56777e-05	No	chr1
Naive_CD4	PTPN7	-0.35483	0.000406351	No	chr1
Naive_CD4	PTPRC	-0.55746	2.06964e-09	No	chr1
CM_CD8	LCK	-0.503096	9.7934e-07	No	chr1
Naive_CD4	PYCR2	-0.316826	0.00187887	No	chr1
CM_CD8	LBR	-0.279122	0.0124955	No	chr1
Naive_CD4	RAB29	-0.425987	1.29932e-05	No	chr1
Naive_CD4	PTP4A2	-0.408127	3.32105e-05	No	chr1
Naive_CD4	RABGAP1L	0.25129	0.0164726	No	chr1
Naive_CD4	RAD54L	0.338692	0.000797468	No	chr1
Naive_CD4	RALGPS2	0.484143	4.21526e-07	No	chr1
CM_CD8	LAPTM5	-0.228854	0.0455151	No	chr1
CM_CD8	LAMTOR5	-0.351183	0.00122699	No	chr1
CM_CD8	LAMTOR2	-0.334694	0.00218251	No	chr1
Naive_CD4	RAP1A	0.395948	6.13174e-05	No	chr1
Naive_CD4	RABGGTB	0.534348	1.2251e-08	No	chr1
Naive_CD4	POU5F1P4	0.487195	3.45354e-07	No	chr1
Naive_CD4	PTBP2	0.402829	4.35308e-05	No	chr1
Naive_CD4	PSMB4	-0.310629	0.00236627	No	chr1
Naive_CD4	PPIE	-0.395295	6.32249e-05	No	chr1
Naive_CD4	PPIEL	0.261954	0.012012	No	chr1
Naive_CD4	PPOX	-0.284496	0.00584655	No	chr1
Naive_CD4	PPP1R12B	0.438957	6.38324e-06	No	chr1
Naive_CD4	PPP1R15B	0.506854	9.27254e-08	No	chr1
Naive_CD4	PPT1	-0.607835	2.38542e-11	No	chr1
Naive_CD4	PSMD4	-0.527605	2.03675e-08	No	chr1
Naive_CD4	PRCC	-0.507923	8.61379e-08	No	chr1
Naive_CD4	PRKAB2	0.303956	0.00301076	No	chr1
Naive_CD4	PRKACB	-0.244901	0.0197268	No	chr1
Naive_CD4	PRPF3	0.39827	5.45951e-05	No	chr1
Naive_CD4	PRRC2C	0.497574	1.73862e-07	No	chr1
Naive_CD4	PRUNE	-0.239842	0.0227512	No	chr1
Naive_CD4	PSMB2	-0.352324	0.000453631	No	chr1
Naive_CD4	PRDM2	0.566647	9.64106e-10	No	chr1
Naive_CD4	FAM76A	0.432714	8.99544e-06	No	chr1
Naive_CD4	PDZK1P1	0.396456	5.98181e-05	No	chr1
Naive_CD4	PDE4B	-0.280552	0.00665859	No	chr1
Naive_CD4	MRPL9	-0.438942	6.38562e-06	No	chr1
Naive_CD4	MRPS14	-0.30075	0.00336686	No	chr1
Naive_CD4	MRPS15	-0.222604	0.0360706	No	chr1
Naive_CD4	MRPS21	-0.211686	0.0473858	No	chr1
Naive_CD4	MRTO4	-0.250029	0.017117	No	chr1
Naive_CD4	MTF2	-0.415323	2.27217e-05	No	chr1
Naive_CD4	MRPL55	-0.278684	0.00708593	No	chr1
Naive_CD4	MTFR1L	-0.356898	0.000371079	No	chr1
Naive_CD4	MTOR	0.610802	1.80644e-11	No	chr1
Naive_CD4	MTR	0.711129	1.52589e-16	No	chr1
Naive_CD4	MUL1	-0.369377	0.000213083	No	chr1
Naive_CD4	MYSM1	0.420966	1.69374e-05	No	chr1
Naive_CD4	NADK	-0.236236	0.0250872	No	chr1
Naive_CD4	NAV1	0.276154	0.00767977	No	chr1
Naive_CD4	MTHFR	0.621997	6.43386e-12	No	chr1
Naive_CD4	NBPF10	0.245646	0.01934	No	chr1
Naive_CD4	MRPL37	-0.566055	1.01169e-09	No	chr1
Naive_CD4	MORN1	0.356822	0.000372222	No	chr1
Naive_CD4	MEF2D	0.533971	1.26025e-08	No	chr1
Naive_CD4	MEGF6	0.288302	0.00516711	No	chr1
Naive_CD4	METTL18	-0.444831	4.59618e-06	No	chr1
Naive_CD4	MFSD4	0.233945	0.0266993	No	chr1
Naive_CD4	MIER1	0.479637	5.65334e-07	No	chr1
Naive_CD4	MIR101-1	0.24387	0.0203372	No	chr1
Naive_CD4	MRPL24	-0.474693	7.58636e-07	No	chr1
Naive_CD4	MIR186	0.251828	0.0162173	No	chr1
Naive_CD4	MIR3916	0.543344	6.20263e-09	No	chr1
Naive_CD4	MIR4426	0.218475	0.0400137	No	chr1
Naive_CD4	MIR5581	0.37633	0.000155312	No	chr1
Naive_CD4	MLLT11	-0.218229	0.0402799	No	chr1
Naive_CD4	MMACHC	0.255695	0.0144928	No	chr1
Naive_CD4	MOB3C	-0.322754	0.00149956	No	chr1
Naive_CD4	MIR3671	0.470442	9.7675e-07	No	chr1
Naive_CD4	PDZK1	0.312044	0.00224415	No	chr1
Naive_CD4	NBPF11	0.373267	0.000178406	No	chr1
Naive_CD4	NBPF14	0.213624	0.0451533	No	chr1
Naive_CD4	NUCKS1	0.444093	4.78581e-06	No	chr1
Naive_CD4	NUDC	-0.478914	5.89184e-07	No	chr1
Naive_CD4	NUP210L	0.541752	7.0216e-09	No	chr1
Naive_CD4	OAZ3	0.279276	0.0069478	No	chr1
Naive_CD4	OBSCN	0.665652	5.79904e-14	No	chr1
Naive_CD4	OSBPL9	-0.576412	4.15185e-10	No	chr1
Naive_CD4	NSUN4	0.250744	0.0167425	No	chr1
Naive_CD4	OTUD3	0.409464	3.10704e-05	No	chr1
Naive_CD4	PABPC4	0.295406	0.00406734	No	chr1
Naive_CD4	PANK4	-0.23935	0.0230682	No	chr1
Naive_CD4	PARK7	-0.390497	8.03142e-05	No	chr1
Naive_CD4	PARP1	-0.646046	5.25447e-13	No	chr1
Naive_CD4	PARS2	-0.352132	0.000457241	No	chr1
Naive_CD4	PCNXL2	0.579964	3.01214e-10	No	chr1
Naive_CD4	OTUD7B	0.280929	0.00657823	No	chr1
Naive_CD4	NBPF12	0.446039	4.27474e-06	No	chr1
Naive_CD4	NRD1	-0.223627	0.0351234	No	chr1
Naive_CD4	NPL	-0.388752	8.74097e-05	No	chr1
Naive_CD4	NBPF20	0.244532	0.0199376	No	chr1
Naive_CD4	NBPF8	0.25365	0.0153907	No	chr1
Naive_CD4	NBPF9	0.222619	0.0360601	No	chr1
Naive_CD4	NCSTN	-0.456856	2.28217e-06	No	chr1
Naive_CD4	NDUFS2	-0.554223	2.63869e-09	No	chr1
Naive_CD4	NECAP2	-0.420728	1.71107e-05	No	chr1
Naive_CD4	NRAS	0.248822	0.0177194	No	chr1
Naive_CD4	NFYC-AS1	0.360189	0.000320574	No	chr1
Naive_CD4	NME7	-0.220551	0.0379265	No	chr1
Naive_CD4	NOC2L	-0.288848	0.00507954	No	chr1
Naive_CD4	NOL9	0.558582	1.88141e-09	No	chr1
Naive_CD4	NOTCH2	0.575758	4.38698e-10	No	chr1
Naive_CD4	NOTCH2NL	0.209957	0.0494059	No	chr1
Naive_CD4	NPHP4	0.247991	0.0181324	No	chr1
Naive_CD4	NIPAL3	0.315527	0.00197467	No	chr1
Naive_CD4	FAM73A	0.503894	1.12711e-07	No	chr1
Naive_CD4	FAM69A	-0.22744	0.0317056	No	chr1
CM_CD8	METTL13	-0.323623	0.00318088	No	chr1
Naive_CD4	AGO4	0.345596	0.000600772	No	chr1
Naive_CD4	AGRN	0.229759	0.0298057	No	chr1
Naive_CD4	AHCTF1	0.47131	9.33713e-07	No	chr1
Naive_CD4	AHCYL1	-0.430362	1.03028e-05	No	chr1
Naive_CD4	AHDC1	0.323992	0.00142733	No	chr1
Naive_CD4	AIM1L	0.233683	0.0268814	No	chr1
CM_CD8	NCSTN	-0.612827	4.63501e-10	No	chr1
Naive_CD4	AKIRIN1	-0.320094	0.00165888	No	chr1
Naive_CD4	AKT3	0.500488	1.42662e-07	No	chr1
CM_CD8	NBPF9	0.30848	0.00520115	No	chr1
CM_CD8	NBPF8	0.278195	0.012836	No	chr1
CM_CD8	NBPF20	0.274745	0.0141451	No	chr1
CM_CD8	NBPF14	0.335022	0.00215887	No	chr1
CM_CD8	NBPF12	0.403611	0.000151668	No	chr1
Naive_CD4	AKR1A1	-0.448007	3.82728e-06	No	chr1
CM_CD8	NBPF11	0.342068	0.00169754	No	chr1
Naive_CD4	AGO3	0.5394	8.31166e-09	No	chr1
Naive_CD4	AGL	0.331988	0.00104412	No	chr1
Naive_CD4	ABCD3	0.215731	0.0428541	No	chr1
Naive_CD4	ABL2	0.539853	8.08664e-09	No	chr1
Naive_CD4	ACADM	-0.524791	2.52901e-08	No	chr1
Naive_CD4	ACAP3	-0.293653	0.00432231	No	chr1
CM_CD8	NECAP2	-0.329594	0.00260012	No	chr1
Naive_CD4	ACBD3	-0.290947	0.00473743	No	chr1
Naive_CD4	AGO1	0.490808	2.72651e-07	No	chr1
Naive_CD4	ACBD6	0.569023	7.86842e-10	No	chr1
Naive_CD4	ACTG1P20	0.232315	0.0278939	No	chr1
Naive_CD4	ADAMTSL4-AS1	0.48801	3.27682e-07	No	chr1
Naive_CD4	ADCK3	-0.288932	0.00506531	No	chr1
Naive_CD4	ADIPOR1	-0.523215	2.84893e-08	No	chr1
Naive_CD4	ADPRHL2	-0.441356	5.56589e-06	No	chr1
Naive_CD4	ADSS	0.371745	0.000190819	No	chr1
CM_CD8	NDUFS2	-0.476203	4.5075e-06	No	chr1
Naive_CD4	ABCB10	-0.359943	0.000323706	No	chr1
CM_CD8	NBPF10	0.227203	0.0472137	No	chr1
Naive_CD4	ANGEL2	0.27394	0.0082753	No	chr1
Naive_CD4	ASAP3	0.236815	0.0247143	No	chr1
Naive_CD4	ASH1L	0.418068	1.96877e-05	No	chr1
Naive_CD4	ASH1L-AS1	0.228109	0.0311296	No	chr1
CM_CD8	MYSM1	0.534184	1.44824e-07	No	chr1
Naive_CD4	ATAD3B	0.331104	0.00108135	No	chr1
Naive_CD4	ATP1A1	0.359443	0.00033124	No	chr1
Naive_CD4	ARV1	-0.261738	0.0120932	No	chr1
Naive_CD4	ATP2B4	0.548618	4.08268e-09	No	chr1
Naive_CD4	ATP6V0B	-0.549102	3.93683e-09	No	chr1
Naive_CD4	ATP8B2	0.401023	4.76639e-05	No	chr1
Naive_CD4	ATPAF1	-0.379341	0.000135098	No	chr1
Naive_CD4	ATPIF1	-0.443855	4.84207e-06	No	chr1
Naive_CD4	ATXN7L2	-0.247184	0.0185141	No	chr1
Naive_CD4	BCAS2	-0.422289	1.57998e-05	No	chr1
Naive_CD4	ATP5F1	-0.331211	0.00107677	No	chr1
Naive_CD4	AMIGO1	0.565194	1.08948e-09	No	chr1
Naive_CD4	ARPC5	-0.530512	1.63388e-08	No	chr1
Naive_CD4	ARID4B	-0.270703	0.00916235	No	chr1
CM_CD8	NAV1	0.366574	0.000692281	No	chr1
Naive_CD4	ANKRD13C	-0.320717	0.00162203	No	chr1
Naive_CD4	ANKRD36BP1	0.582355	2.48112e-10	No	chr1
Naive_CD4	ANP32E	0.230954	0.0289198	No	chr1
Naive_CD4	ANXA9	0.356253	0.000381958	No	chr1
Naive_CD4	AP4B1-AS1	0.323208	0.00147261	No	chr1
Naive_CD4	ARNT	0.212471	0.046468	No	chr1
Naive_CD4	APH1A	0.456956	2.27116e-06	No	chr1
Naive_CD4	ARF1	-0.551955	3.16379e-09	No	chr1
Naive_CD4	ARHGAP30	0.514374	5.43256e-08	No	chr1
Naive_CD4	ARHGEF11	0.265844	0.0106682	No	chr1
Naive_CD4	ARHGEF2	0.545758	5.10258e-09	No	chr1
Naive_CD4	ARID1A	0.733956	8.40435e-18	No	chr1
CM_CD8	NADK	-0.342746	0.00165666	No	chr1
Naive_CD4	APOA1BP	-0.418852	1.89097e-05	No	chr1
Naive_CD4	BCL9	0.631223	2.42619e-12	No	chr1
Naive_B	ZYG11B	0.543505	1.37735e-08	No	chr1
Naive_B	ZNHIT6	0.432039	1.5335e-05	No	chr1
Naive_B	UCHL5	-0.234385	0.0314503	No	chr1
CM_CD8	NOL9	0.532273	1.64527e-07	No	chr1
Naive_B	UHMK1	0.504732	2.10435e-07	No	chr1
Naive_B	UROD	-0.501768	2.54318e-07	No	chr1
Naive_B	USF1	0.526002	4.82112e-08	No	chr1
Naive_B	USP21	0.224895	0.0399985	No	chr1
Naive_B	UBXN11	-0.259533	0.0157572	No	chr1
Naive_B	USP24	0.624953	1.43555e-11	No	chr1
Naive_B	UTP11L	-0.487964	6.21565e-07	No	chr1
Naive_B	VAV3	0.26113	0.0150568	No	chr1
Naive_B	VAV3-AS1	0.23869	0.0281004	No	chr1
Naive_B	VPS13D	0.663973	2.53884e-13	No	chr1
CM_CD8	NME7	-0.279495	0.0123781	No	chr1
Naive_B	VPS45	-0.222845	0.0421474	No	chr1
CM_CD8	NOC2L	-0.402016	0.000162049	No	chr1
Naive_B	VPS72	-0.378874	0.000202042	No	chr1
Naive_B	UBR4	0.674821	7.98492e-14	No	chr1
Naive_B	UBE4B	0.512395	1.25377e-07	No	chr1
Naive_B	TRIM17	0.366095	0.000352428	No	chr1
Naive_B	TRIM33	0.447133	6.85737e-06	No	chr1
Naive_B	TRIM46	0.228177	0.0368226	No	chr1
Naive_B	TRIM62	-0.23471	0.0312118	No	chr1
Naive_B	TROVE2	-0.295623	0.00511729	No	chr1
Naive_B	TSEN15	-0.232113	0.0333319	No	chr1
Naive_B	UBIAD1	-0.33478	0.00125053	No	chr1
Naive_B	TTC13	0.250436	0.0204829	No	chr1
Naive_B	TXLNA	0.236256	0.0299775	No	chr1
Naive_B	TXNDC12	-0.544701	1.25804e-08	No	chr1
Naive_B	TYW3	-0.305053	0.00370973	No	chr1
CM_CD8	NOTCH2NL	0.325251	0.00301271	No	chr1
CM_CD8	NOTCH2	0.548433	5.56772e-08	No	chr1
Naive_B	UBE2J2	-0.269348	0.0117803	No	chr1
CM_CD8	NPL	-0.245512	0.030549	No	chr1
CM_CD8	NENF	-0.280931	0.0118898	No	chr1
Naive_B	WASF2	0.463021	2.77546e-06	No	chr1
Naive_B	WDR26	0.440479	9.83684e-06	No	chr1
Naive_B	ZMPSTE24	-0.455094	4.3803e-06	No	chr1
Naive_B	ZMYM4	0.263283	0.014091	No	chr1
Naive_B	ZMYM6NB	-0.234052	0.0317235	No	chr1
Naive_B	ZNF281	-0.397513	8.61192e-05	No	chr1
Naive_B	ZNF326	0.396283	9.12467e-05	No	chr1
Naive_B	ZNF436	0.245268	0.0235862	No	chr1
Naive_B	ZFYVE9	0.392447	0.000108959	No	chr1
Naive_B	ZNF644	0.278727	0.008836	No	chr1
Naive_B	ZNF678	0.413016	4.07463e-05	No	chr1
CM_CD8	NEXN	-0.266546	0.0177516	No	chr1
Naive_B	ZNF684	-0.327126	0.00165603	No	chr1
Naive_B	ZNF687	0.45377	4.70613e-06	No	chr1
Naive_B	ZNF691	-0.344099	0.00086542	No	chr1
Naive_B	ZNF692	-0.241646	0.0260173	No	chr1
Naive_B	ZNF669	0.40421	6.25159e-05	No	chr1
Naive_B	WASH7P	-0.278095	0.00900344	No	chr1
CM_CD8	NFYC-AS1	0.432494	4.1419e-05	No	chr1
Naive_B	ZBTB41	0.5324	3.06134e-08	No	chr1
Naive_B	WDR47	-0.364011	0.000384695	No	chr1
Naive_B	WDR77	-0.351625	0.000641212	No	chr1
Naive_B	WDTC1	0.376106	0.000228543	No	chr1
Naive_B	XPR1	0.24789	0.0219551	No	chr1
CM_CD8	NIPAL3	0.379941	0.000409033	No	chr1
Naive_B	YBX1	-0.255176	0.0178822	No	chr1
Naive_B	ZCCHC17	-0.37304	0.000260447	No	chr1
Naive_B	YOD1	0.484146	7.90252e-07	No	chr1
Naive_B	YY1AP1	-0.291437	0.00587942	No	chr1
Naive_B	ZBED6	0.567585	2.20044e-09	No	chr1
Naive_B	ZBTB17	-0.244439	0.0241292	No	chr1
Naive_B	ZBTB18	0.460425	3.23852e-06	No	chr1
Naive_B	ZBTB37	0.640431	3.37908e-12	No	chr1
Naive_B	ZBTB40	0.613891	3.95883e-11	No	chr1
Naive_B	YTHDF2	-0.639893	3.56859e-12	No	chr1
Naive_CD4	RASSF5	-0.34136	0.000715867	No	chr1
Naive_CD4	BMP8A	0.490401	2.80089e-07	No	chr1
Naive_CD4	BPNT1	-0.246192	0.0190451	No	chr1
Naive_CD4	DISC1	0.469373	1.04202e-06	No	chr1
Naive_CD4	DLEU2L	0.302597	0.0031646	No	chr1
Naive_CD4	DLSTP1	0.268482	0.00985457	No	chr1
Naive_CD4	DNAJC16	0.556875	2.15114e-09	No	chr1
Naive_CD4	DNAJC8	-0.713474	1.07334e-16	No	chr1
Naive_CD4	DNM3	0.286657	0.00544368	No	chr1
Naive_CD4	DHX9	0.474801	7.5383e-07	No	chr1
Naive_CD4	DNTTIP2	-0.539584	8.20294e-09	No	chr1
Naive_CD4	DPH2	-0.412632	2.62439e-05	No	chr1
Naive_CD4	DPYD	0.27966	0.00685601	No	chr1
Naive_CD4	DUSP12	-0.264399	0.0111315	No	chr1
CM_CD8	MIR5581	0.423833	6.19e-05	No	chr1
Naive_CD4	DUSP23	-0.234352	0.0264202	No	chr1
Naive_CD4	DVL1	0.28232	0.00627824	No	chr1
Naive_CD4	DOCK7	0.258248	0.0134589	No	chr1
CM_CD8	MIR4426	0.316707	0.00399623	No	chr1
Naive_CD4	DFFB	0.450821	3.24765e-06	No	chr1
Naive_CD4	DEGS1	-0.296575	0.00390664	No	chr1
Naive_CD4	CYB561D1	0.249706	0.0172695	No	chr1
Naive_CD4	CYB5RL	0.245431	0.0194556	No	chr1
Naive_CD4	DBT	0.245385	0.0194777	No	chr1
Naive_CD4	DCAF6	-0.361711	0.000300381	No	chr1
Naive_CD4	DCAF8	0.447353	3.96163e-06	No	chr1
CM_CD8	MORN1	0.299885	0.0068077	No	chr1
Naive_CD4	DENND4B	0.394188	6.68229e-05	No	chr1
Naive_CD4	DCDC2B	0.512498	6.22815e-08	No	chr1
Naive_CD4	DDOST	-0.444831	4.59618e-06	No	chr1
Naive_CD4	DDX11L2	0.264745	0.0110211	No	chr1
CM_CD8	MOB3C	-0.322695	0.00328559	No	chr1
Naive_CD4	DDX20	-0.311859	0.00225859	No	chr1
CM_CD8	MNDA	-0.242443	0.0329578	No	chr1
Naive_CD4	DEDD	-0.55982	1.68773e-09	No	chr1
Naive_CD4	DDI2	0.50617	9.69108e-08	No	chr1
Naive_CD4	CTNNBIP1	-0.254934	0.0148131	No	chr1
CM_CD8	MIR3916	0.456989	1.25814e-05	No	chr1
Naive_CD4	EBNA1BP2	-0.471856	9.00087e-07	No	chr1
Naive_CD4	ETV3	0.363234	0.000280467	No	chr1
Naive_CD4	EXO5	-0.288663	0.00511114	No	chr1
Naive_CD4	EXOC8	0.459978	1.87773e-06	No	chr1
Naive_CD4	EXOSC10	-0.469273	1.04859e-06	No	chr1
Naive_CD4	EYA3	0.411694	2.75948e-05	No	chr1
Naive_CD4	FABP3	0.231615	0.028408	No	chr1
Naive_CD4	ERO1B	0.263514	0.0114522	No	chr1
CM_CD8	MFN2	-0.290465	0.00903215	No	chr1
Naive_CD4	FAM129A	-0.216223	0.0423669	No	chr1
Naive_CD4	FAM159A	0.402776	4.36442e-05	No	chr1
Naive_CD4	FAM20B	0.366747	0.000239325	No	chr1
CM_CD8	METTL18	-0.282594	0.011349	No	chr1
Naive_CD4	FAM46C	0.284235	0.00589975	No	chr1
Naive_CD4	FAM63A	0.270965	0.00908758	No	chr1
Naive_CD4	FAM102B	0.32553	0.00134633	No	chr1
CM_CD8	MIR3671	0.253711	0.0248804	No	chr1
Naive_CD4	ERMAP	0.215554	0.0430338	No	chr1
Naive_CD4	EPS15	0.424649	1.39049e-05	No	chr1
Naive_CD4	ECE1	0.268497	0.00985145	No	chr1
Naive_CD4	EDEM3	0.343059	0.000667606	No	chr1
Naive_CD4	EFHD2	-0.28997	0.00489063	No	chr1
Naive_CD4	EIF2B3	-0.271818	0.00884805	No	chr1
CM_CD8	MIIP	-0.282424	0.0114038	No	chr1
Naive_CD4	EIF3I	-0.489717	2.94073e-07	No	chr1
Naive_CD4	ERI3	-0.395787	6.17341e-05	No	chr1
CM_CD8	MIER1	0.425697	5.6639e-05	No	chr1
Naive_CD4	ELK4	0.603106	3.73379e-11	No	chr1
Naive_CD4	ELOVL1	-0.53451	1.21162e-08	No	chr1
Naive_CD4	EMC1	0.286964	0.0053936	No	chr1
Naive_CD4	ENO1	-0.261523	0.0121723	No	chr1
Naive_CD4	EPB41	0.344728	0.000623708	No	chr1
Naive_CD4	EPHX1	0.620213	7.66878e-12	No	chr1
Naive_CD4	EIF4G3	0.210787	0.0483992	No	chr1
Naive_CD4	BNIPL	0.321878	0.00155273	No	chr1
Naive_CD4	CSDE1	-0.251313	0.0164631	No	chr1
Naive_CD4	CROCCP2	-0.286157	0.00553239	No	chr1
Naive_CD4	CA14	0.267935	0.0100156	No	chr1
Naive_CD4	CACYBP	-0.376704	0.000152599	No	chr1
Naive_CD4	CAMSAP2	0.458017	2.12414e-06	No	chr1
CM_CD8	MTHFR	0.576446	7.71527e-09	No	chr1
Naive_CD4	CAMTA1	-0.370061	0.000206205	No	chr1
Naive_CD4	CAP1	-0.614262	1.3294e-11	No	chr1
CM_CD8	MTOR	0.472426	5.56408e-06	No	chr1
CM_CD8	MTF2	-0.268593	0.0167671	No	chr1
Naive_CD4	CAPZA1	-0.266728	0.0103917	No	chr1
Naive_CD4	CAPZB	-0.251151	0.01654	No	chr1
Naive_CD4	CASP9	-0.215008	0.0436184	No	chr1
Naive_CD4	CASZ1	0.368162	0.000224782	No	chr1
Naive_CD4	CC2D1B	0.475785	7.11287e-07	No	chr1
Naive_CD4	CCDC163P	-0.217476	0.0410007	No	chr1
CM_CD8	MTF1	0.241655	0.0335591	No	chr1
Naive_CD4	CCT3	-0.451697	3.08844e-06	No	chr1
Naive_CD4	C1orf52	-0.325053	0.00137054	No	chr1
Naive_CD4	C1orf43	-0.229062	0.0303375	No	chr1
Naive_CD4	BTBD19	0.389808	8.30073e-05	No	chr1
Naive_CD4	BTF3L4	-0.488894	3.10162e-07	No	chr1
Naive_CD4	BTG2	0.276846	0.00751529	No	chr1
Naive_CD4	C1orf101	0.24813	0.0180712	No	chr1
CM_CD8	MUL1	-0.377137	0.000457342	No	chr1
Naive_CD4	C1orf109	-0.369008	0.000216574	No	chr1
CM_CD8	MTR	0.567184	1.51826e-08	No	chr1
Naive_CD4	C1orf122	-0.242448	0.0211696	No	chr1
Naive_CD4	C1orf159	-0.234129	0.0265747	No	chr1
Naive_CD4	C1orf162	-0.320763	0.00161971	No	chr1
CM_CD8	MTX1	-0.266931	0.0175791	No	chr1
Naive_CD4	C1orf204	0.273817	0.00830728	No	chr1
Naive_CD4	C1orf233	-0.265091	0.0109073	No	chr1
Naive_CD4	C1orf35	-0.264414	0.0111278	No	chr1
Naive_CD4	C1orf131	-0.607589	2.43187e-11	No	chr1
Naive_CD4	CROCCP3	0.444924	4.57448e-06	No	chr1
CM_CD8	MRTO4	-0.301039	0.00657482	No	chr1
Naive_CD4	CD247	0.255688	0.0144937	No	chr1
Naive_CD4	CGN	0.395302	6.32249e-05	No	chr1
Naive_CD4	CHML	0.215715	0.0428614	No	chr1
Naive_CD4	CLCC1	0.335155	0.00091873	No	chr1
Naive_CD4	CLCN6	0.36767	0.000229889	No	chr1
Naive_CD4	CLSTN1	0.557268	2.10303e-09	No	chr1
Naive_CD4	CNIH4	-0.21806	0.0404342	No	chr1
Naive_CD4	CERS2	-0.371876	0.00018968	No	chr1
CM_CD8	MRPL37	-0.463492	8.94675e-06	No	chr1
CM_CD8	MRPL24	-0.49916	1.23167e-06	No	chr1
CM_CD8	MRPL20	-0.325002	0.00303539	No	chr1
Naive_CD4	COPA	-0.218575	0.0399086	No	chr1
Naive_CD4	CPSF3L	-0.345889	0.000593497	No	chr1
Naive_CD4	CPTP	-0.309945	0.00242591	No	chr1
Naive_CD4	CROCC	0.497736	1.72422e-07	No	chr1
Naive_CD4	COA6	-0.252651	0.0158373	No	chr1
Naive_CD4	CD2	-0.405051	3.89123e-05	No	chr1
Naive_CD4	CEPT1	0.252497	0.0159107	No	chr1
CM_CD8	MRPL9	-0.37146	0.000573776	No	chr1
Naive_CD4	CD53	-0.237843	0.0240615	No	chr1
Naive_CD4	CD58	-0.222496	0.0361819	No	chr1
Naive_CD4	CDC14A	0.22887	0.030497	No	chr1
Naive_CD4	CDC42	0.47933	5.76134e-07	No	chr1
Naive_CD4	CDC42SE1	0.388252	8.94005e-05	No	chr1
Naive_CD4	CDK11B	0.267666	0.0101021	No	chr1
CM_CD8	MRPL55	-0.333744	0.00225637	No	chr1
Naive_CD4	CDK18	0.236774	0.0247329	No	chr1
Naive_CD4	CELSR2	0.450244	3.35364e-06	No	chr1
CM_CD8	MRPS15	-0.24515	0.0308183	No	chr1
CM_CD8	MRPS14	-0.348502	0.00135224	No	chr1
Naive_CD4	CEP104	0.257717	0.0136579	No	chr1
Naive_CD4	CEP170	0.553016	2.92307e-09	No	chr1
Naive_CD4	CEP350	0.641572	7.96445e-13	No	chr1
Naive_CD4	CDKN2C	-0.216722	0.0418107	No	chr1
Naive_B	TRAPPC3	-0.38651	0.000142877	No	chr1
Naive_CD4	RAVER2	0.380986	0.000125264	No	chr1
Naive_CD4	RBBP5	0.211817	0.0472305	No	chr1
Naive_CD8	DBT	0.287764	0.00511006	No	chr1
Naive_CD8	CYB5RL	0.26213	0.0117555	No	chr1
Naive_CD8	CYB5R1	-0.238258	0.0236506	No	chr1
Naive_CD8	CTSK	0.416653	1.94265e-05	No	chr1
Naive_CD8	CTBS	0.26436	0.0109861	No	chr1
Naive_CD8	CSDE1	-0.347895	0.000519995	No	chr1
CM_CD8	GMEB1	0.287705	0.0097931	No	chr1
Naive_CD8	CROCCP3	0.502057	1.11857e-07	No	chr1
Naive_CD8	CROCCP2	-0.283512	0.00592623	No	chr1
Naive_CD8	CROCC	0.484058	3.71057e-07	No	chr1
Naive_CD8	CRB1	0.272238	0.00862051	No	chr1
CM_CD8	GNAI3	-0.303809	0.00604168	No	chr1
Naive_CD8	CPTP	-0.355507	0.000374379	No	chr1
Naive_CD8	CPT2	-0.267243	0.01006	No	chr1
Naive_CD8	CPSF3L	-0.332257	0.000985666	No	chr1
Naive_CD8	COPA	-0.22857	0.0307516	No	chr1
CM_CD8	GNL2	-0.576525	7.68183e-09	No	chr1
Naive_CD8	CELSR2	0.616607	7.68618e-12	No	chr1
Naive_CD8	CEP104	0.281229	0.00640596	No	chr1
Naive_CD8	CEP170	0.555438	1.90594e-09	No	chr1
Naive_CD8	CEP350	0.611056	1.35291e-11	No	chr1
Naive_CD8	CEPT1	0.29566	0.00389596	No	chr1
Naive_CD8	CERS2	-0.28701	0.00524653	No	chr1
Naive_CD8	DCAF6	-0.290201	0.00470365	No	chr1
CM_CD8	GORAB	-0.2385	0.0362037	No	chr1
Naive_CD8	CHML	0.330665	0.0010499	No	chr1
Naive_CD8	CLCC1	0.254296	0.014941	No	chr1
Naive_CD8	CLCN6	0.218037	0.0404326	No	chr1
Naive_CD8	CLSTN1	0.4467	3.6952e-06	No	chr1
Naive_CD8	CNIH4	-0.234306	0.0263897	No	chr1
CM_CD8	GNPAT	-0.31902	0.00371648	No	chr1
CM_CD8	GON4L	0.537045	1.21054e-07	No	chr1
Naive_CD8	DCAF8	0.449391	3.16428e-06	No	chr1
Naive_CD8	DCDC2B	0.379787	0.000124357	No	chr1
Naive_CD8	DDI2	0.51485	4.52077e-08	No	chr1
Naive_CD8	DUSP12	-0.245408	0.019352	No	chr1
CM_CD8	GDAP2	0.378268	0.000438139	No	chr1
Naive_CD8	EBNA1BP2	-0.520132	3.07903e-08	No	chr1
Naive_CD8	ECE1	0.490355	2.46003e-07	No	chr1
Naive_CD8	EDEM3	0.277438	0.00725938	No	chr1
Naive_CD8	EFHD2	-0.243609	0.0203739	No	chr1
Naive_CD8	DR1	0.296582	0.00376882	No	chr1
CM_CD8	GBP3	-0.25526	0.0239347	No	chr1
CM_CD8	GBP1	-0.427631	5.17763e-05	Yes	chr1
Naive_CD8	EFNA4	0.30281	0.00301368	No	chr1
Naive_CD8	EIF2B3	-0.22824	0.0309906	No	chr1
CM_CD8	GBA	-0.261299	0.0203761	No	chr1
Naive_CD8	EIF3I	-0.499858	1.30484e-07	No	chr1
Naive_CD8	ELK4	0.69413	1.21503e-15	No	chr1
CM_CD8	GBP1P1	-0.331132	0.0024684	No	chr1
Naive_CD8	CDCA8	-0.256233	0.0140747	No	chr1
Naive_CD8	DPH2	-0.407319	3.13856e-05	No	chr1
Naive_CD8	DNAJC8	-0.788613	2.49418e-22	No	chr1
Naive_CD8	DDOST	-0.466605	1.12005e-06	No	chr1
Naive_CD8	DDX11L2	0.234114	0.026512	No	chr1
Naive_CD8	DDX20	-0.302203	0.00308239	No	chr1
Naive_CD8	DEDD	-0.481159	4.46612e-07	No	chr1
Naive_CD8	DENND4B	0.406981	3.19505e-05	No	chr1
Naive_CD8	DFFA	-0.221528	0.0370431	No	chr1
Naive_CD8	DNTTIP2	-0.632953	1.38376e-12	No	chr1
Naive_CD8	DFFB	0.435352	6.99425e-06	No	chr1
Naive_CD8	DIEXF	0.218568	0.0399155	No	chr1
Naive_CD8	DISC1	0.499482	1.33949e-07	No	chr1
Naive_CD8	DLEU2L	0.258578	0.0131091	No	chr1
Naive_CD8	DLSTP1	0.287469	0.00516261	No	chr1
CM_CD8	GGPS1	-0.484312	2.87114e-06	No	chr1
Naive_CD8	DNAJC16	0.461216	1.56404e-06	No	chr1
Naive_CD8	DHX9	0.415308	2.08137e-05	No	chr1
CM_CD8	GPATCH2	0.25258	0.0256232	No	chr1
Naive_CD8	CDC42SE1	0.372368	0.000175764	No	chr1
CM_CD8	GPATCH3	-0.412975	0.000100488	No	chr1
Naive_CD8	ATP6V0B	-0.557091	1.66908e-09	No	chr1
Naive_CD8	ATP8B2	0.352816	0.000421519	No	chr1
Naive_CD8	ATPAF1	-0.464675	1.26596e-06	No	chr1
Naive_CD8	ATPIF1	-0.529243	1.55082e-08	No	chr1
Naive_CD8	ATXN7L2	-0.358421	0.000330405	No	chr1
CM_CD8	H6PD	0.4703	6.24928e-06	No	chr1
Naive_CD8	ATP5F1	-0.411917	2.47901e-05	No	chr1
Naive_CD8	AURKAIP1	-0.311629	0.00219482	No	chr1
Naive_CD8	BCAS2	-0.414793	2.13712e-05	No	chr1
Naive_CD8	BCL10	0.255318	0.0144812	No	chr1
Naive_CD8	BCL9	0.661323	7.06865e-14	No	chr1
Naive_CD8	BMP8A	0.371191	0.000185096	No	chr1
CM_CD8	GUK1	-0.434892	3.70419e-05	No	chr1
Naive_CD8	BTBD19	0.349726	0.000480822	No	chr1
Naive_CD8	B3GALT6	-0.226456	0.0325054	No	chr1
Naive_CD8	BTBD8	0.321301	0.00151696	No	chr1
Naive_CD8	ATP2B4	0.44048	5.29973e-06	No	chr1
Naive_CD8	ATP1A1	0.41906	1.70979e-05	No	chr1
Naive_CD8	ARHGAP30	0.47374	7.20615e-07	No	chr1
Naive_CD8	ARHGEF11	0.236566	0.0248076	No	chr1
Naive_CD8	ARHGEF2	0.536693	8.60185e-09	No	chr1
Naive_CD8	ARID1A	0.592727	7.62933e-11	No	chr1
Naive_CD8	ARID4B	-0.24098	0.0219182	No	chr1
CM_CD8	HEATR1	0.399789	0.000178582	No	chr1
CM_CD8	HAX1	-0.299252	0.00693338	No	chr1
CM_CD8	HDGF	-0.239631	0.0352632	No	chr1
Naive_CD8	ARV1	-0.239665	0.0227191	No	chr1
Naive_CD8	ASH1L	0.520947	2.90308e-08	No	chr1
CM_CD8	HDAC1	-0.258596	0.0219219	No	chr1
Naive_CD8	ASH1L-AS1	0.246177	0.0189491	No	chr1
Naive_CD8	ATAD3B	0.24224	0.021155	No	chr1
Naive_CD8	ATG4C	-0.424026	1.31654e-05	No	chr1
Naive_CD8	ARPC5	-0.597601	4.7893e-11	No	chr1
CM_CD8	GATAD2B	0.524379	2.71438e-07	No	chr1
Naive_CD8	BTF3L4	-0.419767	1.64554e-05	No	chr1
Naive_CD8	C1orf109	-0.427432	1.09115e-05	No	chr1
Naive_CD8	CASZ1	0.460416	1.63523e-06	No	chr1
CM_CD8	GPSM2	-0.247853	0.0288945	No	chr1
Naive_CD8	CC2D1B	0.582832	1.87005e-10	No	chr1
Naive_CD8	CCDC17	0.279761	0.00673708	No	chr1
CM_CD8	GPR157	0.39522	0.000217232	No	chr1
Naive_CD8	CCT3	-0.463776	1.33928e-06	No	chr1
Naive_CD8	CASP9	-0.268427	0.0096937	No	chr1
Naive_CD8	CD160	0.272733	0.00848986	No	chr1
Naive_CD8	CD247	0.231338	0.0285731	No	chr1
Naive_CD8	CD48	0.265298	0.0106676	No	chr1
Naive_CD8	CD53	-0.234068	0.0265459	No	chr1
CM_CD8	GPBP1L1	-0.422768	6.48161e-05	No	chr1
Naive_CD8	CDC42	0.529504	1.51833e-08	No	chr1
CM_CD8	GPATCH4	-0.403645	0.000151477	No	chr1
Naive_CD8	CD2	-0.441079	5.11877e-06	No	chr1
Naive_CD8	BTG2	0.25415	0.0149978	No	chr1
Naive_CD8	CAPZB	-0.221397	0.0371698	No	chr1
Naive_CD8	CAMTA1	-0.402499	4.01608e-05	No	chr1
Naive_CD8	C1orf112	0.210964	0.0481902	No	chr1
Naive_CD8	C1orf122	-0.260454	0.0123739	No	chr1
Naive_CD8	C1orf123	-0.373244	0.000168817	No	chr1
Naive_CD8	C1orf131	-0.578372	2.72985e-10	No	chr1
Naive_CD8	C1orf162	-0.403875	3.75038e-05	No	chr1
Naive_CD8	C1orf204	0.406389	3.29622e-05	No	chr1
Naive_CD8	CAP1	-0.591543	8.4743e-11	No	chr1
Naive_CD8	C1orf233	-0.23233	0.0278383	No	chr1
Naive_CD8	C1orf35	-0.42092	1.55111e-05	No	chr1
Naive_CD8	C1orf43	-0.272841	0.00846197	No	chr1
Naive_CD8	C1orf52	-0.224419	0.0343355	No	chr1
Naive_CD8	CA14	0.365779	0.000238384	No	chr1
Naive_CD8	CACYBP	-0.461815	1.50669e-06	No	chr1
Naive_CD8	CAMSAP2	0.304179	0.00286875	No	chr1
Naive_CD8	C1orf27	0.216153	0.0423169	No	chr1
Naive_CD8	ELOVL1	-0.531849	1.26094e-08	No	chr1
Naive_CD8	EMC1	0.224326	0.0344019	No	chr1
Naive_CD8	ENO1	-0.217868	0.0405738	No	chr1
Naive_CD8	IRF2BP2	0.239403	0.0228992	No	chr1
Naive_CD8	ITGA10	0.254211	0.0149753	No	chr1
Naive_CD8	ITPKB	0.504194	9.60861e-08	No	chr1
Naive_CD8	ITPKB-IT1	0.24181	0.0214221	No	chr1
Naive_CD8	IVNS1ABP	-0.242879	0.0207927	No	chr1
Naive_CD8	JAK1	-0.517334	3.77816e-08	No	chr1
Naive_CD8	IQCC	0.223534	0.0351236	No	chr1
Naive_CD8	JTB	-0.438258	5.96864e-06	No	chr1
Naive_CD8	KDM1A	-0.383147	0.000105728	No	chr1
Naive_CD8	KDM4A	0.659924	8.25481e-14	No	chr1
Naive_CD8	KDM4A-AS1	0.307715	0.00253228	No	chr1
Naive_CD8	KDM5B	0.373713	0.000165177	No	chr1
Naive_CD8	KHDRBS1	0.271103	0.00892703	No	chr1
Naive_CD8	KIAA0319L	0.587137	1.25348e-10	No	chr1
Naive_CD8	KCNA3	0.322016	0.00147523	No	chr1
Naive_CD8	KIAA0754	0.305278	0.00275855	No	chr1
Naive_CD8	INTS3	0.593188	7.32103e-11	No	chr1
CM_CD8	FBXO28	0.319585	0.00364575	No	chr1
CM_CD8	FCMR	-0.252693	0.0255505	No	chr1
Naive_CD8	HPCAL4	0.266974	0.0101383	No	chr1
Naive_CD8	HS2ST1	0.460777	1.60034e-06	No	chr1
Naive_CD8	HSPB11	-0.218575	0.0399155	No	chr1
Naive_CD8	HSPG2	0.305038	0.00278246	No	chr1
Naive_CD8	IARS2	-0.313566	0.00204256	No	chr1
Naive_CD8	INPP5B	0.407373	3.13289e-05	No	chr1
Naive_CD8	IBA57	0.517387	3.76725e-08	No	chr1
Naive_CD8	IER5	0.270557	0.00908063	No	chr1
Naive_CD8	IFFO2	0.463084	1.39776e-06	No	chr1
CM_CD8	FBXO6	-0.336266	0.00206565	Yes	chr1
Naive_CD8	IL24	0.263845	0.0111539	No	chr1
Naive_CD8	ILF2	-0.604982	2.45652e-11	No	chr1
Naive_CD8	INADL	0.462069	1.48348e-06	No	chr1
Naive_CD8	ICMT	0.314128	0.00199975	No	chr1
Naive_CD8	HNRNPU-AS1	0.423627	1.34377e-05	No	chr1
CM_CD8	FAM76A	0.536842	1.22386e-07	No	chr1
CM_CD8	FAM73A	0.596485	1.71596e-09	No	chr1
Naive_CD8	LRIF1	-0.266059	0.0104275	No	chr1
Naive_CD8	LRIG2	0.39684	5.34388e-05	No	chr1
Naive_CD8	LRRC8B	0.319202	0.00164677	No	chr1
Naive_CD8	LRRC8D	-0.299335	0.00341417	No	chr1
Naive_CD8	LSM10	-0.43629	6.65402e-06	No	chr1
Naive_CD8	LUZP1	0.402107	4.0947e-05	No	chr1
Naive_CD8	LINC01355	0.316488	0.00182509	No	chr1
Naive_CD8	LY9	-0.441802	4.91006e-06	No	chr1
Naive_CD8	LYPLA2	-0.417983	1.81103e-05	No	chr1
Naive_CD8	LYST	0.490063	2.49804e-07	No	chr1
Naive_CD8	MACF1	0.610748	1.38807e-11	No	chr1
Naive_CD8	MAGOH	0.497897	1.48891e-07	No	chr1
Naive_CD8	MAN1A2	0.647899	2.94395e-13	No	chr1
Naive_CD8	MAP7D1	-0.339807	0.000725408	No	chr1
CM_CD8	FAM159A	0.320886	0.00349264	No	chr1
Naive_CD8	KIAA2013	-0.254257	0.0149577	No	chr1
Naive_CD8	LINC01347	0.492669	2.12516e-07	No	chr1
Naive_CD8	LINC01135	0.315419	0.00190128	No	chr1
CM_CD8	FAM69A	-0.300586	0.00666138	No	chr1
Naive_CD8	KIF1B	0.40489	3.56415e-05	No	chr1
Naive_CD8	KIF21B	0.654934	1.38418e-13	No	chr1
Naive_CD8	KIFAP3	-0.490132	2.48711e-07	No	chr1
Naive_CD8	KLHL21	0.371876	0.000179577	No	chr1
Naive_CD8	KPNA6	0.59295	7.48916e-11	No	chr1
Naive_CD8	LINC01138	0.252343	0.0157895	No	chr1
CM_CD8	FAM46C	0.341265	0.00174669	No	chr1
Naive_CD8	LAMTOR5	-0.439242	5.66831e-06	No	chr1
Naive_CD8	LAPTM5	-0.391412	7.02722e-05	No	chr1
Naive_CD8	LBR	-0.294153	0.00409671	No	chr1
Naive_CD8	LCK	-0.520394	3.02296e-08	No	chr1
Naive_CD8	LGALS8	0.269558	0.00936757	No	chr1
CM_CD8	FAM20B	0.326111	0.00292692	No	chr1
Naive_CD8	LAMTOR2	-0.28302	0.00602736	No	chr1
Naive_CD8	ARF1	-0.597947	4.62653e-11	No	chr1
CM_CD8	FDPS	-0.394767	0.000221158	No	chr1
Naive_CD8	HNRNPR	-0.658809	9.28025e-14	No	chr1
Naive_CD8	FAM73A	0.600853	3.55809e-11	No	chr1
Naive_CD8	FAM76A	0.404152	3.69611e-05	No	chr1
Naive_CD8	FAM87B	0.299804	0.00335505	No	chr1
CM_CD8	FUBP1	0.339704	0.00184772	No	chr1
Naive_CD8	FBXO2	0.232714	0.0275385	No	chr1
Naive_CD8	FBXO28	0.325353	0.00129404	No	chr1
Naive_CD8	FAM69A	-0.209603	0.0498755	No	chr1
Naive_CD8	FCMR	-0.35114	0.000452679	No	chr1
Naive_CD8	FLAD1	-0.528974	1.58501e-08	No	chr1
Naive_CD8	FLVCR1-AS1	-0.306631	0.00263053	No	chr1
Naive_CD8	FNBP1L	0.231423	0.0285176	No	chr1
Naive_CD8	FOXJ3	0.445962	3.85383e-06	No	chr1
Naive_CD8	FUBP1	0.507392	7.69842e-08	No	chr1
Naive_CD8	FUCA1	-0.252443	0.0157453	No	chr1
Naive_CD8	FDPS	-0.454734	2.30776e-06	No	chr1
Naive_CD8	GABPB2	0.574513	3.79334e-10	No	chr1
Naive_CD8	FAM46C	0.351224	0.000451272	No	chr1
Naive_CD8	FAM159A	0.32779	0.00117522	No	chr1
CM_CD8	GAS5	0.373393	0.000531402	No	chr1
Naive_CD8	EPB41	0.478714	5.22237e-07	No	chr1
Naive_CD8	EPHX1	0.453735	2.45002e-06	No	chr1
Naive_CD8	EPS15	0.601438	3.38629e-11	No	chr1
Naive_CD8	ERI3	-0.454188	2.38526e-06	No	chr1
Naive_CD8	ETV3	0.481106	4.48032e-07	No	chr1
Naive_CD8	FAM20B	0.418268	1.78376e-05	No	chr1
Naive_CD8	EXOC8	0.512851	5.18787e-08	No	chr1
Naive_CD8	EXOSC10	-0.436628	6.53346e-06	No	chr1
Naive_CD8	EYA3	0.452135	2.69388e-06	No	chr1
CM_CD8	GABPB2	0.562751	2.08e-08	No	chr1
Naive_CD8	FAAP20	-0.224618	0.0341688	No	chr1
Naive_CD8	FABP3	0.324107	0.00135948	No	chr1
Naive_CD8	FAM102B	0.273648	0.00824906	No	chr1
CM_CD8	GALE	-0.359642	0.000896973	No	chr1
Naive_CD8	HNRNPU	0.217714	0.0406832	No	chr1
Naive_CD8	GALE	-0.304271	0.00285934	No	chr1
Naive_CD8	GAS5-AS1	0.570745	5.21141e-10	No	chr1
Naive_CD8	GPR137B	0.234037	0.0265669	No	chr1
Naive_CD8	GPR157	0.395033	5.8607e-05	No	chr1
Naive_CD8	GTF2IP20	0.356929	0.000352759	No	chr1
Naive_CD8	GUK1	-0.363088	0.000268401	No	chr1
Naive_CD8	H6PD	0.496429	1.64518e-07	No	chr1
Naive_CD8	HAX1	-0.48824	2.82947e-07	No	chr1
CM_CD8	FLAD1	-0.524549	2.68414e-07	No	chr1
CM_CD8	FGR	-0.225156	0.0493632	No	chr1
Naive_CD8	HEATR1	0.438734	5.8115e-06	No	chr1
Naive_CD8	HENMT1	-0.511998	5.51948e-08	No	chr1
Naive_CD8	HIAT1	-0.491177	2.3254e-07	No	chr1
Naive_CD8	HIPK1	0.703433	3.59914e-16	No	chr1
Naive_CD8	HMGCL	-0.479799	4.86607e-07	No	chr1
Naive_CD8	HMGN2	-0.41846	1.76914e-05	No	chr1
Naive_CD8	HDAC1	-0.276692	0.00744399	No	chr1
Naive_CD8	GAS5	0.230746	0.0290234	No	chr1
Naive_CD8	GPBP1L1	-0.25957	0.0127077	No	chr1
Naive_CD8	GPATCH2	0.251805	0.0160266	No	chr1
CM_CD8	FOXJ3	0.48188	3.28578e-06	No	chr1
Naive_CD8	GATAD2B	0.438827	5.79947e-06	No	chr1
CM_CD8	FOXD2	0.253767	0.0248479	No	chr1
Naive_CD8	GBP1	-0.217691	0.0407041	Yes	chr1
Naive_CD8	GBP3	-0.215092	0.0434236	No	chr1
Naive_CD8	GDAP2	0.373444	0.000167257	No	chr1
Naive_CD8	GPATCH4	-0.415907	2.0187e-05	No	chr1
Naive_CD8	GGPS1	-0.590843	8.96672e-11	No	chr1
CM_CD8	FLVCR1-AS1	-0.243838	0.0318307	No	chr1
CM_CD8	FLVCR1	0.439822	2.91203e-05	No	chr1
Naive_CD8	GMEB1	0.334287	0.000908665	No	chr1
Naive_CD8	GNAI3	-0.261162	0.0121155	No	chr1
Naive_CD8	GNL2	-0.461908	1.49812e-06	No	chr1
Naive_CD8	GON4L	0.65568	1.28437e-13	No	chr1
Naive_CD8	GLMN	-0.217868	0.0405738	No	chr1
Naive_CD8	APOA1BP	-0.375143	0.00015428	No	chr1
Naive_CD8	APH1A	0.497574	1.52379e-07	No	chr1
Naive_CD8	AP4B1-AS1	0.312259	0.00214284	No	chr1
Naive_CD4	SMIM12	-0.303979	0.00300871	No	chr1
Naive_CD4	SMYD2	-0.245008	0.0196721	No	chr1
Naive_CD4	SNAP47	-0.415338	2.27217e-05	No	chr1
Naive_CD4	SNAPIN	-0.447399	3.9554e-06	No	chr1
Naive_CD4	SNHG12	0.450536	3.30523e-06	No	chr1
CM_CD8	KCNA3	0.34969	0.00129595	No	chr1
Naive_CD4	SMG5	0.345735	0.000597244	No	chr1
Naive_CD4	SNHG3	0.480967	5.18403e-07	No	chr1
Naive_CD4	SNORA14B	0.301503	0.00327976	No	chr1
Naive_CD4	SNORD45A	0.278645	0.00709452	No	chr1
Naive_CD4	SNORD45C	0.31364	0.00211558	No	chr1
Naive_CD4	SNORD55	0.215754	0.0428323	No	chr1
Naive_CD4	SNRNP40	-0.424226	1.42229e-05	No	chr1
Naive_CD4	SNX27	0.350617	0.000487723	No	chr1
Naive_CD4	SNIP1	0.575889	4.34114e-10	No	chr1
CM_CD8	JTB	-0.480274	3.57879e-06	No	chr1
Naive_CD4	SLFNL1	0.366502	0.000242139	No	chr1
Naive_CD4	SLC50A1	-0.337131	0.000848118	No	chr1
CM_CD8	KHDRBS1	0.251155	0.0265728	No	chr1
Naive_CD4	SLC25A24	-0.219044	0.0394293	No	chr1
Naive_CD4	SLC25A44	-0.304832	0.00291653	No	chr1
Naive_CD4	SLC2A7	0.222414	0.0362472	No	chr1
Naive_CD4	SLC30A1	0.243678	0.0204543	No	chr1
CM_CD8	KDM5B	0.229623	0.0447202	No	chr1
Naive_CD4	SLC9A1	0.491746	2.56696e-07	No	chr1
Naive_CD4	SLC30A7	0.284604	0.00582801	No	chr1
Naive_CD4	SLC35A3	0.434198	8.34325e-06	No	chr1
Naive_CD4	SLC35D1	0.461784	1.682e-06	No	chr1
Naive_CD4	SLC35E2B	0.42368	1.46416e-05	No	chr1
CM_CD8	KDM1A	-0.450294	1.74169e-05	No	chr1
Naive_CD4	SLC39A1	-0.433022	8.84894e-06	No	chr1
Naive_CD4	SLC41A1	0.287595	0.00528775	No	chr1
CM_CD8	KDM4A	0.535021	1.36879e-07	No	chr1
Naive_CD4	SLC16A4	0.274078	0.00824061	No	chr1
Naive_CD4	SPATA1	0.329643	0.00114534	No	chr1
Naive_CD4	SPEN	0.515658	4.97092e-08	No	chr1
Naive_CD4	SUSD4	-0.221282	0.0372776	No	chr1
Naive_CD4	SVBP	-0.277815	0.00729332	No	chr1
Naive_CD4	SYF2	-0.653289	2.26921e-13	No	chr1
Naive_CD4	SYT11	-0.213035	0.0458504	No	chr1
CM_CD8	ISG15	-0.303176	0.00616059	Yes	chr1
Naive_CD4	SZRD1	0.285995	0.00556424	No	chr1
Naive_CD4	SUMO1P3	0.405689	3.7743e-05	No	chr1
Naive_CD4	SZT2	0.681306	9.23743e-15	No	chr1
Naive_CD4	TAF12	-0.383639	0.000110874	No	chr1
Naive_CD4	TAF13	0.337593	0.000832648	No	chr1
Naive_CD4	TAGLN2	-0.329774	0.00114002	No	chr1
CM_CD8	IRF2BP2	0.305427	0.0057391	No	chr1
Naive_CD4	TARDBP	0.222812	0.035895	No	chr1
Naive_CD4	TARS2	-0.552631	3.00595e-09	No	chr1
Naive_CD4	TADA1	-0.273863	0.0082969	No	chr1
Naive_CD4	SPATA21	0.532019	1.45577e-08	No	chr1
CM_CD8	ITGA10	0.313098	0.00449108	No	chr1
Naive_CD4	STXBP3	-0.358167	0.000350948	No	chr1
Naive_CD4	SRGAP2	0.351217	0.000475452	No	chr1
Naive_CD4	SRGAP2C	0.231084	0.028821	No	chr1
Naive_CD4	SRM	-0.423973	1.44138e-05	No	chr1
Naive_CD4	SRP9	-0.285703	0.00561777	No	chr1
Naive_CD4	SRRM1	-0.606927	2.56555e-11	No	chr1
Naive_CD4	SRSF10	-0.253312	0.0155316	No	chr1
Naive_CD4	SUCO	0.259539	0.0129368	No	chr1
Naive_CD4	SRSF4	-0.476677	6.7598e-07	No	chr1
Naive_CD4	SSBP3-AS1	0.312713	0.00219123	No	chr1
Naive_CD4	SSR2	0.287818	0.00525239	No	chr1
Naive_CD4	SSU72	-0.218206	0.0403006	No	chr1
CM_CD8	ITPKB-IT1	0.369571	0.000614636	No	chr1
CM_CD8	ITPKB	0.58573	3.81445e-09	No	chr1
Naive_CD4	ST3GAL3	0.334748	0.000934242	No	chr1
CM_CD8	JAK1	-0.440173	2.85999e-05	No	chr1
Naive_CD4	TATDN3	-0.299773	0.00348469	No	chr1
Naive_CD4	SLC16A1-AS1	0.211571	0.0475125	No	chr1
Naive_CD4	SLAMF6	-0.377442	0.000147729	No	chr1
Naive_CD4	RNVU1-19	0.394541	6.57268e-05	No	chr1
Naive_CD4	RPA2	-0.332718	0.00101482	No	chr1
Naive_CD4	RPF1	-0.721639	3.61294e-17	No	chr1
Naive_CD4	RPL11	0.40838	3.27883e-05	No	chr1
Naive_CD4	RPL22	0.308477	0.0025586	No	chr1
Naive_CD4	RPL5	0.402499	4.42338e-05	No	chr1
Naive_CD4	RNVU1-14	0.354846	0.000406187	No	chr1
Naive_CD4	RPRD2	0.589751	1.27251e-10	No	chr1
CM_CD8	KLHL20	0.225993	0.0484963	No	chr1
Naive_CD4	RPS10P7	0.227917	0.0312927	No	chr1
Naive_CD4	RPS15AP10	0.309884	0.00242954	No	chr1
Naive_CD4	RPS27	0.395026	6.40937e-05	No	chr1
Naive_CD4	RPS6KA1	-0.251567	0.0163386	No	chr1
Naive_CD4	RPS6KC1	0.279829	0.00682036	No	chr1
CM_CD8	KLHL21	0.265155	0.0183974	No	chr1
Naive_CD4	RPS8	0.377265	0.00014899	No	chr1
Naive_CD4	RNPEP	-0.361527	0.000302833	No	chr1
Naive_CD4	RNF2	-0.220421	0.0380623	No	chr1
Naive_CD4	RBM15	0.378257	0.000142315	No	chr1
Naive_CD4	RBM34	-0.430846	1.00422e-05	No	chr1
Naive_CD4	RBMXL1	0.372483	0.000184522	No	chr1
Naive_CD4	RC3H1	0.452159	3.00498e-06	No	chr1
Naive_CD4	RCAN3	0.424249	1.42105e-05	No	chr1
CM_CD8	KRTCAP2	0.290985	0.00889333	No	chr1
Naive_CD4	RNF220	-0.610802	1.80644e-11	No	chr1
Naive_CD4	RERE	0.487725	3.33165e-07	No	chr1
Naive_CD4	RGS16	-0.233568	0.0269597	No	chr1
Naive_CD4	RGS5	0.294307	0.00422556	No	chr1
Naive_CD4	RHD	0.361304	0.000305779	No	chr1
CM_CD8	KPNA6	0.574342	9.01786e-09	No	chr1
Naive_CD4	RIMS3	0.307485	0.00265069	No	chr1
Naive_CD4	RNF115	0.282543	0.00623836	No	chr1
Naive_CD4	RFX5	-0.257533	0.0137313	No	chr1
Naive_CD4	SLC16A1	-0.229424	0.0300582	No	chr1
Naive_CD4	RSC1A1	0.281651	0.00641714	No	chr1
Naive_CD4	RTCA	0.312144	0.00223531	No	chr1
Naive_CD4	SEPN1	0.442986	5.08772e-06	No	chr1
Naive_CD4	SESN2	-0.244685	0.0198521	No	chr1
Naive_CD4	SETDB1	0.473409	8.19612e-07	No	chr1
Naive_CD4	SF3A3	-0.488656	3.13667e-07	No	chr1
Naive_CD4	SF3B4	-0.519356	3.78363e-08	No	chr1
Naive_CD4	SFPQ	0.582716	2.42936e-10	No	chr1
Naive_CD4	SEMA6C	0.229947	0.0296639	No	chr1
Naive_CD4	SFT2D2	0.603944	3.44469e-11	No	chr1
CM_CD8	KIAA0754	0.536944	1.21621e-07	No	chr1
Naive_CD4	SH3GLB1	0.330589	0.0011027	No	chr1
Naive_CD4	SHC1	-0.338508	0.000803281	No	chr1
Naive_CD4	SIKE1	0.317972	0.00179769	No	chr1
CM_CD8	KIAA0319L	0.349577	0.00130133	No	chr1
Naive_CD4	SKI	0.424157	1.42754e-05	No	chr1
Naive_CD4	SH3BGRL3	-0.354523	0.000411777	No	chr1
Naive_CD4	RSRP1	-0.438719	6.4656e-06	No	chr1
Naive_CD4	SELL	-0.329927	0.00113286	No	chr1
Naive_CD4	SEC22B	0.256979	0.013968	No	chr1
Naive_CD4	RXFP4	0.310093	0.00241356	No	chr1
CM_CD8	KIFAP3	-0.43367	3.91646e-05	No	chr1
Naive_CD4	S100A6	-0.220797	0.0377062	No	chr1
Naive_CD4	S100PBP	0.243248	0.0207016	No	chr1
Naive_CD4	S1PR1	-0.271749	0.00886848	No	chr1
Naive_CD4	SARS	-0.691147	2.56073e-15	No	chr1
CM_CD8	KIAA2013	-0.419783	7.42881e-05	No	chr1
CM_CD8	KIF21B	0.548999	5.37891e-08	No	chr1
CM_CD8	KIF1B	0.465132	8.24153e-06	No	chr1
Naive_CD4	SCMH1	0.212517	0.0464213	No	chr1
Naive_CD4	SCP2	-0.323523	0.00145407	No	chr1
Naive_CD4	SDCCAG8	-0.258255	0.0134589	No	chr1
Naive_CD4	SDF4	-0.251474	0.0163832	No	chr1
Naive_CD4	SDHB	-0.28851	0.00513555	No	chr1
Naive_CD4	SCAMP3	-0.396002	6.11883e-05	No	chr1
Naive_CD4	RBBP4	-0.465998	1.29372e-06	No	chr1
Naive_CD4	TCEB3	-0.330665	0.00110056	No	chr1
CM_CD8	IPP	0.362458	0.000805705	No	chr1
Naive_CD4	ZFYVE9	0.485411	3.87202e-07	No	chr1
Naive_CD4	ZMPSTE24	-0.43323	8.76991e-06	No	chr1
Naive_CD4	ZMYM6NB	-0.252328	0.0159895	No	chr1
Naive_CD4	ZNF281	-0.429178	1.09584e-05	No	chr1
Naive_CD4	ZNF326	0.281582	0.00643249	No	chr1
Naive_CD4	ZNF436	0.399177	5.21358e-05	No	chr1
CM_CD8	HS2ST1	0.514111	5.05804e-07	No	chr1
Naive_CD4	ZNF644	0.27966	0.00685601	No	chr1
CM_CD8	HNRNPR	-0.531233	1.75149e-07	No	chr1
Naive_CD4	ZNF669	0.409272	3.13897e-05	No	chr1
Naive_CD4	ZNF678	0.319571	0.00168966	No	chr1
Naive_CD4	ZNF687	0.591689	1.07465e-10	No	chr1
Naive_CD4	ZNF692	-0.274455	0.00813422	No	chr1
Naive_CD4	ZRANB2	-0.29433	0.00422381	No	chr1
CM_CD8	HNRNPU-AS1	0.547529	5.90616e-08	No	chr1
Naive_CD4	ZYG11B	0.57745	3.77652e-10	No	chr1
Naive_CD4	ZCCHC17	-0.335048	0.000922971	No	chr1
Naive_CD4	ZBTB41	0.404482	4.0032e-05	No	chr1
Naive_CD4	WDR47	-0.279652	0.00685641	No	chr1
Naive_CD4	WDR77	-0.240895	0.0220661	No	chr1
Naive_CD4	WDTC1	0.529335	1.78439e-08	No	chr1
Naive_CD4	WRAP73	0.326106	0.00131668	No	chr1
CM_CD8	HSPB11	-0.232088	0.0421886	No	chr1
Naive_CD4	XPR1	0.283589	0.00602157	No	chr1
Naive_CD4	ZBTB8OS	-0.294999	0.0041255	No	chr1
Naive_CD4	YBX1	-0.393357	6.96928e-05	No	chr1
Naive_CD4	YRDC	-0.347542	0.000554536	No	chr1
Naive_CD4	YTHDF2	-0.65322	2.26921e-13	No	chr1
Naive_CD4	ZBED6	0.487364	3.41333e-07	No	chr1
Naive_CD4	ZBTB18	0.556383	2.23019e-09	No	chr1
Naive_CD4	ZBTB37	0.568331	8.37819e-10	No	chr1
Naive_CD4	ZBTB40	0.514889	5.24763e-08	No	chr1
Naive_CD4	YOD1	0.46709	1.2068e-06	No	chr1
Naive_CD4	WDR3	-0.295668	0.00403535	No	chr1
Naive_CD8	ABCB10	-0.272887	0.00844951	No	chr1
Naive_CD8	ABL2	0.570607	5.27134e-10	No	chr1
Naive_CD8	AHDC1	0.344428	0.000598882	No	chr1
Naive_CD8	AIM1L	0.2773	0.00729532	No	chr1
Naive_CD8	AKIRIN1	-0.347857	0.00052062	No	chr1
Naive_CD8	AKR1A1	-0.289463	0.00481614	No	chr1
Naive_CD8	AKT3	0.404375	3.65541e-05	No	chr1
CM_CD8	HIAT1	-0.451425	1.64633e-05	No	chr1
Naive_CD8	AHCYL1	-0.414993	2.11581e-05	No	chr1
Naive_CD8	ALDH9A1	-0.264552	0.0109158	No	chr1
Naive_CD8	ANGEL2	0.292423	0.00435515	No	chr1
Naive_CD8	ANKRD13C	-0.237005	0.0245075	No	chr1
CM_CD8	HENMT1	-0.32775	0.00277447	No	chr1
Naive_CD8	ANKRD36BP1	0.642932	4.89217e-13	No	chr1
Naive_CD8	ANP32E	0.250306	0.0167442	No	chr1
Naive_CD8	ANXA9	0.239311	0.022959	No	chr1
Naive_CD8	AMIGO1	0.475762	6.296e-07	No	chr1
CM_CD8	HMGN2	-0.36222	0.000813071	No	chr1
Naive_CD8	AHCTF1	0.534594	1.0203e-08	No	chr1
Naive_CD8	AGO3	0.601307	3.41541e-11	No	chr1
CM_CD8	HMGCL	-0.354191	0.00109731	No	chr1
Naive_CD8	ACADM	-0.488256	2.82854e-07	No	chr1
Naive_CD8	ACBD6	0.429724	9.622e-06	No	chr1
Naive_CD8	ACTG1P20	0.325061	0.00130865	No	chr1
Naive_CD8	ADAMTSL4-AS1	0.411164	2.57951e-05	No	chr1
Naive_CD8	ADAR	0.242894	0.0207901	Yes	chr1
Naive_CD8	AGO4	0.410602	2.65147e-05	No	chr1
Naive_CD8	ADCK3	-0.271126	0.00892147	No	chr1
Naive_CD8	ADPRHL2	-0.539423	7.03406e-09	No	chr1
Naive_CD8	ADSS	0.366655	0.000228668	No	chr1
Naive_CD8	AGL	0.450513	2.96005e-06	No	chr1
Naive_CD8	AGMAT	0.236182	0.0250539	No	chr1
CM_CD8	HIPK1	0.669688	2.17213e-12	No	chr1
Naive_CD8	AGO1	0.587068	1.2596e-10	No	chr1
Naive_CD8	ADIPOR1	-0.562465	1.05722e-09	No	chr1
Naive_CD4	TFB2M	-0.227686	0.0314827	No	chr1
Naive_CD4	WDR26	0.463991	1.46769e-06	No	chr1
Naive_CD4	WASF2	0.363203	0.000280697	No	chr1
CM_CD8	INADL	0.339218	0.00187356	No	chr1
Naive_CD4	TNFRSF4	-0.235505	0.0256021	No	chr1
Naive_CD4	TNFSF4	0.226491	0.0325237	No	chr1
Naive_CD4	TOMM20	0.272479	0.00866346	No	chr1
Naive_CD4	TOMM40L	-0.232261	0.0279242	No	chr1
Naive_CD4	TOR1AIP1	-0.321785	0.00155764	No	chr1
Naive_CD4	TNFRSF1B	-0.288379	0.00515296	No	chr1
Naive_CD4	TOR1AIP2	0.455019	2.54434e-06	No	chr1
Naive_CD4	TOR3A	-0.38071	0.000126812	No	chr1
Naive_CD4	TP73-AS1	0.346934	0.00056871	No	chr1
CM_CD8	IL6R	0.27643	0.0135043	No	chr1
Naive_CD4	TPM3	-0.447861	3.85922e-06	No	chr1
Naive_CD4	TPR	-0.288771	0.00509227	No	chr1
Naive_CD4	TRAF3IP3	-0.385984	9.94062e-05	No	chr1
CM_CD8	ILF2	-0.476622	4.4139e-06	No	chr1
Naive_CD4	TRAPPC3	-0.524038	2.68019e-08	No	chr1
Naive_CD4	TNFRSF14	0.211633	0.0474438	No	chr1
Naive_CD4	TMEM63A	0.451713	3.08738e-06	No	chr1
Naive_CD4	THAP3	-0.296475	0.0039193	No	chr1
Naive_CD4	THEM4	-0.412002	2.71817e-05	No	chr1
Naive_CD4	THRAP3	-0.316388	0.0019086	No	chr1
Naive_CD4	TIMM17A	-0.336747	0.000861346	No	chr1
Naive_CD4	TMCO1	-0.602852	3.82459e-11	No	chr1
CM_CD8	INTS3	0.503175	9.75039e-07	No	chr1
Naive_CD4	TMOD4	0.23619	0.0251195	No	chr1
Naive_CD4	TMEM167B	-0.320194	0.00165359	No	chr1
Naive_CD4	TMEM201	0.293792	0.00430192	No	chr1
Naive_CD4	TMEM234	0.479975	5.53487e-07	No	chr1
Naive_CD4	TMEM39B	0.241771	0.0215558	No	chr1
Naive_CD4	TMEM50A	-0.487895	3.29591e-07	No	chr1
Naive_CD4	TMEM57	0.366486	0.000242251	No	chr1
Naive_CD4	TMEM59	-0.571783	6.2067e-10	No	chr1
Naive_CD4	TMEM183A	-0.576412	4.15185e-10	No	chr1
CM_CD8	IBA57	0.379907	0.000409523	No	chr1
CM_CD8	IL24	0.249515	0.0277192	No	chr1
Naive_CD4	TRIM33	0.442502	5.22694e-06	No	chr1
Naive_CD4	USF1	0.535947	1.08335e-08	No	chr1
Naive_CD4	USP1	-0.259324	0.0130153	No	chr1
CM_CD8	IFI44L	-0.267734	0.0171738	Yes	chr1
Naive_CD4	USP21	0.304586	0.00294309	No	chr1
Naive_CD4	USP24	0.633952	1.85706e-12	No	chr1
CM_CD8	IFI16	-0.452432	1.57063e-05	Yes	chr1
Naive_CD4	UROD	-0.58673	1.67597e-10	No	chr1
CM_CD8	IFFO2	0.427948	5.10867e-05	No	chr1
Naive_CD4	UTP11L	-0.458548	2.05757e-06	No	chr1
Naive_CD4	VAV3	-0.242571	0.0211007	No	chr1
Naive_CD4	VPS13D	0.616261	1.10969e-11	No	chr1
Naive_CD4	VPS45	-0.217853	0.0406563	No	chr1
Naive_CD4	VPS72	-0.400361	4.90975e-05	No	chr1
Naive_CD4	VSIG8	0.368238	0.000224161	No	chr1
CM_CD8	IER5	0.271307	0.015561	No	chr1
Naive_CD4	TRIM17	0.31505	0.00200851	No	chr1
Naive_CD4	UHMK1	0.528251	1.94117e-08	No	chr1
Naive_CD4	UCHL5	-0.443678	4.89432e-06	No	chr1
Naive_CD4	TRIM62	-0.25791	0.0135812	No	chr1
Naive_CD4	TRMT13	0.276346	0.00763722	No	chr1
Naive_CD4	TROVE2	-0.25691	0.0139871	No	chr1
Naive_CD4	TSEN15	-0.302756	0.00314821	No	chr1
Naive_CD4	TSNAX	-0.316865	0.0018763	No	chr1
Naive_CD4	TSPAN2	-0.213808	0.0449561	No	chr1
Naive_CD4	UFC1	-0.320916	0.00161076	No	chr1
Naive_CD4	TTC13	0.219821	0.0386718	No	chr1
Naive_CD4	TXNDC12	-0.488702	3.13421e-07	No	chr1
Naive_CD4	TXNDC12-AS1	0.320632	0.0016266	No	chr1
Naive_CD4	TYW3	-0.291247	0.00469243	No	chr1
Naive_CD4	UBE4B	0.501057	1.37344e-07	No	chr1
Naive_CD4	UBIAD1	-0.374951	0.00016536	No	chr1
Naive_CD4	UBR4	0.673925	2.25379e-14	No	chr1
Naive_CD4	TXLNA	0.225641	0.0332351	No	chr1
Naive_CD8	MARCKSL1	-0.253888	0.0150992	No	chr1
Naive_B	TRAF5	0.254843	0.0180381	No	chr1
Naive_B	TPRG1L	-0.416707	3.35618e-05	No	chr1
Mem_CD4	SLC35E2	0.246074	0.0193773	No	chr1
Mem_CD4	SLC35D1	0.452056	3.09434e-06	No	chr1
Mem_CD4	SLC35A3	0.447771	3.98954e-06	No	chr1
CM_CD8	SIKE1	0.360931	0.000854657	No	chr1
Mem_CD4	SLC30A7	0.350825	0.00049568	No	chr1
Mem_CD4	SLC30A1	0.251835	0.0163873	No	chr1
Mem_CD4	SLC16A4	0.2581	0.0136408	No	chr1
Mem_CD4	SLC16A1-AS1	0.382751	0.000119795	No	chr1
Mem_CD4	SLC16A1	-0.252537	0.016057	No	chr1
Mem_CD4	SLAMF7	-0.2101	0.0495027	No	chr1
Mem_CD4	SLAMF6	-0.404364	4.20156e-05	No	chr1
Mem_CD4	SKI	0.572501	6.39861e-10	No	chr1
Mem_CD4	SIKE1	0.256814	0.0141697	No	chr1
CM_CD8	SKI	0.575903	8.05014e-09	No	chr1
Mem_CD4	SHC1	-0.340456	0.000758855	No	chr1
Mem_CD4	SH3GLB1	0.256143	0.014433	No	chr1
CM_CD8	SLAMF6	-0.406325	0.000134823	No	chr1
Mem_CD4	SCP2	-0.398319	5.65191e-05	No	chr1
CM_CD8	SLC19A2	0.260903	0.0205837	No	chr1
Mem_CD4	SDF4	-0.227933	0.0315601	No	chr1
CM_CD8	SLC16A4	0.374637	0.000506092	No	chr1
Mem_CD4	SEMA6C	0.230616	0.0294111	No	chr1
Mem_CD4	SEPN1	0.525748	2.56946e-08	No	chr1
Mem_CD4	SLC35E2B	0.489916	2.98085e-07	No	chr1
CM_CD8	SLC16A1	-0.334016	0.00223578	No	chr1
Mem_CD4	SETDB1	0.467372	1.23884e-06	No	chr1
Mem_CD4	SF3A3	-0.49308	2.44363e-07	No	chr1
Mem_CD4	SF3B4	-0.502533	1.30874e-07	No	chr1
Mem_CD4	SFPQ	0.481709	5.07311e-07	No	chr1
Mem_CD4	SFT2D2	0.629251	3.26864e-12	No	chr1
Mem_CD4	SH3BGRL3	-0.290547	0.00486466	No	chr1
Mem_CD4	SESN2	-0.291746	0.00467684	No	chr1
Mem_CD4	SLC39A1	-0.412941	2.71024e-05	No	chr1
Mem_CD4	SLC41A1	0.329078	0.00119573	No	chr1
Mem_CD4	SLC50A1	-0.36214	0.000305214	No	chr1
CM_CD8	SFPQ	0.333914	0.00224365	No	chr1
Mem_CD4	SNRNP40	-0.524367	2.83297e-08	No	chr1
CM_CD8	SF3B4	-0.541105	9.22648e-08	No	chr1
CM_CD8	SF3A3	-0.540709	9.46918e-08	No	chr1
Mem_CD4	SNX27	0.478932	6.08933e-07	No	chr1
CM_CD8	SETDB1	0.442276	2.57356e-05	No	chr1
CM_CD8	SFT2D2	0.673544	1.49142e-12	No	chr1
Mem_CD4	SPATA1	0.393017	7.35279e-05	No	chr1
Mem_CD4	SPATA6	0.322927	0.0015156	No	chr1
Mem_CD4	SPEN	0.549483	4.27447e-09	No	chr1
Mem_CD4	SPRTN	-0.233023	0.0276605	No	chr1
Mem_CD4	SRGAP2	0.276643	0.00767936	No	chr1
Mem_CD4	SRGAP2B	0.37677	0.000158138	No	chr1
Mem_CD4	SRGAP2C	0.305602	0.00288596	No	chr1
Mem_CD4	SPATA21	0.53981	8.92464e-09	No	chr1
Mem_CD4	SCMH1	0.363521	0.000286843	No	chr1
Mem_CD4	SNORD45C	0.346706	0.000589175	No	chr1
Mem_CD4	SNORA70	0.324682	0.00141765	No	chr1
CM_CD8	SHC1	-0.468875	6.73727e-06	No	chr1
Mem_CD4	SLC9A1	0.494768	2.19894e-07	No	chr1
Mem_CD4	SLFNL1	0.33183	0.00107383	No	chr1
Mem_CD4	SMG5	0.403732	4.33572e-05	No	chr1
Mem_CD4	SMIM12	-0.266448	0.0105818	No	chr1
CM_CD8	SH3GLB1	0.332692	0.00233799	No	chr1
Mem_CD4	SNORD45A	0.345017	0.000630286	No	chr1
Mem_CD4	SMYD2	-0.269613	0.00961342	No	chr1
Mem_CD4	SNAPIN	-0.540645	8.36549e-09	No	chr1
CM_CD8	SH3BGRL3	-0.241361	0.0337784	No	chr1
Mem_CD4	SNHG12	0.573913	5.64377e-10	No	chr1
Mem_CD4	SNHG3	0.522355	3.26701e-08	No	chr1
Mem_CD4	SNIP1	0.483343	4.55679e-07	No	chr1
Mem_CD4	SNORA14B	0.267666	0.010179	No	chr1
Mem_CD4	SNAP47	-0.308601	0.00258367	No	chr1
Mem_CD4	SCARNA2	0.421802	1.69317e-05	No	chr1
Mem_CD4	SCARNA1	0.309516	0.00249649	No	chr1
Mem_CD4	SARS	-0.575026	5.11376e-10	No	chr1
Mem_CD4	RAB29	-0.478695	6.1608e-07	No	chr1
Mem_CD4	RAB4A	-0.223862	0.0350777	No	chr1
Mem_CD4	RABGGTB	0.443912	4.9806e-06	No	chr1
CM_CD8	SLC9A1	0.423277	6.32366e-05	No	chr1
Mem_CD4	RABIF	-0.21837	0.0403235	No	chr1
Mem_CD4	RALGPS2	0.464177	1.50715e-06	No	chr1
Mem_CD4	PYHIN1	-0.402202	4.67247e-05	No	chr1
Mem_CD4	RAP1A	0.323791	0.00146779	No	chr1
Mem_CD4	RBBP4	-0.567498	9.82507e-10	No	chr1
Mem_CD4	RBBP5	0.30359	0.00309911	No	chr1
Mem_CD4	RBM15	0.360128	0.000333123	No	chr1
CM_CD8	SLC50A1	-0.344929	0.0015371	No	chr1
Mem_CD4	RBM34	-0.474702	7.95634e-07	No	chr1
Mem_CD4	RBMXL1	0.456616	2.38964e-06	No	chr1
Mem_CD4	RASSF5	-0.40112	4.9252e-05	No	chr1
Mem_CD4	RC3H1	0.504955	1.10573e-07	No	chr1
Mem_CD4	PYGO2	0.306226	0.00282103	No	chr1
Mem_CD4	PTPRC	-0.495842	2.04508e-07	No	chr1
Mem_CD4	PRKACB	-0.299882	0.00353174	No	chr1
Mem_CD4	PRPF3	0.368713	0.000227588	No	chr1
Mem_CD4	PRRC2C	0.552797	3.29601e-09	No	chr1
Mem_CD4	PRUNE	-0.270228	0.00943459	No	chr1
Mem_CD4	PSMB2	-0.361162	0.000318503	No	chr1
Mem_CD4	PSMB4	-0.26547	0.0109014	No	chr1
CM_CD8	SLFNL1	0.352311	0.00117583	No	chr1
Mem_CD4	PSMD4	-0.582522	2.66475e-10	No	chr1
Mem_CD4	PTCH2	0.402095	4.69449e-05	No	chr1
Mem_CD4	PTGFRN	0.225925	0.0332897	No	chr1
Mem_CD4	PTP4A2	-0.469068	1.11726e-06	No	chr1
Mem_CD4	PTPN14	0.406838	3.70393e-05	No	chr1
Mem_CD4	PTPN22	-0.306762	0.00276517	No	chr1
Mem_CD4	PTPN7	-0.484834	4.13404e-07	No	chr1
Mem_CD4	PTBP2	0.340543	0.00075628	No	chr1
Mem_CD4	SRM	-0.286436	0.00557435	No	chr1
Mem_CD4	RCAN3	0.399669	5.29535e-05	No	chr1
Mem_CD4	RCOR3	0.298698	0.00367695	No	chr1
Mem_CD4	RPL11	0.514196	5.80175e-08	No	chr1
Mem_CD4	RPL22	0.416058	2.311e-05	No	chr1
CM_CD8	SLC25A34	0.286193	0.0102338	No	chr1
Mem_CD4	RPL5	0.475049	7.7794e-07	No	chr1
Mem_CD4	RPRD2	0.632802	2.28616e-12	No	chr1
Mem_CD4	RPS10P7	0.256972	0.0140988	No	chr1
Mem_CD4	RPF1	-0.592188	1.11909e-10	No	chr1
Mem_CD4	RPS15AP10	0.36906	0.000224096	No	chr1
Mem_CD4	RPS6KA1	-0.338807	0.000811297	No	chr1
Mem_CD4	RPS6KC1	0.222457	0.0363569	No	chr1
Mem_CD4	RPS8	0.486349	3.74868e-07	No	chr1
Mem_CD4	RSRP1	-0.239746	0.0230465	No	chr1
Mem_CD4	S100A13	0.243835	0.0205931	No	chr1
Mem_CD4	S100PBP	0.31459	0.00206985	No	chr1
Mem_CD4	RPS27	0.464578	1.47402e-06	No	chr1
CM_CD8	SLC41A1	0.281576	0.0116793	No	chr1
Mem_CD4	RPA2	-0.449152	3.68221e-06	No	chr1
Mem_CD4	RNPEP	-0.422426	1.63645e-05	No	chr1
Mem_CD4	RER1	-0.277803	0.00740367	No	chr1
Mem_CD4	RERE	0.531563	1.65845e-08	No	chr1
CM_CD8	SLC39A1	-0.413122	9.99176e-05	No	chr1
Mem_CD4	RGS2	-0.254928	0.0149672	No	chr1
Mem_CD4	RGS5	0.364255	0.000277015	No	chr1
Mem_CD4	RHD	0.385662	0.000104807	No	chr1
Mem_CD4	RNVU1-15	0.342283	0.000704363	No	chr1
CM_CD8	SLC35E2B	0.309034	0.00510749	No	chr1
CM_CD8	SLC35D1	0.521168	3.34272e-07	No	chr1
Mem_CD4	RIT1	-0.216279	0.0425473	No	chr1
CM_CD8	SLC35A3	0.552765	4.15245e-08	No	chr1
CM_CD8	SLC30A7	0.329956	0.00256963	No	chr1
Mem_CD4	RNF115	0.275925	0.00785961	No	chr1
Mem_CD4	RNF220	-0.462156	1.70369e-06	No	chr1
CM_CD8	SLC35E2	0.246439	0.0298923	No	chr1
Mem_CD4	SRRM1	-0.500379	1.51263e-07	No	chr1
CM_CD8	SERBP1	-0.255486	0.0237887	No	chr1
Mem_CD4	SRSF10	-0.242871	0.0211504	No	chr1
CM_CD8	RPS8	0.526019	2.45004e-07	No	chr1
Mem_CD4	VPS13D	0.65436	2.12606e-13	No	chr1
Mem_CD4	VPS45	-0.228131	0.0314132	No	chr1
CM_CD8	RPS6KA1	-0.366099	0.000704127	No	chr1
Mem_CD4	VPS72	-0.388779	9.00469e-05	No	chr1
Mem_CD4	WASF2	0.578095	3.96423e-10	No	chr1
Mem_CD4	VASH2	0.316553	0.00193106	No	chr1
Mem_CD4	WDR26	0.546934	5.20837e-09	No	chr1
CM_CD8	RPS27	0.545086	6.98786e-08	No	chr1
Mem_CD4	WDTC1	0.516066	5.03517e-08	No	chr1
Mem_CD4	YOD1	0.506392	1.00267e-07	No	chr1
Mem_CD4	YTHDF2	-0.628983	3.35771e-12	No	chr1
Mem_CD4	YY1AP1	-0.50086	1.46587e-07	No	chr1
Mem_CD4	ZBED6	0.395881	6.39568e-05	No	chr1
Mem_CD4	WDR47	-0.225874	0.0333262	No	chr1
Mem_CD4	ZBTB18	0.528194	2.13107e-08	No	chr1
Mem_CD4	UTP11L	-0.501949	1.36106e-07	No	chr1
Mem_CD4	USP21	0.460941	1.82913e-06	No	chr1
Mem_CD4	TSSK3	0.325771	0.00136185	No	chr1
Mem_CD4	TXLNA	0.408562	3.40677e-05	No	chr1
Mem_CD4	TXNDC12	-0.548915	4.44149e-09	No	chr1
CM_CD8	RSRP1	-0.24982	0.0275041	No	chr1
Mem_CD4	UBE4B	0.706226	2.97372e-16	No	chr1
Mem_CD4	UBR4	0.737789	3.02584e-18	No	chr1
Mem_CD4	USP24	0.523002	3.12229e-08	No	chr1
Mem_CD4	UBXN10	-0.219198	0.0395381	No	chr1
Mem_CD4	UFC1	-0.30086	0.00341315	No	chr1
Mem_CD4	UHMK1	0.469983	1.05758e-06	No	chr1
Mem_CD4	URB2	0.229283	0.0304885	No	chr1
Mem_CD4	UROD	-0.548418	4.61559e-09	No	chr1
Mem_CD4	USF1	0.613249	1.58638e-11	No	chr1
Mem_CD4	USP1	-0.268973	0.00980359	No	chr1
Mem_CD4	UCHL5	-0.437426	7.23588e-06	No	chr1
Mem_CD4	TSEN15	-0.339186	0.000798513	No	chr1
Mem_CD4	ZBTB37	0.485197	4.03814e-07	No	chr1
Mem_CD4	ZBTB41	0.384629	0.000109979	No	chr1
Mem_CD4	ZNF678	0.45593	2.48164e-06	No	chr1
Mem_CD4	ZNF684	-0.306107	0.00283188	No	chr1
Mem_CD4	ZNF687	0.577535	4.15315e-10	No	chr1
Mem_CD4	ZNF691	-0.29072	0.00483538	No	chr1
Mem_CD4	ZNHIT6	0.24448	0.0202341	No	chr1
Mem_CD4	ZSWIM5	0.260507	0.0127053	No	chr1
CM_CD8	RPL5	0.6037	9.79366e-10	No	chr1
Mem_CD4	ZYG11B	0.617731	1.03826e-11	No	chr1
Naive_B	ABCB10	-0.266256	0.0129226	No	chr1
Naive_B	ABL2	0.458657	3.5941e-06	No	chr1
Naive_B	ACADM	-0.411009	4.50551e-05	No	chr1
Naive_B	ACBD6	0.400494	7.44385e-05	No	chr1
Naive_B	ACTG1P20	0.37585	0.000231038	No	chr1
Naive_B	ADAMTSL4-AS1	0.348968	0.000710159	No	chr1
Mem_CD4	ZZZ3	0.240172	0.0227746	No	chr1
Mem_CD4	ZBTB40	0.576249	4.64421e-10	No	chr1
Mem_CD4	ZNF669	0.444488	4.8154e-06	No	chr1
Mem_CD4	ZNF326	0.339683	0.000783529	No	chr1
CM_CD8	RPS15AP10	0.449831	1.78012e-05	No	chr1
Mem_CD4	ZBTB7B	0.268334	0.00998037	No	chr1
Mem_CD4	ZBTB8OS	-0.309611	0.00248926	No	chr1
Mem_CD4	ZC3H11A	0.296891	0.00391033	No	chr1
Mem_CD4	ZCCHC11	0.250414	0.0170683	No	chr1
CM_CD8	RPS10P7	0.280456	0.0120459	No	chr1
Mem_CD4	ZNF436	0.3055	0.00289518	No	chr1
CM_CD8	RPRD2	0.515423	4.71131e-07	No	chr1
Mem_CD4	ZDHHC18	0.238554	0.0238344	No	chr1
Mem_CD4	ZFYVE9	0.391588	7.88843e-05	No	chr1
Mem_CD4	ZMPSTE24	-0.562897	1.45841e-09	No	chr1
Mem_CD4	ZMYM4	0.338909	0.000807731	No	chr1
Mem_CD4	ZMYM6NB	-0.233141	0.0275729	No	chr1
Mem_CD4	ZNF281	-0.327712	0.00126232	No	chr1
Mem_CD4	ZCCHC17	-0.490894	2.79165e-07	No	chr1
Mem_CD4	PRKAB2	0.379673	0.000138771	No	chr1
Mem_CD4	TROVE2	-0.347992	0.000557976	No	chr1
Mem_CD4	TRMT13	0.339178	0.000798563	No	chr1
Mem_CD4	TAF12	-0.460049	1.9321e-06	No	chr1
Mem_CD4	TAF13	0.309895	0.00246323	No	chr1
Mem_CD4	TAF1A	0.220508	0.0382339	No	chr1
Mem_CD4	TARBP1	0.286728	0.00552379	No	chr1
Mem_CD4	TARS2	-0.571735	6.82198e-10	No	chr1
Mem_CD4	TCEA3	0.246974	0.0188752	No	chr1
Mem_CD4	TADA1	-0.365249	0.000265137	No	chr1
Mem_CD4	TCEB3	-0.313833	0.00212752	No	chr1
Mem_CD4	TCTEX1D4	0.36596	0.000257283	No	chr1
Mem_CD4	TDRKH	-0.21702	0.0417217	No	chr1
CM_CD8	SDF4	-0.33699	0.00201833	No	chr1
Mem_CD4	THAP3	-0.241064	0.0222191	No	chr1
Mem_CD4	THBS3	0.263702	0.0115389	No	chr1
Mem_CD4	THEM4	-0.213975	0.0450335	No	chr1
Mem_CD4	TCEB3-AS1	0.286609	0.00554379	No	chr1
CM_CD8	SCP2	-0.250239	0.0272138	No	chr1
Mem_CD4	SZT2	0.692622	2.07975e-15	No	chr1
Mem_CD4	SYT11	-0.247069	0.018827	No	chr1
Mem_CD4	SRSF4	-0.259355	0.0131437	No	chr1
CM_CD8	SEPN1	0.385845	0.000322491	No	chr1
Mem_CD4	SSU72	-0.305034	0.00294485	No	chr1
Mem_CD4	SSX2IP	-0.290428	0.00488363	No	chr1
Mem_CD4	ST3GAL3	0.479697	5.80668e-07	No	chr1
Mem_CD4	STMN1	-0.284921	0.00586433	No	chr1
Mem_CD4	SZRD1	0.240677	0.0224608	No	chr1
CM_CD8	SELL	-0.243318	0.0322641	No	chr1
Mem_CD4	STXBP3	-0.42529	1.40177e-05	No	chr1
Mem_CD4	SUCO	0.426742	1.29221e-05	No	chr1
Mem_CD4	SUMO1P3	0.491857	2.63303e-07	No	chr1
Mem_CD4	SV2A	0.342713	0.000692148	No	chr1
Mem_CD4	SYDE2	0.276691	0.00767152	No	chr1
Mem_CD4	SYF2	-0.697838	9.99703e-16	No	chr1
Mem_CD4	STX12	0.310376	0.00242128	No	chr1
CM_CD8	S100PBP	0.311172	0.00478133	No	chr1
Mem_CD4	THEMIS2	-0.253878	0.0154287	No	chr1
Mem_CD4	TIMM17A	-0.417336	2.15822e-05	No	chr1
Mem_CD4	TOMM40L	-0.307575	0.00268308	No	chr1
Mem_CD4	TOR1AIP1	-0.47228	9.20031e-07	No	chr1
Mem_CD4	TOR1AIP2	0.448994	3.71383e-06	No	chr1
Mem_CD4	TOR3A	-0.395684	6.45501e-05	No	chr1
Mem_CD4	TP53BP2	-0.257982	0.0136829	No	chr1
Mem_CD4	TP73-AS1	0.375846	0.000164921	No	chr1
Mem_CD4	TOMM20	0.468413	1.16301e-06	No	chr1
Mem_CD4	TPM3	-0.568476	9.01424e-10	No	chr1
Mem_CD4	TRAF3IP3	-0.268768	0.00986562	No	chr1
Mem_CD4	TRAF5	0.331871	0.00107218	No	chr1
Mem_CD4	TRAPPC3	-0.54048	8.45121e-09	No	chr1
Mem_CD4	TRIM17	0.391091	8.06557e-05	No	chr1
Mem_CD4	TRIM33	0.438349	6.87432e-06	No	chr1
Mem_CD4	TRIM46	0.439777	6.33854e-06	No	chr1
Mem_CD4	TPRG1L	-0.255251	0.0148177	No	chr1
Mem_CD4	THRAP3	-0.268547	0.00991905	No	chr1
Mem_CD4	TNFRSF1B	-0.361919	0.000308257	No	chr1
Mem_CD4	TNFRSF14	0.29525	0.00414379	No	chr1
Mem_CD4	TMCC2	-0.297814	0.00378794	No	chr1
Mem_CD4	TMCO1	-0.66865	3.96248e-14	No	chr1
Mem_CD4	TMED5	0.244323	0.0203198	No	chr1
CM_CD8	SCAMP3	-0.264307	0.0188088	No	chr1
Mem_CD4	TMEM167B	-0.295045	0.00416948	No	chr1
Mem_CD4	TMEM183A	-0.502572	1.306e-07	No	chr1
CM_CD8	SARS	-0.439607	2.93697e-05	No	chr1
Mem_CD4	TMEM201	0.254502	0.0151441	No	chr1
Mem_CD4	TMEM39B	0.402604	4.58544e-05	No	chr1
Mem_CD4	TMEM50A	-0.58339	2.47041e-10	No	chr1
Mem_CD4	TMEM57	0.388819	8.9891e-05	No	chr1
Mem_CD4	TMEM59	-0.591407	1.2076e-10	No	chr1
Mem_CD4	TMEM63A	0.467813	1.20506e-06	No	chr1
Mem_CD4	TMOD4	0.395076	6.63639e-05	No	chr1
Mem_CD4	TMEM222	-0.238807	0.0236599	No	chr1
CM_CD8	SMG5	0.271488	0.01548	No	chr1
Mem_CD4	PRG4	0.252632	0.016012	No	chr1
Mem_CD4	PRDX6	0.28223	0.00640719	No	chr1
Mem_CD4	JMJD4	0.293798	0.00435105	No	chr1
Mem_CD4	JTB	-0.35286	0.000454135	No	chr1
CM_CD8	TAF5L	0.225506	0.049002	No	chr1
Mem_CD4	KCNA3	0.42716	1.26476e-05	No	chr1
Mem_CD4	KCNC4	0.333575	0.00100299	No	chr1
CM_CD8	TAF1A	0.260756	0.0206617	No	chr1
Mem_CD4	JAK1	-0.323578	0.00147943	No	chr1
CM_CD8	TAF13	0.420744	7.1024e-05	No	chr1
CM_CD8	TADA1	-0.370419	0.00059603	No	chr1
Mem_CD4	KDM4A	0.525937	2.53848e-08	No	chr1
Mem_CD4	KDM4A-AS1	0.390445	8.32755e-05	No	chr1
Mem_CD4	KDM5B	0.315592	0.00199602	No	chr1
Mem_CD4	KHDRBS1	0.340298	0.000763704	No	chr1
Mem_CD4	KIAA0319L	0.419538	1.91552e-05	No	chr1
CM_CD8	TAF12	-0.333371	0.0022858	No	chr1
CM_CD8	SZT2	0.681189	6.74569e-13	No	chr1
Mem_CD4	ITPKB-IT1	0.421652	1.70681e-05	No	chr1
Mem_CD4	ITGA10	0.294587	0.00423725	No	chr1
Mem_CD4	IFI16	-0.34729	0.000575344	Yes	chr1
Mem_CD4	IL24	0.35795	0.000365618	No	chr1
Mem_CD4	IL6R	0.32065	0.00165213	No	chr1
Mem_CD4	ILF2	-0.516839	4.76784e-08	No	chr1
Mem_CD4	INADL	0.476178	7.24224e-07	No	chr1
CM_CD8	TATDN3	-0.237607	0.0370202	No	chr1
Mem_CD4	ITPKB	0.638057	1.33586e-12	No	chr1
Mem_CD4	INPP5B	0.384976	0.000108299	No	chr1
Mem_CD4	INTS3	0.64751	4.65108e-13	No	chr1
Mem_CD4	INTS7	-0.253397	0.015661	No	chr1
Mem_CD4	IPO9	0.224359	0.0346256	No	chr1
Mem_CD4	IQCC	0.409579	3.23304e-05	No	chr1
Mem_CD4	IRF2BP2	0.401728	4.78019e-05	No	chr1
Mem_CD4	IRF6	0.29029	0.00490488	No	chr1
CM_CD8	TARS2	-0.598611	1.45127e-09	No	chr1
Mem_CD4	IFFO2	0.377227	0.000154878	No	chr1
Mem_CD4	KIAA0754	0.309808	0.00247086	No	chr1
Mem_CD4	KIAA1107	0.325116	0.00139603	No	chr1
Mem_CD4	LINC01347	0.452229	3.06675e-06	No	chr1
Mem_CD4	LINC01355	0.265778	0.010801	No	chr1
Mem_CD4	LPGAT1	0.330064	0.00115099	No	chr1
Mem_CD4	LRIF1	-0.294847	0.00419502	No	chr1
Mem_CD4	LRIG2	0.315048	0.00203448	No	chr1
Mem_CD4	LRRC8B	0.292993	0.00448199	No	chr1
CM_CD8	SUMO1P3	0.320117	0.00358089	No	chr1
CM_CD8	STXBP3	-0.369085	0.00062556	No	chr1
Mem_CD4	LUZP1	0.370283	0.000212253	No	chr1
Mem_CD4	LY9	-0.277511	0.00746617	No	chr1
Mem_CD4	LYPLA2	-0.36244	0.000301121	No	chr1
Mem_CD4	LYSMD1	0.362613	0.000298845	No	chr1
Mem_CD4	LYST	0.361651	0.000311739	No	chr1
Mem_CD4	MACF1	0.58537	2.11301e-10	No	chr1
Mem_CD4	LSM10	-0.355938	0.000399545	No	chr1
Mem_CD4	KIAA0907	0.245009	0.0199504	No	chr1
Mem_CD4	LGR6	-0.267689	0.0101727	No	chr1
Mem_CD4	LCK	-0.567174	1.00944e-09	No	chr1
Mem_CD4	KIAA1324	0.251977	0.0163187	No	chr1
Mem_CD4	KIAA2013	-0.305626	0.00288389	No	chr1
Mem_CD4	KIF1B	0.4162	2.29501e-05	No	chr1
Mem_CD4	KIF21B	0.713249	1.12286e-16	No	chr1
Mem_CD4	KIFAP3	-0.489647	3.02577e-07	No	chr1
CM_CD8	SYF2	-0.618526	2.87658e-10	No	chr1
Mem_CD4	LGALS8	0.318149	0.00181766	No	chr1
Mem_CD4	KLHL21	0.357334	0.000375646	No	chr1
CM_CD8	SV2A	0.266614	0.0177243	No	chr1
Mem_CD4	KRTCAP2	0.342271	0.000704558	No	chr1
Mem_CD4	LAMTOR2	-0.356814	0.000384409	No	chr1
Mem_CD4	LAMTOR5	-0.473511	8.50678e-07	No	chr1
Mem_CD4	LAPTM5	-0.393624	7.13815e-05	No	chr1
Mem_CD4	LBR	-0.323057	0.00150875	No	chr1
Mem_CD4	KPNA6	0.60737	2.68084e-11	No	chr1
CM_CD8	STX12	0.33967	0.00184973	No	chr1
Mem_CD4	IER5	0.408143	3.4771e-05	No	chr1
Mem_CD4	HSPB11	-0.341782	0.000719841	No	chr1
Mem_CD4	FDPS	-0.464239	1.50275e-06	No	chr1
Mem_CD4	FH	0.283043	0.00623611	No	chr1
Mem_CD4	FLAD1	-0.533812	1.39601e-08	No	chr1
Mem_CD4	FLVCR1	0.219561	0.0391739	No	chr1
CM_CD8	TIMM17A	-0.263572	0.0191831	No	chr1
Mem_CD4	FNBP1L	0.323152	0.00150297	No	chr1
Mem_CD4	FBXO6	-0.358045	0.000364172	Yes	chr1
Mem_CD4	FOXD2-AS1	0.284652	0.00591638	No	chr1
Mem_CD4	FUBP1	0.40243	4.62458e-05	No	chr1
Mem_CD4	FUCA1	-0.353713	0.000437584	No	chr1
Mem_CD4	GABPB2	0.447424	4.07166e-06	No	chr1
Mem_CD4	GADD45A	-0.348347	0.000549893	No	chr1
CM_CD8	THRAP3	-0.295848	0.00766683	No	chr1
Mem_CD4	GALNT2	0.456388	2.42355e-06	No	chr1
Mem_CD4	FOXJ3	0.47673	7.00909e-07	No	chr1
Mem_CD4	GAS5	0.347384	0.00057314	No	chr1
Mem_CD4	FBXO28	0.319901	0.00170123	No	chr1
Mem_CD4	FAM76A	0.372461	0.000192591	No	chr1
Mem_CD4	EYA3	0.32222	0.00155682	No	chr1
CM_CD8	TMED5	0.228085	0.0462981	No	chr1
Mem_CD4	FAAH	0.283634	0.00611597	No	chr1
Mem_CD4	FABP3	0.342891	0.000687699	No	chr1
CM_CD8	TMCO4	-0.294864	0.00789987	No	chr1
CM_CD8	TMCO1	-0.534263	1.4417e-07	No	chr1
Mem_CD4	FBXO2	0.236692	0.0250628	No	chr1
Mem_CD4	FAM102B	0.26457	0.0112235	No	chr1
Mem_CD4	FAM159A	0.369044	0.000224196	No	chr1
Mem_CD4	FAM20B	0.322718	0.00152779	No	chr1
Mem_CD4	FAM63A	0.312018	0.00227686	No	chr1
CM_CD8	TM2D1	0.261831	0.020089	No	chr1
Mem_CD4	FAM69A	-0.30995	0.00245885	No	chr1
Mem_CD4	FAM73A	0.595881	7.82355e-11	No	chr1
Mem_CD4	FAM129A	0.241758	0.0218062	No	chr1
Mem_CD4	IBA57	0.46304	1.61436e-06	No	chr1
Mem_CD4	GAS5-AS1	0.49612	2.01137e-07	No	chr1
Mem_CD4	GBP1	-0.291715	0.0046782	Yes	chr1
Mem_CD4	HEATR1	0.520398	3.73348e-08	No	chr1
Mem_CD4	HENMT1	-0.456332	2.431e-06	No	chr1
CM_CD8	TCTEX1D4	0.286017	0.0102861	No	chr1
Mem_CD4	HIAT1	-0.583492	2.45696e-10	No	chr1
Mem_CD4	HIPK1	0.686207	4.60872e-15	No	chr1
Mem_CD4	HMGCL	-0.434372	8.56387e-06	No	chr1
Mem_CD4	HAX1	-0.254012	0.0153707	No	chr1
Mem_CD4	HMGN2	-0.269155	0.00975911	No	chr1
CM_CD8	TCEB3	-0.369198	0.000623276	No	chr1
Mem_CD4	HNRNPU	0.355875	0.000400507	No	chr1
Mem_CD4	HNRNPU-AS1	0.500608	1.49049e-07	No	chr1
Mem_CD4	HPCAL4	0.316113	0.00196124	No	chr1
Mem_CD4	HS2ST1	0.519514	3.96897e-08	No	chr1
Mem_CD4	HSD17B7	-0.23973	0.0230497	No	chr1
Mem_CD4	HNRNPR	-0.47415	8.18948e-07	No	chr1
Mem_CD4	GATAD2B	0.475917	7.35057e-07	No	chr1
Mem_CD4	H6PD	0.45941	2.01383e-06	No	chr1
Mem_CD4	GTF2IP20	0.287454	0.00539569	No	chr1
Mem_CD4	GDAP2	0.318638	0.00178433	No	chr1
CM_CD8	THAP3	-0.353953	0.00110784	No	chr1
Mem_CD4	GGPS1	-0.423475	1.54759e-05	No	chr1
Mem_CD4	GLMN	-0.336369	0.000894024	No	chr1
Mem_CD4	GNAI3	-0.431682	9.90734e-06	No	chr1
Mem_CD4	GNAT2	0.278064	0.00734541	No	chr1
Mem_CD4	GUK1	-0.378434	0.00014635	No	chr1
Mem_CD4	GNL2	-0.521124	3.56625e-08	No	chr1
Mem_CD4	GON4L	0.557406	2.28747e-09	No	chr1
Mem_CD4	GPATCH3	-0.213762	0.0452607	No	chr1
Mem_CD4	GPATCH4	-0.224319	0.034661	No	chr1
Mem_CD4	GPR157	0.31201	0.00227702	No	chr1
Mem_CD4	GPR89A	-0.229212	0.03055	No	chr1
Mem_CD4	GPSM2	-0.244212	0.020378	No	chr1
Mem_CD4	GOLPH3L	0.271759	0.00897615	No	chr1
Naive_B	ADCK3	-0.471897	1.64958e-06	No	chr1
Mem_CD4	MAD2L2	-0.274805	0.0081509	No	chr1
Mem_CD4	MAGOH	0.455851	2.49004e-06	No	chr1
Mem_CD4	PEA15	-0.248544	0.0180382	No	chr1
CM_CD8	SNX27	0.410871	0.000110761	No	chr1
Mem_CD4	PEF1	-0.553721	3.0598e-09	No	chr1
Mem_CD4	PEX11B	-0.504592	1.13651e-07	No	chr1
Mem_CD4	PEX19	-0.354289	0.000427256	No	chr1
Mem_CD4	PFN1P2	0.343691	0.000665198	No	chr1
Mem_CD4	PDE4DIP	0.285978	0.00566103	No	chr1
Mem_CD4	PGBD2	-0.259102	0.0132457	No	chr1
Mem_CD4	PHC2	-0.254596	0.0151073	No	chr1
Mem_CD4	PHF13	0.347021	0.000582121	No	chr1
Mem_CD4	PHTF1	-0.230103	0.0298244	No	chr1
Mem_CD4	PIAS3	-0.235643	0.0257518	No	chr1
Mem_CD4	PIGK	-0.306928	0.00274989	No	chr1
Mem_CD4	PIK3C2B	0.668208	4.13137e-14	No	chr1
Mem_CD4	PGM1	-0.295818	0.00406155	No	chr1
Mem_CD4	PIK3CD-AS1	0.396599	6.16957e-05	No	chr1
Mem_CD4	PCNXL2	0.656703	1.63771e-13	No	chr1
Mem_CD4	PBXIP1	0.275018	0.00809972	No	chr1
Mem_CD4	NRD1	-0.266567	0.0105418	No	chr1
Mem_CD4	NSUN4	0.335256	0.000937023	No	chr1
Mem_CD4	NUCKS1	0.496836	1.91136e-07	No	chr1
Mem_CD4	NUDC	-0.382238	0.000122858	No	chr1
Mem_CD4	NUP210L	0.51306	6.29625e-08	No	chr1
Mem_CD4	OAZ3	0.244891	0.0200016	No	chr1
CM_CD8	SOAT1	0.283996	0.0109136	No	chr1
Mem_CD4	OBSCN	0.625243	4.97443e-12	No	chr1
Mem_CD4	OTUD3	0.330829	0.00111813	No	chr1
Mem_CD4	OTUD7B	0.415726	2.34536e-05	No	chr1
Mem_CD4	PABPC4	0.241387	0.0220286	No	chr1
Mem_CD4	PAQR6	0.316828	0.00191138	No	chr1
Mem_CD4	PARK7	-0.430537	1.05567e-05	No	chr1
Mem_CD4	PARP1	-0.51298	6.3232e-08	No	chr1
Mem_CD4	OSBPL9	-0.44912	3.68763e-06	No	chr1
CM_CD8	SPATA1	0.335226	0.00214496	No	chr1
Mem_CD4	PIK3CD-AS2	0.561943	1.57246e-09	No	chr1
Mem_CD4	PINK1	-0.250959	0.0168115	No	chr1
Mem_CD4	PPIEL	0.269573	0.00962504	No	chr1
CM_CD8	SNHG3	0.621478	2.20946e-10	No	chr1
Mem_CD4	PPIH	0.328991	0.0012	No	chr1
CM_CD8	SNHG12	0.582948	4.77695e-09	No	chr1
Mem_CD4	PPOX	-0.334388	0.000972267	No	chr1
Mem_CD4	PPP1R12B	0.520682	3.66459e-08	No	chr1
Mem_CD4	PPIE	-0.350036	0.000513696	No	chr1
Mem_CD4	PPP1R15B	0.554091	2.9675e-09	No	chr1
CM_CD8	SNAPIN	-0.383504	0.000354645	No	chr1
Mem_CD4	PPT1	-0.365146	0.000266225	No	chr1
CM_CD8	SNAP47	-0.420111	7.31553e-05	No	chr1
Mem_CD4	PRCC	-0.506344	1.00438e-07	No	chr1
CM_CD8	SMYD2	-0.384849	0.000335542	No	chr1
Mem_CD4	PRDM2	0.642018	8.67091e-13	No	chr1
Mem_CD4	PPP2R5A	-0.298004	0.00376375	No	chr1
CM_CD8	SNRNP40	-0.444346	2.31894e-05	No	chr1
Mem_CD4	PPCS	-0.503559	1.22127e-07	No	chr1
Mem_CD4	POU2F1	0.234806	0.0263414	No	chr1
Mem_CD4	PINK1-AS	0.235864	0.0256231	No	chr1
Mem_CD4	PIP5K1A	0.520122	3.81055e-08	No	chr1
Mem_CD4	PKN2	0.408309	3.45196e-05	No	chr1
CM_CD8	SNORD45A	0.419213	7.60984e-05	No	chr1
Mem_CD4	PLCH2	0.430624	1.05224e-05	No	chr1
Mem_CD4	PLEKHG5	0.285718	0.00571104	No	chr1
Mem_CD4	POU5F1P4	0.51702	4.70525e-08	No	chr1
Mem_CD4	PMVK	-0.242437	0.0214109	No	chr1
Mem_CD4	POGK	0.392015	7.73231e-05	No	chr1
Mem_CD4	POGZ	0.641995	8.67091e-13	No	chr1
Mem_CD4	POLR3GL	-0.569123	8.57365e-10	No	chr1
CM_CD8	SNORA14B	0.236762	0.0377734	No	chr1
Mem_CD4	POMGNT1	-0.231397	0.0288226	No	chr1
CM_CD8	SNIP1	0.533698	1.50079e-07	No	chr1
CM_CD8	SNORA70	0.370091	0.000603186	No	chr1
Mem_CD4	MAGI3	0.376012	0.000163813	No	chr1
Mem_CD4	NPL	-0.297735	0.00379499	No	chr1
CM_CD8	SPATA6	0.293186	0.00831996	No	chr1
Mem_CD4	MIR3671	0.303308	0.00312882	No	chr1
Mem_CD4	MIR3916	0.499779	1.56946e-07	No	chr1
Mem_CD4	MIR4426	0.395557	6.49205e-05	No	chr1
CM_CD8	ST3GAL3	0.231296	0.0429862	No	chr1
Mem_CD4	MIR5581	0.361143	0.000318676	No	chr1
Mem_CD4	MMACHC	0.260475	0.0127167	No	chr1
Mem_CD4	MIER1	0.401894	4.74191e-05	No	chr1
CM_CD8	SSU72	-0.331098	0.00247103	No	chr1
CM_CD8	SSR2	0.348977	0.00133005	No	chr1
Mem_CD4	MORN1	0.373282	0.000185521	No	chr1
Mem_CD4	MRPL24	-0.439588	6.40096e-06	No	chr1
CM_CD8	SSBP3-AS1	0.332455	0.00235624	No	chr1
Mem_CD4	MRPL37	-0.47864	6.18062e-07	No	chr1
Mem_CD4	MRPL55	-0.319325	0.00173867	No	chr1
Mem_CD4	MOB3C	-0.281614	0.00654407	No	chr1
Mem_CD4	MRPL9	-0.468768	1.13772e-06	No	chr1
Mem_CD4	MIB2	0.326687	0.00131367	No	chr1
Mem_CD4	MFN2	-0.216373	0.0424365	No	chr1
Mem_CD4	MAN1A2	0.612688	1.67018e-11	No	chr1
Mem_CD4	MAN1C1	0.228967	0.0307543	No	chr1
Mem_CD4	MAP7D1	-0.252134	0.0162479	No	chr1
Mem_CD4	MASP2	0.42671	1.29404e-05	No	chr1
CM_CD8	STMN1	-0.247627	0.0290453	No	chr1
Mem_CD4	MATN1-AS1	0.222568	0.0362672	No	chr1
Mem_CD4	MFSD4	0.250501	0.0170384	No	chr1
Mem_CD4	MCL1	0.567963	9.41339e-10	No	chr1
Mem_CD4	MDS2	0.241166	0.022166	No	chr1
Mem_CD4	MEAF6	-0.470922	9.98996e-07	No	chr1
Mem_CD4	MED8	-0.495621	2.076e-07	No	chr1
Mem_CD4	MEF2D	0.524738	2.75668e-08	No	chr1
Mem_CD4	MEGF6	0.407433	3.6023e-05	No	chr1
Mem_CD4	METTL18	-0.452482	3.01954e-06	No	chr1
Mem_CD4	MDM4	0.577993	3.99568e-10	No	chr1
Mem_CD4	NPHP4	0.277772	0.00741071	No	chr1
CM_CD8	SRSF4	-0.414547	9.382e-05	No	chr1
Mem_CD4	MST1P2	0.277101	0.00756712	No	chr1
Mem_CD4	NBPF15	0.337323	0.000860284	No	chr1
Mem_CD4	NBPF20	0.376241	0.00016212	No	chr1
Mem_CD4	NBPF8	0.345246	0.000624921	No	chr1
Mem_CD4	NBPF9	0.344315	0.000649119	No	chr1
Mem_CD4	NCSTN	-0.548923	4.44149e-09	No	chr1
Mem_CD4	NDC1	0.216089	0.0427344	No	chr1
Mem_CD4	NBPF14	0.284858	0.00587576	No	chr1
Mem_CD4	NDUFS2	-0.49884	1.67137e-07	No	chr1
CM_CD8	SPEN	0.405884	0.000137497	No	chr1
Mem_CD4	NFYC-AS1	0.28107	0.00665838	No	chr1
Mem_CD4	NIPAL3	0.424304	1.48228e-05	No	chr1
Mem_CD4	NME7	-0.2783	0.00729397	No	chr1
Mem_CD4	NOL9	0.45518	2.58964e-06	No	chr1
Mem_CD4	NOTCH2	0.545909	5.62965e-09	No	chr1
Mem_CD4	NENF	-0.265683	0.0108328	No	chr1
CM_CD8	SRSF10	-0.24282	0.0326511	No	chr1
Mem_CD4	NBPF12	0.474379	8.09324e-07	No	chr1
Mem_CD4	NBPF10	0.221179	0.0375968	No	chr1
CM_CD8	SRRM1	-0.554212	3.74738e-08	No	chr1
Mem_CD4	MTF2	-0.404379	4.19966e-05	No	chr1
Mem_CD4	MTFR1L	-0.283264	0.006194	No	chr1
Mem_CD4	MTHFR	0.57561	4.8702e-10	No	chr1
CM_CD8	SRM	-0.441225	2.71736e-05	No	chr1
Mem_CD4	MTOR	0.650122	3.44738e-13	No	chr1
Mem_CD4	NBPF11	0.384723	0.00010951	No	chr1
Mem_CD4	MTR	0.68066	9.34012e-15	No	chr1
CM_CD8	SRGAP2B	0.335938	0.0020908	No	chr1
CM_CD8	SRGAP2	0.305822	0.00566807	No	chr1
Mem_CD4	MUL1	-0.400884	4.98475e-05	No	chr1
Mem_CD4	MYSM1	0.473763	8.37416e-07	No	chr1
Mem_CD4	NADK	-0.246785	0.0189792	No	chr1
Mem_CD4	NAV1	0.437757	7.0976e-06	No	chr1
CM_CD8	SRGAP2C	0.337895	0.00196047	No	chr1
Naive_B	TRAF3IP3	-0.456624	4.02205e-06	No	chr1
Naive_B	ADIPOR1	-0.691786	1.18009e-14	No	chr1
CM_CD8	RPL22	0.357776	0.000960611	No	chr1
Naive_B	POMGNT1	-0.359056	0.000473436	No	chr1
CM_CD8	PIK3CD-AS1	0.323996	0.00314112	No	chr1
CM_CD8	PIK3CD-AS2	0.549598	5.16321e-08	No	chr1
Naive_B	POLR3GL	-0.526566	4.63142e-08	No	chr1
Naive_B	POGZ	0.604221	9.83114e-11	No	chr1
Naive_B	PMVK	-0.234496	0.0313679	No	chr1
CM_CD8	PIP5K1A	0.336255	0.00206599	No	chr1
Naive_B	PKN2	0.304934	0.0037264	No	chr1
Naive_B	PITHD1	-0.248872	0.0213615	No	chr1
Naive_B	PIP5K1A	0.341314	0.000966217	No	chr1
Naive_B	PINK1-AS	0.216028	0.0498135	No	chr1
Naive_B	PIK3CD-AS2	0.492193	4.70878e-07	No	chr1
Naive_B	PIK3C2B	0.592357	2.87889e-10	No	chr1
Naive_B	PIGC	-0.370682	0.000288338	No	chr1
Naive_B	PIAS3	-0.39729	8.69491e-05	No	chr1
Naive_B	PI4KB	-0.322556	0.00196433	No	chr1
Naive_B	PHTF1	-0.227731	0.0372392	No	chr1
Naive_B	PARP1	-0.661009	3.59719e-13	No	chr1
Naive_B	PARS2	-0.473793	1.4787e-06	No	chr1
Naive_B	PCNXL2	0.337368	0.00112868	No	chr1
Naive_B	PDE4B	-0.400562	7.42338e-05	No	chr1
CM_CD8	PLCH2	0.371041	0.000582427	No	chr1
Naive_B	PDIA3P1	0.244559	0.0240571	No	chr1
Naive_B	POU5F1P4	0.353794	0.000588333	No	chr1
Naive_B	PEF1	-0.470069	1.84376e-06	No	chr1
Naive_B	PEX19	-0.3714	0.000279808	No	chr1
Naive_B	PFN1P2	0.320515	0.00211914	No	chr1
Naive_B	PGBD2	-0.452464	5.05355e-06	No	chr1
Naive_B	PHACTR4	0.255672	0.0176357	No	chr1
Naive_B	PHC2	-0.240749	0.0266601	No	chr1
CM_CD8	PKN2	0.289029	0.00942412	No	chr1
Naive_B	PEX11B	-0.526873	4.5393e-08	No	chr1
CM_CD8	PIK3C2B	0.615201	3.75355e-10	No	chr1
Naive_B	PPCS	-0.444938	7.76909e-06	No	chr1
Naive_B	PPIE	-0.566449	2.38505e-09	No	chr1
Naive_B	PTCH2	0.342477	0.000922071	No	chr1
CM_CD8	PHC2	-0.372138	0.000558175	No	chr1
Naive_B	PTP4A2	-0.427478	1.94904e-05	No	chr1
CM_CD8	PHACTR4	0.24584	0.0303176	No	chr1
Naive_B	PTPN7	-0.334797	0.00125015	No	chr1
Naive_B	PTPRC	-0.592339	2.87889e-10	No	chr1
CM_CD8	PHF13	0.392573	0.000242994	No	chr1
Naive_B	PUSL1	-0.240561	0.0267964	No	chr1
CM_CD8	PGM1	-0.305381	0.00574715	No	chr1
Naive_B	RAB29	-0.267947	0.0123058	No	chr1
CM_CD8	PFN1P2	0.396045	0.00021049	No	chr1
Naive_B	RAB4A	-0.249445	0.0210478	No	chr1
Naive_B	RABGAP1L	0.33964	0.00103236	No	chr1
Naive_B	RABGGTB	0.574922	1.23503e-09	No	chr1
Naive_B	PYCR2	-0.245678	0.0233412	No	chr1
Naive_B	PARK7	-0.303952	0.00384061	No	chr1
Naive_B	PTBP2	0.300654	0.00430994	No	chr1
Naive_B	PSMB4	-0.276702	0.00939688	No	chr1
Naive_B	PPIEL	0.215943	0.0498899	No	chr1
Naive_B	PPOX	-0.332431	0.00136512	No	chr1
Naive_B	PPP1R12B	0.480114	1.01678e-06	No	chr1
CM_CD8	PIGK	-0.318692	0.00375528	No	chr1
Naive_B	PPP1R15B	0.506996	1.79763e-07	No	chr1
Naive_B	PPT1	-0.563425	3.00615e-09	No	chr1
Naive_B	PSMD4	-0.581884	6.99522e-10	No	chr1
CM_CD8	PI4KB	-0.258381	0.0220503	No	chr1
Naive_B	PRDM2	0.625397	1.39152e-11	No	chr1
Naive_B	PRKAB2	0.311742	0.00292356	No	chr1
Naive_B	PRPF3	0.243055	0.0250503	No	chr1
Naive_B	PRPF38A	-0.329518	0.0015133	No	chr1
Naive_B	PRRC2C	0.463227	2.74662e-06	No	chr1
Naive_B	PRUNE	-0.320711	0.00210486	No	chr1
Naive_B	PRCC	-0.556489	5.06667e-09	No	chr1
Naive_B	PANK4	-0.273704	0.0102984	No	chr1
Naive_B	P3H1	-0.248368	0.0216632	No	chr1
CM_CD8	PLEKHG5	0.341706	0.00172045	No	chr1
Naive_B	MNDA	-0.220017	0.045239	No	chr1
Naive_B	MOB3C	-0.273986	0.0102124	No	chr1
CM_CD8	POU5F1P4	0.391081	0.000258506	No	chr1
Naive_B	MORN1	0.334848	0.00124798	No	chr1
CM_CD8	POU2F1	0.440342	2.83606e-05	No	chr1
Naive_B	MRPL24	-0.378088	0.000209049	No	chr1
Naive_B	MMACHC	0.298305	0.00467833	No	chr1
Naive_B	MRPL37	-0.538772	1.9553e-08	No	chr1
Naive_B	MRPL9	-0.374552	0.000244216	No	chr1
Naive_B	MRPS14	-0.222059	0.0429764	No	chr1
CM_CD8	POLR3GL	-0.569909	1.23636e-08	No	chr1
CM_CD8	POLR3C	-0.307066	0.00545113	No	chr1
Naive_B	MRTO4	-0.278607	0.00886577	No	chr1
Naive_B	MTF2	-0.244798	0.0238938	No	chr1
Naive_B	MRPL55	-0.357843	0.00049884	No	chr1
Naive_B	MTFR1L	-0.426521	2.04976e-05	No	chr1
Naive_B	MLLT11	-0.228884	0.0362082	No	chr1
Naive_B	MIR5581	0.495898	3.72529e-07	No	chr1
CM_CD8	PPP1R12B	0.525657	2.50644e-07	No	chr1
Naive_B	MEF2D	0.361277	0.000431403	No	chr1
Naive_B	METTL18	-0.351608	0.00064129	No	chr1
Naive_B	MFSD4	0.343843	0.000873773	No	chr1
CM_CD8	PPOX	-0.34304	0.00163963	No	chr1
Naive_B	MIER1	0.391277	0.000114461	No	chr1
CM_CD8	PPCS	-0.444278	2.32509e-05	No	chr1
Naive_B	MIIP	-0.344142	0.000864035	No	chr1
Naive_B	MIR186	0.28363	0.00757464	No	chr1
Naive_B	MIR3671	0.412589	4.1634e-05	No	chr1
CM_CD8	PPIH	0.225608	0.048883	No	chr1
CM_CD8	PPIEL	0.240276	0.0346839	No	chr1
CM_CD8	PPIE	-0.448134	1.93824e-05	No	chr1
Naive_B	MIR3916	0.329518	0.0015133	No	chr1
Naive_B	MIR181A1HG	0.234607	0.0312857	No	chr1
CM_CD8	PFDN2	-0.235763	0.0387275	No	chr1
Naive_B	MTHFR	0.439949	1.00643e-05	No	chr1
Naive_B	MTR	0.550253	8.26044e-09	No	chr1
Naive_B	NRAS	0.297186	0.00485989	No	chr1
Naive_B	NRD1	-0.297827	0.00475461	No	chr1
Naive_B	NUAK2	-0.464961	2.4836e-06	No	chr1
CM_CD8	PLXNA2	0.284305	0.010822	No	chr1
Naive_B	NUCKS1	0.56351	2.99701e-09	No	chr1
Naive_B	NUDC	-0.498223	3.18916e-07	No	chr1
Naive_B	NOTCH2	0.440752	9.6905e-06	No	chr1
Naive_B	NUP210L	0.432347	1.5107e-05	No	chr1
Naive_B	OBSCN	0.366018	0.000353479	No	chr1
Naive_B	OMA1	-0.233352	0.0322908	No	chr1
Naive_B	OPN3	-0.363959	0.000385355	No	chr1
CM_CD8	PLEKHN1	-0.25259	0.0256202	No	chr1
Naive_B	OSBPL9	-0.550501	8.14277e-09	No	chr1
Naive_B	OTUD3	0.407507	5.33586e-05	No	chr1
Naive_B	NVL	-0.253519	0.0187291	No	chr1
Naive_B	MTOR	0.508149	1.66537e-07	No	chr1
Naive_B	NOL9	0.462475	2.86699e-06	No	chr1
CM_CD8	PMVK	-0.3293	0.00262611	No	chr1
Naive_B	MUL1	-0.495729	3.76386e-07	No	chr1
Naive_B	MUTYH	-0.275703	0.00971478	No	chr1
Naive_B	MYSM1	0.652732	8.78605e-13	No	chr1
Naive_B	NBPF11	0.285227	0.00719717	No	chr1
Naive_B	NBPF12	0.374799	0.00024159	No	chr1
CM_CD8	POGZ	0.581784	5.17417e-09	No	chr1
Naive_B	NOC2L	-0.351625	0.000641212	No	chr1
Naive_B	NBPF20	0.230917	0.0343638	No	chr1
Naive_B	NBPF8	0.266273	0.0129209	No	chr1
Naive_B	NCSTN	-0.417988	3.1604e-05	No	chr1
Naive_B	NDUFS2	-0.547246	1.03353e-08	No	chr1
Naive_B	NECAP2	-0.298963	0.00457478	No	chr1
Naive_B	NENF	-0.288584	0.00645951	No	chr1
Naive_B	NFYC-AS1	0.235034	0.0309384	No	chr1
CM_CD8	POGK	0.35617	0.00101725	No	chr1
Naive_B	RAD54L	0.228073	0.0369166	No	chr1
Naive_B	RALGPS2	0.650075	1.17492e-12	No	chr1
CM_CD8	PEX11B	-0.431691	4.28556e-05	No	chr1
Naive_B	SPATA1	0.281785	0.00803253	No	chr1
Naive_B	SPEN	0.442316	8.97138e-06	No	chr1
Naive_B	SRGAP2	0.324862	0.00179895	No	chr1
Naive_B	SRM	-0.464337	2.57917e-06	No	chr1
CM_CD8	OMA1	-0.225732	0.048767	No	chr1
Naive_B	SRRM1	-0.574085	1.30598e-09	No	chr1
CM_CD8	OSBPL9	-0.476305	4.48592e-06	No	chr1
Naive_B	SRSF4	-0.365215	0.000366042	No	chr1
Naive_B	ST3GAL3	0.264316	0.0136815	No	chr1
CM_CD8	OBSCN	0.50054	1.13855e-06	No	chr1
Naive_B	STMN1	-0.417168	3.28256e-05	No	chr1
CM_CD8	NVL	-0.311375	0.00475133	No	chr1
Naive_B	STXBP3	-0.238955	0.0278913	No	chr1
Naive_B	SUMO1P3	0.409864	4.75306e-05	No	chr1
Naive_B	SSU72	-0.321241	0.00206527	No	chr1
Naive_B	SVBP	-0.239023	0.0278597	No	chr1
Naive_B	SNRNP40	-0.445741	7.42661e-06	No	chr1
Naive_B	SNORD45B	0.396274	9.12467e-05	No	chr1
Naive_B	SLC50A1	-0.338291	0.00108933	No	chr1
Naive_B	SLC9A1	0.330816	0.00144987	No	chr1
Naive_B	SMG5	0.257286	0.016838	No	chr1
Naive_B	SMYD2	-0.243807	0.0245443	No	chr1
Naive_B	SMYD3	-0.215909	0.0499205	No	chr1
Naive_B	SNAP47	-0.290848	0.0059921	No	chr1
CM_CD8	OTUD3	0.362243	0.000812541	No	chr1
Naive_B	SNAPIN	-0.497634	3.31404e-07	No	chr1
Naive_B	SNHG12	0.418287	3.11839e-05	No	chr1
Naive_B	SNHG3	0.481199	9.50887e-07	No	chr1
Naive_B	SNIP1	0.457529	3.81669e-06	No	chr1
Naive_B	SNORA72	0.288747	0.00642844	No	chr1
Naive_B	SNORD45A	0.502657	2.40022e-07	No	chr1
CM_CD8	OTUD7B	0.379964	0.00040876	No	chr1
CM_CD8	P3H1	-0.24377	0.0318646	No	chr1
Naive_B	SLC39A1	-0.440086	1.00112e-05	No	chr1
Naive_B	SYF2	-0.658113	4.91207e-13	No	chr1
Naive_B	TADA1	-0.427717	1.9249e-05	No	chr1
Naive_B	TMEM57	0.249171	0.0211998	No	chr1
Naive_B	TMEM59	-0.59128	3.17009e-10	No	chr1
Naive_B	TMEM9	-0.261831	0.0147515	No	chr1
CM_CD8	NSUN4	0.276329	0.013538	No	chr1
Naive_B	TNFAIP8L2	-0.258807	0.0161124	No	chr1
Naive_B	TOMM20	0.460203	3.27606e-06	No	chr1
Naive_B	TMEM50A	-0.46731	2.16797e-06	No	chr1
Naive_B	TOMM40L	-0.297135	0.00486695	No	chr1
Naive_B	TOR1AIP2	0.461569	3.03297e-06	No	chr1
Naive_B	TOR3A	-0.390363	0.000119542	No	chr1
Naive_B	TP73-AS1	0.24637	0.0229188	No	chr1
Naive_B	TPM3	-0.35212	0.000629934	No	chr1
Naive_B	TPR	-0.320497	0.0021194	No	chr1
CM_CD8	NRD1	-0.35453	0.00108356	No	chr1
Naive_B	TOR1AIP1	-0.410317	4.64544e-05	No	chr1
Naive_B	SZT2	0.703343	3.00204e-15	No	chr1
Naive_B	TMEM222	-0.224101	0.040825	No	chr1
CM_CD8	NUCKS1	0.57942	6.14019e-09	No	chr1
Naive_B	TAF12	-0.538149	2.02973e-08	No	chr1
Naive_B	TAF1A	0.233557	0.0321203	No	chr1
Naive_B	TAF5L	0.297024	0.00488531	No	chr1
CM_CD8	NUP210L	0.399121	0.00018388	No	chr1
Naive_B	TARBP1	0.351736	0.000639043	No	chr1
Naive_B	TARS2	-0.574367	1.28008e-09	No	chr1
Naive_B	TMEM183A	-0.583644	5.97792e-10	No	chr1
Naive_B	TATDN3	-0.304473	0.00378698	No	chr1
Naive_B	TDRKH	-0.275652	0.00972566	No	chr1
Naive_B	THAP3	-0.298869	0.0045891	No	chr1
Naive_B	TIMM17A	-0.244516	0.02408	No	chr1
Naive_B	TMCO1	-0.51863	8.05961e-08	No	chr1
Naive_B	TMED5	0.275173	0.00987251	No	chr1
CM_CD8	NUDC	-0.505459	8.44433e-07	No	chr1
Naive_B	TBCE	-0.231233	0.0340758	No	chr1
Naive_B	MED8	-0.511933	1.28801e-07	No	chr1
Naive_B	SLC35E2B	0.36554	0.000360709	No	chr1
Naive_B	SLC35E2	0.25961	0.0157233	No	chr1
Naive_B	RNPEP	-0.330697	0.00145604	No	chr1
Naive_B	RNVU1-15	0.237813	0.0287565	No	chr1
Naive_B	RNVU1-19	0.21836	0.0471115	No	chr1
Naive_B	RPA2	-0.590195	3.51709e-10	No	chr1
Naive_B	RPF1	-0.538584	1.97641e-08	No	chr1
CM_CD8	PDE4B	-0.296787	0.00745185	No	chr1
Naive_B	RNF220	-0.618222	2.66189e-11	No	chr1
Naive_B	RPL11	0.479909	1.02961e-06	No	chr1
Naive_B	RPL22	0.266273	0.0129209	No	chr1
Naive_B	RPL31P11	0.272167	0.0108123	No	chr1
Naive_B	RPL5	0.443845	8.23033e-06	No	chr1
Naive_B	RPRD2	0.495866	3.73e-07	No	chr1
Naive_B	RPS27	0.45143	5.36237e-06	No	chr1
Naive_B	RPS6KA1	-0.35394	0.000584969	No	chr1
Naive_B	RPL21P28	0.304362	0.00379847	No	chr1
Naive_B	RPS8	0.436883	1.19335e-05	No	chr1
Naive_B	RNF115	0.37128	0.000281365	No	chr1
Naive_B	RHD	0.253203	0.0188849	No	chr1
CM_CD8	PEX10	-0.333281	0.00229344	No	chr1
Naive_B	RAP1A	0.47996	1.02688e-06	No	chr1
Naive_B	RAVER2	0.249086	0.0212452	No	chr1
Naive_B	RBBP4	-0.425889	2.11427e-05	No	chr1
Naive_B	RBBP5	0.219684	0.0456023	No	chr1
Naive_B	RBM34	-0.59632	2.03841e-10	No	chr1
Naive_B	RIMS3	0.31861	0.00227002	No	chr1
CM_CD8	PEF1	-0.537079	1.2093e-07	No	chr1
Naive_B	RBMXL1	0.524294	5.46823e-08	No	chr1
Naive_B	RC3H1	0.459861	3.34302e-06	No	chr1
Naive_B	RCC2	0.373484	0.000255868	No	chr1
Naive_B	RER1	-0.316346	0.00247284	No	chr1
Naive_B	RERE	0.564971	2.70248e-09	No	chr1
Naive_B	RGS5	0.257867	0.016564	No	chr1
CM_CD8	PEA15	-0.230482	0.0438344	No	chr1
CM_CD8	PANK4	-0.392664	0.000242304	No	chr1
CM_CD8	PCNXL2	0.616966	3.25287e-10	No	chr1
Naive_B	RTCA	0.340828	0.000984328	No	chr1
Naive_B	SH3GLB1	0.463457	2.71053e-06	No	chr1
CM_CD8	PARS2	-0.234825	0.0396213	No	chr1
Naive_B	SHC1	-0.461262	3.08071e-06	No	chr1
Naive_B	SIKE1	0.302559	0.00403595	No	chr1
Naive_B	SKI	0.340973	0.000978899	No	chr1
Naive_B	SLAMF6	-0.248044	0.0218691	No	chr1
Naive_B	SFT2D2	0.646701	1.6973e-12	No	chr1
Naive_B	SLC16A4	0.298186	0.00469887	No	chr1
CM_CD8	PARK7	-0.309724	0.00500163	No	chr1
Naive_B	SLC25A33	-0.259465	0.0157902	No	chr1
Naive_B	SLC30A7	0.252426	0.019325	No	chr1
CM_CD8	PAQR6	0.275096	0.0140134	No	chr1
Naive_B	SLC35A3	0.569182	1.93192e-09	No	chr1
Naive_B	SLC35D1	0.446775	6.99542e-06	No	chr1
CM_CD8	PARP1	-0.642479	3.51077e-11	No	chr1
Naive_B	RSRP1	-0.421806	2.61372e-05	No	chr1
Naive_B	SFPQ	0.506108	1.91982e-07	No	chr1
Naive_B	SF3A3	-0.550868	7.91824e-09	No	chr1
Naive_B	RXFP4	0.274433	0.0100901	No	chr1
Naive_B	S100PBP	0.336915	0.00114822	No	chr1
Naive_B	S1PR1	-0.306514	0.00353195	No	chr1
[truncated: 148,573 more rows]
