# Supplementary material for: X-linked transcriptome dysregulation across immune cells in systemic lupus erythematosus
Source: Biol Sex Differ. 2025 Sep 25;16:69. doi: 10.1186/s13293-025-00750-3 (PMC12466074; doi:10.1186/s13293-025-00750-3)
Supplement: Supplementary file 8 — Supplementary Table 8 [file 13293_2025_750_MOESM8_ESM.xlsx]

## Sheet: Sheet1
SUP TABLE 8 - GSEA Result for XIST correlated genes (FDR < 0.05). Includes enrichemnt in KEGG pathways, and GO Biological Processes
Cell_Type	DB	Term	ES	NES	FDR q-val	Tag %	Gene %	Lead_genes
CD16p_Mono	KEGG	Ribosome	0.72687	4.47237	0	72/96	12.23%	RPL13A;RPL18;RPL10;RPLP1;RPLP2;RPL12;RPS23;RPL14;RPS8;RPS24;RPL32;RPS18;RPL7A;RPL37A;RPSA;RPL11;RPL23;RPS15A;RPS12;UBA52;RPL10A;RPS11;RPS3;RPS5;RPL5;RPL41;RPLP0;RPS6;RPL30;RPS7;RPS20;RPL26;RPS27A;RPS28;RPS17;RPL23A;RPS27;RPS13;RPL18A;RPL39;RPL29;RPL27A;RPS21;RPL21;RPL31;RPL37;RPS4X;RPS14;RPL9;RPL35A;RPL27;RPL6;RPL8;RPS3A;RPL22L1;RPL13;RPL3;RPL15;RPL36;RPL22;RPL24;RPL28;RPL38;RPL36A;RPL19;RPL34;RP…
CD16p_Mono	KEGG	Proteasome	-0.735703	-4.27183	0	23/24	19.94%	PSMC2;PSMA4;PSMD2;PSMC1;PSMB9;PSME3;PSMA6;PSME2;PSMD14;PSMB6;PSMD6;PSMB8;PSMB5;PSMD11;PSME1;PSMD7;PSMC3;PSMD4;PSMB2;PSMA2;PSMB3;PSMD1;PSMD3
CD16p_Mono	KEGG	Coronavirus disease	0.581799	3.79127	0	75/130	12.86%	RPL13A;RPL18;MAVS;RPL10;RPLP1;RPLP2;RPL12;RPS23;RPL14;RPS8;RPS24;RPL32;RPS18;RPL7A;RPL37A;RPSA;RPL11;RPL23;RPS15A;RPS12;UBA52;RPL10A;RPS11;RPS3;RPS5;RPL5;RPL41;RPLP0;RPS6;RPL30;RPS7;RPS20;RPL26;RPS27A;RPS28;RPS17;RPL23A;RPS27;RPS13;RPL18A;RPL39;RPL29;RPL27A;RPS21;RPL21;RPL31;RPL37;RPS4X;RPS14;RPL9;MAPK8;RPL35A;RPL27;RPL6;RPL8;RPS3A;RPL22L1;RPL13;RPL3;RPL15;RPL36;RPL22;RPL24;RPL28;RPL38;RPL36A;RPL…
CD16p_Mono	KEGG	Phagosome	-0.43834	-3.32777	0	28/43	24.36%	RAB7A;ATP6V1E1;HLA-E;ATP6AP1;LAMP2;ATP6V1G1;DYNC1I2;NCF4;TAP1;FCGR1A;NCF1;CD14;FCGR2B;CTSS;RAB5B;CTSL;ATP6V0D1;RAB5A;TUBA1B;HLA-C;CD36;HLA-A;MPO;MARCO;ATP6V1F;FCGR2A;FCGR3B;RILP
CD16p_Mono	KEGG	Lysosome	-0.374385	-3.22902	0	32/60	19.00%	LAPTM5;ATP6AP1;LAMP2;FUCA2;DNASE2;PPT1;CTSA;HEXB;CTSB;CD164;NEU1;AP3S1;CD68;TPP1;CTSS;CTSL;LAPTM4A;LGMN;CTSO;GM2A;CD63;CTSC;ATP6V0D1;ACP2;GUSB;AP1S2;MAN2B1;LITAF;NAGA;GLB1;SMPD1;CLN3
CD16p_Mono	KEGG	Antigen processing and presentation	-0.562279	-3.22385	0	16/25	16.64%	HLA-E;HSPA5;B2M;TAPBP;HSPA8;PSME3;CD74;TAP1;PSME2;CTSB;CTSS;CTSL;LGMN;PSME1;IFI30;HLA-C
CD16p_Mono	KEGG	Epstein-Barr virus infection	-0.329885	-3.03507	0	46/85	20.48%	PSMC2;HLA-E;CIR1;OAS1;SNW1;MYD88;B2M;PSMD2;TAPBP;PSMC1;STAT1;OAS2;CDKN1A;DDX58;IRF7;TAP1;IRF9;ISG15;PSMD14;CXCL10;IKBKE;PSMD6;BLNK;OAS3;FAS;PSMD11;GADD45B;EIF2AK2;DDB2;MAP2K4;FADD;BAK1;PSMD7;PSMC3;RBPJ;PSMD4;TBK1;CASP3;HLA-C;RELA;CDK2;STAT2;GADD45A;PSMD1;PSMD3;HLA-A
CD16p_Mono	KEGG	Hepatitis C	-0.348367	-3.03356	0	39/72	17.95%	OAS1;YWHAH;MX2;ARAF;IFIT1;STAT1;OAS2;CDKN1A;DDX58;PSME3;RSAD2;IRF7;MX1;TNFRSF1A;IRF9;YWHAQ;PPP2CA;CLDN23;LDLR;YWHAE;CXCL10;PPP2R1A;IKBKE;OAS3;EIF2S1;FAS;EIF2AK1;EIF2AK2;FADD;SOCS3;BAK1;RNASEL;TBK1;CASP3;MAPK3;RELA;CDK2;MAP2K1;STAT2
CD16p_Mono	KEGG	Influenza A	-0.315212	-2.92075	0	37/75	17.95%	OAS1;MYD88;MX2;CALCOCO2;KPNA2;TNFSF10;STAT1;OAS2;DDX58;RSAD2;IFIH1;IRF7;MX1;TNFRSF1A;RAB11A;IRF9;CASP1;PML;CXCL10;IKBKE;OAS3;EIF2S1;FAS;EIF2AK2;FADD;SOCS3;BAK1;ADAR;TLR7;RNASEL;TBK1;DNAJB1;CASP3;MAPK3;RELA;MAP2K1;STAT2
CD16p_Mono	KEGG	Pertussis	-0.49992	-2.8431	0	16/23	18.76%	MYD88;SERPING1;CASP1;CASP7;CD14;C2;GNAI3;C1QC;IRF8;CASP3;MAPK3;IL10;RELA;LY96;CALM3;C1QB
CD16p_Mono	KEGG	Staphylococcus aureus infection	-0.493785	-2.6341	0.000792815	14/18	25.09%	FPR3;FPR2;FCGR1A;C2;FCGR2B;CFH;C3AR1;C1QC;IL10;C5AR1;C1QB;FCGR2A;FCGR3B;CFB
CD16p_Mono	KEGG	NOD-like receptor signaling pathway	-0.275745	-2.63106	0.000713534	44/77	24.85%	OAS1;IFI16;MYD88;CASP4;STAT1;OAS2;GBP2;GBP1;IRF7;IRF9;CASP1;CTSB;CARD6;YWHAE;MCU;TRIP6;IKBKE;RBCK1;OAS3;RIPK3;GBP3;FADD;GBP5;GBP4;CASP5;RNASEL;TBK1;MAPK3;RELA;PRKCD;TXN2;STAT2;NAMPT;AIM2;NAIP;BCL2L1;CARD16;NLRC4;RIPK2;NLRP3;TXN;TANK;BRCC3;NFKBIA
CD16p_Mono	KEGG	Steroid biosynthesis	-0.699284	-2.52553	0.00108111	8/9	21.02%	SQLE;FDFT1;CYP51A1;HSD17B7;MSMO1;DHCR24;DHCR7;NSDHL
CD16p_Mono	KEGG	Lysine degradation	0.570811	2.47443	0.000225607	16/26	20.57%	KMT2C;KMT2A;KMT2D;NSD1;PRDM2;ASH1L;SETD1B;EZH1;SETD1A;SETDB1;DOT1L;DLST;SETD2;KMT2B;SUV39H2;SETD7
CD16p_Mono	KEGG	Viral protein interaction with cytokine and cytokine receptor	-0.550932	-2.36562	0.00376587	11/13	27.75%	TNFSF10;TNFRSF1A;CCR1;CXCL10;CXCL11;IL10;IL2RG;CXCR2;CX3CR1;CCR2;TNFRSF10B
CD16p_Mono	KEGG	Cytokine-cytokine receptor interaction	-0.344635	-2.33194	0.00457393	23/34	28.68%	IL1RN;TNFSF10;TNFRSF1A;TNFSF13B;CCR1;CXCL10;CXCL11;FAS;IL15RA;IL10;CSF3R;IL13RA1;IL2RG;IL27;CXCR2;IL16;IFNGR2;IFNGR1;CX3CR1;IL1R2;CCR2;TNFRSF10B;GDF15
CD16p_Mono	KEGG	Systemic lupus erythematosus	-0.531448	-2.27242	0.00628589	9/12	24.19%	TRIM21;SSB;FCGR1A;C2;C1QC;IL10;C1QB;FCGR2A;FCGR3B
CD16p_Mono	KEGG	Glycosaminoglycan degradation	-0.632032	-2.21042	0.0106237	8/8	36.90%	HEXB;GUSB;GLB1;HPSE;HEXA;IDS;SGSH;HYAL1
CD16p_Mono	KEGG	Rheumatoid arthritis	-0.52642	-2.19615	0.010703	7/12	13.38%	ATP6V1E1;ATP6AP1;ATP6V1G1;TNFSF13B;VEGFA;CTSL;ATP6V0D1
CD16p_Mono	KEGG	Measles	-0.248062	-2.05567	0.022945	30/61	20.21%	OAS1;MYD88;MX2;HSPA8;STAT1;OAS2;DDX58;IFIH1;IRF7;MX1;IRF9;IKBKE;FCGR2B;OAS3;EIF2S1;FAS;EIF2AK1;EIF2AK2;FADD;BAK1;ADAR;TLR7;TBK1;CASP3;RELA;CDK2;STAT2;IL2RG;BBC3;BCL2L1
CD16p_Mono	KEGG	Necroptosis	-0.243641	-2.04768	0.0235202	18/51	12.47%	CHMP5;TNFSF10;STAT1;VPS4B;CAPN2;FTH1;TNFRSF1A;IRF9;CASP1;ZBP1;RBCK1;RIPK3;CHMP2A;FAS;EIF2AK2;STAT4;CHMP7;FADD
CD16p_Mono	KEGG	Cytosolic DNA-sensing pathway	-0.32882	-2.03977	0.0235341	14/27	19.74%	DDX58;IRF7;TREX1;CASP1;ZBP1;POLR3GL;CXCL10;IKBKE;RIPK3;ADAR;TBK1;POLR2E;RELA;AIM2
CD16p_Mono	KEGG	Allograft rejection	-0.697348	-2.00403	0.0265027	6/6	30.35%	HLA-E;FAS;HLA-C;IL10;HLA-A;HLA-DQA1
CD16p_Mono	KEGG	Autoimmune thyroid disease	-0.697348	-2.00403	0.0265027	6/6	30.35%	HLA-E;FAS;HLA-C;IL10;HLA-A;HLA-DQA1
CD16p_Mono	KEGG	Type I diabetes mellitus	-0.697348	-2.00028	0.0254061	6/6	30.35%	HLA-E;ICA1;FAS;HLA-C;HLA-A;HLA-DQA1
CD16p_Mono	KEGG	Parkinson disease	-0.208717	-1.97664	0.0282311	37/90	20.21%	PSMC2;HSPA5;PSMA4;PSMD2;UBC;PSMC1;UBE2L6;UBE2L3;DAXX;PSMA6;SDHD;PSMD14;MCU;PSMB6;PSMD6;PSMB5;EIF2S1;PSMD11;DDIT3;PSMD7;GNAI3;PSMC3;TUBA1B;PSMD4;SDHA;CASP3;PSMB2;UQCRC1;NDUFB9;TXN2;PSMA2;NFE2L2;CALM3;PSMB3;PSMD1;PSMD3;BCL2L1
CD16p_Mono	KEGG	Thyroid cancer	-0.372933	-1.97339	0.027253	10/18	18.41%	TFG;CDKN1A;NCOA4;GADD45B;DDB2;BAK1;TPM3;MAPK3;MAP2K1;GADD45A
CD16p_Mono	KEGG	Glycolysis / Gluconeogenesis	-0.427064	-1.96841	0.026924	12/16	26.78%	ADPGK;BPGM;GALM;MINPP1;PKM;PFKP;AKR1A1;LDHA;PDHA1;LDHAL6A;ACSS1;PGM1
CD16p_Mono	KEGG	Hematopoietic cell lineage	-0.393491	-1.92173	0.0338471	12/16	31.06%	FCGR1A;CD14;CD59;CSF3R;CD36;ANPEP;CD38;IL1R2;CD33;HLA-DQA1;ITGA4;CD37
CD16p_Mono	KEGG	Protein processing in endoplasmic reticulum	-0.210717	-1.91499	0.0334744	26/85	13.26%	DNAJA1;HSPA5;ERLEC1;CUL1;PDIA4;LMAN2;FBXO6;HSPA8;OS9;CAPN2;PDIA6;SEC62;UBQLN2;RPN2;RNF5;EDEM2;TRAM1;RNF185;SEC31A;P4HB;EIF2S1;EIF2AK1;EIF2AK2;BAK1;DDIT3;UBE2D3
CD16p_Mono	KEGG	Vibrio cholerae infection	-0.382401	-1.87855	0.0403486	5/17	3.31%	ATP6V1E1;ATP6AP1;PDIA4;ATP6V1G1;ARF1
CD16p_Mono	KEGG	Complement and coagulation cascades	-0.36051	-1.87135	0.0410897	13/19	25.09%	SERPING1;C2;CFH;C3AR1;C1QC;CLU;CD59;PLAUR;C5AR1;C1QB;F13A1;SERPINA1;CFB
CD16p_Mono	KEGG	Arginine and proline metabolism	-0.598311	-1.86998	0.0398786	7/7	40.26%	LAP3;CNDP2;SAT2;P4HA1;SMOX;L3HYPDH;AMD1
CD16p_Mono	KEGG	RIG-I-like receptor signaling pathway	-0.329473	-1.86311	0.0394362	15/23	26.24%	DDX58;DHX58;IFIH1;IRF7;ISG15;CXCL10;IKBKE;FADD;CASP10;TBK1;RELA;AZI2;TANK;NFKBIA;CYLD
CD16p_Mono	KEGG	Glutathione metabolism	-0.417852	-1.85335	0.0404336	12/13	48.79%	LAP3;IDH1;TXNDC12;RRM1;IDH2;ANPEP;OPLAH;GGT7;GSTP1;GPX1;GSTK1;GPX4
CD16p_Mono	KEGG	Graft-versus-host disease	-0.697231	-1.85297	0.0392804	5/5	30.35%	HLA-E;FAS;HLA-C;HLA-A;HLA-DQA1
CD16p_Mono	KEGG	Valine, leucine and isoleucine degradation	-0.366256	-1.85058	0.0386148	16/18	50.01%	IL4I1;BCKDHA;ACADS;HADHA;PCCB;AACS;HMGCL;ACADM;ACADSB;HSD17B10;BCAT1;BCKDHB;HADH;MCCC1;MCCC2;ABAT
CD16p_Mono	KEGG	Salmonella infection	-0.181895	-1.84285	0.0388026	49/106	24.87%	RAB7A;MYD88;ARPC5;CASP4;TNFSF10;ARF1;DYNC1I2;DYNLT3;TNFRSF1A;CASP1;ABI1;CASP7;CD14;PAK1;PTPRC;RAB5B;RIPK3;MYL12A;MAP2K4;FADD;BAK1;ACTR10;RAB5A;CASP5;ANXA2;TUBA1B;CASP3;MAPK3;SKP1;RELA;TXN2;MAP2K1;LY96;MLKL;ARF6;NAIP;VPS16;NLRC4;RIPK2;ARL8A;NLRP3;TXN;RILP;RALA;HSP90B1;ELMO2;CYFIP1;NFKBIA;EXOC7
CD16p_Mono	KEGG	Tuberculosis	-0.233184	-1.8226	0.0427459	26/53	22.61%	RAB7A;ATP6AP1;MYD88;LAMP2;STAT1;CD74;TNFRSF1A;FCGR1A;CD14;FCGR2B;CTSS;RAB5B;FADD;CASP10;ATP6V0D1;RAB5A;CLEC4E;CASP3;MAPK3;IL10;RELA;CALM3;IFNGR2;IFNGR1;FCGR2A;RIPK2
CD16p_Mono	KEGG	Amino sugar and nucleotide sugar metabolism	-0.335288	-1.79771	0.0477617	17/19	53.96%	NPL;CMAS;HEXB;CYB5R3;GNPDA1;NAGK;UGP2;UGDH;HEXA;UAP1;PGM1;UXS1;GFPT1;RENBP;GNE;GMDS;GNPNAT1
CD16p_Mono	KEGG	Leishmaniasis	-0.32603	-1.79324	0.0475689	15/21	31.04%	MYD88;STAT1;NCF4;FCGR1A;NCF1;MAPK3;IL10;RELA;IFNGR2;IFNGR1;FCGR2A;FCGR3B;NFKBIA;HLA-DQA1;ITGA4
CD16p_Mono	KEGG	Porphyrin and chlorophyll metabolism	-0.414717	-1.7846	0.0486057	9/12	27.18%	HCCS;COX10;BLVRA;GUSB;BLVRB;UROD;FXN;EARS2;PPOX
CD16p_Mono	KEGG	Protein export	-0.371555	-1.78234	0.0479257	6/14	10.80%	HSPA5;SPCS2;SRP68;SEC62;SRP14;SRP54
CL_Mono	KEGG	Proteasome	-0.725025	-4.60511	0	27/30	18.99%	PSMC2;PSMC1;PSME3;PSMD7;PSMD11;PSMA4;PSMD4;PSMD2;PSMB6;PSMC3;PSME1;PSMA6;PSMB5;PSME2;PSMD14;PSMC4;PSMB8;PSMB9;PSMB3;ADRM1;PSMD6;PSMA2;POMP;PSMC5;PSMA7;PSMD9;PSMD1
CL_Mono	KEGG	Ribosome	0.547693	3.53217	0	70/101	24.83%	RPL12;RPL37A;RPS28;RPLP1;RPL13A;RPL23;RPS12;RPS15A;RPL14;RPL32;RPS20;RPSA;RPS7;RPLP2;RPS18;UBA52;MRPS16;RPS13;RPS11;RPL11;RPS21;RPL29;RPL30;RPL37;RPL18;RPL10;RPL41;RPL35A;RPL7A;RPL23A;RPL26;RPS23;RPL31;RPS27A;RPLP0;RPS3;RPL27A;RPL39;RPS27;RPS8;RPS24;RPL5;RPS3A;RPL24;RPL27;RPS17;RPL21;RPL13;RPS5;RPL18A;RPL28;RPS6;RPL19;RPS14;RPL9;RPL38;RPS19;RPL34;FAU;RPL22L1;RPL36;RPL10A;RPL35;RPL3;RPS29;RPL8;RPL…
CL_Mono	KEGG	Coronavirus disease	0.514188	3.41489	0	79/120	26.20%	MAVS;RPL12;RPL37A;RPS28;RPLP1;RPL13A;RPL23;RPS12;RPS15A;RPL14;RPL32;RPS20;RPSA;RPS7;RPLP2;RPS18;UBA52;RPS13;RPS11;RPL11;RPS21;RPL29;RPL30;RPL37;RPL18;RPL10;RPL41;RPL35A;RPL7A;RPL23A;RPL26;RPS23;RPL31;RPS27A;RPLP0;RPS3;RPL27A;PIK3CB;RPL39;RPS27;PIK3R1;RPS8;RPS24;RPL5;RPS3A;RPL24;RPL27;RPS17;RPL21;RPL13;RPS5;RPL18A;RPL28;RPS6;RPL19;RPS14;RPL9;RPL38;RPS19;TRAF3;RPL34;FAU;RPL22L1;TAB2;RPL36;CYBB;RPL1…
CL_Mono	KEGG	Parkinson disease	-0.332933	-3.19845	0	46/91	19.05%	PSMC2;DAXX;PSMC1;UBC;NDUFA9;PSMD7;UQCRC1;PSMD11;PSMA4;NDUFS2;PSMD4;PSMD2;HSPA5;SDHD;TUBA1B;PSMB6;PSMC3;UBE2L3;CASP3;KIF5B;SDHA;MCU;PSMA6;PSMB5;PSMD14;CALM3;UBE2L6;PSMC4;CALM1;CALM2;NFE2L2;NDUFB8;PSMB3;CYC1;ADRM1;PSMD6;UBB;PSMA2;TXN2;PSMC5;CASP9;PSMA7;NDUFA12;PSMD9;PSMD1;NDUFB9
CL_Mono	KEGG	Epstein-Barr virus infection	-0.30463	-2.97432	0	41/79	21.12%	SNW1;CIR1;PSMC2;HLA-E;PSMC1;B2M;PSMD7;PSMD11;OAS1;PSMD4;PSMD2;PSMC3;CASP3;MYD88;CDK2;FADD;PSMD14;CDKN1A;PSMC4;RBPJ;DDX58;FAS;IRF7;IRF9;STAT1;ADRM1;TAPBP;PSMD6;OAS2;GADD45B;MAP2K4;ISG15;PSMC5;CASP9;IKBKG;PSMD1;CCND3;TLR2;TAP1;BAK1;BLNK
CL_Mono	KEGG	Lysosome	-0.312949	-2.57984	0.00098413	22/53	14.25%	ATP6AP1;FUCA2;HEXB;LAPTM5;CTSA;LAMP2;CTSB;CD68;PPT1;AP3S1;NEU1;CD63;CD164;LAPTM4A;TPP1;GUSB;CTSC;CTSO;ATP6V0D1;GLB1;CTSL;CTSS
CL_Mono	KEGG	Prion disease	-0.266796	-2.56688	0.00118096	45/93	21.80%	PSMC2;PSMC1;NDUFA9;PSMD7;UQCRC1;PSMD11;PSMA4;NDUFS2;PSMD4;PSMD2;HSPA5;SDHD;TUBA1B;PSMB6;PSMC3;CASP3;KIF5B;SDHA;MCU;PSMA6;NCF4;PSMB5;PSMD14;PSMC4;NDUFB8;PSMB3;FYN;CYC1;ADRM1;PSMD6;PRKCD;PSMA2;PSMC5;CASP9;PSMA7;CREB3;NDUFA12;NCF1;PSMD9;PSMD1;NDUFB9;VDAC3;EIF2S1;PSMA1;HSPA6
CL_Mono	KEGG	Glycolysis / Gluconeogenesis	-0.477092	-2.43599	0.00360848	13/19	21.17%	BPGM;PKM;ADPGK;PGK1;TPI1;DLD;PDHB;MINPP1;AKR1A1;LDHA;GALM;PDHA1;ALDH3B1
CL_Mono	KEGG	Lysine degradation	0.565508	2.43293	0.00025301	16/24	24.09%	KMT2D;KMT2C;PRDM2;NSD1;KMT2A;SETD1A;SETD1B;SETDB1;ASH1L;DOT1L;COLGALT1;EZH1;KMT2B;SETD7;SETD2;DLST
CL_Mono	KEGG	Oxidative phosphorylation	-0.366126	-2.40488	0.00393652	16/31	20.06%	ATP6AP1;NDUFA9;ATP6V1E1;UQCRC1;NDUFS2;ATP6V1G1;SDHD;SDHA;COX10;NDUFB8;ATP6V1B2;ATP6V0D1;CYC1;NDUFA12;NDUFB9;ATP6V0B
CL_Mono	KEGG	Phagosome	-0.304706	-2.383	0.00369049	22/46	20.06%	RAB7A;HLA-E;ATP6AP1;DYNC1I2;ATP6V1E1;LAMP2;ATP6V1G1;TUBA1B;NCF4;FCGR3B;ATP6V1B2;ATP6V0D1;RILP;CTSL;CTSS;NCF1;FCGR1A;ITGA5;RAB5A;TLR2;TAP1;ATP6V0B
CL_Mono	KEGG	Endocytosis	-0.222703	-2.36346	0.00393652	27/115	7.06%	RAB7A;VTA1;ARPC5;RAB8A;HLA-E;SNX1;SNX2;TSG101;SNX6;VPS29;CHMP2A;CAPZA2;RAB11A;ARF1;ARPC2;RAB31;AP2M1;RAB10;VPS4B;CHMP4A;VPS26A;ARF4;SNX3;CHMP5;ARPC1B;KIF5B;LDLR
CL_Mono	KEGG	Rheumatoid arthritis	-0.535598	-2.34718	0.00373969	9/13	20.06%	ATP6AP1;ATP6V1E1;ATP6V1G1;TNFSF13B;ATP6V1B2;ATP6V0D1;CTSL;TLR2;ATP6V0B
CL_Mono	KEGG	Pertussis	-0.438152	-2.34246	0.00375759	16/21	31.00%	CASP3;MYD88;CASP7;SERPING1;CASP1;CALM3;CALM1;CALM2;IRF8;ITGA5;LY96;C2;CFL1;MAPK1;CFL2;TIRAP
CL_Mono	KEGG	Antigen processing and presentation	-0.409647	-2.30315	0.00492065	11/23	14.25%	HLA-E;B2M;PSME3;CTSB;HSPA5;PSME1;PSME2;CD74;TAPBP;CTSL;CTSS
CL_Mono	KEGG	Steroid biosynthesis	-0.718817	-2.27284	0.00545057	6/7	17.97%	FDFT1;SQLE;CYP51A1;MSMO1;NSDHL;DHCR24
CL_Mono	KEGG	Citrate cycle (TCA cycle)	-0.489521	-2.2603	0.00548301	9/15	14.34%	MDH1;IDH1;SDHD;ACO2;SDHA;IDH3A;DLD;PDHB;SUCLA2
CL_Mono	KEGG	Necroptosis	-0.290868	-2.25053	0.00551113	29/47	24.20%	CHMP2A;VPS4B;CHMP4A;CHMP5;TNFSF10;PARP1;TNFRSF1A;FTH1;CASP1;FADD;CAPN2;HMGB1;RIPK3;AIFM1;FAS;IRF9;STAT1;CHMP2B;IFNGR2;ZBP1;MLKL;VDAC3;IFNGR1;FTL;CHMP7;STAT4;RBCK1;CHMP1A;VDAC2
CL_Mono	KEGG	Hepatitis C	-0.250031	-2.23516	0.00578176	29/64	18.56%	YWHAH;PSME3;OAS1;YWHAE;EIF2AK1;CASP3;ARAF;LDLR;YWHAQ;TNFRSF1A;CDK2;MX2;PPP2CA;FADD;CDKN1A;IFIT1;PPP2R1A;DDX58;FAS;MAP2K1;IRF7;MX1;IRF9;STAT1;OAS2;RSAD2;CASP9;IKBKG;RNASEL
CL_Mono	KEGG	Alzheimer disease	-0.193232	-2.17332	0.0075257	50/131	19.05%	PSMC2;NCSTN;PSMC1;NDUFA9;PSMD7;UQCRC1;PSMD11;PSMA4;NDUFS2;PSMD4;PSMD2;SDHD;TUBA1B;BECN1;PSMB6;PSMC3;CASP3;KIF5B;ARAF;TNFRSF1A;SDHA;CASP7;MCU;PSMA6;FADD;PSMB5;CAPN2;PSMD14;CALM3;PSMC4;CALM1;CALM2;NDUFB8;PSMB3;FAS;MAP2K1;CYC1;ADRM1;PSMD6;PSMA2;RTN3;RTN4;NRBF2;PSMC5;CASP9;PSMA7;NDUFA12;PSMD9;PSMD1;NDUFB9
CL_Mono	KEGG	Amyotrophic lateral sclerosis	-0.193653	-2.17248	0.0071076	50/129	19.65%	PSMC2;RAB8A;DAXX;PSMC1;FIG4;RAB1A;NDUFA9;PSMD7;UQCRC1;PSMD11;PSMA4;NDUFS2;PSMD4;PSMD2;HSPA5;SDHD;TUBA1B;BECN1;PSMB6;PSMC3;ANXA7;CASP3;KIF5B;TNFRSF1A;SDHA;MCU;CASP1;PSMA6;PSMB5;PSMD14;PSMC4;PFN1;NDUFB8;PSMB3;CYC1;ADRM1;PSMD6;CHMP2B;PSMA2;NRBF2;PSMC5;CASP9;PSMA7;NDUFA12;PSMD9;PSMD1;TANK;NDUFB9;NUP93;RAB5A
CL_Mono	KEGG	Salmonella infection	-0.201797	-2.12764	0.0102557	41/99	20.93%	RAB7A;ARPC5;DYNC1I2;CASP4;ARF1;ARPC2;TUBA1B;PTPRC;SKP1;ARPC1B;MYL12A;CASP3;ANXA2;KIF5B;MYD88;TNFSF10;TNFRSF1A;CASP7;CASP1;FADD;PFN1;RIPK3;RILP;ABI1;ACBD3;MAP2K1;TLR5;MYL12B;RRAS;DYNLT1;MAP2K4;TXN2;CASP5;IKBKG;ARL8A;MLKL;LY96;RAB5A;TLR2;BAK1;PAK1
CL_Mono	KEGG	Influenza A	-0.235027	-2.04583	0.0173207	36/64	24.84%	RAB11A;OAS1;CALCOCO2;CASP3;MYD88;TNFSF10;TNFRSF1A;CASP1;MX2;FADD;DDX58;FAS;MAP2K1;IRF7;MX1;IRF9;STAT1;IFIH1;OAS2;RSAD2;PRKCB;IFNGR2;CASP9;IKBKG;FDPS;RNASEL;CCND3;NXT2;IFNGR1;BAK1;PML;EIF2S1;IKBKE;ACTB;TBK1;DNAJB1
CL_Mono	KEGG	Systemic lupus erythematosus	-0.592648	-2.0202	0.0199638	8/8	40.84%	SSB;TRIM21;FCGR3B;FCGR1A;ACTN1;C2;C3;SNRPD3
CL_Mono	KEGG	Glyoxylate and dicarboxylate metabolism	-0.473118	-1.98904	0.0220982	12/12	52.81%	MDH1;ACO2;PCCB;DLD;ACAT2;GCSH;CS;PCCA;AMT;GLYCTK;SHMT2;AFMID
CL_Mono	KEGG	Amino sugar and nucleotide sugar metabolism	-0.433237	-1.95081	0.026871	8/15	15.75%	HEXB;CYB5R3;UGP2;NPL;GMPPA;CMAS;GNPDA1;NANS
CL_Mono	KEGG	Collecting duct acid secretion	-0.635166	-1.92535	0.0291959	4/6	11.52%	ATP6V1E1;ATP6V1G1;ATP6V1B2;ATP6V0D1
CL_Mono	KEGG	Protein export	-0.475085	-1.901	0.0315709	6/11	13.59%	SEC62;SRP68;HSPA5;SPCS2;SRP14;SRP54
CL_Mono	KEGG	Pathways of neurodegeneration	-0.164277	-1.86946	0.0367156	39/168	10.01%	PSMC2;RAB8A;DAXX;PSMC1;FIG4;UBC;RAB1A;NDUFA9;PSMD7;UQCRC1;PSMD11;PSMA4;NDUFS2;PSMD4;PSMD2;HSPA5;SDHD;TUBA1B;BECN1;PSMB6;PSMC3;UBE2L3;CASP3;KIF5B;ARAF;TNFRSF1A;SDHA;CASP7;MCU;PSMA6;FADD;PSMB5;CAPN2;PSMD14;CALM3;UBE2L6;PSMC4;CALM1;CALM2
CL_Mono	KEGG	Pathogenic Escherichia coli infection	-0.191438	-1.83262	0.0437391	21/71	13.83%	TMBIM6;ARPC5;RAB1A;CASP4;ARF1;ARPC2;TUBA1B;ARPC1B;CASP3;MYD88;TNFSF10;TNFRSF1A;CASP7;CASP1;FADD;HCLS1;FAS;PTPN6;ABI1;FYN;TLR5
CL_Mono	KEGG	Spliceosome	-0.210233	-1.81896	0.045762	20/65	14.66%	SNW1;CTNNBL1;SYF2;SLU7;SF3B2;CWC15;SNRNP27;SNRPB2;PUF60;EIF4A3;HNRNPM;SNRPC;BCAS2;U2SURP;PRPF6;SNRNP40;HNRNPC;PRPF31;CDC40;SRSF10
CL_Mono	KEGG	Protein processing in endoplasmic reticulum	-0.188479	-1.80595	0.0485278	43/84	27.52%	SEC62;LMAN2;ERLEC1;HSPA5;DNAJA1;SKP1;RPN2;RNF185;EIF2AK1;OS9;P4HB;PREB;CAPN2;EDEM2;BCAP31;PDIA4;NFE2L2;PDIA6;TRAM1;DDOST;SEC23B;CUL1;FBXO6;RAD23A;SIL1;UBE2D3;UBXN4;HERPUD1;UBE2D2;RNF5;DERL2;BAK1;EIF2S1;HSPA6;HSPA8;SEC31A;SEC24D;DNAJB1;NGLY1;SEL1L;NPLOC4;SAR1B;UBE2D4
CL_Mono	KEGG	Terpenoid backbone biosynthesis	-0.501168	-1.79944	0.0489441	8/9	36.80%	GGPS1;ZMPSTE24;IDI1;FDPS;ACAT2;PMVK;PDSS2;NUS1
CM_CD8	KEGG	Parkinson disease	-0.424994	-3.75301	0	75/100	33.58%	DAXX;PSMD2;HSPA5;PSMD4;PSMC5;PSMC1;PSMD1;PSMC2;PSMC4;CALM1;SDHA;PSMD7;VDAC3;PSMD14;NDUFS2;UQCRC1;CALM2;SDHD;PSMD11;UBC;PSMC3;PSMD9;PSMB6;UBE2J1;UBE2L3;ADRM1;NDUFB8;UBB;GNAS;PSMD3;TUBA1B;PSMD12;PSMB5;NFE2L2;CALM3;PSMA4;CYC1;NDUFA9;PSMA7;TRAP1;PSMD6;UBE2L6;NDUFV1;NDUFA8;CASP3;PSMD13;CASP9;TXN;PSMB4;SLC25A4;PARK7;MCU;NDUFV2;VDAC2;GNAI3;TXN2;NDUFB10;EIF2S1;PSMB3;BCL2L1;MFN2;XBP1;NDUFA5;NDUFA6;NDUFB9;…
CM_CD8	KEGG	Coronavirus disease	0.508139	3.73596	0	65/113	17.83%	RPL37A;RPL30;RPLP1;RPSA;RPL28;RPLP2;RPS12;RPS28;MAVS;RPL5;RPS15A;RPL37;RPL7A;RPS11;PIK3R1;RPS13;RPL35A;RPL10;RPL12;RPS23;RPL13A;RPS3;RPL14;RPL32;RPL23;RPLP0;RPL41;RPS5;RPL11;RPS21;RPS20;RPL38;RPL39;RPS18;RPL27;MAPK8;UBA52;RPS27;RPS27A;RPS16;RPL18;RPS17;RPS8;RPL22L1;RPL26;RPL24;RPS3A;RPL15;RPL23A;RPS7;RPL36;RPS29;RPL29;FAU;RPL9;TRAF3;RPL31;RPL19;RPL27A;RPL36A;RPL21;MASP2;IFNAR2;RPS4X;RPS6
CM_CD8	KEGG	Proteasome	-0.600935	-3.64797	0	28/35	25.03%	PSMD2;PSME3;PSMD4;PSMC5;PSMC1;PSMD1;PSMC2;PSMC4;PSMD7;PSMD14;PSMD11;PSMC3;PSMD9;PSMB6;ADRM1;PSME2;PSMB9;PSMD3;PSMD12;PSMB5;PSMA4;PSMA7;PSMD6;PSMB8;PSMB10;PSMD13;PSME1;PSMB4
CM_CD8	KEGG	Ribosome	0.480314	3.56975	0	59/108	17.83%	RPL37A;RPL30;RPLP1;RPSA;RPL28;RPLP2;RPS12;RPS28;RPL5;RPS15A;RPL37;RPL7A;RPS11;RPS13;RPL35A;RPL10;RPL12;RPS23;RPL13A;RPS3;RPL14;RPL32;RPL23;RPLP0;RPL41;RPS5;RPL11;RPS21;RPS20;RPL38;RPL39;RPS18;RPL27;UBA52;RPS27;RPS27A;RPS16;RPL18;RPS17;RPS8;RPL22L1;RPL26;RPL24;RPS3A;RPL15;RPL23A;RPS7;RPL36;RPS29;RPL29;FAU;RPL9;RPL31;RPL19;RPL27A;RPL36A;RPL21;RPS4X;RPS6
CM_CD8	KEGG	Oxidative phosphorylation	-0.534125	-3.27451	0	33/35	40.59%	ATP6AP1;ATP6V1E1;ATP6V1B2;SDHA;NDUFS2;ATP6V0B;UQCRC1;SDHD;ATP6V1G1;NDUFB8;COX10;ATP6V0D1;CYC1;NDUFA9;NDUFV1;NDUFA8;NDUFV2;ATP6V1F;NDUFB10;NDUFA5;NDUFA6;NDUFB9;NDUFB7;NDUFA13;COX7B;ATP6V0C;COX7A2L;COX6A1;ATP6V1D;UQCR10;NDUFB2;UQCRFS1;COX5B
CM_CD8	KEGG	Protein processing in endoplasmic reticulum	-0.370053	-3.01729	0	46/75	28.56%	PDIA4;RPN2;EIF2AK1;HSPA5;PREB;ERLEC1;SEC23B;UBE2D3;P4HB;LMAN2;BCAP31;NSFL1C;HERPUD1;HSPA8;HSPH1;VCP;DNAJA1;DDOST;DERL2;HSP90B1;UBXN4;UBE2J1;SEC62;CAPN2;SEC31A;RNF5;STUB1;RAD23A;PDIA6;HSPBP1;OS9;CUL1;NGLY1;NFE2L2;DNAJB11;SKP1;STT3A;FBXO6;BAG1;EDEM2;PDIA3;RPN1;EIF2S1;SIL1;SEC13;BAK1
CM_CD8	KEGG	Citrate cycle (TCA cycle)	-0.619228	-2.9027	0	14/17	22.78%	ACO2;SDHA;PDHA1;IDH3A;SUCLA2;SDHD;DLAT;PDHB;MDH1;DLD;IDH3B;IDH2;MDH2;ACLY
CM_CD8	KEGG	Prion disease	-0.339208	-2.82096	0	62/93	33.58%	PSMD2;HSPA5;PSMD4;PSMC5;PSMC1;PSMD1;STIP1;PSMC2;CREB3;PSMC4;SDHA;PSMD7;VDAC3;PSMD14;HSPA8;NDUFS2;UQCRC1;SDHD;PSMD11;PRKCD;PSMC3;PSMD9;PSMB6;ADRM1;NDUFB8;PSMD3;TUBA1B;PSMD12;PSMB5;PSMA4;CYC1;NDUFA9;PSMA7;PSMD6;FYN;NDUFV1;NDUFA8;CASP3;PSMD13;CASP9;CYBA;PSMB4;SLC25A4;MCU;NDUFV2;VDAC2;NDUFB10;EIF2S1;PIK3R2;PSMB3;NDUFA5;NDUFA6;NDUFB9;PSMC6;NDUFB7;NDUFA13;COX7B;COX7A2L;COX6A1;KIF5B;PSMA6;PSMD8
CM_CD8	KEGG	Spliceosome	-0.345313	-2.70131	0	37/70	25.16%	HNRNPM;PRPF6;SF3B2;SYF2;WBP11;CTNNBL1;PUF60;PRPF31;SF3B4;SLU7;SF3A3;SNW1;CWC15;HNRNPC;SNRNP27;HSPA8;CDC5L;SNRPB2;PPIE;SNRNP40;CCDC12;USP39;U2SURP;SRSF4;EIF4A3;EFTUD2;SRSF9;SNRPC;NCBP2;PRPF40A;LSM4;DDX46;RBM22;THOC2;SNRPB;TCERG1;ISY1
CM_CD8	KEGG	Valine, leucine and isoleucine degradation	-0.625437	-2.67996	0	12/15	22.34%	ACADM;BCKDHA;ACAT2;HADHA;ACAA1;DLD;ECHS1;HMGCL;PCCB;ACAT1;HIBADH;ACADS
CM_CD8	KEGG	Amyotrophic lateral sclerosis	-0.275465	-2.6458	0	91/143	35.78%	DAXX;PSMD2;HSPA5;PSMD4;RAB8A;PSMC5;PSMC1;CASP1;PSMD1;PSMC2;RAB1A;PSMC4;BECN1;SDHA;PSMD7;PSMD14;NDUFS2;UQCRC1;VCP;NRBF2;SDHD;PSMD11;PSMC3;PSMD9;NUP93;PSMB6;WIPI2;ADRM1;NDUFB8;BID;PSMD3;TUBA1B;TNFRSF1B;ANXA7;SIGMAR1;CAT;PSMD12;TBK1;ACTR1A;PSMB5;PFN1;TOMM40;CHMP2B;TANK;PSMA4;NXT1;CYC1;NDUFA9;NUP37;PSMA7;PSMD6;ATG13;NDUFV1;NUP85;NDUFA8;ACTB;CASP3;PSMD13;CASP9;PSMB4;MCU;NDUFV2;NDUFB10;EIF2S1;GLE1;SEC1…
CM_CD8	KEGG	Epstein-Barr virus infection	-0.312455	-2.62884	0.000157601	49/84	28.56%	PSMD2;PSMD4;PSMC5;PSMC1;PSMD1;PSMC2;AKT1;SNW1;RBPJ;HLA-E;PSMC4;PSMD7;PSMD14;FADD;MYD88;CIR1;PSMD11;PSMC3;JAK1;IKBKG;B2M;MYC;ADRM1;MAP3K7;BID;OAS1;PSMD3;PSMD12;CDK2;CDK4;TBK1;TAPBP;IRF7;MAP2K4;PSMD6;IRF9;TAP1;TRADD;CASP3;CD3E;PSMD13;CASP9;PDIA3;OAS2;SAP30;ISG15;PIK3R2;DDX58;BAK1
CM_CD8	KEGG	Glycolysis / Gluconeogenesis	-0.499748	-2.61081	0.000143274	19/24	31.72%	PGK1;PKM;PDHA1;ALDOA;TPI1;AKR1A1;GALM;DLAT;PDHB;DLD;PFKL;ENO1;MINPP1;ACSS1;ADPGK;PGM1;PGAM1;LDHA;BPGM
CM_CD8	KEGG	Terpenoid backbone biosynthesis	-0.693279	-2.51937	0.000394003	9/10	24.81%	ZMPSTE24;GGPS1;ACAT2;IDI1;FDPS;ACAT1;FNTA;PMVK;RCE1
CM_CD8	KEGG	Porphyrin and chlorophyll metabolism	-0.672413	-2.499	0.000484927	9/10	24.89%	HMOX2;GUSB;UROD;ALAS1;HCCS;COX10;HMBS;PPOX;BLVRA
CM_CD8	KEGG	Ribosome biogenesis in eukaryotes	-0.352165	-2.47062	0.000675434	26/45	26.69%	GNL3;GNL2;DKC1;UTP18;POP4;NOP58;RIOK1;NOP56;TBL3;IMP4;WDR43;RPP38;GTPBP4;NHP2;NXT1;POP7;EIF6;FCF1;REXO2;RAN;BMS1;AK6;NVL;MPHOSPH10;EMG1;UTP6
CM_CD8	KEGG	RNA transport	-0.28345	-2.44681	0.000945608	50/88	29.57%	RNPS1;EIF2S2;EIF4E;SRRM1;EIF4G2;PRMT5;SNUPN;ELAC2;POP4;EIF2B1;EIF3B;EIF3D;EIF3J;PAIP1;SAP18;NUP93;SUMO1;SUMO3;RPP38;EIF5B;TACC3;EIF2B5;DDX19B;EIF4A3;THOC6;PHAX;EIF3I;PNN;EIF4EBP1;NXT1;POP7;NCBP2;DDX20;NUP37;RAN;NUP85;EIF4E2;EIF2B2;THOC2;EIF2B4;GEMIN7;EIF2S1;GLE1;SEC13;EIF2B3;EIF5;NUP88;TRNT1;UPF2;RAE1
CM_CD8	KEGG	Amino sugar and nucleotide sugar metabolism	-0.51707	-2.43793	0.00108351	16/18	37.82%	CYB5R3;CMAS;GMPPA;UGP2;HEXB;MPI;GALE;NANS;PMM2;GALK1;PGM1;GNPDA1;GMPPB;UGDH;NPL;HK1
CM_CD8	KEGG	Arginine and proline metabolism	-0.648802	-2.4337	0.00111248	8/11	15.21%	GOT2;CNDP2;ALDH18A1;SRM;PYCR2;SMS;LAP3;GOT1
CM_CD8	KEGG	Glyoxylate and dicarboxylate metabolism	-0.601731	-2.42434	0.00113823	10/13	22.91%	ACO2;ACAT2;PGP;MDH1;CAT;DLD;PCCB;ACAT1;MDH2;ACSS1
CM_CD8	KEGG	Lysine degradation	0.525447	2.39895	0.00252903	14/23	18.60%	KMT2D;SETD1B;KMT2A;NSD1;PRDM2;KMT2B;KMT2C;SETD1A;EZH1;ASH1L;DLST;SETD2;DOT1L;SETDB1
CM_CD8	KEGG	Pathways of neurodegeneration	-0.231408	-2.38942	0.00149307	99/178	33.65%	DAXX;PSMD2;HSPA5;PSMD4;RAB8A;PSMC5;PSMC1;ARAF;PSMD1;PSMC2;RAB1A;PSMC4;BECN1;CALM1;SDHA;PSMD7;VDAC3;PSMD14;FADD;NDUFS2;UQCRC1;VCP;CALM2;NRBF2;SDHD;PSMD11;UBC;PSMC3;PSMD9;PSMB6;UBE2J1;WIPI2;CAPN2;UBE2L3;ADRM1;NDUFB8;UBB;BID;PSMD3;TUBA1B;TNFRSF1B;SIGMAR1;CAT;PSMD12;TBK1;ACTR1A;PSMB5;TOMM40;CALM3;CHMP2B;TANK;PSMA4;CYC1;NDUFA9;DVL2;PSMA7;TRAP1;PSMD6;UBE2L6;ATG13;NDUFV1;MAP2K1;NDUFA8;CASP3;PSMD13;CASP9…
CM_CD8	KEGG	DNA replication	-0.496542	-2.37576	0.00165481	16/20	34.97%	RPA2;MCM3;POLE3;RPA1;POLD2;POLD1;MCM5;POLD3;MCM6;RFC2;RNASEH2B;POLE4;PCNA;MCM4;MCM2;FEN1
CM_CD8	KEGG	Alzheimer disease	-0.249482	-2.36406	0.00187621	78/136	33.65%	NCSTN;PSMD2;PSMD4;PSMC5;PSMC1;ARAF;PSMD1;PSMC2;AKT1;PSMC4;BECN1;CALM1;SDHA;PSMD7;VDAC3;PSMD14;FADD;NDUFS2;UQCRC1;CALM2;NRBF2;SDHD;PSMD11;PSMC3;PSMD9;PSMB6;WIPI2;CAPN2;ADRM1;NDUFB8;RTN3;BID;PSMD3;TUBA1B;PSMD12;PSMB5;CALM3;PSMA4;CYC1;NDUFA9;DVL2;PSMA7;PSMD6;ATG13;NDUFV1;MAP2K1;NDUFA8;CASP3;PSMD13;CASP9;PSMB4;SLC25A4;MCU;NDUFV2;VDAC2;CSNK1A1;NDUFB10;CASP7;EIF2S1;PIK3R2;PSMB3;PSEN2;XBP1;NDUFA5;NDUFA6…
CM_CD8	KEGG	Base excision repair	-0.479219	-2.3235	0.00236402	16/20	34.97%	PARP1;HMGB1;APEX2;POLE3;APEX1;POLD2;UNG;POLD1;TDG;PARP2;POLD3;NTHL1;POLE4;MPG;PCNA;FEN1
CM_CD8	KEGG	MicroRNAs in cancer	0.37281	2.31589	0.00379355	26/58	21.42%	CREBBP;MDM4;ATM;CDKN1B;NOTCH1;PIK3R1;ABL1;EP300;IRS2;MCL1;APC;NOTCH2;CDK6;DICER1;SOS1;BMPR2;MDM2;GLS;MTOR;VIM;RPTOR;SLC7A1;ABCC1;ROCK1;HDAC4;BCL2L11
CM_CD8	KEGG	Antigen processing and presentation	-0.490562	-2.27444	0.00335759	14/18	30.04%	HSPA5;PSME3;HLA-E;HSPA8;B2M;PSME2;TAPBP;CD74;TAP1;PDIA3;PSME1;CTSS;RFXANK;CTSB
CM_CD8	KEGG	Fructose and mannose metabolism	-0.647764	-2.26654	0.00334903	8/9	27.98%	GMPPA;ALDOA;TPI1;AKR1B1;MPI;PFKL;PMM2;GMPPB
CM_CD8	KEGG	Hepatitis C	-0.297631	-2.26374	0.00334115	36/59	29.82%	EIF2AK1;PSME3;ARAF;AKT1;PPP2CA;FADD;PPP2R1A;JAK1;IKBKG;YWHAQ;CD81;MX2;MYC;YWHAH;BID;OAS1;CDK2;CDK4;TBK1;IRF7;LDLR;IRF9;MAP2K1;TRADD;YWHAE;CASP3;CASP9;MX1;OAS2;IFIT1;EIF2S1;PIK3R2;DDX58;BAK1;STAT1;RSAD2
CM_CD8	KEGG	Huntington disease	-0.242348	-2.21909	0.00454619	67/117	34.38%	PSMD2;PSMD4;PSMC5;PSMC1;AP2M1;PSMD1;PSMC2;CREB3;PSMC4;BECN1;SDHA;PSMD7;VDAC3;PSMD14;NDUFS2;UQCRC1;NRBF2;SDHD;PSMD11;TBP;PSMC3;PSMD9;PSMB6;WIPI2;ADRM1;NDUFB8;POLR2C;POLR2E;PSMD3;TUBA1B;POLR2F;PSMD12;ACTR1A;PSMB5;PSMA4;CYC1;NDUFA9;PSMA7;PSMD6;POLR2D;ATG13;NDUFV1;NDUFA8;CASP3;PSMD13;CASP9;PSMB4;SLC25A4;NDUFV2;VDAC2;NDUFB10;PSMB3;IFT57;NDUFA5;NDUFA6;NDUFB9;PSMC6;NDUFB7;NDUFA13;COX7B;COX7A2L;COX6A1;KI…
CM_CD8	KEGG	Pyruvate metabolism	-0.481943	-2.20805	0.00507826	13/17	25.68%	GLO1;PKM;PDHA1;ACAT2;AKR1A1;DLAT;PDHB;MDH1;DLD;ACAT1;MDH2;ACSS1;HAGH
CM_CD8	KEGG	Fatty acid degradation	-0.47918	-2.13553	0.00917465	13/16	32.91%	ACADM;ACAT2;ACSL3;HADHA;ACAA1;ACADVL;ECHS1;ACAT1;CPT2;ACADS;ACOX3;ECI2;HADHB
CM_CD8	KEGG	Spinocerebellar ataxia	-0.256596	-2.11797	0.00967346	24/74	11.72%	PSMD2;PSMD4;PSMC5;PSMC1;PSMD1;PSMC2;AKT1;RBPJ;PSMC4;BECN1;PSMD7;VDAC3;PSMD14;NRBF2;NOP56;PSMD11;TBP;PSMC3;PSMD9;PSMB6;WIPI2;AFG3L2;ADRM1;KAT5
CM_CD8	KEGG	Collecting duct acid secretion	-0.665995	-2.11091	0.00982381	7/7	33.50%	ATP6V1E1;ATP6V1B2;ATP6V1G1;ATP6V0D1;ATP6V1F;ATP6V0C;ATP6V1D
CM_CD8	KEGG	Cytosolic DNA-sensing pathway	-0.46399	-2.06464	0.0130657	12/16	28.45%	POLR3GL;CASP1;IKBKG;POLR1C;RIPK3;POLR2E;POLR2F;TBK1;IRF7;TREX1;POLR3C;DDX58
CM_CD8	KEGG	Vibrio cholerae infection	-0.412583	-2.06006	0.0127066	9/20	14.76%	PDIA4;ATP6AP1;ARF1;ATP6V1E1;ATP6V1B2;ATP6V0B;ATP6V1G1;GNAS;ATP6V0D1
CM_CD8	KEGG	Purine metabolism	-0.331363	-2.05407	0.0131334	32/36	54.23%	PKM;PRPS2;GUK1;GART;NME6;RRM1;PDE6D;NT5C3A;NUDT9;DCK;HDDC3;AK6;ADSL;PGM1;ADK;NUDT5;PDE4B;DGUOK;NME7;ADA;APRT;AK2;ADCY3;IMPDH1;AMPD2;AMPD3;NUDT16;PDE4D;ADCY9;ADCY4;PDE7A;PDE5A
CM_CD8	KEGG	Fatty acid elongation	-0.515798	-2.05157	0.0129789	12/12	48.54%	ELOVL1;PPT1;HACD3;HADHA;ECHS1;TECR;ACOT1;HADHB;HSD17B12;PPT2;ELOVL5;HACD4
CM_CD8	KEGG	Transcriptional misregulation in cancer	0.370814	2.03293	0.0478677	18/40	21.79%	BCL11B;CCNT1;SP1;KMT2A;ATM;CDKN1B;REL;ELK4;JMJD1C;MLLT1;MDM2;RUNX1;FUS;AFF1;DOT1L;TAF15;PER2;TRAF1
CM_CD8	KEGG	Lysosome	-0.280252	-1.97994	0.020218	33/48	40.14%	DNASE2;ATP6AP1;PPT1;FUCA2;PSAP;ATP6V0B;GNPTG;CD164;AP3S1;GUSB;M6PR;HEXB;ATP6V0D1;AP1M1;NEU1;CD63;TPP1;LAMP3;CTSS;NAGLU;CTSB;CLN3;ATP6V0C;ASAH1;GBA;ACP5;CTSO;PLA2G15;CTSC;CTSA;CLTB;LAPTM5;AP4M1
CM_CD8	KEGG	Tryptophan metabolism	-0.643728	-1.9491	0.0239029	6/7	19.09%	ACAT2;HADHA;CAT;DLD;ECHS1;ACAT1
CM_CD8	KEGG	Influenza A	-0.265527	-1.94302	0.0241513	34/56	29.82%	CASP1;AKT1;FADD;MYD88;JAK1;IKBKG;MX2;BID;OAS1;FDPS;CDK4;TBK1;IRF7;NXT1;CALCOCO2;IFIH1;IFNGR1;IRF9;MAP2K1;TRADD;ACTB;CASP3;TNFSF10;CASP9;MX1;OAS2;SLC25A4;EIF2S1;PIK3R2;DDX58;BAK1;STAT1;RAE1;RSAD2
CM_CD8	KEGG	Cysteine and methionine metabolism	-0.430684	-1.9177	0.0276632	10/16	22.12%	MAT2B;GOT2;AHCYL1;SRM;APIP;SMS;MDH1;GOT1;ADI1;MDH2
CM_CD8	KEGG	Phagosome	-0.314797	-1.90879	0.0283682	17/31	26.94%	RAB7A;ATP6AP1;DYNC1I2;ATP6V1E1;HLA-E;ATP6V1B2;ATP6V0B;ATP6V1G1;M6PR;TUBA1B;ATP6V0D1;TAP1;ACTB;CYBA;STX18;ATP6V1F;CTSS
CM_CD8	KEGG	Pentose and glucuronate interconversions	-0.687521	-1.85787	0.0367211	4/5	17.48%	UGP2;GUSB;AKR1A1;AKR1B1
CM_CD8	KEGG	Pyrimidine metabolism	-0.388504	-1.84593	0.03867	13/18	32.34%	DCTD;DCTPP1;NME6;RRM1;UCK1;NT5C3A;DUT;DCK;UMPS;TYMP;NME7;DTYMK;CMPK2
CM_CD8	KEGG	Drug metabolism	-0.402305	-1.83903	0.0390251	13/16	40.19%	GUSB;NME6;RRM1;UCK1;DUT;CES2;UMPS;TYMP;TPMT;NME7;GSTP1;TK1;IMPDH1
CM_CD8	KEGG	Rheumatoid arthritis	-0.410861	-1.83	0.0398401	12/16	35.49%	ATP6AP1;ATP6V1E1;ATP6V1B2;ATP6V0B;ATP6V1G1;ATP6V0D1;TNFSF13B;ATP6V1F;LTB;ATP6V0C;ATP6V1D;ACP5
CM_CD8	KEGG	Epithelial cell signaling in Helicobacter pylori infection	-0.398295	-1.81898	0.0422658	12/16	33.50%	ATP6AP1;ATP6V1E1;ATP6V1B2;ATP6V0B;ATP6V1G1;IKBKG;ATP6V0D1;MAP2K4;CASP3;ATP6V1F;ATP6V0C;ATP6V1D
CM_CD8	KEGG	Necroptosis	-0.252406	-1.79732	0.046685	28/51	30.74%	PARP1;CASP1;CHMP4A;HMGB1;VPS4B;VDAC3;FADD;JAK1;CHMP2A;CAPN2;RIPK3;BID;SHARPIN;FTL;CHMP2B;IFNGR1;IRF9;CHMP5;TRADD;TNFSF10;CHMP1A;SLC25A4;VDAC2;VPS4A;STAT1;RBCK1;AIFM1;PPID
DN_B	KEGG	Parkinson disease	-0.485623	-4.40983	0	78/105	26.89%	CALM2;UBB;PSMD4;TUBA1B;UBC;UQCRC1;UBE2L3;PSMC1;CALM1;SDHA;NDUFS2;NDUFB8;MCU;PSMD2;PSMC5;PSMC3;VDAC3;CYC1;SDHD;PSMD6;PSMD9;PSMB6;PSMA7;ADRM1;NDUFB9;PSMB4;PSMD14;GNAI2;PSMC2;NDUFA12;PSMD7;PSMD11;PSMC4;TXN2;NDUFV1;PARK7;CALM3;DAXX;TUBA1A;NDUFA8;NDUFB2;PSMD1;PSMB3;PSMA4;COX6A1;NDUFA6;NDUFA9;NDUFV2;GNAI3;PSMB5;COX7A2L;NDUFA13;NDUFB10;NDUFA5;SDHB;COX5B;GNAS;UQCR10;PSMD13;EIF2S1;PSMA2;NFE2L2;PSMB2;PSMA1…
DN_B	KEGG	Oxidative phosphorylation	-0.629514	-4.3307	0	38/44	27.99%	ATP6V1B2;ATP6V1E1;ATP6AP1;UQCRC1;SDHA;NDUFS2;NDUFB8;CYC1;SDHD;ATP6V1F;COX10;NDUFB9;ATP6V0D1;ATP6V0B;NDUFA12;ATP6V1G1;NDUFV1;ATP6V1D;NDUFA8;NDUFB2;COX6A1;NDUFA6;NDUFA9;NDUFV2;LHPP;COX7A2L;NDUFA13;NDUFB10;NDUFA5;SDHB;COX5B;UQCR10;ATP6V0E1;NDUFB7;UQCRFS1;COX7B;COX11;NDUFB6
DN_B	KEGG	Proteasome	-0.681871	-4.21628	0	35/37	27.05%	PSMD4;PSME3;PSMC1;PSMD2;PSMC5;PSMC3;PSMD6;PSMD9;PSMB6;PSMA7;ADRM1;PSMB4;PSMD14;PSMC2;PSMD7;PSMD11;PSMC4;PSMB9;PSMD1;PSMB3;PSMA4;PSME1;PSMB8;PSMB5;PSME2;PSMB10;PSMD13;PSMA2;PSMB2;PSMA1;PSMD12;PSMA6;PSMB1;PSMD8;POMP
DN_B	KEGG	Prion disease	-0.403934	-3.58241	0	70/104	28.14%	PSMD4;TUBA1B;HSPA8;UQCRC1;PSMC1;SDHA;NDUFS2;NDUFB8;MCU;PSMD2;STIP1;PSMC5;PSMC3;VDAC3;CYC1;SDHD;PSMD6;PSMD9;PSMB6;PSMA7;ADRM1;NDUFB9;PSMB4;PSMD14;PSMC2;NDUFA12;PSMD7;PSMD11;PSMC4;NDUFV1;TUBA1A;NDUFA8;NDUFB2;PSMD1;PSMB3;PSMA4;CREB3;COX6A1;NDUFA6;NDUFA9;NDUFV2;PSMB5;COX7A2L;NDUFA13;NDUFB10;NDUFA5;SDHB;COX5B;BAD;UQCR10;PSMD13;CYBA;EIF2S1;PSMA2;NCF4;PSMB2;PSMA1;NDUFB7;UQCRFS1;PSMD12;PSMA6;SLC25A5;PSMB…
DN_B	KEGG	Huntington disease	-0.336192	-3.29322	0	76/124	26.89%	AP2M1;PSMD4;TUBA1B;UQCRC1;NRBF2;PSMC1;SDHA;NDUFS2;BECN1;NDUFB8;PSMD2;PSMC5;PSMC3;VDAC3;CYC1;SDHD;PSMD6;PSMD9;PSMB6;PSMA7;ADRM1;NDUFB9;PSMB4;PSMD14;PSMC2;POLR2E;NDUFA12;POLR2C;PSMD7;PSMD11;PSMC4;POLR2F;NDUFV1;WIPI2;TBPL1;TUBA1A;NDUFA8;NDUFB2;PSMD1;PSMB3;PSMA4;CREB3;COX6A1;NDUFA6;NDUFA9;TBP;ACTR10;NDUFV2;PSMB5;COX7A2L;NDUFA13;NDUFB10;NDUFA5;SDHB;COX5B;ACTR1A;UQCR10;POLR2G;PSMD13;PSMA2;REST;PSMB2;PS…
DN_B	KEGG	Alzheimer disease	-0.330153	-3.24452	0	79/136	26.32%	CALM2;PSMD4;TUBA1B;UQCRC1;NRBF2;PSMC1;CALM1;SDHA;NDUFS2;BECN1;NDUFB8;MCU;NCSTN;PSMD2;RTN4;PSMC5;PSMC3;VDAC3;CYC1;SDHD;PSMD6;PSMD9;PSMB6;RTN3;PSMA7;FADD;ADRM1;NDUFB9;PSMB4;PSMD14;PSMC2;PSENEN;NDUFA12;ARAF;PSMD7;PSMD11;PSMC4;NDUFV1;AKT1;WIPI2;CALM3;TUBA1A;NDUFA8;NDUFB2;PSMD1;PSMB3;PSMA4;COX6A1;NDUFA6;NDUFA9;NDUFV2;PSMB5;COX7A2L;NDUFA13;NDUFB10;NDUFA5;SDHB;COX5B;BAD;UQCR10;PSMD13;EIF2S1;PSMA2;PSMB2;…
DN_B	KEGG	Citrate cycle (TCA cycle)	-0.661598	-3.24313	0	16/18	23.44%	ACO2;SDHA;DLAT;IDH3A;MDH1;SDHD;PDHB;PDHA1;SUCLG2;IDH3G;SDHB;IDH1;SUCLA2;DLD;MDH2;IDH3B
DN_B	KEGG	Amyotrophic lateral sclerosis	-0.319464	-3.1945	0	91/151	26.89%	PSMD4;RAB8A;CAT;TUBA1B;UQCRC1;NRBF2;NXT2;PSMC1;NUP93;SDHA;ANXA7;NDUFS2;BECN1;NDUFB8;MCU;FIG4;SIGMAR1;PSMD2;PSMC5;PSMC3;CYC1;SDHD;PSMD6;PSMD9;PSMB6;PSMA7;PFN1;ADRM1;NDUFB9;PSMB4;PSMD14;PSMC2;ACTB;NDUFA12;PSMD7;PSMD11;CHMP2B;RAB1A;PSMC4;NDUFV1;WIPI2;DAXX;TUBA1A;NDUFA8;NDUFB2;TOMM40;PSMD1;PSMB3;PSMA4;COX6A1;NDUFA6;NDUFA9;SQSTM1;ACTR10;NDUFV2;PSMB5;COX7A2L;RAE1;NDUFA13;TANK;NDUFB10;NDUFA5;SDHB;COX5B;…
DN_B	KEGG	Pathways of neurodegeneration	-0.284548	-2.99082	0	97/174	26.89%	CALM2;UBB;PSMD4;RAB8A;CAT;TUBA1B;UBC;UQCRC1;NRBF2;UBE2L3;PSMC1;CALM1;SDHA;NDUFS2;BECN1;NDUFB8;MCU;FIG4;SIGMAR1;PSMD2;PSMC5;PSMC3;VDAC3;CYC1;SDHD;PSMD6;PSMD9;PSMB6;PSMA7;FADD;ADRM1;NDUFB9;PSMB4;PSMD14;PSMC2;NDUFA12;ARAF;PSMD7;PSMD11;CHMP2B;RAB1A;PSMC4;NDUFV1;PARK7;WIPI2;CALM3;DAXX;TUBA1A;NDUFA8;NDUFB2;TOMM40;PSMD1;PSMB3;PSMA4;COX6A1;NDUFA6;NDUFA9;SQSTM1;ACTR10;NDUFV2;PSMB5;COX7A2L;NDUFA13;TANK;NDU…
DN_B	KEGG	Glycolysis / Gluconeogenesis	-0.567346	-2.97927	0	16/21	21.00%	PKM;BPGM;PGK1;DLAT;TPI1;PGM1;PDHB;ALDOA;PDHA1;AKR1A1;ENO1;G6PC3;DLD;ADPGK;PGAM1;MINPP1
DN_B	KEGG	Fatty acid degradation	-0.633851	-2.94807	0	14/16	28.29%	ACAT2;HADHA;ECHS1;ACADM;ACAT1;ACAA2;HADHB;ACADS;ACSL3;ECI2;ACSL5;ACADVL;CPT2;ALDH9A1
DN_B	KEGG	Valine, leucine and isoleucine degradation	-0.665914	-2.94501	0	12/15	18.60%	ACAT2;BCKDHA;HADHA;ECHS1;ACADM;HMGCL;PCCB;ACAT1;ACAA2;HADHB;ACADS;DLD
DN_B	KEGG	Spliceosome	-0.333182	-2.8007	0	44/75	26.30%	CTNNBL1;HNRNPC;SNW1;SYF2;SF3B4;CWC15;HNRNPM;SF3B2;SNRPB2;SLU7;PUF60;HSPA8;WBP11;SNRNP40;PRPF31;SNRNP27;U2SURP;PRPF6;CDC5L;BCAS2;EIF4A3;SF3A3;SNRPC;USP39;PPIE;PRPF40A;ISY1;CCDC12;DDX46;PLRG1;SNRPD1;RBM8A;LSM3;TXNL4A;SNRPB;LSM5;EFTUD2;PPIL1;CDC40;DHX8;U2AF1L4;BUD31;SNRPD2;SRSF4
DN_B	KEGG	Steroid biosynthesis	-0.746411	-2.6815	0	9/9	25.49%	SQLE;FDFT1;NSDHL;MSMO1;EBP;CYP51A1;DHCR24;DHCR7;LIPA
DN_B	KEGG	Peroxisome	-0.486023	-2.63116	0.000118087	15/22	22.20%	PEX11B;CAT;ECH1;MPV17;HMGCL;PEX19;SCP2;PRDX5;PMVK;ACSL3;SLC25A17;IDH1;MPV17L2;ECI2;ACSL5
DN_B	KEGG	Phagosome	-0.393763	-2.60396	0.000110707	17/39	12.14%	RAB7A;DYNC1I2;TUBA1B;ATP6V1B2;ATP6V1E1;ATP6AP1;STX18;M6PR;HLA-E;LAMP2;ATP6V1F;ATP6V0D1;ATP6V0B;ACTB;ATP6V1G1;TUBA1A;ATP6V1D
DN_B	KEGG	DNA replication	-0.563	-2.60338	0.000104195	8/16	6.33%	RPA2;POLE3;POLD2;MCM3;RPA1;RFC2;POLE4;MCM5
DN_B	KEGG	Fatty acid elongation	-0.620052	-2.56863	9.84061e-05	11/13	27.40%	PPT1;HADHA;ELOVL1;ECHS1;HACD3;HSD17B12;ACAA2;HADHB;ACOT1;TECR;THEM4
DN_B	KEGG	Diabetic cardiomyopathy	-0.326502	-2.56694	9.32268e-05	38/66	25.54%	PARP1;PPP1CA;UQCRC1;SDHA;NDUFS2;NDUFB8;VDAC3;CYC1;SDHD;PDHB;NDUFB9;NDUFA12;PDK2;NDUFV1;AKT1;NDUFA8;NDUFB2;PDHA1;COX6A1;NDUFA6;NDUFA9;NDUFV2;COX7A2L;NDUFA13;NDUFB10;NDUFA5;SDHB;COX5B;UQCR10;CYBA;NCF4;GYS1;NDUFB7;UQCRFS1;MPC1;SLC25A5;COX7B;CPT2
DN_B	KEGG	Terpenoid backbone biosynthesis	-0.647629	-2.51802	0.000354262	11/11	35.37%	ACAT2;ACAT1;PMVK;FDPS;IDI1;ZMPSTE24;GGPS1;FNTA;MVD;MVK;PDSS2
DN_B	KEGG	Base excision repair	-0.524044	-2.41584	0.000927829	13/17	26.40%	PARP1;POLE3;POLD2;HMGB1;POLE4;UNG;APEX2;SMUG1;TDG;POLD3;PARP2;APEX1;PCNA
DN_B	KEGG	Lysine degradation	0.537445	2.41346	0.00284999	14/25	15.55%	KMT2D;KMT2A;PRDM2;KMT2B;NSD1;KMT2C;SETD1B;ASH1L;SETDB1;SETD1A;EZH1;DOT1L;SETD2;DLST
DN_B	KEGG	MicroRNAs in cancer	0.43271	2.41188	0.001425	32/49	35.32%	MDM4;RPTOR;CREBBP;EP300;MTOR;DICER1;ATM;ABL1;NOTCH1;SOS2;CDKN1B;ABCC1;PIK3R1;BCL2L11;APC;HDAC4;SOS1;BCL2;NOTCH2;ROCK1;IRS2;BCL2L2;PIK3CA;MCL1;GLS;APC2;PLCG1;CDK6;MIR29C;CRKL;MDM2;ERBB2
DN_B	KEGG	Non-alcoholic fatty liver disease	-0.320573	-2.40969	0.00104668	28/56	20.52%	ADIPOR1;UQCRC1;SDHA;NDUFS2;NDUFB8;PRKAG1;CYC1;SDHD;PRKAB1;NDUFB9;NDUFA12;NDUFV1;AKT1;NDUFA8;NDUFB2;COX6A1;NDUFA6;NDUFA9;NDUFV2;COX7A2L;NDUFA13;NDUFB10;NDUFA5;SDHB;COX5B;UQCR10;EIF2S1;MLX
DN_B	KEGG	Pyruvate metabolism	-0.532747	-2.39685	0.00100118	11/15	20.39%	PKM;ACAT2;DLAT;MDH1;GLO1;PDHB;ACAT1;PDHA1;AKR1A1;DLD;MDH2
DN_B	KEGG	Vibrio cholerae infection	-0.460054	-2.37912	0.00110707	10/20	12.14%	ATP6V1B2;ATP6V1E1;ATP6AP1;ATP6V1F;ARF1;ATP6V0D1;ATP6V0B;ACTB;ATP6V1G1;ATP6V1D
DN_B	KEGG	Coronavirus disease	0.334829	2.24476	0.00664998	67/100	42.59%	MAVS;PIK3R1;MASP2;RPS28;RPL28;RPL37A;TAB2;RPL30;RPL12;RPS12;RPL37;RPL23;RPLP1;RPLP2;RPL14;RPS20;TYK2;RPL22L1;PIK3CA;MAPK8;RPS15A;RPL41;UBA52;RPL36A;RPS27;RPL36;RPL27;RPL13A;RPL35A;RPL39;TRAF3;RPL32;RPS11;IRAK4;RPS23;RPS7;RPS21;RPL10;PLCG1;RPL38;ADAM17;RPL11;RPL29;RPL26;RPS3;RPS13;CYBB;RPL24;RPL23A;RPS3A;C5;IL6ST;RPL5;RPS29;RPL7A;RPS27A;RPS8;RPSA;RPS17;RPL18;RPLP0;RPS24;RPS5;RPL17;RPL10A;RPL9;RPS18
DN_B	KEGG	Glyoxylate and dicarboxylate metabolism	-0.571367	-2.24259	0.00410944	8/11	20.39%	CAT;ACO2;ACAT2;MDH1;PCCB;ACAT1;DLD;MDH2
DN_B	KEGG	Spinocerebellar ataxia	-0.265329	-2.23079	0.00422389	40/72	25.07%	PSMD4;NRBF2;PSMC1;BECN1;MCU;PSMD2;PSMC5;PSMC3;VDAC3;PSMD6;PSMD9;PSMB6;PSMA7;ADRM1;PSMB4;PSMD14;PSMC2;PSMD7;PSMD11;PSMC4;AKT1;WIPI2;TBPL1;PSMD1;PSMB3;PSMA4;TBP;RBPJ;AFG3L2;PSMB5;PSMD13;KAT5;PSMA2;PSMB2;PSMA1;ATG101;PSMD12;PSMA6;SLC25A5;PSMB1
DN_B	KEGG	Nucleotide excision repair	-0.395395	-2.21497	0.00413306	16/24	29.47%	RPA2;POLE3;POLD2;RPA1;RFC2;POLE4;CETN2;CDK7;MNAT1;RAD23A;POLD3;ERCC1;PCNA;DDB1;ERCC3;RFC5
DN_B	KEGG	Collecting duct acid secretion	-0.58534	-2.18974	0.0048711	6/10	12.14%	ATP6V1B2;ATP6V1E1;ATP6V1F;ATP6V0D1;ATP6V1G1;ATP6V1D
DN_B	KEGG	Antigen processing and presentation	-0.41664	-2.17529	0.00494745	15/22	28.14%	PSME3;HSPA8;B2M;HLA-E;CTSB;CD74;PSME1;CTSS;LGMN;PSME2;KIR3DL2;HSPA5;HSP90AB1;HLA-DRB1;HSPA2
DN_B	KEGG	Endocytosis	-0.230629	-2.15529	0.00578628	29/107	10.42%	AP2M1;RAB7A;RAB8A;CAPZA2;VTA1;SPG21;ARPC2;CHMP4A;HSPA8;ARPC5;VPS4B;IL2RG;RAB31;VPS35;SNX6;SNX4;HLA-E;TSG101;VPS26A;ARF1;SNX2;SNX1;SNX3;ARPC1B;ARRB2;RAB10;CHMP2B;IST1;CHMP2A
DN_B	KEGG	Lysosome	-0.285964	-2.15269	0.00559962	36/56	33.79%	PPT1;ATP6AP1;M6PR;CTSB;LAMP2;AP1M1;ATP6V0D1;ATP6V0B;CD164;AP3S1;CD63;FUCA2;DNASE2;ASAH1;CTSA;HEXB;GUSB;CTSS;CTSC;LGMN;LITAF;SUMF1;LAPTM4A;NEU1;SMPD1;GLB1;LIPA;LAPTM5;PSAP;PLA2G15;GLA;TPP1;FUCA1;GM2A;ATP6V0A1;SGSH
DN_B	KEGG	Propanoate metabolism	-0.478223	-2.12639	0.00653171	10/15	18.60%	ACAT2;BCKDHA;HADHA;ECHS1;PCCB;ACAT1;ACADS;SUCLG2;SUCLA2;DLD
DN_B	KEGG	RNA transport	-0.258741	-2.12212	0.00665583	33/69	22.59%	EIF4E;RNPS1;EIF2B1;SAP18;EIF3D;EIF2S2;NXT2;POP4;NUP93;PAIP1;SUMO1;DDX19B;EIF3J;EIF4G2;PHAX;EIF4A3;EIF4E2;EIF3I;SUMO3;PRMT5;RPP38;SRRM1;ELAC2;RAE1;EIF4EBP1;RBM8A;ELAC1;NXT1;RAN;EIF2S1;EIF5B;GEMIN6;THOC6
DN_B	KEGG	Thyroid hormone signaling pathway	0.367116	2.08871	0.0293905	28/52	29.29%	MED13;CREBBP;MED13L;EP300;MTOR;NCOA2;PDPK1;NOTCH1;MED1;PLCE1;TSC2;PIK3R1;MED12;KAT2B;AKT2;SRC;NOTCH2;SLC9A1;NCOA3;PLCD4;AKT3;PIK3CA;ATP2A1;GSK3B;SIN3A;MED12L;PLCG1;THRA
DN_B	KEGG	Butanoate metabolism	-0.627364	-2.08725	0.00849187	6/8	15.32%	ACAT2;HADHA;ECHS1;HMGCL;ACAT1;ACADS
DN_B	KEGG	Cytokine-cytokine receptor interaction	-0.343326	-2.03991	0.01164	28/28	65.84%	IL2RG;IL16;TNFRSF13B;IFNGR1;IFNGR2;IL2RB;CCL22;TNFRSF8;IL10RB;TNFSF10;ACVR2B;IL18;IL4R;TNFRSF25;TNFRSF14;IL24;GH1;IL17RB;BMPR2;IFNG;ACVR1B;TNFRSF10A;CCL28;TGFB3;TNFRSF10B;BMP8A;IL6ST;TNFRSF13C
DN_B	KEGG	Thermogenesis	-0.230566	-2.03317	0.0116119	45/89	26.65%	UQCRC1;SMARCE1;SDHA;NDUFS2;NDUFB8;PRKAG1;CYC1;SDHD;COX10;PRKAB1;NDUFB9;RHEB;ACTB;NDUFA12;NDUFV1;COA3;NDUFA8;NDUFB2;CREB3;COX6A1;NDUFA6;NDUFA9;NDUFV2;NDUFAF1;ACSL3;COX7A2L;NDUFA13;RPS6KA1;NDUFB10;NDUFA5;SDHB;COX5B;GNAS;UQCR10;RPS6KB2;ACSL5;COX14;NDUFB7;UQCRFS1;ACTL6A;COX7B;SMARCB1;CPT2;SLC25A20;COX11
DN_B	KEGG	Choline metabolism in cancer	0.41328	2.01462	0.0488773	19/31	31.44%	MTOR;PDPK1;SP1;DGKE;SOS2;TSC2;PIK3R1;DGKD;PCYT1A;AKT2;SOS1;PLA2G4B;WASF2;AKT3;PIK3CA;MAPK8;PIP5K1A;PLCG1;TSC1
DN_B	KEGG	Transcriptional misregulation in cancer	0.379842	1.99667	0.0482123	17/42	18.69%	KMT2A;ELK4;CCNT1;REL;ATM;PAX5;TAF15;SP1;CDKN1B;FUS;TRAF1;AFF1;DOT1L;NFKBIZ;LDB1;JMJD1C;PER2
DN_B	KEGG	Amino sugar and nucleotide sugar metabolism	-0.444853	-1.99436	0.0144098	12/16	31.26%	UGP2;CYB5R3;CMAS;PGM1;HEXB;GALK1;CYB5R4;GMPPA;GNPDA1;GALE;UAP1;NAGK
DN_B	KEGG	Mismatch repair	-0.484743	-1.98238	0.0155223	11/12	38.76%	RPA2;POLD2;RPA1;RFC2;POLD3;SSBP1;MLH1;PCNA;RFC5;POLD4;PMS2
DN_B	KEGG	Synaptic vesicle cycle	-0.39628	-1.97527	0.0158055	8/19	12.14%	AP2M1;ATP6V1B2;ATP6V1E1;ATP6V1F;ATP6V0D1;ATP6V0B;ATP6V1G1;ATP6V1D
DN_B	KEGG	Pentose and glucuronate interconversions	-0.725371	-1.96445	0.0166503	4/5	16.42%	UGP2;AKR1B1;GUSB;AKR1A1
DN_B	KEGG	Rheumatoid arthritis	-0.383264	-1.95774	0.0171083	8/20	12.14%	ATP6V1B2;ATP6V1E1;ATP6AP1;ATP6V1F;ATP6V0D1;ATP6V0B;ATP6V1G1;ATP6V1D
DN_B	KEGG	Epstein-Barr virus infection	-0.227474	-1.90414	0.0230692	24/71	15.67%	SNW1;PSMD4;PSMC1;CDK2;B2M;PSMD2;PSMC5;HLA-E;PSMC3;PSMD6;FADD;ADRM1;PSMD14;PSMC2;CIR1;PSMD7;PSMD11;PSMC4;AKT1;MAP3K7;MYD88;PSMD1;RBPJ;MAP2K4
DN_B	KEGG	Porphyrin and chlorophyll metabolism	-0.506648	-1.88051	0.025787	6/10	17.15%	HCCS;COX10;UROD;ALAS1;GUSB;HMOX2
DN_B	KEGG	Biosynthesis of unsaturated fatty acids	-0.559665	-1.879	0.0254827	6/8	25.50%	ELOVL1;HACD3;SCP2;HSD17B12;ACOT1;TECR
DN_B	KEGG	Tryptophan metabolism	-0.485209	-1.86376	0.0276324	7/11	18.60%	CAT;ACAT2;HADHA;ECHS1;ACAT1;KYNU;DLD
DN_B	KEGG	Glutathione metabolism	-0.457786	-1.86316	0.0271472	10/12	36.97%	TXNDC12;SMS;RRM1;IDH1;SRM;GSS;GSTP1;LAP3;GSTM1;GSTO2
DN_B	KEGG	Epithelial cell signaling in Helicobacter pylori infection	-0.340494	-1.85028	0.0287555	12/24	21.60%	ATP6V1B2;ATP6V1E1;ATP6AP1;ATP6V1F;PAK1;ATP6V0D1;ATP6V0B;ATP6V1G1;ATP6V1D;MAP2K4;IKBKG;ATP6V0E1
DN_B	KEGG	Oocyte meiosis	-0.256722	-1.8422	0.0291159	21/51	19.47%	CALM2;PPP1CA;SKP1;YWHAQ;CDC26;CALM1;CDK2;PPP2CA;YWHAH;ANAPC5;PPP2R1A;CUL1;CALM3;ANAPC13;PPP2R5C;CDC23;YWHAE;RPS6KA1;YWHAZ;PPP2R5D;YWHAB
DN_B	KEGG	Alcoholism	-0.311538	-1.81478	0.0328235	15/28	23.82%	CALM2;PPP1CA;HDAC3;CALM1;HAT1;SLC29A3;GNAI2;ARAF;CALM3;CREB3;GNAI3;GNAS;GNGT2;SLC29A1;SHC1
DN_B	KEGG	Ribosome biogenesis in eukaryotes	-0.262737	-1.81317	0.0324858	21/44	24.32%	DKC1;NXT2;POP4;EIF6;AK6;GNL2;RIOK1;RPP38;NOP58;NHP2;UTP18;IMP4;MPHOSPH10;GNL3;NXT1;RAN;GTPBP4;RIOK2;WDR43;REXO2;SBDS
DN_B	KEGG	Drug metabolism	-0.44111	-1.78875	0.0363639	10/12	36.97%	GUSB;RRM1;TPMT;DUT;UMPS;NME6;GSTP1;GSTM1;TYMP;GSTO2
DN_B	KEGG	Pantothenate and CoA biosynthesis	-0.656841	-1.76255	0.0414895	4/5	18.05%	COASY;AASDHPPT;PPCS;PANK2
DN_B	KEGG	mRNA surveillance pathway	-0.246615	-1.7409	0.0467893	19/44	19.42%	RNPS1;PPP1CA;SAP18;CSTF1;NXT2;DDX19B;PPP2R3C;PPP2CA;CSTF2;EIF4A3;SSU72;PPP2R1A;SRRM1;PPP2R5C;CPSF3;RBM8A;FIP1L1;PPP2R5D;NXT1
DN_B	KEGG	Fructose and mannose metabolism	-0.645099	-1.72876	0.0486782	3/5	8.23%	AKR1B1;TPI1;ALDOA
DN_B	KEGG	Retrograde endocannabinoid signaling	-0.273886	-1.72845	0.0478898	15/35	17.79%	NDUFS2;NDUFB8;NDUFB9;GNAI2;NDUFA12;NDUFV1;NDUFA8;NDUFB2;NDUFA6;NDUFA9;NDUFV2;GNAI3;NDUFA13;NDUFB10;NDUFA5
EM_CD8	KEGG	Proteasome	-0.678664	-4.38848	0	37/40	26.67%	PSME3;PSMC1;PSMD2;PSMD14;PSMD7;PSMD4;PSMC2;PSMC3;PSMC4;PSMD1;PSMB6;PSMD9;ADRM1;PSMD13;PSMA4;PSMD11;PSMA7;PSMD6;PSME2;PSMD12;PSMB9;PSMB5;PSMB8;PSMC5;PSMB3;PSMC6;PSME1;PSMA1;PSMB7;PSMB10;PSMD3;PSMA6;PSMA2;POMP;PSMD8;PSMB4;PSMB2
EM_CD8	KEGG	Parkinson disease	-0.49145	-4.38236	0	77/107	25.76%	DAXX;HSPA5;VDAC3;PSMC1;PSMD2;UQCRC1;NDUFS2;PSMD14;PSMD7;PSMD4;PSMC2;NDUFA9;CALM2;CYC1;PSMC3;PSMC4;UBE2L3;UBB;PSMD1;SDHA;PSMB6;PSMD9;CALM1;ADRM1;NDUFV1;SDHD;PSMD13;TUBA1B;PSMA4;PSMD11;PSMA7;PSMD6;PSMD12;NDUFB8;MCU;NDUFB10;PSMB5;COX7A2L;UBC;SLC25A4;GNAI3;SDHB;PSMC5;CASP3;CALM3;XBP1;TXN2;PARK7;PSMB3;PSMC6;GNAS;COX6A1;UBE2L6;NDUFS3;UQCRFS1;PSMA1;PSMB7;TUBA1A;PSMD3;PSMA6;NDUFA6;NDUFB9;NFE2L2;COX5B;NDU…
EM_CD8	KEGG	Oxidative phosphorylation	-0.65086	-4.03798	0	34/39	25.76%	UQCRC1;ATP6V1B2;NDUFS2;ATP6V0B;ATP6V1E1;NDUFA9;CYC1;ATP6V0D1;SDHA;ATP6AP1;NDUFV1;SDHD;COX10;ATP6V1D;NDUFB8;NDUFB10;COX7A2L;SDHB;ATP6V1G1;ATP6V1F;COX6A1;NDUFS3;UQCRFS1;NDUFA6;NDUFB9;COX5B;NDUFB7;NDUFA13;ATP6V0C;NDUFB6;UQCR10;NDUFV2;NDUFA8;NDUFA12
EM_CD8	KEGG	Prion disease	-0.450562	-4.0099	0	70/102	25.76%	HSPA5;VDAC3;PSMC1;PSMD2;UQCRC1;NDUFS2;STIP1;PSMD14;PSMD7;PSMD4;PSMC2;NDUFA9;CYC1;PSMC3;PSMC4;HSPA8;PSMD1;SDHA;PSMB6;PSMD9;ADRM1;NDUFV1;SDHD;PSMD13;TUBA1B;PSMA4;PSMD11;PSMA7;PSMD6;PSMD12;NDUFB8;MCU;NDUFB10;PSMB5;COX7A2L;SLC25A4;SDHB;PSMC5;CASP3;CREB3;BAD;PSMB3;PSMC6;CCL5;COX6A1;FYN;NDUFS3;UQCRFS1;PSMA1;PSMB7;TUBA1A;PSMD3;PSMA6;CYBA;NDUFA6;NDUFB9;COX5B;NDUFB7;PSMA2;KIF5B;VDAC2;NDUFA13;NDUFB6;EIF2S1…
EM_CD8	KEGG	Coronavirus disease	0.541056	3.93766	0	77/108	26.67%	MAVS;RPL41;PIK3R1;RPL30;RPL14;RPS12;RPS28;RPS20;RPLP2;RPL37A;RPL37;RPS23;RPL13A;RPL12;RPL32;RPL35A;RPL11;RPL39;RPL28;RPS13;RPL23;RPS15A;RPS3;RPS3A;RPS7;RPLP1;RPL9;PIK3CB;RPL10;RPS18;RPL5;RPL7A;RPS27;RPS21;UBA52;RPS11;RPL23A;RPS5;RPS27A;RPL26;RPSA;RPL27;RPL38;RPL22L1;RPL18;RPS29;RPS17;FAU;RPL24;RPLP0;RPL36;MAPK8;RPL29;RPL15;RPS24;RPS8;RPL19;RPS16;PLCG1;IFNAR2;RPL31;IRAK4;MASP2;RPS6;RPL36A;TAB2;RPL…
EM_CD8	KEGG	Amyotrophic lateral sclerosis	-0.355106	-3.43204	0	90/154	25.76%	DAXX;HSPA5;RAB8A;PSMC1;PSMD2;UQCRC1;NDUFS2;NRBF2;PSMD14;PSMD7;PSMD4;PSMC2;RAB1A;NDUFA9;CYC1;VCP;PSMC3;PSMC4;BECN1;PSMD1;SDHA;CAT;PSMB6;PSMD9;NUP93;BID;RAE1;ADRM1;CASP1;NDUFV1;SDHD;PSMD13;TUBA1B;PSMA4;ACTB;SIGMAR1;PSMD11;PSMA7;PSMD6;PFN1;PSMD12;NDUFB8;MCU;NDUFB10;PSMB5;COX7A2L;TBK1;SDHB;PSMC5;CASP3;NUP85;XBP1;TNFRSF1B;NXT2;BAD;PSMB3;PSMC6;COX6A1;TPR;NDUFS3;UQCRFS1;NUP107;PSMA1;ATG13;PSMB7;TUBA1A;P…
EM_CD8	KEGG	Huntington disease	-0.358742	-3.38572	0	74/127	25.76%	AP2M1;VDAC3;PSMC1;PSMD2;UQCRC1;NDUFS2;NRBF2;PSMD14;PSMD7;PSMD4;PSMC2;NDUFA9;CYC1;PSMC3;PSMC4;BECN1;PSMD1;SDHA;PSMB6;PSMD9;ADRM1;NDUFV1;SDHD;PSMD13;TUBA1B;PSMA4;PSMD11;PSMA7;PSMD6;PSMD12;NDUFB8;NDUFB10;POLR2E;PSMB5;TBP;COX7A2L;SLC25A4;SDHB;PSMC5;CASP3;CREB3;PSMB3;POLR2F;PSMC6;COX6A1;TBPL1;NDUFS3;UQCRFS1;PSMA1;HDAC1;ATG13;PSMB7;TUBA1A;PSMD3;PSMA6;NDUFA6;NDUFB9;COX5B;NDUFB7;POLR2C;PSMA2;ACTR10;KIF5B…
EM_CD8	KEGG	Alzheimer disease	-0.341555	-3.30451	0	84/144	27.23%	VDAC3;PSMC1;PSMD2;UQCRC1;NDUFS2;NRBF2;PSMD14;PSMD7;ARAF;PSMD4;PSMC2;NDUFA9;CALM2;PPID;CYC1;PSMC3;PSMC4;BECN1;NCSTN;PSMD1;SDHA;PSMB6;PSMD9;CALM1;BID;ADRM1;AKT1;NDUFV1;SDHD;PSMD13;FADD;TUBA1B;PSMA4;PSMD11;PSMA7;PSMD6;PSMD12;NDUFB8;MCU;NDUFB10;PSMB5;CAPN2;COX7A2L;SLC25A4;SDHB;PSMC5;CASP3;CALM3;XBP1;RTN3;BAD;PSMB3;PSMC6;CASP7;COX6A1;NDUFS3;UQCRFS1;PSMA1;ATG13;PSMB7;TUBA1A;PSMD3;PSMA6;NDUFA6;NDUFB9;CO…
EM_CD8	KEGG	Ribosome	0.444694	3.15459	0	67/108	26.67%	RPL41;RPL30;RPL14;RPS12;RPS28;RPS20;RPLP2;RPL37A;RPL37;RPS23;RPL13A;RPL12;RPL32;RPL35A;RPL11;RPL39;RPL28;RPS13;RPL23;RPS15A;RPS3;RPS3A;RPS7;RPLP1;RPL9;RPL10;RPS18;RPL5;RPL7A;RPS27;RPS21;UBA52;RPS11;RPL23A;RPS5;RPS27A;RPL26;RPSA;RPL27;RPL38;RPL22L1;RPL18;RPS29;RPS17;FAU;RPL24;RPLP0;RPL36;RPL29;RPL15;RPS24;RPS8;RPL19;RPS16;RPL31;RPS6;RPL36A;RPL27A;RPS4X;RPS25;RPL10A;RPL34;RPL21;RPL18A;RPS14;RPL35;R…
EM_CD8	KEGG	Pathways of neurodegeneration	-0.312838	-3.13583	0	102/183	27.23%	DAXX;HSPA5;RAB8A;VDAC3;PSMC1;PSMD2;UQCRC1;NDUFS2;NRBF2;PSMD14;PSMD7;ARAF;PSMD4;PSMC2;RAB1A;NDUFA9;CALM2;PPID;CYC1;VCP;PSMC3;PSMC4;UBE2L3;BECN1;UBB;PSMD1;SDHA;CAT;PSMB6;PSMD9;CALM1;BID;ADRM1;NDUFV1;SDHD;PSMD13;FADD;TUBA1B;PSMA4;SIGMAR1;PSMD11;PSMA7;PSMD6;PSMD12;NDUFB8;MCU;NDUFB10;PSMB5;CAPN2;COX7A2L;UBC;SLC25A4;TBK1;SDHB;PSMC5;CASP3;CALM3;XBP1;TNFRSF1B;BAD;PARK7;PSMB3;PSMC6;CASP7;COX6A1;UBE2L6;NDU…
EM_CD8	KEGG	Citrate cycle (TCA cycle)	-0.653058	-3.11991	0	15/19	15.85%	ACO2;PDHA1;PDHB;SDHA;IDH3A;MDH1;SDHD;SUCLA2;DLD;IDH3B;IDH1;SDHB;MDH2;IDH2;DLAT
EM_CD8	KEGG	Spliceosome	-0.365548	-2.98545	0	30/80	11.60%	SYF2;CTNNBL1;SLU7;HNRNPM;SF3B2;SNW1;SNRNP27;PUF60;SNRPB2;SF3B4;PRPF6;PRPF31;CWC15;SNRNP40;CDC5L;USP39;HSPA8;WBP11;U2SURP;PRPF40A;RBM22;HNRNPC;SF3A3;ISY1;BCAS2;CCDC12;SRSF4;SNRPC;SRSF10;EFTUD2
EM_CD8	KEGG	Protein processing in endoplasmic reticulum	-0.334618	-2.70989	0.000136499	31/77	14.27%	RPN2;EIF2AK1;HSPA5;PDIA4;HSP90B1;VCP;ERLEC1;PREB;UBE2D3;DNAJA1;HSPA8;LMAN2;DERL2;HSPH1;UBXN4;SEC23B;DNAJB11;RNF5;PDIA6;OS9;P4HB;NGLY1;SEC62;NSFL1C;BCAP31;CAPN2;DDOST;RAD23A;HSPBP1;SKP1;XBP1
EM_CD8	KEGG	Glycolysis / Gluconeogenesis	-0.479821	-2.66045	0.000250248	21/27	33.59%	PKM;PDHA1;PDHB;DLD;TPI1;PGK1;ALDOA;GALM;AKR1A1;MINPP1;DLAT;ENO1;PGAM1;PFKL;PGM1;ACSS1;BPGM;LDHA;ADPGK;GAPDH;G6PC3
EM_CD8	KEGG	Valine, leucine and isoleucine degradation	-0.548847	-2.64209	0.000230998	15/19	29.38%	HADHA;ACAT2;ACADS;ACADM;DLD;BCKDHA;ACAT1;ACAA1;PCCB;HMGCL;EHHADH;ACAA2;HSD17B10;IVD;HADHB
EM_CD8	KEGG	Epstein-Barr virus infection	-0.322258	-2.63651	0.000214498	43/82	22.72%	PSMC1;PSMD2;SNW1;PSMD14;PSMD7;PSMD4;PSMC2;PSMC3;PSMC4;IKBKG;PSMD1;MYD88;BID;ADRM1;AKT1;CIR1;PSMD13;FADD;PSMD11;PSMD6;PSMD12;B2M;OAS1;HLA-E;TBK1;MAP2K4;PSMC5;CASP3;PSMC6;CD3E;PDIA3;HDAC1;TAPBP;CDK2;PSMD3;BAK1;IRF7;IRF9;TAP1;MAP3K7;OAS2;RBPJ;ISG15
EM_CD8	KEGG	DNA replication	-0.574503	-2.56633	0.000700693	16/17	36.06%	POLD2;MCM3;RPA1;POLE3;FEN1;RFC2;MCM5;RPA2;POLD3;RFC4;RNASEH2B;POLD1;POLE4;RFC5;RNASEH2A;MCM2
EM_CD8	KEGG	Base excision repair	-0.513717	-2.52043	0.000750743	16/19	33.06%	PARP1;POLD2;TDG;HMGB1;APEX2;POLE3;FEN1;NTHL1;POLD3;POLD1;PARP2;POLE4;UNG;MPG;SMUG1;MBD4
EM_CD8	KEGG	Spinocerebellar ataxia	-0.3115	-2.50384	0.000794904	39/80	19.71%	VDAC3;PSMC1;PSMD2;NRBF2;PSMD14;PSMD7;PSMD4;PSMC2;PSMC3;PSMC4;BECN1;PSMD1;PSMB6;PSMD9;ADRM1;AKT1;PSMD13;PSMA4;AFG3L2;KAT5;PSMD11;PSMA7;PSMD6;PSMD12;MCU;PSMB5;TBP;SLC25A4;PSMC5;XBP1;PSMB3;PSMC6;TBPL1;NOP56;PSMA1;ATG13;PSMB7;PSMD3;PSMA6
EM_CD8	KEGG	Non-alcoholic fatty liver disease	-0.337316	-2.49304	0.000834159	35/59	25.76%	UQCRC1;NDUFS2;NDUFA9;CYC1;SDHA;BID;AKT1;NDUFV1;ADIPOR1;SDHD;NDUFB8;MLX;NDUFB10;PRKAG1;COX7A2L;SDHB;CASP3;XBP1;CASP7;COX6A1;NDUFS3;UQCRFS1;NDUFA6;NDUFB9;COX5B;NDUFB7;PRKAB1;NDUFA13;FASLG;NDUFB6;EIF2S1;UQCR10;NDUFV2;NDUFA8;NDUFA12
EM_CD8	KEGG	RNA transport	-0.299675	-2.47267	0.000790256	46/91	25.07%	EIF2B1;RNPS1;EIF2S2;EIF4E;EIF3J;SUMO1;THOC6;ELAC2;SRRM1;EIF3I;EIF4G2;POP4;NUP93;RAE1;EIF5B;SUMO3;UPF2;EIF3D;SAP18;PNN;PAIP1;EIF3B;PRMT5;EIF2B5;PHAX;EIF2B3;SNUPN;NUP85;EIF4A3;RPP38;NXT2;EIF4EBP1;TPR;DDX19B;STRAP;NUP107;THOC1;GEMIN7;SEC13;EIF2B2;EIF2B4;RAN;EIF2S1;RPP25L;EIF4E2;NUP88
EM_CD8	KEGG	Vibrio cholerae infection	-0.499729	-2.47184	0.000750743	12/20	16.59%	PDIA4;ATP6V1B2;ATP6V0B;ATP6V1E1;ATP6V0D1;ARF1;ATP6AP1;ACTB;ATP6V1D;ATP6V1G1;ATP6V1F;GNAS
EM_CD8	KEGG	Steroid biosynthesis	-0.627463	-2.4314	0.000857992	9/11	22.09%	FDFT1;MSMO1;SQLE;HSD17B7;NSDHL;DHCR24;LBR;CYP51A1;EBP
EM_CD8	KEGG	Ribosome biogenesis in eukaryotes	-0.356194	-2.40266	0.00116024	29/44	31.37%	GNL2;IMP4;DKC1;POP4;UTP18;EIF6;NOP58;TBL3;GNL3;RIOK1;REXO2;GTPBP4;NHP2;NVL;RPP38;NXT2;NOP56;RAN;AK6;MPHOSPH10;WDR43;RPP25L;FCF1;XRN2;UTP14A;UTP6;RPP25;NXT1;RIOK2
EM_CD8	KEGG	Pyruvate metabolism	-0.524161	-2.36134	0.00156677	11/17	15.85%	PKM;PDHA1;PDHB;ACAT2;MDH1;DLD;GLO1;ACAT1;AKR1A1;MDH2;DLAT
EM_CD8	KEGG	MicroRNAs in cancer	0.383869	2.35241	0.00301881	31/60	26.68%	ATM;CREBBP;CDK6;ABL1;CDKN1B;APC;MDM4;MCL1;PIK3R1;NOTCH2;SOS1;HDAC4;DICER1;PIK3CB;MTOR;EP300;BCL2;ABCC1;GLS;BMPR2;BCL2L11;NOTCH1;PLCG1;SLC7A1;SOS2;PIK3CA;PAK4;CCND2;VIM;ROCK1;IRS2
EM_CD8	KEGG	Antigen processing and presentation	-0.446754	-2.34198	0.00168917	14/22	25.68%	PSME3;HSPA5;HSPA8;PSME2;B2M;HLA-E;PDIA3;PSME1;TAPBP;TAP1;CTSS;CD74;RFXANK;CTSB
EM_CD8	KEGG	Glyoxylate and dicarboxylate metabolism	-0.586722	-2.3211	0.00186184	9/12	20.43%	ACO2;CAT;ACAT2;MDH1;DLD;ACAT1;PCCB;MDH2;ACSS1
EM_CD8	KEGG	Collecting duct acid secretion	-0.696443	-2.31227	0.00196348	7/8	23.42%	ATP6V1B2;ATP6V1E1;ATP6V0D1;ATP6V1D;ATP6V1G1;ATP6V1F;ATP6V0C
EM_CD8	KEGG	Epithelial cell signaling in Helicobacter pylori infection	-0.436586	-2.30372	0.00189076	12/23	16.54%	ATP6V1B2;ATP6V0B;ATP6V1E1;IKBKG;ATP6V0D1;ATP6AP1;ATP6V1D;MAP2K4;CASP3;ATP6V1G1;ATP6V1F;CCL5
EM_CD8	KEGG	Lysine degradation	0.477741	2.28207	0.00547159	12/28	10.55%	KMT2C;KMT2D;KMT2A;NSD1;PRDM2;KMT2B;SETD1A;SETD1B;ASH1L;DLST;EZH1;SETD2
EM_CD8	KEGG	Phagosome	-0.368864	-2.27385	0.0021986	21/36	25.19%	RAB7A;ATP6V1B2;ATP6V0B;ATP6V1E1;DYNC1I2;ATP6V0D1;ATP6AP1;TUBA1B;ACTB;ATP6V1D;M6PR;HLA-E;STX18;ATP6V1G1;ATP6V1F;TUBA1A;CYBA;LAMP2;TAP1;ATP6V0C;CTSS
EM_CD8	KEGG	JAK-STAT signaling pathway	0.42551	2.24953	0.0070942	21/39	23.80%	CREBBP;MCL1;PIK3R1;AKT3;SOS1;SOCS7;PIK3CB;MTOR;SOCS4;EP300;BCL2;STAT6;STAT5B;IL15;IFNAR2;AKT2;IL7R;SOS2;PIK3CA;SOCS5;CCND2
EM_CD8	KEGG	Porphyrin and chlorophyll metabolism	-0.558467	-2.21174	0.00352073	11/12	34.58%	HMOX2;UROD;HCCS;COX10;GUSB;ALAS1;HMBS;FXN;UROS;PPOX;BLVRA
EM_CD8	KEGG	Growth hormone synthesis, secretion and action	0.408187	2.2084	0.00855329	27/41	33.50%	ITPR2;CREBBP;ITPR3;PIK3R1;AKT3;ITPR1;SOS1;PIK3CB;GSK3B;MTOR;EP300;STAT5B;CREB3L2;MAPK8;CACNA1C;PLCG1;AKT2;SOS2;GHRL;PIK3CA;ADCY9;IRS2;ADCY7;PLCB1;MAP3K1;CREB1;CRKL
EM_CD8	KEGG	Nucleotide excision repair	-0.37658	-2.16201	0.0049549	16/27	26.45%	POLD2;ERCC3;RPA1;POLE3;RAD23A;RFC2;MNAT1;RPA2;POLD3;RFC4;ERCC2;CDK7;POLD1;CUL4A;POLE4;XPC
EM_CD8	KEGG	Signaling pathways regulating pluripotency of stem cells	0.421694	2.15629	0.012183	26/36	38.56%	KAT6A;APC;PIK3R1;AKT3;SMAD3;ACVR2B;PIK3CB;GSK3B;BMPR2;JARID2;ACVR1B;SETDB1;PCGF5;AKT2;SMAD5;PIK3CA;PCGF3;APC2;ACVR1C;JAK3;AXIN2;SMAD4;BMPR1A;AXIN1;RIF1;FZD3
EM_CD8	KEGG	Mismatch repair	-0.566673	-2.14279	0.0056669	9/11	24.46%	POLD2;RPA1;RFC2;RPA2;POLD3;MSH2;RFC4;POLD1;MLH1
EM_CD8	KEGG	Phosphatidylinositol signaling system	0.362384	2.13299	0.0125469	29/49	33.28%	ITPR2;PLCD4;PIKFYVE;PIK3C2B;ITPR3;PIK3R1;DGKE;ITPKB;ITPR1;PIK3CB;PIP4K2B;MTMR3;DGKH;PIK3C2A;DGKD;PI4KA;PLCG1;MTMR7;PIK3CA;CDS2;INPP5F;PIP4K2A;PIP5K1A;PLCE1;INPP4A;PLCB1;SYNJ1;INPP5B;INPP4B
EM_CD8	KEGG	Terpenoid backbone biosynthesis	-0.535565	-2.12909	0.00572442	10/12	34.36%	ACAT2;ZMPSTE24;ACAT1;FDPS;GGPS1;FNTA;IDI1;MVD;RCE1;PMVK
EM_CD8	KEGG	Prolactin signaling pathway	0.471147	2.12189	0.0121591	16/23	30.90%	PIK3R1;AKT3;SOS1;SOCS7;PIK3CB;GSK3B;SOCS4;STAT5B;MAPK8;AKT2;SOS2;PIK3CA;SOCS5;CCND2;ESR2;SRC
EM_CD8	KEGG	Diabetic cardiomyopathy	-0.28423	-2.11719	0.00577845	35/66	25.76%	PARP1;VDAC3;UQCRC1;NDUFS2;NDUFA9;CYC1;PPP1CA;PDHA1;PDHB;SDHA;AKT1;NDUFV1;SDHD;NDUFB8;NDUFB10;COX7A2L;SLC25A4;SDHB;COX6A1;PDK2;NDUFS3;UQCRFS1;CYBA;NDUFA6;NDUFB9;COX5B;NDUFB7;VDAC2;NDUFA13;NDUFB6;UQCR10;NDUFV2;CTSD;NDUFA8;NDUFA12
EM_CD8	KEGG	Thermogenesis	-0.259359	-2.11159	0.0058293	44/82	28.48%	SMARCE1;UQCRC1;NDUFS2;NDUFA9;RHEB;CYC1;SDHA;NDUFV1;SDHD;COX10;ACTB;RPS6KA1;NDUFB8;NDUFB10;PRKAG1;COX7A2L;SDHB;CREB3;GNAS;COA3;COX6A1;NDUFS3;UQCRFS1;NDUFA6;SMARCB1;NDUFB9;COX5B;NDUFB7;HRAS;ACTL6A;PRKAB1;NDUFA13;NDUFAF1;NDUFB6;UQCR10;KDM1A;ACSL3;NDUFV2;NDUFA8;NDUFA12;RPS6KB2;SLC25A20;COA6;NDUFB2
EM_CD8	KEGG	Choline metabolism in cancer	0.389944	2.03428	0.024075	20/37	26.23%	SP1;PIK3R1;DGKE;WASF2;AKT3;SOS1;PIK3CB;PDPK1;MTOR;DGKH;DGKD;MAPK8;PLCG1;AKT2;SOS2;PIK3CA;PLA2G4B;PCYT1A;PIP5K1A;TSC2
EM_CD8	KEGG	Thyroid hormone signaling pathway	0.324578	1.98466	0.0332755	22/58	18.14%	MED13L;MED13;CREBBP;NCOA2;PLCD4;PIK3R1;AKT3;MED1;NOTCH2;PIK3CB;PDPK1;GSK3B;MTOR;EP300;SIN3A;THRA;NCOA3;MED12;NOTCH1;ATP1A1;PLCG1;AKT2
EM_CD8	KEGG	Rheumatoid arthritis	-0.410001	-1.98071	0.0165592	9/19	16.54%	ATP6V1B2;ATP6V0B;ATP6V1E1;ATP6V0D1;ATP6AP1;ATP6V1D;ATP6V1G1;ATP6V1F;CCL5
EM_CD8	KEGG	ErbB signaling pathway	0.368208	1.96898	0.0343389	19/40	22.35%	CBL;ABL1;CDKN1B;PIK3R1;AKT3;ABL2;SOS1;PIK3CB;GSK3B;MTOR;STAT5B;MAPK8;BRAF;PLCG1;CAMK2G;AKT2;SOS2;PIK3CA;PAK4
EM_CD8	KEGG	Hepatitis C	-0.262342	-1.95318	0.0189354	29/59	23.64%	PSME3;EIF2AK1;PPP2CA;ARAF;IKBKG;BID;AKT1;FADD;PPP2R1A;YWHAQ;OAS1;TBK1;YWHAH;CASP3;BAD;YWHAE;CD81;LDLR;MX2;CDK2;BAK1;IRF7;HRAS;IRF9;OAS2;PPP2R2D;FASLG;IFIT1;EIF2S1
EM_CD8	KEGG	Aldosterone-regulated sodium reabsorption	0.635205	1.94876	0.037677	6/8	21.98%	PIK3R1;PIK3CB;PDPK1;ATP1A1;NR3C2;PIK3CA
EM_CD8	KEGG	Fatty acid degradation	-0.423273	-1.91835	0.0236585	12/17	32.59%	HADHA;ACAT2;ACADS;ACADM;ACAT1;ACAA1;ACADVL;ACSL3;EHHADH;ACAA2;HADHB;ACOX3
EM_CD8	KEGG	Synaptic vesicle cycle	-0.381963	-1.91532	0.0236682	9/21	15.75%	AP2M1;ATP6V1B2;ATP6V0B;ATP6V1E1;ATP6V0D1;ATP6V1D;NAPA;ATP6V1G1;ATP6V1F
EM_CD8	KEGG	Primary immunodeficiency	-0.441415	-1.90025	0.0254868	11/15	31.56%	LCK;IL2RG;IKBKG;PTPRC;ADA;CD3E;DCLRE1C;TAP1;RFXANK;UNG;RFX5
EM_CD8	KEGG	Arginine and proline metabolism	-0.461486	-1.87379	0.0290913	6/13	12.98%	GOT2;ALDH18A1;GOT1;SRM;CNDP2;LAP3
EM_CD8	KEGG	Cytosolic DNA-sensing pathway	-0.380655	-1.86941	0.0292607	13/20	28.64%	IKBKG;CASP1;POLR3GL;POLR2E;TBK1;TREX1;POLR2F;CCL5;RIPK3;IRF7;DDX58;POLR1C;ZBP1
EM_CD8	KEGG	Tryptophan metabolism	-0.541728	-1.86665	0.0290287	5/9	10.94%	HADHA;CAT;ACAT2;DLD;ACAT1
EM_CD8	KEGG	Protein export	-0.431752	-1.86581	0.0284235	10/15	30.85%	HSPA5;SRP68;SPCS2;SRP14;SEC62;SEC11A;SRP19;SEC11C;SRP54;SRP9
EM_CD8	KEGG	Pertussis	-0.377148	-1.85719	0.0294496	9/19	17.95%	CALM2;MYD88;CALM1;CASP1;GNAI3;CASP3;CALM3;CASP7;CFL1
EM_CD8	KEGG	Glutathione metabolism	-0.439462	-1.84321	0.0315312	9/14	27.57%	TXNDC12;SRM;IDH1;LAP3;IDH2;RRM1;GSS;PGD;GSTP1
EM_CD8	KEGG	Butanoate metabolism	-0.526997	-1.83842	0.0321514	7/9	29.14%	HADHA;ACAT2;ACADS;ACAT1;HMGCL;EHHADH;BDH2
EM_CD8	KEGG	Galactose metabolism	-0.462602	-1.80864	0.0374413	7/11	19.53%	AKR1B1;B4GALT2;UGP2;GALM;GALK1;PFKL;PGM1
EM_CD8	KEGG	Legionellosis	-0.394728	-1.80215	0.0382566	8/17	16.74%	RAB1A;VCP;HSPA8;ARF1;MYD88;CASP1;CASP3;CASP7
EM_CD8	KEGG	Lysosome	-0.245498	-1.7858	0.0413675	33/58	34.13%	DNASE2;ATP6V0B;AP1M1;ATP6V0D1;ATP6AP1;CD164;GUSB;CLN3;M6PR;CTSC;PPT1;PSAP;NEU1;PLA2G15;ACP2;AP3S1;LAPTM5;LAMP2;ATP6V0C;AP4M1;CTSD;CTSS;HEXB;CTSB;CD63;FUCA2;AP1B1;CLTB;MCOLN1;LAPTM4A;TPP1;LITAF;CTSW
EM_CD8	KEGG	Fructose and mannose metabolism	-0.473662	-1.7809	0.0419815	6/10	22.21%	AKR1B1;TPI1;GMPPA;ALDOA;PFKL;GMPPB
EM_CD8	KEGG	Glycosylphosphatidylinositol (GPI)-anchor biosynthesis	-0.478044	-1.77527	0.0424832	6/11	17.84%	PIGS;PIGT;DPM2;PIGH;GPAA1;PIGK
EM_CD8	KEGG	Propanoate metabolism	-0.378336	-1.77268	0.0421282	9/19	15.17%	HADHA;ACAT2;ACADS;SUCLA2;DLD;BCKDHA;ACAT1;PCCB;ECHDC1
EM_CD8	KEGG	Amino sugar and nucleotide sugar metabolism	-0.422606	-1.76553	0.0431465	11/14	33.91%	CMAS;CYB5R3;GMPPA;UGP2;GALK1;PGM1;GMPPB;HEXB;NANS;CYB5R4;NPL
Fr._III_T	KEGG	Oxidative phosphorylation	-0.593426	-4.02969	0	36/42	31.08%	ATP6V1E1;ATP6V1G1;ATP6V0B;ATP6V1B2;NDUFS2;ATP6AP1;SDHD;NDUFA9;ATP6V1D;UQCRC1;NDUFB9;NDUFV1;NDUFB8;NDUFA6;CYC1;NDUFB10;ATP6V0D1;SDHB;NDUFB2;NDUFB6;COX11;NDUFA5;COX7B;ATP6V1F;NDUFV2;SDHA;NDUFA8;NDUFA1;COX10;COX6A1;COX5B;NDUFB7;UQCRC2;NDUFA12;NDUFA13;UQCRFS1
Fr._III_T	KEGG	Parkinson disease	-0.444112	-3.97561	0	72/101	31.08%	VDAC3;PSMD4;CALM2;DAXX;UBC;PSMC2;PSMD6;UBB;PSMD7;PSMD14;PSMC5;PSMC1;NDUFS2;VDAC2;SDHD;PSMD1;NDUFA9;CALM1;PSMD2;PSMC3;PSMD11;UQCRC1;NDUFB9;NDUFV1;PSMA4;PSMB6;UBE2L3;PSMA1;PSMD13;NDUFB8;PSMC4;PSMD12;KIF5B;PSMD9;PSMA7;GNAI3;PSMC6;PSMA2;PSMA6;PSMB5;PARK7;NDUFA6;CYC1;NDUFB10;HSPA5;CASP9;SDHB;TUBA1A;NDUFB2;PRKACB;UBE2J1;MCU;NDUFB6;PSMB2;NDUFA5;COX7B;PSMB4;ADRM1;NDUFV2;SDHA;NDUFA8;NDUFA1;NFE2L2;COX6A1;C…
Fr._III_T	KEGG	Proteasome	-0.62598	-3.88221	0	31/36	28.40%	PSMD4;PSMC2;PSMD6;PSMD7;PSMD14;PSMC5;PSMC1;PSMD1;PSMD2;PSMC3;PSMD11;PSMA4;PSMB6;PSMA1;PSMD13;PSME1;PSMC4;PSMD12;PSME3;PSMD9;PSMA7;PSMC6;PSMA2;PSMA6;PSMB5;PSMB2;PSMB4;ADRM1;PSME2;POMP;PSMB3
Fr._III_T	KEGG	Prion disease	-0.366234	-3.23503	0	66/100	31.08%	VDAC3;PSMD4;PSMC2;PSMD6;PSMD7;PSMD14;PSMC5;PSMC1;NDUFS2;VDAC2;SDHD;PSMD1;NDUFA9;PSMD2;PSMC3;PSMD11;UQCRC1;NDUFB9;NDUFV1;PSMA4;PSMB6;PSMA1;CREB3;PSMD13;NDUFB8;PSMC4;HSPA8;PSMD12;KIF5B;PSMD9;PSMA7;PSMC6;PSMA2;PSMA6;PSMB5;NDUFA6;CYC1;NDUFB10;HSPA5;CASP9;SDHB;TUBA1A;STIP1;NDUFB2;PRKACB;MCU;NDUFB6;PSMB2;NDUFA5;COX7B;PSMB4;ADRM1;NDUFV2;SDHA;NDUFA8;NDUFA1;FYN;COX6A1;COX5B;NDUFB7;PSMB3;NCF4;UQCRC2;NDUFA1…
Fr._III_T	KEGG	MicroRNAs in cancer	0.533846	3.01377	0	31/42	29.57%	CREBBP;DICER1;NOTCH1;EP300;RPTOR;IRS2;MTOR;SLC7A1;ABL1;MDM4;HDAC4;NOTCH2;MDM2;ATM;APC;PIK3R1;PIK3CA;MCL1;PAK4;BMPR2;ROCK1;APC2;ABCC1;PIK3CB;CDK6;CDKN1B;DNMT3A;PLCG1;GLS;BCL2L11;BCL2
Fr._III_T	KEGG	Amyotrophic lateral sclerosis	-0.304283	-2.99138	0	93/139	34.55%	ANXA7;PSMD4;DAXX;PSMC2;PSMD6;PSMD7;RAB1A;PSMD14;PSMC5;PSMC1;NDUFS2;SDHD;BECN1;PSMD1;NDUFA9;PSMD2;PSMC3;PSMD11;UQCRC1;NDUFB9;NDUFV1;PSMA4;PSMB6;TANK;CHMP2B;NRBF2;PSMA1;PSMD13;NDUFB8;PSMC4;RAB8A;PSMD12;KIF5B;PSMD9;PSMA7;PSMC6;CAT;PSMA2;NXT2;PSMA6;SQSTM1;PSMB5;NDUFA6;CYC1;RAE1;NDUFB10;BID;FIG4;PFN1;HSPA5;CASP9;SDHB;TUBA1A;NDUFB2;MCU;SIGMAR1;VCP;NDUFB6;PSMB2;NDUFA5;COX7B;PSMB4;SEC13;ADRM1;NDUFV2;SDHA…
Fr._III_T	KEGG	Huntington disease	-0.295511	-2.7626	0	69/116	31.08%	VDAC3;PSMD4;PSMC2;PSMD6;PSMD7;PSMD14;PSMC5;PSMC1;NDUFS2;VDAC2;SDHD;BECN1;PSMD1;AP2M1;POLR2K;NDUFA9;PSMD2;PSMC3;PSMD11;UQCRC1;NDUFB9;NDUFV1;PSMA4;PSMB6;NRBF2;PSMA1;TBP;CREB3;PSMD13;NDUFB8;PSMC4;POLR2C;PSMD12;KIF5B;PSMD9;PSMA7;PSMC6;PSMA2;PSMA6;PSMB5;NDUFA6;CYC1;NDUFB10;CASP9;REST;SDHB;TUBA1A;NDUFB2;NDUFB6;PSMB2;NDUFA5;COX7B;PSMB4;ADRM1;NDUFV2;SDHA;NDUFA8;NDUFA1;COX6A1;COX5B;NDUFB7;PSMB3;DNAL4;TBPL…
Fr._III_T	KEGG	Alzheimer disease	-0.283402	-2.72016	0	75/130	31.08%	VDAC3;PSMD4;CALM2;NCSTN;PSMC2;PSMD6;PSMD7;PSMD14;PSMC5;PSMC1;NDUFS2;VDAC2;SDHD;BECN1;RTN3;PSMD1;NDUFA9;CALM1;PSMD2;PSMC3;PSMD11;UQCRC1;NDUFB9;NDUFV1;PSMA4;PSMB6;ARAF;NRBF2;PSMA1;PSMD13;NDUFB8;PSMC4;PSMD12;KIF5B;PSMD9;PSMA7;AKT1;PSMC6;PSMA2;PSMA6;PSMB5;NDUFA6;FADD;CYC1;NDUFB10;BID;CASP9;NAE1;SDHB;TUBA1A;NDUFB2;MCU;NDUFB6;PSMB2;NDUFA5;COX7B;PSMB4;ADRM1;NDUFV2;CASP7;SDHA;NDUFA8;NDUFA1;CAPN2;RTN4;COX…
Fr._III_T	KEGG	Protein export	-0.735926	-2.69624	0	10/11	19.22%	SRP72;SRP68;SRP19;SRP14;SRP54;SPCS2;SEC62;SEC11C;SRP9;HSPA5
Fr._III_T	KEGG	Citrate cycle (TCA cycle)	-0.633094	-2.66017	0	13/15	24.55%	MDH1;SDHD;PDHB;DLD;IDH3A;PDHA1;ACO2;SUCLA2;IDH3B;SDHB;DLAT;MDH2;SDHA
Fr._III_T	KEGG	Spliceosome	-0.322297	-2.60881	0.000268124	33/76	18.44%	SNW1;SNRPB2;SNRNP27;WBP11;SYF2;SLU7;CWC15;SF3B4;CDC5L;CTNNBL1;SNRNP40;PUF60;ISY1;SF3B2;PLRG1;U2SURP;CDC40;RBM22;HNRNPC;EIF4A3;HSPA8;SF3A3;PRPF6;PRPF31;LSM5;THOC2;SNRPD1;DDX5;HNRNPM;SNRPC;BCAS2;SRSF4;LSM3
Fr._III_T	KEGG	Glycolysis / Gluconeogenesis	-0.502335	-2.5962	0.000243749	15/21	27.10%	PGK1;PKM;TPI1;PDHB;DLD;MINPP1;ALDOA;PDHA1;ADH5;BPGM;DLAT;GALM;AKR1A1;ADPGK;LDHA
Fr._III_T	KEGG	Pathways of neurodegeneration	-0.247254	-2.55745	0.000446873	85/168	28.79%	VDAC3;PSMD4;CALM2;DAXX;UBC;PSMC2;PSMD6;UBB;PSMD7;RAB1A;PSMD14;PSMC5;PSMC1;NDUFS2;VDAC2;SDHD;BECN1;PSMD1;NDUFA9;CALM1;PSMD2;PSMC3;PSMD11;UQCRC1;NDUFB9;NDUFV1;PSMA4;PSMB6;TANK;CHMP2B;ARAF;UBE2L3;NRBF2;PSMA1;PSMD13;NDUFB8;PSMC4;RAB8A;PSMD12;KIF5B;PSMD9;PSMA7;PSMC6;CAT;PSMA2;PSMA6;SQSTM1;PSMB5;PARK7;NDUFA6;FADD;CYC1;NDUFB10;BID;FIG4;HSPA5;CASP9;SDHB;TUBA1A;NDUFB2;UBE2J1;MCU;SIGMAR1;VCP;NDUFB6;PSMB2;N…
Fr._III_T	KEGG	Valine, leucine and isoleucine degradation	-0.557467	-2.5182	0.000928121	15/16	38.63%	ACADM;HMGCL;ACAT2;BCKDHA;DLD;ACAT1;ECHS1;HADHB;HADHA;PCCB;MCEE;HIBADH;ACAA1;ACAA2;ACAD8
Fr._III_T	KEGG	Coronavirus disease	0.345495	2.42708	0.002033	68/86	49.33%	MAVS;PIK3R1;PIK3CA;ADAM17;RPL23;TYK2;RPS20;RPLP1;RPS7;RPL12;RPL22L1;RPL14;TRAF3;RPLP2;RPL13A;RPS16;RPL37A;RPL41;RPL37;PIK3CB;RPS28;RPL30;RPLP0;PLCG1;RPL35A;RPS15A;RPS23;RPS21;RPL29;RPS3;RPS12;RPL32;RPL28;RPS17;RPL11;RPL26;RPS11;RPS3A;RPL24;IRAK4;RPS24;RPL5;RPL10;UBA52;RPL27;RPL39;MAPK8;RPL38;FAU;RPS27;RPS8;RPS18;RPS13;RPS5;RPL7A;MASP2;IFNAR2;RPL18;RPSA;IL6R;C5;STAT3;RPL36;RPL35;RPL18A;RPL10A;RPL2…
Fr._III_T	KEGG	Lysosome	-0.341489	-2.42474	0.0011491	31/47	33.92%	HEXB;ATP6V0B;PPT1;AP3S1;LAPTM4A;ATP6AP1;TPP1;CTSA;LIPA;DNASE2;CTSO;AP1M1;CD164;GUSB;PSAP;AP1S2;CD63;ATP6V0D1;LAPTM5;FUCA2;CLN3;SUMF1;M6PR;ASAH1;CLN5;NEU1;LAMP2;CTSC;PLA2G15;CTSS;AGA
Fr._III_T	KEGG	Fatty acid degradation	-0.572729	-2.41875	0.00134062	12/14	32.27%	ACADM;ACAT2;ACAT1;ECHS1;ADH5;HADHB;ACADVL;HADHA;ACSL3;ECI2;ACAA1;ACSL5
Fr._III_T	KEGG	Spinocerebellar ataxia	-0.305411	-2.38867	0.00175956	30/68	15.72%	VDAC3;PSMD4;PSMC2;PSMD6;PSMD7;PSMD14;PSMC5;PSMC1;VDAC2;RBPJ;BECN1;PSMD1;PSMD2;PSMC3;PSMD11;PSMA4;PSMB6;NRBF2;PSMA1;TBP;PSMD13;PSMC4;PSMD12;PSMD9;PSMA7;AKT1;PSMC6;PSMA2;PSMA6;PSMB5
Fr._III_T	KEGG	Peroxisome	-0.472913	-2.32167	0.00268124	16/20	32.27%	MPV17;PEX11B;HMGCL;ECH1;SCP2;CAT;PEX19;ACSL3;ECI2;PRDX5;PEX3;NUDT7;PHYH;PMVK;ACAA1;ACSL5
Fr._III_T	KEGG	Terpenoid backbone biosynthesis	-0.657719	-2.31021	0.00290467	7/9	19.92%	FNTA;ACAT2;FDPS;GGPS1;ACAT1;ZMPSTE24;IDI1
Fr._III_T	KEGG	Glyoxylate and dicarboxylate metabolism	-0.632966	-2.28668	0.00352794	9/10	29.59%	MDH1;ACAT2;DLD;ACAT1;CAT;ACO2;PCCB;MDH2;MCEE
Fr._III_T	KEGG	Fatty acid elongation	-0.5634	-2.28283	0.00341858	9/12	26.24%	PPT1;HACD3;ELOVL1;THEM4;ECHS1;TECR;HADHB;HADHA;HSD17B12
Fr._III_T	KEGG	Transcriptional misregulation in cancer	0.441103	2.27166	0.0132822	17/32	22.31%	REL;KMT2A;BCL11B;LDB1;SP1;ELK4;MDM2;ATM;DOT1L;CCNT1;MLLT1;FUS;JMJD1C;RUNX1;PER2;TRAF1;SIN3A
Fr._III_T	KEGG	Pyruvate metabolism	-0.493372	-2.25172	0.0040857	13/17	27.10%	GLO1;MDH1;PKM;ACAT2;PDHB;DLD;ACAT1;PDHA1;ADH5;DLAT;AKR1A1;MDH2;LDHA
Fr._III_T	KEGG	Protein processing in endoplasmic reticulum	-0.288595	-2.22548	0.00463123	32/64	26.14%	ERLEC1;UBE2D3;EIF2AK1;SKP1;HERPUD1;UBE2D2;UBXN4;HSP90B1;TRAM1;RPN2;NSFL1C;DERL2;DDOST;SEC23B;LMAN2;HSPA8;PREB;SVIP;SEC62;RNF5;BCAP31;PDIA6;HSPA5;UBE2J1;VCP;SEC13;DNAJB11;CUL1;CAPN2;NFE2L2;OS9;RAD23A
Fr._III_T	KEGG	Epstein-Barr virus infection	-0.28214	-2.20221	0.00553734	28/67	19.24%	SNW1;PSMD4;PSMC2;PSMD6;B2M;PSMD7;HLA-E;PSMD14;PSMC5;PSMC1;RBPJ;PSMD1;PSMD2;PSMC3;PSMD11;PSMD13;CIR1;PSMC4;CD3E;PSMD12;AKT1;PSMC6;MAP2K4;MAP3K7;FADD;BID;MYD88;CASP9
Fr._III_T	KEGG	Endocytosis	-0.244903	-2.19376	0.00558591	32/98	14.65%	RAB7A;VPS4B;ARF4;ARPC5;VPS26A;CAPZA2;VPS35;SNX3;VTA1;SH3KBP1;ARF1;IL2RG;HLA-E;CHMP4A;RAB11A;SNX4;RAB10;AP2M1;ARPC2;SNX6;SPG21;SNX2;SNX1;CHMP2B;VPS29;HSPA8;CHMP2A;RAB8A;IST1;KIF5B;ARPC5L;ARF5
Fr._III_T	KEGG	Thyroid hormone signaling pathway	0.378134	2.18303	0.0213465	21/49	18.36%	MED13L;CREBBP;NCOA2;NOTCH1;EP300;MTOR;MED13;MED1;NOTCH2;MDM2;NCOA3;GSK3B;PDPK1;MED12;ATP2A2;PIK3R1;AKT2;PLCD4;PIK3CA;SLC9A1;AKT3
Fr._III_T	KEGG	Rheumatoid arthritis	-0.534682	-2.17769	0.00579147	6/13	7.43%	ATP6V1E1;ATP6V1G1;ATP6V0B;ATP6V1B2;ATP6AP1;ATP6V1D
Fr._III_T	KEGG	Growth hormone synthesis, secretion and action	0.407904	2.15408	0.0222816	20/35	27.56%	CREBBP;ITPR3;EP300;IRS2;MTOR;ITPR2;GSK3B;ITPR1;CREB3L2;MAP3K1;PIK3R1;GHRL;AKT2;PIK3CA;AKT3;ADCY7;STAT5B;PIK3CB;CREB1;PLCG1
Fr._III_T	KEGG	Collecting duct acid secretion	-0.684707	-2.15159	0.00721872	6/7	23.56%	ATP6V1E1;ATP6V1G1;ATP6V1B2;ATP6V1D;ATP6V0D1;ATP6V1F
Fr._III_T	KEGG	Steroid biosynthesis	-0.684221	-2.14802	0.00719962	5/7	12.72%	NSDHL;FDFT1;MSMO1;LIPA;SQLE
Fr._III_T	KEGG	Choline metabolism in cancer	0.440968	2.143	0.0195168	17/28	27.56%	DGKH;WASF2;SP1;MTOR;DGKE;PDPK1;PCYT1A;PIK3R1;DGKD;AKT2;PIK3CA;AKT3;PIP5K1A;PIK3CB;PIP5K1C;PLA2G4B;PLCG1
Fr._III_T	KEGG	Lysine degradation	0.45256	2.13343	0.0181227	10/25	9.88%	KMT2D;KMT2A;KMT2C;PRDM2;NSD1;SETD1A;KMT2B;SETD1B;COLGALT1;DOT1L
Fr._III_T	KEGG	Ferroptosis	-0.540756	-2.12993	0.00780432	8/12	20.93%	MAP1LC3B;VDAC3;VDAC2;FTH1;SAT2;NCOA4;ATG5;ACSL3
Fr._III_T	KEGG	Purine metabolism	-0.412459	-2.12563	0.00776634	20/23	44.41%	PRPS2;PKM;NME7;AK6;NME6;DGUOK;DCK;NUDT5;PDE6D;NUDT9;GMPR2;ATIC;GUK1;ADSL;RRM1;PGM1;HDDC3;FHIT;PAPSS2;NUDT16
Fr._III_T	KEGG	Non-alcoholic fatty liver disease	-0.270923	-2.09269	0.00960777	36/57	34.35%	PRKAG1;ADIPOR1;NDUFS2;SDHD;NDUFA9;UQCRC1;MLX;NDUFB9;NDUFV1;PRKAB1;NDUFB8;AKT1;NDUFA6;CYC1;NDUFB10;BID;SDHB;NDUFB2;NDUFB6;NDUFA5;COX7B;NDUFV2;CASP7;SDHA;NDUFA8;NDUFA1;COX6A1;COX5B;NDUFB7;UQCRC2;NDUFA12;NDUFA13;UQCRFS1;RAC1;CASP3;UQCR10
Fr._III_T	KEGG	Vibrio cholerae infection	-0.441731	-2.07461	0.0106385	7/18	7.43%	ATP6V1E1;ATP6V1G1;ATP6V0B;ATP6V1B2;ARF1;ATP6AP1;ATP6V1D
Fr._III_T	KEGG	Nucleotide excision repair	-0.432312	-2.07376	0.0103898	14/18	34.66%	POLE3;RPA1;RPA2;POLD2;XPC;ERCC3;CUL4A;POLE4;RAD23A;RFC2;CDK7;CETN2;RFC5;ERCC1
Fr._III_T	KEGG	Thermogenesis	-0.262271	-2.07081	0.0102375	39/67	31.08%	PRKAG1;NDUFS2;SDHD;NDUFA9;SMARCE1;UQCRC1;NDUFB9;NDUFV1;PRKAB1;CREB3;NDUFB8;ACTL6A;RHEB;NDUFA6;CYC1;NDUFB10;KDM1A;SDHB;NDUFB2;PRKACB;ACSL3;NDUFB6;NDUFAF1;COX11;NDUFA5;COX7B;COA3;NDUFV2;SDHA;NDUFA8;NDUFA1;COX10;COX6A1;COX5B;NDUFB7;UQCRC2;NDUFA12;NDUFA13;UQCRFS1
Fr._III_T	KEGG	Diabetic cardiomyopathy	-0.271409	-2.04158	0.0121444	35/60	31.08%	VDAC3;NDUFS2;VDAC2;PARP1;SDHD;NDUFA9;UQCRC1;NDUFB9;NDUFV1;PPP1CA;PDHB;NDUFB8;AKT1;PDHA1;NDUFA6;CYC1;NDUFB10;SDHB;NDUFB2;NDUFB6;NDUFA5;COX7B;NDUFV2;SDHA;NDUFA8;NDUFA1;PDK2;COX6A1;COX5B;NDUFB7;NCF4;UQCRC2;NDUFA12;NDUFA13;UQCRFS1
Fr._III_T	KEGG	Notch signaling pathway	0.463994	2.0403	0.0363906	13/21	21.05%	CREBBP;ATXN1;MAML1;NOTCH1;EP300;NOTCH2;ATXN1L;NCOR2;TLE3;ADAM17;DVL3;NUMBL;LFNG
Fr._III_T	KEGG	Glycosylphosphatidylinositol (GPI)-anchor biosynthesis	-0.654243	-2.03666	0.0122188	6/7	22.89%	PIGT;PIGS;PIGH;PIGK;PIGB;PIGC
Fr._III_T	KEGG	Base excision repair	-0.512428	-2.03087	0.0122518	9/12	24.06%	HMGB1;PARP1;POLE3;TDG;MBD4;POLD2;UNG;PARP2;POLE4
Fr._III_T	KEGG	RNA transport	-0.241724	-2.02855	0.0121018	40/79	27.50%	EIF2S2;SUMO1;EIF3J;SAP18;GEMIN6;RNPS1;PAIP1;SRRM1;EIF3D;POP4;EIF4E;EIF3I;EIF2B1;ELAC2;EIF4G2;EIF4A3;STRAP;ELAC1;SUMO3;EIF2B4;NXT2;THOC2;PHAX;RAE1;PNN;RAN;RPP38;DDX19B;TGS1;DDX20;SEC13;UPF3B;SNUPN;NCBP2;EIF2B5;NUP93;RPP25L;PRMT5;NUP107;GLE1
Fr._III_T	KEGG	Porphyrin and chlorophyll metabolism	-0.600309	-2.02436	0.0120303	7/8	31.16%	UROD;HCCS;HMOX2;GUSB;COX10;PPOX;ALAS1
Fr._III_T	KEGG	Tryptophan metabolism	-0.657624	-2.02151	0.0118593	6/7	20.29%	ACAT2;DLD;ACAT1;ECHS1;CAT;HADHA
Fr._III_T	KEGG	Cushing syndrome	0.372209	2.01395	0.0395757	19/37	26.55%	KMT2D;KMT2A;ITPR3;SP1;ITPR2;GSK3B;ITPR1;CREB3L2;APC;AXIN1;AHR;DVL3;APC2;CAMK2G;BRAF;ADCY7;CREB1;CDK6;CDKN1B
Fr._III_T	KEGG	Phagosome	-0.326578	-1.97289	0.0162885	24/33	41.22%	RAB7A;ATP6V1E1;ATP6V1G1;ATP6V0B;ATP6V1B2;HLA-E;ATP6AP1;ATP6V1D;ITGB1;DYNC1I2;ATP6V0D1;TUBA1A;ATP6V1F;M6PR;LAMP2;NCF4;RAC1;CTSS;STX18;TUBA1B;ATP6V0E1;TLR6;TAP2;MRC2
Fr._III_T	KEGG	Biosynthesis of unsaturated fatty acids	-0.633759	-1.96962	0.0161855	7/7	36.74%	HACD3;ELOVL1;SCP2;TECR;HSD17B12;ACAA1;ACOT1
Fr._III_T	KEGG	Breast cancer	0.380403	1.96004	0.0498269	17/33	25.64%	NOTCH1;SP1;MTOR;NOTCH2;NCOA3;GSK3B;APC;AXIN1;PIK3R1;AKT2;PIK3CA;DVL3;AKT3;APC2;BRAF;PIK3CB;CDK6
Fr._III_T	KEGG	Retrograde endocannabinoid signaling	-0.337169	-1.95222	0.0175238	18/27	30.56%	NDUFS2;NDUFA9;NDUFB9;NDUFV1;NDUFB8;GNAI3;NDUFA6;NDUFB10;NDUFB2;PRKACB;NDUFB6;NDUFA5;NDUFV2;NDUFA8;NDUFA1;NDUFB7;NDUFA12;NDUFA13
Fr._III_T	KEGG	Synaptic vesicle cycle	-0.473828	-1.93214	0.0190493	6/13	7.43%	ATP6V1E1;ATP6V1G1;ATP6V0B;ATP6V1B2;AP2M1;ATP6V1D
Fr._III_T	KEGG	DNA replication	-0.442817	-1.77823	0.045124	11/12	44.49%	POLE3;RPA1;RPA2;POLD2;SSBP1;MCM3;POLE4;RFC2;RFC5;PRIM2;POLA1
Fr._II_eTreg	KEGG	Proteasome	-0.682582	-4.46736	0	34/37	25.43%	PSME3;PSMD2;PSMC2;PSMC1;PSMD4;PSMD7;PSMC4;PSMD14;PSMD6;PSMB6;PSMD1;PSMD9;PSMD11;PSMC3;PSMB5;PSMC5;PSMD13;PSMA4;PSMB3;PSMA7;PSME2;PSMD12;PSMB8;PSME1;PSMA2;PSMD3;PSMA6;PSMB4;PSMB2;PSMB9;PSMA1;PSMC6;PSMD8;PSMB1
Fr._II_eTreg	KEGG	Parkinson disease	-0.442797	-3.98771	0	76/104	31.10%	PSMD2;DAXX;PSMC2;NDUFS2;PSMC1;UBB;PSMD4;PSMD7;PSMC4;PSMD14;SDHA;VDAC3;NDUFA9;UQCRC1;SDHD;HSPA5;PSMD6;PSMB6;CALM2;PSMD1;PSMD9;PSMD11;UBC;TUBA1A;PSMC3;TXN2;PSMB5;PSMC5;CALM1;NDUFB8;PSMD13;PARK7;UBE2L3;PSMA4;PSMB3;CASP3;PSMA7;VDAC2;NDUFA8;SDHB;PSMD12;TUBA1B;CYC1;NDUFB9;PSMA2;UQCRFS1;COX6A1;COX7A2L;PSMD3;MCU;CALM3;GNAI2;PSMA6;PSMB4;PSMB2;NDUFA12;NDUFV2;GNAI3;PSMA1;PSMC6;NDUFV1;EIF2S1;NDUFB6;PSMD8;PSM…
Fr._II_eTreg	KEGG	Oxidative phosphorylation	-0.559106	-3.65167	0	34/39	34.47%	NDUFS2;ATP6V1B2;ATP6V1E1;ATP6AP1;SDHA;NDUFA9;ATP6V0D1;UQCRC1;SDHD;ATP6V0B;NDUFB8;ATP6V1G1;ATP6V1D;NDUFA8;SDHB;CYC1;NDUFB9;UQCRFS1;COX6A1;COX7A2L;COX10;ATP6V1F;NDUFA12;NDUFV2;PPA2;NDUFV1;NDUFB6;NDUFA13;NDUFA6;NDUFA5;NDUFB10;UQCR10;NDUFS3;UQCRC2
Fr._II_eTreg	KEGG	Prion disease	-0.400702	-3.57495	0	66/97	30.07%	PSMD2;PSMC2;NDUFS2;PSMC1;PSMD4;PSMD7;PSMC4;PSMD14;SDHA;VDAC3;NDUFA9;UQCRC1;SDHD;CREB3;HSPA5;PSMD6;PSMB6;STIP1;PSMD1;PSMD9;PSMD11;TUBA1A;PSMC3;PSMB5;PSMC5;HSPA8;NDUFB8;PSMD13;PSMA4;PSMB3;CASP3;PSMA7;VDAC2;FYN;NDUFA8;SDHB;PSMD12;TUBA1B;CYC1;NDUFB9;PSMA2;UQCRFS1;COX6A1;COX7A2L;PSMD3;MCU;PSMA6;PSMB4;PSMB2;NDUFA12;NDUFV2;PSMA1;PSMC6;NDUFV1;EIF2S1;NDUFB6;PSMD8;PSMB1;NDUFA13;CASP9;ADRM1;NDUFA6;NDUFA5;SL…
Fr._II_eTreg	KEGG	Amyotrophic lateral sclerosis	-0.330886	-3.25798	0	91/142	30.94%	PSMD2;VCP;BECN1;DAXX;PSMC2;NDUFS2;PSMC1;ANXA7;NUP93;PSMD4;PSMD7;NRBF2;PSMC4;CAT;PSMD14;SDHA;RAB8A;NDUFA9;UQCRC1;SDHD;HSPA5;PSMD6;PSMB6;PSMD1;PSMD9;PSMD11;ACTB;TUBA1A;PSMC3;NXT2;RAB1A;PSMB5;PSMC5;NDUFB8;PSMD13;PFN1;PSMA4;PSMB3;CASP3;PSMA7;NDUFA8;SDHB;SQSTM1;PSMD12;TUBA1B;FIG4;CYC1;NDUFB9;PSMA2;UQCRFS1;COX6A1;RAE1;COX7A2L;PSMD3;MCU;TNFRSF1B;BID;PSMA6;PSMB4;PSMB2;SEC13;NUP107;NDUFA12;NDUFV2;PSMA1;PS…
Fr._II_eTreg	KEGG	Citrate cycle (TCA cycle)	-0.671216	-3.04422	0	13/17	13.70%	MDH1;SDHA;PDHA1;SDHD;ACO2;IDH3A;DLD;SUCLA2;PDHB;DLAT;IDH3B;SDHB;MDH2
Fr._II_eTreg	KEGG	Alzheimer disease	-0.313252	-3.01399	0	82/136	30.11%	PSMD2;BECN1;PSMC2;NDUFS2;PSMC1;PSMD4;PSMD7;NRBF2;PSMC4;PSMD14;SDHA;VDAC3;NDUFA9;UQCRC1;SDHD;PSMD6;PSMB6;CALM2;PSMD1;PSMD9;PSMD11;TUBA1A;ARAF;PSMC3;NCSTN;PSMB5;PSMC5;CALM1;NDUFB8;PSMD13;PSMA4;RTN3;AKT1;PSMB3;CASP3;FADD;PSMA7;VDAC2;NDUFA8;SDHB;PSMD12;TUBA1B;CAPN2;CYC1;NDUFB9;PSMA2;UQCRFS1;COX6A1;COX7A2L;PSMD3;CASP7;MCU;CALM3;BID;PSMA6;PSMB4;PSMB2;CDK5;PPID;NDUFA12;NDUFV2;RELA;PSMA1;PSMC6;NDUFV1;WIP…
Fr._II_eTreg	KEGG	Glycolysis / Gluconeogenesis	-0.540153	-2.97346	0	22/28	29.12%	PGK1;PKM;PDHA1;TPI1;GALM;DLD;AKR1A1;PDHB;DLAT;HK1;ALDOA;G6PC3;MINPP1;ADPGK;BPGM;PGAM1;PGM2;ENO1;LDHA;PGM1;ALDH9A1;PFKL
Fr._II_eTreg	KEGG	Coronavirus disease	0.424215	2.92317	0	76/99	41.12%	MAVS;RPS12;RPL37A;TAB2;RPL28;RPS20;MAPK8;RPL12;RPL41;RPL30;RPL37;MASP2;RPLP1;RPS28;RPL32;RPS27;RPL22L1;TRAF3;RPL23;IFNAR2;RPL11;PLCG1;RPL14;RPL26;RPS15A;RPLP2;RPS7;RPL35A;RPS13;UBA52;RPL39;ADAM17;RPL5;RPS29;RPS24;RPS23;RPL10;RPL27;RPL23A;RPS21;PIK3R1;RPS8;RPL31;RPL38;RPS17;IRAK4;RPS27A;RPL24;RPS11;RPSA;RPL9;RPL13A;RPL36A;TYK2;RPL36;RPL29;RPL7A;RPS16;IL6ST;RPL18;RPS3A;PIK3CB;RPL34;RPL35;RPS3;RPL27…
Fr._II_eTreg	KEGG	Fatty acid elongation	-0.765823	-2.8861	0	9/10	17.60%	PPT1;ELOVL1;HADHA;TECR;ECHS1;HADHB;HACD3;THEM4;ACOT1
Fr._II_eTreg	KEGG	Pathways of neurodegeneration	-0.27954	-2.84446	0.000157899	98/171	30.07%	PSMD2;VCP;BECN1;DAXX;PSMC2;NDUFS2;PSMC1;UBB;PSMD4;PSMD7;NRBF2;PSMC4;CAT;PSMD14;SDHA;VDAC3;RAB8A;NDUFA9;UQCRC1;SDHD;HSPA5;PSMD6;PSMB6;CALM2;PSMD1;PSMD9;PSMD11;UBC;TUBA1A;ARAF;PSMC3;RAB1A;PSMB5;PSMC5;CALM1;NDUFB8;PSMD13;PARK7;UBE2L3;PSMA4;PSMB3;CASP3;FADD;PSMA7;VDAC2;NDUFA8;SDHB;SQSTM1;PSMD12;TUBA1B;FIG4;CAPN2;CYC1;NDUFB9;BAK1;PSMA2;UQCRFS1;COX6A1;COX7A2L;PSMD3;CASP7;MCU;TNFRSF1B;CALM3;BID;PSMA6;PS…
Fr._II_eTreg	KEGG	Valine, leucine and isoleucine degradation	-0.627283	-2.74658	0.000143544	10/15	13.99%	BCKDHA;ACADM;ACAT2;HADHA;HMGCL;DLD;PCCB;ACAT1;ECHS1;HADHB
Fr._II_eTreg	KEGG	Huntington disease	-0.301501	-2.74653	0.000131582	72/121	30.07%	PSMD2;BECN1;AP2M1;PSMC2;NDUFS2;PSMC1;PSMD4;PSMD7;NRBF2;PSMC4;PSMD14;SDHA;VDAC3;NDUFA9;UQCRC1;SDHD;CREB3;PSMD6;PSMB6;PSMD1;PSMD9;PSMD11;TUBA1A;PSMC3;PSMB5;PSMC5;NDUFB8;PSMD13;REST;PSMA4;PSMB3;CASP3;PSMA7;VDAC2;NDUFA8;SDHB;PSMD12;TUBA1B;CYC1;NDUFB9;POLR2C;PSMA2;UQCRFS1;COX6A1;COX7A2L;PSMD3;TBP;PSMA6;PSMB4;PSMB2;NDUFA12;NDUFV2;PSMA1;POLR2E;PSMC6;NDUFV1;WIPI2;ACTR10;HDAC2;NDUFB6;PSMD8;PSMB1;NDUFA13;A…
Fr._II_eTreg	KEGG	Pyruvate metabolism	-0.582259	-2.67873	0.000121461	11/17	13.70%	GLO1;PKM;MDH1;PDHA1;ACAT2;DLD;AKR1A1;PDHB;ACAT1;DLAT;MDH2
Fr._II_eTreg	KEGG	Lysosome	-0.353664	-2.62084	0.000338355	29/54	23.57%	PPT1;ATP6AP1;ATP6V0D1;ATP6V0B;PSAP;HEXB;GUSB;M6PR;AP1M1;FUCA2;NEU1;TPP1;ASAH1;CTSA;CD63;LAPTM5;CTSO;DNASE2;AP3S1;NAGA;CD164;LAMP2;LGMN;LAPTM4A;CTSB;HYAL3;LIPA;SUMF1;GBA
Fr._II_eTreg	KEGG	Protein processing in endoplasmic reticulum	-0.323252	-2.57494	0.000421064	29/72	16.25%	EIF2AK1;VCP;RPN2;SEC23B;DDOST;P4HB;PDIA4;ERLEC1;HSPA5;PREB;HSP90B1;DERL2;HERPUD1;PDIA6;EDEM2;UBE2D3;LMAN2;HSPA8;DNAJA1;RPN1;BCAP31;NSFL1C;HSPH1;SKP1;SEC62;CAPN2;NGLY1;UBXN4;BAK1
Fr._II_eTreg	KEGG	Vibrio cholerae infection	-0.526865	-2.56434	0.000394747	10/19	11.68%	ATP6V1B2;ATP6V1E1;ATP6AP1;ARF1;PDIA4;ATP6V0D1;ACTB;ATP6V0B;ATP6V1G1;ATP6V1D
Fr._II_eTreg	KEGG	Spliceosome	-0.311958	-2.53698	0.000464409	25/70	11.24%	SNW1;WBP11;EIF4A3;SNRPB2;CTNNBL1;HNRNPC;SF3B4;HNRNPM;SNRPC;PUF60;RBM22;HSPA8;SLU7;SNRNP27;USP39;SF3B2;SYF2;CWC15;PRPF40A;SF3A3;PRPF31;PRPF6;SNRNP40;CDC5L;PPIE
Fr._II_eTreg	KEGG	Phagosome	-0.396851	-2.52586	0.00052633	17/36	17.03%	RAB7A;ATP6V1B2;ATP6V1E1;DYNC1I2;ATP6AP1;ATP6V0D1;ACTB;TUBA1A;ATP6V0B;M6PR;ATP6V1G1;HLA-E;STX18;ATP6V1D;TUBA1B;ITGB1;LAMP2
Fr._II_eTreg	KEGG	Fatty acid degradation	-0.58401	-2.48896	0.000664838	13/14	35.03%	ACADM;ACAT2;HADHA;ACAT1;ECHS1;HADHB;CPT2;ACADVL;ECI2;ACSL3;ALDH9A1;EHHADH;ACOX3
Fr._II_eTreg	KEGG	Spinocerebellar ataxia	-0.30312	-2.45802	0.000710545	39/76	22.19%	PSMD2;BECN1;PSMC2;PSMC1;PSMD4;PSMD7;NRBF2;PSMC4;PSMD14;VDAC3;PSMD6;PSMB6;PSMD1;PSMD9;PSMD11;PSMC3;PSMB5;PSMC5;PSMD13;KAT5;PSMA4;AKT1;PSMB3;AFG3L2;PSMA7;VDAC2;PSMD12;RBPJ;PSMA2;PSMD3;TBP;MCU;PSMA6;PSMB4;PSMB2;NOP56;OMA1;PSMA1;PSMC6
Fr._II_eTreg	KEGG	Glyoxylate and dicarboxylate metabolism	-0.593064	-2.41853	0.0007519	8/13	13.70%	CAT;MDH1;ACAT2;ACO2;DLD;PCCB;ACAT1;MDH2
Fr._II_eTreg	KEGG	DNA replication	-0.488943	-2.35911	0.00150722	16/19	35.15%	RPA1;RPA2;POLE3;MCM3;RFC2;POLD2;POLD3;MCM5;POLE4;RFC3;MCM6;POLD1;FEN1;MCM2;RFC4;RFC5
Fr._II_eTreg	KEGG	Peroxisome	-0.432932	-2.35693	0.00144169	16/24	26.46%	CAT;PEX11B;MPV17;HMGCL;ECH1;SLC25A17;SCP2;PRDX5;PEX19;NUDT7;IDH1;ECI2;PMVK;IDH2;PHYH;ACSL3
Fr._II_eTreg	KEGG	Base excision repair	-0.531148	-2.34851	0.00144741	13/15	30.89%	PARP1;HMGB1;UNG;POLE3;TDG;APEX2;POLD2;POLD3;POLE4;PARP2;POLD1;MBD4;FEN1
Fr._II_eTreg	KEGG	Terpenoid backbone biosynthesis	-0.675596	-2.34538	0.00145267	8/9	25.72%	ACAT2;ZMPSTE24;FDPS;FNTA;ACAT1;GGPS1;PMVK;IDI1
Fr._II_eTreg	KEGG	RNA transport	-0.28074	-2.32495	0.00163972	37/79	22.09%	EIF2S2;RNPS1;EIF4A3;NUP93;SUMO1;EIF4G2;EIF4E;POP4;EIF3D;NXT2;ELAC2;EIF3I;EIF4E2;SAP18;DDX19B;EIF3J;PAIP1;RPP38;SRRM1;EIF2B1;EIF2B4;EIF3B;PRMT5;SNUPN;EIF2B5;EIF4EBP1;STRAP;RAN;GEMIN7;RAE1;SUMO3;EIF2B3;SEC13;NUP107;EIF2B2;GEMIN6;DDX20
Fr._II_eTreg	KEGG	Transcriptional misregulation in cancer	0.413507	2.29282	0.00664721	17/40	17.15%	KMT2A;BCL11B;REL;CCNT1;AFF1;ELK4;SP1;ATM;FUS;TRAF1;CDKN1B;LDB1;DOT1L;RUNX1;MLLT1;JMJD1C;TAF15
Fr._II_eTreg	KEGG	Lysine degradation	0.485991	2.26154	0.0071396	12/25	12.29%	KMT2D;KMT2A;KMT2B;PRDM2;KMT2C;SETD1B;NSD1;SETD1A;ASH1L;DOT1L;DLST;EZH1
Fr._II_eTreg	KEGG	Antigen processing and presentation	-0.458138	-2.20686	0.00426912	15/19	35.26%	PSME3;HSPA5;HSPA8;HLA-E;B2M;PSME2;CD74;PSME1;LGMN;CTSB;TAPBP;TAP1;RFX5;NFYB;CTSS
Fr._II_eTreg	KEGG	Protein export	-0.533741	-2.18603	0.00496254	7/13	14.42%	SRP68;HSPA5;SRP14;SRP19;SPCS2;SEC62;SRP54
Fr._II_eTreg	KEGG	Primary immunodeficiency	-0.610982	-2.16128	0.00588037	8/9	29.86%	LCK;PTPRC;IL2RG;UNG;ADA;TAP1;IKBKG;RFX5
Fr._II_eTreg	KEGG	Biosynthesis of unsaturated fatty acids	-0.725491	-2.14355	0.00657912	5/6	17.60%	ELOVL1;TECR;SCP2;HACD3;ACOT1
Fr._II_eTreg	KEGG	Choline metabolism in cancer	0.439347	2.13794	0.019757	23/28	42.35%	DGKH;MTOR;WASF2;DGKE;SP1;PIP5K1A;PDPK1;AKT2;MAPK8;AKT3;PLCG1;SOS1;DGKD;TSC2;PLA2G4B;PIK3R1;TSC1;PIK3CB;JUN;DGKA;PIK3CA;PIP5K1C;PCYT1A
Fr._II_eTreg	KEGG	Porphyrin and chlorophyll metabolism	-0.512537	-2.13301	0.00672344	10/13	26.62%	ALAS1;HMOX2;GUSB;UROD;HCCS;PPOX;COX10;HMBS;BLVRA;BLVRB
Fr._II_eTreg	KEGG	Collecting duct acid secretion	-0.632964	-2.12558	0.0067107	6/8	20.50%	ATP6V1B2;ATP6V1E1;ATP6V0D1;ATP6V1G1;ATP6V1D;ATP6V1F
Fr._II_eTreg	KEGG	Nucleotide excision repair	-0.392706	-2.10941	0.00732077	18/24	35.15%	RPA1;RPA2;POLE3;RFC2;ERCC3;POLD2;POLD3;POLE4;CETN2;RFC3;CUL4A;XPC;CDK7;GTF2H1;POLD1;DDB1;RFC4;RFC5
Fr._II_eTreg	KEGG	Steroid biosynthesis	-0.631855	-2.10647	0.00719833	8/8	36.92%	FDFT1;MSMO1;SQLE;LBR;NSDHL;LIPA;EBP;SOAT1
Fr._II_eTreg	KEGG	MicroRNAs in cancer	0.357594	2.07922	0.0330883	26/55	25.74%	CREBBP;MDM4;DICER1;EP300;HDAC4;MTOR;NOTCH1;ABL1;ATM;BMPR2;IRS2;APC;CDKN1B;NOTCH2;BCL2;ABCC1;MCL1;BCL2L11;RPTOR;CDK6;PLCG1;SOS1;MDM2;APC2;ROCK1;SLC7A1
Fr._II_eTreg	KEGG	Rheumatoid arthritis	-0.460044	-2.07265	0.00861677	7/15	11.68%	ATP6V1B2;ATP6V1E1;ATP6AP1;ATP6V0D1;ATP6V0B;ATP6V1G1;ATP6V1D
Fr._II_eTreg	KEGG	Tryptophan metabolism	-0.559235	-2.06932	0.00859672	6/10	13.43%	CAT;ACAT2;HADHA;DLD;ACAT1;ECHS1
Fr._II_eTreg	KEGG	Growth hormone synthesis, secretion and action	0.383355	2.06904	0.0300355	18/40	20.37%	CREBBP;ITPR3;ITPR2;EP300;MTOR;CREB3L2;IRS2;AKT2;GSK3B;STAT5B;ITPR1;PLCB2;MAPK8;AKT3;MAP3K1;ADCY7;PLCG1;SOS1
Fr._II_eTreg	KEGG	Cysteine and methionine metabolism	-0.458482	-2.06687	0.00853508	10/16	19.25%	MAT2B;MDH1;GOT2;APIP;ADI1;AHCYL1;MDH2;GSS;GOT1;SRM
Fr._II_eTreg	KEGG	Pentose and glucuronate interconversions	-0.763748	-2.06189	0.00876755	5/5	23.71%	GUSB;AKR1B1;AKR1A1;UGP2;UGDH
Fr._II_eTreg	KEGG	Thyroid hormone signaling pathway	0.345529	2.04578	0.0304928	25/53	25.09%	MED13;CREBBP;MED13L;NCOA2;EP300;MED1;MTOR;NOTCH1;PDPK1;MED12;AKT2;PLCD4;NOTCH2;NCOA3;GSK3B;PLCB2;ATP1A1;SLC9A1;AKT3;PLCG1;MDM2;TSC2;PLN;ITGAV;ATP2A2
Fr._II_eTreg	KEGG	Butanoate metabolism	-0.671938	-2.01906	0.0119841	5/7	13.43%	ACAT2;HADHA;HMGCL;ACAT1;ECHS1
Fr._II_eTreg	KEGG	Ferroptosis	-0.422622	-2.00099	0.0133425	14/17	38.97%	MAP1LC3B;VDAC3;NCOA4;VDAC2;FTH1;GSS;SAT2;ACSL3;LPCAT3;FTL;SLC3A2;SLC39A8;TP53;MAP1LC3B2
Fr._II_eTreg	KEGG	Mismatch repair	-0.474085	-1.99432	0.0137873	12/14	39.00%	RPA1;RPA2;RFC2;POLD2;POLD3;RFC3;POLD1;MLH1;RFC4;MSH2;RFC5;RPA4
Fr._II_eTreg	KEGG	Pertussis	-0.41877	-1.99395	0.0134966	11/18	21.31%	CALM2;CALM1;CASP3;CFL1;ITGB1;CASP7;CALM3;GNAI2;MYD88;GNAI3;RELA
Fr._II_eTreg	KEGG	Synaptic vesicle cycle	-0.440008	-1.98727	0.0138804	7/15	11.68%	AP2M1;ATP6V1B2;ATP6V1E1;ATP6V0D1;ATP6V0B;ATP6V1G1;ATP6V1D
Fr._II_eTreg	KEGG	Non-alcoholic fatty liver disease	-0.27533	-1.9715	0.0150363	32/55	30.07%	ADIPOR1;NDUFS2;SDHA;NDUFA9;UQCRC1;SDHD;NDUFB8;PRKAG1;AKT1;CASP3;NDUFA8;SDHB;PRKAB1;CYC1;NDUFB9;UQCRFS1;COX6A1;COX7A2L;CASP7;MLX;BID;NDUFA12;NDUFV2;RELA;NDUFV1;EIF2S1;NDUFB6;NDUFA13;XBP1;NDUFA6;NDUFA5;NDUFB10
Fr._II_eTreg	KEGG	Endocytosis	-0.220231	-1.96218	0.0155443	25/106	9.11%	RAB7A;ARPC5;SH3KBP1;SNX1;AP2M1;VPS35;VTA1;VPS26A;CHMP4A;ARPC2;ARF1;RAB8A;CHMP2A;ARF4;CAPZA2;IST1;SPG21;IL2RG;HSPA8;SNX3;SNX2;VPS4B;ARPC5L;TSG101;HLA-E
Fr._II_eTreg	KEGG	Propanoate metabolism	-0.42664	-1.95569	0.0157212	8/17	13.43%	BCKDHA;ACAT2;HADHA;DLD;SUCLA2;PCCB;ACAT1;ECHS1
Fr._II_eTreg	KEGG	Diabetic cardiomyopathy	-0.260744	-1.9088	0.0199221	38/60	34.77%	PARP1;PPP1CA;NDUFS2;SDHA;VDAC3;NDUFA9;PDHA1;UQCRC1;SDHD;PDK2;NDUFB8;AKT1;PDHB;VDAC2;NDUFA8;SDHB;CYC1;CPT2;NDUFB9;UQCRFS1;COX6A1;COX7A2L;NDUFA12;NDUFV2;RELA;NDUFV1;NDUFB6;NDUFA13;NDUFA6;NDUFA5;SLC25A5;GYS1;NDUFB10;MPC1;UQCR10;NDUFS3;UQCRC2;GAPDH
Fr._II_eTreg	KEGG	Epithelial cell signaling in Helicobacter pylori infection	-0.359074	-1.90754	0.0197703	12/23	21.31%	ATP6V1B2;ATP6V1E1;ATP6AP1;ATP6V0D1;ATP6V0B;ATP6V1G1;CASP3;ATP6V1D;PAK1;ATP6V1F;MAP2K4;RELA
Fr._II_eTreg	KEGG	Arginine and proline metabolism	-0.519862	-1.9042	0.0197857	8/10	31.23%	ALDH18A1;GOT2;GOT1;CNDP2;SRM;SAT2;ALDH9A1;LAP3
Fr._II_eTreg	KEGG	mRNA surveillance pathway	-0.291458	-1.86996	0.0234006	16/41	13.95%	PPP2CA;PPP1CA;RNPS1;EIF4A3;CSTF2;NXT2;PPP2R1A;PPP2R5C;CSTF1;SAP18;DDX19B;SRRM1;CPSF3;GSPT1;PPP2R3C;PPP2R5D
Fr._II_eTreg	KEGG	Amino sugar and nucleotide sugar metabolism	-0.378339	-1.86934	0.0230037	11/18	25.36%	HEXB;CMAS;CYB5R3;GMPPA;NPL;HK1;NANS;UGP2;UGDH;PGM2;PGM1
Fr._II_eTreg	KEGG	Epstein-Barr virus infection	-0.220981	-1.86312	0.0236545	21/83	10.57%	PSMD2;SNW1;PSMC2;PSMC1;PSMD4;PSMD7;PSMC4;PSMD14;PSMD6;PSMD1;PSMD11;PSMC3;PSMC5;PSMD13;MAP3K7;CIR1;HLA-E;AKT1;CASP3;FADD;B2M
Fr._II_eTreg	KEGG	Fructose and mannose metabolism	-0.56163	-1.84917	0.0256213	5/8	14.96%	TPI1;AKR1B1;GMPPA;HK1;ALDOA
Fr._II_eTreg	KEGG	Thermogenesis	-0.232835	-1.83986	0.026258	34/70	26.46%	NDUFS2;SDHA;SMARCE1;NDUFA9;UQCRC1;SDHD;CREB3;ACTB;NDUFAF1;KDM1A;NDUFB8;PRKAG1;ACTL6A;COA3;NDUFA8;SDHB;PRKAB1;CYC1;CPT2;NDUFB9;RHEB;UQCRFS1;COX6A1;COX7A2L;COX10;RPS6KA1;NDUFA12;NDUFV2;RPS6KB2;NDUFV1;SMARCB1;NDUFB6;NDUFA13;ACSL3
Fr._II_eTreg	KEGG	Ribosome biogenesis in eukaryotes	-0.270598	-1.8347	0.0264696	24/41	32.03%	GNL2;DKC1;POP4;EIF6;NXT2;RPP38;GTPBP4;GNL3;UTP18;RAN;UTP6;XRN2;NHP2;NOP56;MPHOSPH10;AK6;IMP4;WDR43;NXT1;NOP58;RCL1;NVL;RIOK2;TBL3
Fr._II_eTreg	KEGG	Oocyte meiosis	-0.246783	-1.81807	0.0283936	20/49	19.28%	PPP2CA;PPP1CA;YWHAH;CALM2;PPP2R1A;PPP2R5C;CALM1;CDC26;ANAPC5;YWHAQ;CDK2;SKP1;CDC23;PPP2R5D;ANAPC13;YWHAE;YWHAB;MAD2L2;CALM3;RPS6KA1
Fr._II_eTreg	KEGG	Glycosylphosphatidylinositol (GPI)-anchor biosynthesis	-0.47682	-1.81702	0.0282556	11/11	52.43%	PIGT;PIGS;PIGV;GPAA1;PIGK;PIGC;DPM2;PIGH;PIGM;PGAP1;GPLD1
Fr._II_eTreg	KEGG	Purine metabolism	-0.311683	-1.80453	0.0297286	22/28	43.25%	PKM;PRPS2;GART;ADA;GMPR2;PDE6D;DCK;RRM1;AK6;DGUOK;PGM2;GUK1;PGM1;NME6;PNP;HDDC3;ADSL;PDE4A;ADCY9;NME3;ADCY4;ADPRM
Fr._II_eTreg	KEGG	AMPK signaling pathway	-0.243124	-1.78345	0.0329447	20/53	16.99%	RAB2A;ADIPOR1;PPP2CA;RAB8A;CREB3;PPP2R1A;PPP2R5C;PRKAG1;MAP3K7;AKT1;STRADB;RAB10;RAB14;PRKAB1;ELAVL1;PPP2R3C;PPP2R5D;EIF4EBP1;RHEB;G6PC3
Fr._II_eTreg	KEGG	PPAR signaling pathway	-0.39919	-1.73805	0.0420274	7/15	15.13%	ILK;PLIN2;ACADM;UBC;DBI;CPT2;SCP2
Fr._II_eTreg	KEGG	Glutathione metabolism	-0.485727	-1.73319	0.0423221	7/9	31.23%	TXNDC12;GSS;RRM1;SRM;IDH1;IDH2;LAP3
Fr._II_eTreg	KEGG	Pathogenic Escherichia coli infection	-0.211028	-1.69913	0.0493816	27/72	21.31%	TMBIM6;ARPC5;HCLS1;ARPC2;ARF1;ABCF2;ACTB;TUBA1A;RAB1A;SLC9A3R1;ABI1;MAP3K7;ARPC5L;EZR;CASP3;FADD;ARPC1B;FYN;CASP4;TUBA1B;ITGB1;BAK1;CASP7;MYD88;PAK1;MYO1F;RELA
Fr._I_nTreg	KEGG	Proteasome	-0.658459	-4.13275	0	32/38	23.68%	PSMC2;PSME3;PSMA4;PSMD13;PSMD2;PSMD14;PSMD11;PSMC1;PSMD6;PSMD7;PSMC5;PSMD4;PSMD12;PSMC3;PSMD1;PSMD9;PSMC4;PSMB6;PSMA2;PSMA7;PSMB9;PSMB5;PSME2;PSMA6;PSMB2;PSMB8;PSME1;POMP;PSMA1;PSMB3;PSMB4;ADRM1
Fr._I_nTreg	KEGG	Parkinson disease	-0.455063	-3.94331	0	73/105	28.50%	PSMC2;HSPA5;DAXX;NDUFS2;UQCRC1;PSMA4;VDAC3;NDUFA9;UBC;CALM2;PSMD13;PSMD2;PSMD14;PSMD11;PSMC1;PSMD6;KIF5B;NDUFV1;PSMD7;CALM1;UBB;PSMC5;PSMD4;SDHD;CYC1;VDAC2;PSMD12;TUBA1B;PSMC3;PSMD1;PSMD9;PSMC4;PSMB6;PSMA2;PSMA7;UBE2L3;NDUFB8;PRKACB;SDHA;PARK7;PSMB5;UBE2J1;NDUFA8;XBP1;PSMA6;PSMB2;CALM3;CASP3;UQCRFS1;TXN2;UQCR10;TUBA1A;NDUFB10;COX7B;PSMA1;MCU;NFE2L2;PSMB3;PSMB4;EIF2S1;GNAS;TXN;GNAI3;ADRM1;COX7A2L;…
Fr._I_nTreg	KEGG	Coronavirus disease	0.499925	3.82727	0	85/106	36.90%	MAVS;RPL12;RPL14;RPS15A;RPLP1;RPS28;RPL23;RPS12;RPSA;RPLP2;RPL37A;TRAF3;RPS7;RPL41;RPLP0;RPL13A;RPL37;RPL30;RPS23;RPS20;RPL24;RPS13;RPL32;RPL28;UBA52;RPL10;RPL7A;RPL5;RPS21;RPL11;RPS17;RPS24;RPS8;RPS3A;FAU;RPL27;RPL35A;RPL38;PIK3R1;RPS27;RPS16;PIK3CA;RPS27A;RPS9;RPL39;RPL22L1;PLCG1;IFNAR2;RPL36;RPS5;RPS29;RPS3;RPL29;RPL26;MAPK8;RPS11;RPL18;RPS18;RPL23A;RPL19;RPS15;RPL35;RPL10A;RPL9;RPL27A;ADAM17;…
Fr._I_nTreg	KEGG	Oxidative phosphorylation	-0.573117	-3.54787	0	35/38	36.47%	NDUFS2;UQCRC1;NDUFA9;ATP6AP1;ATP6V0D1;ATP6V1E1;NDUFV1;SDHD;CYC1;ATP6V1B2;ATP6V1G1;ATP6V0B;NDUFB8;SDHA;NDUFA8;UQCRFS1;UQCR10;NDUFB10;COX7B;COX7A2L;COX10;ATP6V0E1;NDUFA6;NDUFA5;COX6A1;NDUFA12;PPA2;NDUFA13;NDUFB9;NDUFV2;ATP6V1F;NDUFB2;NDUFA1;SDHB;COX5B
Fr._I_nTreg	KEGG	Prion disease	-0.385146	-3.25346	0	61/96	28.50%	PSMC2;HSPA5;NDUFS2;UQCRC1;PSMA4;VDAC3;NDUFA9;HSPA8;PSMD13;PSMD2;PSMD14;PSMD11;PSMC1;PSMD6;KIF5B;NDUFV1;PSMD7;PSMC5;PSMD4;SDHD;CYC1;VDAC2;PSMD12;TUBA1B;PSMC3;PSMD1;PSMD9;PSMC4;PSMB6;PSMA2;PSMA7;NDUFB8;STIP1;PRKACB;SDHA;PSMB5;NDUFA8;PSMA6;PSMB2;CASP3;UQCRFS1;UQCR10;TUBA1A;NDUFB10;COX7B;PSMA1;MCU;PSMB3;PSMB4;EIF2S1;ADRM1;COX7A2L;CREB3;SLC25A5;NDUFA6;NDUFA5;COX6A1;PSMB1;CASP9;PSMC6;NDUFA12
Fr._I_nTreg	KEGG	Protein processing in endoplasmic reticulum	-0.391674	-3.09109	0	45/76	26.68%	EIF2AK1;RPN2;HSPA5;HSP90B1;HERPUD1;ERLEC1;UBE2D3;HSPA8;PDIA4;TRAM1;VCP;DERL2;PREB;DNAJA1;UBXN4;SKP1;SEC62;P4HB;PDIA6;NSFL1C;BCAP31;LMAN2;CANX;SEC31A;CAPN2;RNF5;UBE2J1;SEC23B;CUL1;XBP1;SEC13;HSPBP1;SVIP;DDOST;RAD23A;RPN1;NFE2L2;EIF2S1;BAK1;NGLY1;PDIA3;STUB1;UBE2D1;DNAJB11;UBE2D2
Fr._I_nTreg	KEGG	Amyotrophic lateral sclerosis	-0.316325	-3.04564	0	83/145	29.35%	PSMC2;HSPA5;DAXX;RAB8A;NDUFS2;UQCRC1;PSMA4;NDUFA9;ANXA7;PSMD13;PSMD2;PSMD14;PSMD11;VCP;PSMC1;PSMD6;BECN1;KIF5B;CAT;NDUFV1;RAB1A;PSMD7;PSMC5;PSMD4;NUP93;SDHD;CYC1;PSMD12;TUBA1B;SIGMAR1;NRBF2;PSMC3;PSMD1;BID;PSMD9;SQSTM1;PSMC4;PSMB6;NUP37;PSMA2;PSMA7;NDUFB8;SDHA;PSMB5;NDUFA8;TANK;ACTR10;XBP1;PSMA6;SEC13;PSMB2;ACTB;CASP1;PFN1;NXT1;FIG4;CASP3;UQCRFS1;UQCR10;TUBA1A;NDUFB10;COX7B;PSMA1;RAE1;MCU;PSMB3;P…
Fr._I_nTreg	KEGG	MicroRNAs in cancer	0.482839	2.92998	0	26/46	19.62%	CREBBP;DICER1;NOTCH1;IRS2;MTOR;HDAC4;MCL1;MDM2;MDM4;NOTCH2;EP300;APC;ATM;ABL1;RPTOR;CDKN1B;BMPR2;ROCK1;GLS;BCL2L11;PIK3R1;PIK3CA;PLCG1;SLC7A1;ABCC1;APC2
Fr._I_nTreg	KEGG	Ribosome	0.376956	2.91165	0	56/107	22.01%	RPL12;RPL14;RPS15A;RPLP1;RPS28;RPL23;RPS12;RPSA;RPLP2;RPL37A;RPS7;RPL41;RPLP0;RPL13A;RPL37;RPL30;RPS23;RPS20;RPL24;RPS13;RPL32;RPL28;UBA52;RPL10;RPL7A;RPL5;RPS21;RPL11;RPS17;RPS24;RPS8;RPS3A;FAU;RPL27;RPL35A;RPL38;RPS27;RPS16;RPS27A;RPS9;RPL39;RPL22L1;RPL36;RPS5;RPS29;RPS3;RPL29;RPL26;RPS11;RPL18;RPS18;RPL23A;RPL19;RPS15;RPL35;RPL10A
Fr._I_nTreg	KEGG	Spliceosome	-0.357669	-2.85319	0	37/79	19.04%	SNW1;SYF2;WBP11;SF3B2;SLU7;HSPA8;SNRPB2;CTNNBL1;HNRNPM;PRPF40A;PUF60;HNRNPC;SF3B4;CWC15;PRPF6;PPIE;SNRNP40;PRPF31;U2SURP;SF3A3;NCBP2;DDX46;CDC5L;SNRPD1;ISY1;SNRPC;EIF4A3;RBM22;PRPF38A;THOC2;EFTUD2;SNRNP27;CCDC12;USP39;BCAS2;RBMX;DDX5
Fr._I_nTreg	KEGG	Alzheimer disease	-0.282788	-2.68663	0.000151007	74/142	28.99%	PSMC2;NDUFS2;UQCRC1;PSMA4;VDAC3;NDUFA9;CALM2;PSMD13;PSMD2;PSMD14;PSMD11;PSMC1;PSMD6;BECN1;ARAF;NCSTN;KIF5B;NDUFV1;PSMD7;CALM1;PSMC5;PSMD4;SDHD;CYC1;VDAC2;PSMD12;TUBA1B;NRBF2;PPID;PSMC3;PSMD1;BID;PSMD9;PSMC4;PSMB6;PSMA2;AKT1;PSMA7;NDUFB8;SDHA;NAE1;CAPN2;MAP2K1;PSMB5;FADD;NDUFA8;XBP1;PSMA6;PSMB2;CALM3;CASP3;UQCRFS1;UQCR10;TUBA1A;NDUFB10;COX7B;PSMA1;MCU;PSMB3;PSMB4;EIF2S1;ADRM1;COX7A2L;RTN3;SLC25A5;…
Fr._I_nTreg	KEGG	Glycolysis / Gluconeogenesis	-0.564002	-2.68214	0.000134228	16/20	27.70%	PGK1;PDHB;PKM;ADPGK;BPGM;PDHA1;DLD;ALDOA;TPI1;GALM;LDHA;AKR1A1;DLAT;ENO1;HK1;PGAM1
Fr._I_nTreg	KEGG	Huntington disease	-0.295279	-2.6279	0.000120805	67/122	29.35%	PSMC2;NDUFS2;UQCRC1;AP2M1;PSMA4;VDAC3;NDUFA9;PSMD13;PSMD2;PSMD14;PSMD11;PSMC1;PSMD6;BECN1;KIF5B;NDUFV1;PSMD7;PSMC5;PSMD4;SDHD;TBP;CYC1;VDAC2;PSMD12;TUBA1B;NRBF2;PSMC3;PSMD1;PSMD9;PSMC4;PSMB6;PSMA2;PSMA7;NDUFB8;SDHA;PSMB5;NDUFA8;ACTR10;PSMA6;PSMB2;REST;CASP3;UQCRFS1;UQCR10;TUBA1A;NDUFB10;COX7B;PSMA1;POLR2E;PSMB3;PSMB4;TBPL1;ADRM1;COX7A2L;CREB3;SLC25A5;NDUFA6;NDUFA5;POLR2K;COX6A1;PSMB1;CASP9;PSMC6;…
Fr._I_nTreg	KEGG	Ribosome biogenesis in eukaryotes	-0.400926	-2.62349	0.000109823	24/42	23.70%	GNL3;GNL2;RIOK1;DKC1;POP4;UTP18;NOP56;NOP58;IMP4;RIOK2;EIF6;RAN;GTPBP4;SBDS;WDR43;MPHOSPH10;AK6;NXT1;REXO2;RPP38;UTP6;NHP2;NMD3;NXT2
Fr._I_nTreg	KEGG	Pathways of neurodegeneration	-0.256236	-2.61594	0.000302013	92/184	29.35%	PSMC2;HSPA5;DAXX;RAB8A;NDUFS2;UQCRC1;PSMA4;VDAC3;NDUFA9;UBC;CALM2;PSMD13;PSMD2;PSMD14;PSMD11;VCP;PSMC1;PSMD6;BECN1;ARAF;KIF5B;CAT;NDUFV1;RAB1A;PSMD7;CALM1;UBB;PSMC5;PSMD4;SDHD;CYC1;VDAC2;PSMD12;TUBA1B;SIGMAR1;NRBF2;PPID;PSMC3;PSMD1;BID;PSMD9;SQSTM1;PSMC4;PSMB6;PSMA2;PSMA7;UBE2L3;NDUFB8;SDHA;CAPN2;PARK7;MAP2K1;PSMB5;FADD;UBE2J1;NDUFA8;TANK;ACTR10;XBP1;PSMA6;PSMB2;CALM3;FIG4;CASP3;UQCRFS1;UQCR10;TU…
Fr._I_nTreg	KEGG	Valine, leucine and isoleucine degradation	-0.610957	-2.58618	0.000278782	13/15	30.83%	ACADM;BCKDHA;ACAT2;ACAT1;DLD;HMGCL;PCCB;HADHA;HIBADH;ECHS1;ACAD8;ACADS;ACAA1
Fr._I_nTreg	KEGG	Growth hormone synthesis, secretion and action	0.439118	2.54765	0.00106526	25/38	29.57%	ITPR2;CREBBP;IRS2;ITPR3;MTOR;EP300;AKT2;CREB3L2;CACNA1C;PIK3R1;PIK3CA;PLCG1;ITPR1;GSK3B;MAPK8;GHRL;GNA11;CREB1;SOS1;ADCY7;STAT5B;SOS2;AKT3;MAP3K1;PIK3CB
Fr._I_nTreg	KEGG	Spinocerebellar ataxia	-0.327721	-2.49583	0.000776606	39/72	23.68%	PSMC2;PSMA4;VDAC3;PSMD13;PSMD2;PSMD14;PSMD11;RBPJ;PSMC1;PSMD6;BECN1;PSMD7;PSMC5;PSMD4;TBP;VDAC2;PSMD12;NOP56;NRBF2;PSMC3;PSMD1;PSMD9;PSMC4;PSMB6;PSMA2;AKT1;PSMA7;KAT5;PSMB5;XBP1;PSMA6;PSMB2;AFG3L2;PSMA1;MCU;PSMB3;PSMB4;TBPL1;ADRM1
Fr._I_nTreg	KEGG	Citrate cycle (TCA cycle)	-0.546929	-2.48925	0.000724832	13/17	26.41%	IDH3A;MDH1;SDHD;SUCLA2;PDHB;ACO2;PDHA1;DLD;IDH2;SDHA;IDH3B;DLAT;MDH2
Fr._I_nTreg	KEGG	Protein export	-0.625288	-2.42646	0.00113255	9/12	18.62%	HSPA5;SRP68;SEC62;SPCS2;SRP19;SRP14;SEC11C;SEC11A;SRP72
Fr._I_nTreg	KEGG	Transcriptional misregulation in cancer	0.436527	2.41878	0.00221573	18/37	20.07%	BCL11B;KMT2A;REL;SP1;ELK4;CCNT1;IGF1R;MDM2;ATM;LDB1;JMJD1C;FUS;CDKN1B;TRAF1;MLLT1;DOT1L;RUNX1;PER2
Fr._I_nTreg	KEGG	Lysosome	-0.33281	-2.40844	0.00127912	44/60	41.38%	PPT1;ATP6AP1;ATP6V0D1;GUSB;ASAH1;HEXB;AP3S1;AP1M1;DNASE2;M6PR;ATP6V0B;CD164;FUCA2;PSAP;FUCA1;AGA;CTSO;LAPTM4A;NEU1;LAMP2;LIPA;CLN3;CTSW;CD63;TPP1;AP3M2;AP1S2;GLB1;CTSS;CTSC;MCOLN1;CTSB;GLA;LGMN;CLN5;GNPTG;ACP2;LAPTM5;CTSA;SUMF1;PLA2G15;LAMP3;CTSH;LITAF
Fr._I_nTreg	KEGG	Choline metabolism in cancer	0.469159	2.40534	0.00255662	22/31	30.04%	SP1;DGKH;MTOR;WASF2;DGKE;AKT2;PDPK1;DGKD;PIK3R1;PIK3CA;PLCG1;PIP5K1C;PCYT1A;MAPK8;PIP5K1A;TSC2;SOS1;SOS2;AKT3;PIK3CB;SLC22A5;PLA2G4B
Fr._I_nTreg	KEGG	Glyoxylate and dicarboxylate metabolism	-0.642938	-2.32844	0.00214765	7/10	15.47%	MDH1;CAT;ACAT2;ACAT1;ACO2;DLD;PCCB
Fr._I_nTreg	KEGG	Terpenoid backbone biosynthesis	-0.677401	-2.3278	0.00203462	6/9	9.71%	FNTA;GGPS1;ZMPSTE24;ACAT2;ACAT1;IDI1
Fr._I_nTreg	KEGG	Phagosome	-0.412942	-2.31328	0.0022953	16/30	20.34%	RAB7A;HLA-E;ATP6AP1;ATP6V0D1;DYNC1I2;ATP6V1E1;STX18;TUBA1B;ATP6V1B2;ATP6V1G1;M6PR;ATP6V0B;CANX;ACTB;LAMP2;TUBA1A
Fr._I_nTreg	KEGG	Vibrio cholerae infection	-0.52749	-2.28531	0.0030489	12/16	25.38%	ARF1;PDIA4;ATP6AP1;ATP6V0D1;ATP6V1E1;ATP6V1B2;ATP6V1G1;ATP6V0B;PRKACB;ACTB;GNAS;ATP6V0E1
Fr._I_nTreg	KEGG	Purine metabolism	-0.38918	-2.27934	0.00307505	24/31	38.77%	PRPS2;PKM;PDE6D;GUK1;RRM1;NME7;PDE4B;NT5C3A;GART;AK6;HDDC3;ADSL;ADA;DCK;NME6;GMPS;ADK;APRT;AK2;NUDT5;DGUOK;NTPCR;PNP;ATIC
Fr._I_nTreg	KEGG	Lysine degradation	0.472676	2.25099	0.0075481	12/24	15.09%	KMT2D;KMT2A;NSD1;SETD1A;KMT2B;KMT2C;PRDM2;SETD1B;DLST;COLGALT1;EZH1;DOT1L
Fr._I_nTreg	KEGG	Thyroid hormone signaling pathway	0.363822	2.22675	0.008309	30/48	33.50%	MED13;MED13L;CREBBP;NOTCH1;NCOA2;MTOR;MDM2;NOTCH2;EP300;NCOA3;MED12;MED1;AKT2;PDPK1;ATP2A2;PIK3R1;PIK3CA;PLCG1;GSK3B;ATP1A1;SLC9A1;TSC2;SIN3A;AKT3;THRA;PIK3CB;PLCD4;CTNNB1;MED14;SLC16A10
Fr._I_nTreg	KEGG	RNA transport	-0.268227	-2.18626	0.0056726	52/89	33.08%	EIF2S2;SUMO1;EIF3J;RNPS1;SNUPN;EIF4E;EIF2B1;NUP93;POP4;PHAX;SRRM1;SUMO3;SAP18;EIF4G2;EIF3B;EIF3D;DDX20;NUP37;EIF3I;NCBP2;EIF2B5;STRAP;PAIP1;RAN;EIF4A3;EIF4E2;THOC2;PRMT5;SEC13;EIF5B;EIF5;NXT1;EIF2B4;RPP38;EIF4A2;RAE1;EIF2S1;NMD3;NXT2;PNN;THOC1;THOC7;ELAC1;ELAC2;EIF4EBP1;POP5;GEMIN6;GLE1;GEMIN8;UPF2;TRNT1;DDX19B
Fr._I_nTreg	KEGG	Pyruvate metabolism	-0.512581	-2.18528	0.00543624	12/15	26.41%	GLO1;MDH1;PDHB;PKM;ACAT2;ACAT1;PDHA1;DLD;LDHA;AKR1A1;DLAT;MDH2
Fr._I_nTreg	KEGG	Fatty acid degradation	-0.522439	-2.14321	0.00782819	12/14	36.67%	ACADM;ACAT2;ACAT1;ACADVL;HADHA;ECHS1;ACSL5;ECI2;ACADS;ACAA1;CPT2;ACSL3
Fr._I_nTreg	KEGG	Axon guidance	0.363025	2.09754	0.0226308	23/40	30.92%	SSH2;SSH1;PLXNA3;ABL1;PDPK1;CDC42;BMPR2;CAMK2G;ROCK1;NFATC2;PIK3R1;PIK3CA;PLCG1;GSK3B;LIMK2;LRIG2;SEMA6A;LIMK1;SRGAP2;SEMA4C;PTCH1;PIK3CB;PAK4
Fr._I_nTreg	KEGG	Antigen processing and presentation	-0.444676	-2.08147	0.0116159	14/20	30.34%	HLA-E;HSPA5;PSME3;HSPA8;B2M;CANX;PSME2;TAPBP;PSME1;PDIA3;CD74;NFYB;TAP1;CTSS
Fr._I_nTreg	KEGG	Prostate cancer	0.387886	2.04943	0.0284636	20/31	32.16%	CREBBP;MTOR;IGF1R;MDM2;EP300;AKT2;PDPK1;CDKN1B;CREB3L2;PIK3R1;PIK3CA;GSK3B;CREB1;SOS1;BCL2;BRAF;SOS2;AKT3;PIK3CB;CTNNB1
Fr._I_nTreg	KEGG	FoxO signaling pathway	0.353528	2.03606	0.028975	24/40	29.57%	CREBBP;IRS2;IGF1R;STK4;MDM2;EP300;ATM;AKT2;PDPK1;CDKN1B;BCL2L11;PIK3R1;PIK3CA;KLF2;MAPK8;NLK;SOS1;SETD7;BRAF;SMAD3;AGAP2;SOS2;AKT3;PIK3CB
Fr._I_nTreg	KEGG	cAMP signaling pathway	0.329428	2.02761	0.0284779	27/47	29.57%	CREBBP;CAMK4;EP300;AKT2;CREB3L2;OXT;ATP2A2;CACNA1C;CAMK2G;ROCK1;GLI1;PIK3R1;PIK3CA;GABBR1;MAPK8;GHRL;ATP1A1;CREB1;ATP2B4;SLC9A1;ADCY7;TIAM1;BRAF;PPARA;PTCH1;AKT3;PIK3CB
Fr._I_nTreg	KEGG	Butanoate metabolism	-0.717809	-2.0261	0.0170917	6/6	28.32%	ACAT2;ACAT1;HMGCL;HADHA;ECHS1;ACADS
Fr._I_nTreg	KEGG	Porphyrin and chlorophyll metabolism	-0.597531	-2.02089	0.0167402	8/9	28.97%	HCCS;GUSB;HMOX2;UROD;ALAS1;HMBS;COX10;PPOX
Fr._I_nTreg	KEGG	Cholinergic synapse	0.402458	2.01096	0.0300894	16/26	29.57%	ITPR2;ITPR3;CAMK4;AKT2;CREB3L2;CACNA1C;CAMK2G;PIK3R1;PIK3CA;ITPR1;GNA11;CREB1;ADCY7;BCL2;AKT3;PIK3CB
Fr._I_nTreg	KEGG	ErbB signaling pathway	0.380846	1.99782	0.0315316	20/32	30.92%	MTOR;CBL;ABL2;ABL1;AKT2;CDKN1B;CAMK2G;PIK3R1;PIK3CA;PLCG1;GSK3B;MAPK8;SOS1;BRAF;STAT5B;SOS2;AKT3;PIK3CB;MAP2K7;PAK4
Fr._I_nTreg	KEGG	Endocytosis	-0.230566	-1.96519	0.0224948	22/109	5.92%	RAB7A;HLA-E;VPS4B;RAB10;RAB8A;ARF4;AP2M1;CAPZA2;ARPC5;SNX2;ARF1;ARPC2;VTA1;SNX6;HSPA8;SPG21;VPS35;SH3KBP1;IST1;KIF5B;RAB11A;SNX3
Fr._I_nTreg	KEGG	Primary immunodeficiency	-0.53499	-1.96493	0.0217852	9/11	33.30%	LCK;IL2RG;PTPRC;UNG;ADA;CD3E;TAP1;IKBKG;CD40LG
Fr._I_nTreg	KEGG	Epstein-Barr virus infection	-0.244337	-1.96487	0.0210825	21/81	10.33%	SNW1;PSMC2;HLA-E;PSMD13;PSMD2;PSMD14;PSMD11;RBPJ;PSMC1;PSMD6;B2M;PSMD7;PSMC5;PSMD4;MYD88;PSMD12;CIR1;PSMC3;PSMD1;BID;PSMC4
Fr._I_nTreg	KEGG	Notch signaling pathway	0.392256	1.95661	0.0380652	13/27	18.39%	CREBBP;MAML1;NOTCH1;ATXN1L;LFNG;ATXN1;NOTCH2;EP300;NCOR2;APH1A;MAML3;MAML2;TLE3
Fr._I_nTreg	KEGG	Steroid biosynthesis	-0.544482	-1.9498	0.0226888	9/10	37.01%	FDFT1;CYP51A1;MSMO1;EBP;LIPA;NSDHL;SQLE;LBR;HSD17B7
Fr._I_nTreg	KEGG	Ferroptosis	-0.442764	-1.94862	0.0221477	14/16	41.56%	MAP1LC3B;VDAC3;FTH1;VDAC2;NCOA4;SLC3A2;ACSL5;SAT2;FTL;ACSL3;SLC40A1;SLC39A8;GSS;SAT1
Fr._I_nTreg	KEGG	Phosphatidylinositol signaling system	0.332073	1.94825	0.0375503	24/43	31.49%	ITPR2;PIKFYVE;ITPR3;DGKH;MTMR3;DGKE;ITPKB;PIK3C2B;PIK3C2A;DGKD;SYNJ1;PIK3R1;PIK3CA;PLCG1;ITPR1;PIP4K2B;PIP5K1C;PIP5K1A;PI4KA;IPMK;INPP4A;PIK3CB;INPP5F;PLCD4
Fr._I_nTreg	KEGG	Regulation of actin cytoskeleton	0.297477	1.93808	0.0384495	36/63	32.81%	SSH2;PIKFYVE;ARHGAP35;WASF2;APC;SSH1;MYH11;CDC42;PPP1R12B;MYH9;ROCK1;PIK3R1;PIK3CA;LPAR2;PIP4K2B;PIP5K1C;PIP5K1A;LIMK2;APC2;PPP1R12C;LIMK1;SLC9A1;ABI2;SOS1;TIAM1;BRAF;SOS2;MYLK;ARPC4;ITGAL;WASL;MYH10;PIK3CB;PAK4;ITGA10;SPATA13
Fr._I_nTreg	KEGG	Collecting duct acid secretion	-0.679784	-1.92255	0.0258666	4/6	8.97%	ATP6V0D1;ATP6V1E1;ATP6V1B2;ATP6V1G1
Fr._I_nTreg	KEGG	Pertussis	-0.447495	-1.9172	0.0258869	13/15	41.72%	CALM2;CALM1;MYD88;CALM3;CASP1;CASP3;GNAI3;CFL1;IL23A;GNAI2;RELA;CASP7;IRAK1
Fr._I_nTreg	KEGG	GnRH secretion	0.465468	1.91424	0.0436992	12/16	32.28%	ITPR2;ITPR3;AKT2;CACNA1C;PIK3R1;PIK3CA;GABBR1;ITPR1;GNA11;AKT3;PIK3CB;CACNA1I
Fr._I_nTreg	KEGG	Breast cancer	0.335216	1.9074	0.0429691	20/38	29.57%	SP1;NOTCH1;MTOR;IGF1R;NOTCH2;APC;NCOA3;AKT2;PIK3R1;PIK3CA;LRP6;GSK3B;APC2;AXIN2;SOS1;AXIN1;BRAF;SOS2;AKT3;PIK3CB
Fr._I_nTreg	KEGG	Pentose and glucuronate interconversions	-0.712058	-1.89934	0.0280872	5/5	28.88%	GUSB;AKR1B1;UGP2;AKR1A1;UGDH
Fr._I_nTreg	KEGG	Adherens junction	0.408709	1.89748	0.0441868	14/22	32.16%	CREBBP;IGF1R;WASF2;EP300;PTPRJ;CDC42;PTPN1;CSNK2B;NLK;SMAD3;CSNK2A2;WASL;FER;CTNNB1
Fr._I_nTreg	KEGG	RNA degradation	-0.327147	-1.8838	0.0297769	21/33	30.14%	CNOT7;CNOT8;HSPA9;CNOT2;EXOSC8;EXOSC10;WDR61;DCP1A;PARN;DCP1B;TTC37;LSM1;LSM3;EXOSC1;PNPT1;MPHOSPH6;EXOSC7;CNOT10;ENO1;LSM5;XRN2
Fr._I_nTreg	KEGG	Prolactin signaling pathway	0.448985	1.87929	0.0485757	12/17	29.57%	AKT2;SOCS7;PIK3R1;PIK3CA;GSK3B;MAPK8;SOCS4;SOS1;STAT5B;SOS2;AKT3;PIK3CB
Fr._I_nTreg	KEGG	Rheumatoid arthritis	-0.48006	-1.8539	0.034811	6/12	11.20%	ATP6AP1;ATP6V0D1;ATP6V1E1;ATP6V1B2;ATP6V1G1;ATP6V0B
Fr._I_nTreg	KEGG	Tryptophan metabolism	-0.606898	-1.85082	0.034476	6/7	23.91%	CAT;ACAT2;ACAT1;DLD;HADHA;ECHS1
Fr._I_nTreg	KEGG	Base excision repair	-0.400454	-1.81639	0.0418893	13/18	33.95%	POLE3;POLD2;PARP1;HMGB1;UNG;TDG;NEIL2;APEX1;MBD4;PARP2;APEX2;POLD3;SMUG1
Fr._I_nTreg	KEGG	Thermogenesis	-0.238316	-1.81243	0.041722	44/71	37.28%	SMARCE1;NDUFS2;UQCRC1;NDUFA9;PRKAG1;NDUFV1;SDHD;PRKAB1;CYC1;NDUFB8;PRKACB;SDHA;RHEB;NDUFA8;ACTB;COA3;UQCRFS1;UQCR10;ACTL6A;NDUFB10;COX7B;GNAS;COX7A2L;CREB3;COX10;MLST8;NDUFA6;RPS6KA1;NDUFA5;ACSL5;COX6A1;NDUFA12;KDM1A;RPS6KB2;NDUFA13;NDUFB9;NDUFV2;NDUFB2;CPT2;NDUFA1;SDHB;COX5B;ACSL3;NDUFAF1
Fr._I_nTreg	KEGG	Peroxisome	-0.340648	-1.78876	0.0469415	18/24	41.32%	CAT;PEX11B;HMGCL;ECH1;IDH2;SCP2;MPV17;PRDX5;SLC25A17;MPV17L2;ACSL5;ECI2;ACAA1;GNPAT;DECR2;ACSL3;CROT;HACL1
Fr._I_nTreg	KEGG	Nucleotide excision repair	-0.373186	-1.78683	0.0463555	10/20	20.98%	POLE3;RPA2;POLD2;XPC;ERCC3;CUL4A;RPA1;CETN2;GTF2H1;RAD23A
Fr._I_nTreg	KEGG	Non-alcoholic fatty liver disease	-0.251146	-1.77961	0.0469494	32/57	34.06%	NDUFS2;UQCRC1;NDUFA9;ADIPOR1;PRKAG1;NDUFV1;MLX;SDHD;PRKAB1;CYC1;BID;AKT1;NDUFB8;SDHA;NDUFA8;XBP1;CASP3;UQCRFS1;UQCR10;NDUFB10;COX7B;EIF2S1;COX7A2L;NDUFA6;NDUFA5;COX6A1;NDUFA12;NDUFA13;NDUFB9;NDUFV2;NDUFB2;NDUFA1
Fr._I_nTreg	KEGG	Amino sugar and nucleotide sugar metabolism	-0.413807	-1.76444	0.0494228	10/15	28.88%	HEXB;CMAS;GMPPA;CYB5R3;UGP2;GNPDA1;NANS;HK1;GALE;UGDH
Int_Mono	KEGG	Proteasome	-0.704104	-4.18626	0	24/25	22.62%	PSMC2;PSMD2;PSME3;PSMD14;PSMC1;PSMD11;PSMC3;PSMA4;PSMB6;PSMD6;ADRM1;PSMD3;PSMB3;PSME2;PSMC4;PSMD4;PSMB5;PSMB8;PSMD1;PSMB9;PSMA6;PSMB2;PSME1;PSMB10
Int_Mono	KEGG	Ribosome	0.595055	3.64309	0	71/96	23.80%	RPS20;RPL37A;RPL41;RPLP1;RPL14;RPS12;RPS11;RPL12;RPL23;UBA52;RPS24;RPS15A;RPL30;RPL32;RPL26;RPLP2;RPL37;RPL39;RPL13A;RPL11;RPS7;RPS13;RPL35A;RPS17;RPL23A;RPL9;RPS8;RPL38;RPS23;RPL24;RPS27;RPL28;RPL18;RPS18;RPSA;RPL29;RPL27A;RPS27A;RPS28;RPL10;RPL22L1;RPL5;RPS21;RPS4X;RPL31;RPL21;RPL7A;RPLP0;RPL36;RPL36A;RPS3;RPL27;RPS29;RPS6;FAU;RPS3A;RPS5;RPS19;MRPS21;RPS14;RPL22;RPL35;RPL10A;RPL34;RPS9;RPS26;RP…
Int_Mono	KEGG	Lysosome	-0.389942	-3.35922	0	36/61	21.84%	ATP6AP1;LAPTM5;CD68;FUCA2;CTSB;LAMP2;HEXB;NAGA;TPP1;MAN2B1;PPT1;PSAP;DNASE2;CD164;CTSA;CTSS;ATP6V0D1;NEU1;GBA;GNPTG;PLA2G15;LAPTM4A;AP3S1;GLB1;AP1S2;ACP2;M6PR;GM2A;AP1B1;CD63;CLN3;LGMN;HYAL2;NAGLU;HEXA;CTSO
Int_Mono	KEGG	Coronavirus disease	0.5135	3.27345	0	77/122	23.28%	RPS20;RPL37A;RPL41;RPLP1;RPL14;RPS12;MAVS;RPS11;RPL12;RPL23;UBA52;RPS24;RPS15A;RPL30;RPL32;RPL26;RPLP2;RPL37;RPL39;RPL13A;RPL11;RPS7;RPS13;RPL35A;RPS17;RPL23A;RPL9;RPS8;RPL38;RPS23;RPL24;RPS27;RPL28;RPL18;RPS18;RPSA;RPL29;RPL27A;RPS27A;RPS28;RPL10;RPL22L1;TAB2;RPL5;RPS21;RPS4X;RPL31;RPL21;RPL7A;RPLP0;RPL36;RPL36A;RPS3;RPL27;RPS29;RPS6;FAU;PIK3CB;MASP2;RPS3A;RPS5;RPS19;RPS14;RPL22;RPL35;RPL10A;RPL…
Int_Mono	KEGG	Antigen processing and presentation	-0.550339	-3.18166	0	17/23	24.01%	TAPBP;HSPA5;HLA-E;CD74;PSME3;CTSB;B2M;HSPA8;CTSS;TAP1;PSME2;HLA-DRB1;LGMN;PSME1;PDIA3;RFX5;HSPA6
Int_Mono	KEGG	Phagosome	-0.386348	-3.07327	0	34/47	30.97%	RAB7A;ATP6AP1;HLA-E;ATP6V1E1;LAMP2;CTSS;ATP6V0D1;CD14;TUBA1B;DYNC1I2;ITGB2;TAP1;RAB5B;RILP;NCF4;CD36;NCF1;ATP6V1G1;M6PR;HLA-DRB1;FCGR1A;ACTB;TLR2;FCGR2A;FCGR2B;CYBA;RAB5A;ATP6V0C;ATP6V1F;EEA1;TUBA1C;TUBA8;THBS3;ITGAM
Int_Mono	KEGG	Epstein-Barr virus infection	-0.305697	-2.82403	0.000543192	40/80	18.19%	PSMC2;TAPBP;HLA-E;SNW1;PSMD2;PSMD14;PSMC1;OAS1;PSMD11;MYD88;B2M;CDK2;PSMC3;FADD;IKBKE;IRF7;TAP1;STAT1;RELA;CDKN1A;BLNK;PSMD6;ADRM1;CIR1;IKBKG;OAS2;PSMD3;HLA-DRB1;TRADD;PSMC4;PSMD4;MAP2K4;RBPJ;DDX58;TBK1;PSMD1;ISG15;TLR2;CASP3;AKT1
Int_Mono	KEGG	Hepatitis C	-0.323744	-2.82347	0.00045266	33/63	18.19%	TNFRSF1A;PPP2R1A;PSME3;ARAF;YWHAE;OAS1;YWHAH;CDK2;FADD;IKBKE;MX2;PPP2CA;YWHAQ;EIF2AK1;LDLR;CLDN23;IRF7;STAT1;MAP2K1;RELA;CDKN1A;IFIT1;MX1;IKBKG;OAS2;RSAD2;TICAM1;TRADD;MAPK3;DDX58;TBK1;CASP3;AKT1
Int_Mono	KEGG	Influenza A	-0.296701	-2.6834	0.000775988	37/63	22.53%	TNFRSF1A;OAS1;MYD88;CALCOCO2;FADD;IKBKE;MX2;IRF7;KPNA2;STAT1;RAB11A;MAP2K1;RELA;CASP1;MX1;PML;TNFSF10;IKBKG;OAS2;RSAD2;IFIH1;CCL2;IFNGR1;HLA-DRB1;TICAM1;TRADD;MAPK3;DDX58;TBK1;ACTB;CASP3;AKT1;IFNGR2;CCND3;EIF2S1;FDPS;DNAJB1
Int_Mono	KEGG	Valine, leucine and isoleucine degradation	-0.552829	-2.66207	0.000678989	16/16	44.89%	BCKDHA;HADHA;ACADS;IL4I1;PCCB;ACAT2;ACADM;HSD17B10;HADH;ALDH9A1;DBT;PCCA;BCAT1;ABAT;ACAA1;ACAD8
Int_Mono	KEGG	Parkinson disease	-0.255125	-2.57279	0.00120709	40/82	22.20%	PSMC2;HSPA5;PSMD2;PSMD14;PSMC1;SDHD;DAXX;PSMD11;SDHA;PSMC3;PSMA4;UQCRC1;UBC;TUBA1B;PSMB6;UBE2L3;BCL2L1;UBE2L6;XBP1;PSMD6;ADRM1;PSMD3;NDUFS2;PSMB3;PSMC4;PSMD4;PSMB5;UBB;PSMD1;CALM3;CASP3;PSMA6;MCU;PSMB2;GNAI3;EIF2S1;NFE2L2;NDUFA9;SNCA;CAMK2D
Int_Mono	KEGG	Viral protein interaction with cytokine and cytokine receptor	-0.574322	-2.57234	0.00108638	10/13	20.53%	TNFRSF1A;CCR1;TNFSF10;CCL2;CXCL11;IL2RG;CCR2;CXCR1;TNFRSF1B;CXCR2
Int_Mono	KEGG	Pertussis	-0.476346	-2.54756	0.000987621	17/20	33.52%	MYD88;IRF8;SERPING1;CD14;ITGB2;RELA;CASP1;CASP7;TICAM1;MAPK3;CALM3;CASP3;GNAI3;TIRAP;ITGAM;NOD1;MAPK1
Int_Mono	KEGG	Steroid biosynthesis	-0.830194	-2.54042	0.000905319	5/6	7.45%	SQLE;CYP51A1;MSMO1;FDFT1;DHCR24
Int_Mono	KEGG	Cytokine-cytokine receptor interaction	-0.371044	-2.52422	0.000835679	21/35	20.53%	TNFRSF1A;IL1RN;CCR1;IL16;TNFSF10;CSF3R;IL13RA1;CCL2;CXCL11;IFNGR1;IL2RG;IL27;CCR2;IL1R2;IL15RA;IL17RC;IFNGR2;CXCR1;TNFRSF1B;TNFSF13B;CXCR2
Int_Mono	KEGG	Tuberculosis	-0.26975	-2.44017	0.00155198	34/62	23.99%	RAB7A;ATP6AP1;TNFRSF1A;CD74;LAMP2;MYD88;CTSS;ATP6V0D1;FADD;CD14;ITGB2;RAB5B;STAT1;RELA;IFNGR1;HLA-DRB1;TRADD;MAPK3;FCGR1A;CLEC4E;TLR2;CALM3;CASP3;AKT1;IFNGR2;FCGR2A;FCGR2B;CASP10;CAMK2D;RFX5;CEBPB;RAB5A;ATP6V0C;SPHK1
Int_Mono	KEGG	Lysine degradation	0.542494	2.39058	0.000417339	14/27	15.05%	KMT2C;KMT2D;KMT2A;PRDM2;SETD1B;NSD1;SETDB1;ASH1L;EZH1;DOT1L;KMT2B;SETD1A;DLST;SETD2
Int_Mono	KEGG	Protein processing in endoplasmic reticulum	-0.248362	-2.32295	0.00470766	41/82	22.53%	LMAN2;HSPA5;ERLEC1;PDIA4;PDIA6;P4HB;RPN2;OS9;HSPA8;DNAJA1;CAPN2;FBXO6;TRAM1;EDEM2;RNF185;EIF2AK1;BCAP31;CUL1;SEC62;SEC23B;SEC31A;RNF5;UBE2D3;XBP1;HSP90B1;DDOST;RAD23A;SKP1;HERPUD1;UBQLN2;SIL1;PREB;DERL2;PRKCSH;NSFL1C;RPN1;EIF2S1;NFE2L2;PDIA3;SEC24D;DNAJB1
Int_Mono	KEGG	Rheumatoid arthritis	-0.479554	-2.32007	0.00441343	12/16	24.68%	ATP6AP1;ATP6V1E1;ATP6V0D1;ITGB2;VEGFA;ATP6V1G1;CCL2;HLA-DRB1;TLR2;TNFSF13B;ATP6V0C;ATP6V1F
Int_Mono	KEGG	Fatty acid elongation	-0.627744	-2.28491	0.0059112	8/9	25.93%	PPT1;HADHA;ELOVL1;HACD3;ACOT2;ACOT1;HADH;ACOT7
Int_Mono	KEGG	Epithelial cell signaling in Helicobacter pylori infection	-0.398286	-2.20829	0.00860053	17/22	32.42%	ATP6AP1;ATP6V1E1;ATP6V0D1;PAK1;RELA;IKBKG;ATP6V1G1;MAP2K4;CASP3;CXCR1;CXCR2;ATP6V0C;ATP6V1F;MAP3K14;PLCG2;HBEGF;NOD1
Int_Mono	KEGG	Glycolysis / Gluconeogenesis	-0.42118	-2.17953	0.00972027	12/17	25.90%	PKM;ADPGK;GALM;BPGM;ALDH3B1;PFKP;G6PC3;PGK1;DLAT;PDHA1;MINPP1;ALDH9A1
Int_Mono	KEGG	Endocytosis	-0.197066	-2.1653	0.010049	30/108	11.16%	RAB7A;RAB8A;ARPC5;ARF1;HLA-E;AP2M1;SNX1;VTA1;SNX2;VPS26A;VPS4B;SH3GL1;CAPZA2;HSPA8;CHMP2A;LDLR;SNX4;SNX3;SNX6;RAB5B;RAB11A;EHD4;CHMP7;RAB10;ARF6;TSG101;CHMP5;PML;RUFY1;ARPC1B
Int_Mono	KEGG	Staphylococcus aureus infection	-0.450928	-2.14326	0.0108638	11/15	22.76%	FPR3;ITGB2;C3AR1;HLA-DRB1;PTAFR;FCGR1A;FCGR2A;FCGR2B;FPR2;FPR1;C5AR1
Int_Mono	KEGG	Hematopoietic cell lineage	-0.467786	-2.14254	0.0104935	9/14	17.86%	CD14;CD59;CSF3R;CD36;HLA-DRB1;IL1R2;FCGR1A;CD1E;ANPEP
Int_Mono	KEGG	Citrate cycle (TCA cycle)	-0.478706	-2.13546	0.0107457	10/14	23.16%	MDH1;ACO2;SDHD;IDH1;SDHA;IDH3A;IDH2;SUCLA2;DLAT;PDHA1
Int_Mono	KEGG	Legionellosis	-0.355281	-2.12176	0.0112033	13/25	17.91%	ARF1;RAB1A;MYD88;HSPA8;CD14;ITGB2;RELA;CASP1;CASP7;HSF1;TLR2;TLR5;CASP3
Int_Mono	KEGG	Systemic lupus erythematosus	-0.630781	-2.11821	0.0108638	6/7	19.86%	TRIM21;SSB;ACTN1;HLA-DRB1;FCGR1A;FCGR2A
Int_Mono	KEGG	Amino sugar and nucleotide sugar metabolism	-0.430635	-2.11278	0.0107594	16/16	57.07%	CYB5R3;HEXB;GNPDA1;NPL;CMAS;UAP1L1;UGP2;GMPPA;HEXA;NAGK;GNE;CYB5RL;GMDS;RENBP;GFPT1;GPI
Int_Mono	KEGG	Salmonella infection	-0.199915	-2.06886	0.0131774	40/105	18.19%	RAB7A;ARPC5;ARF1;TNFRSF1A;MYD88;CASP4;FADD;CD14;TUBA1B;PTPRC;DYNC1I2;ABI1;RAB5B;PAK1;MAP2K1;RELA;CASP1;RILP;ARF6;CASP7;HSP90B1;ARPC1B;TNFSF10;IKBKG;M6PR;DYNLT3;SKP1;ANXA2;TRADD;CYFIP1;MAPK3;MAP2K4;ARL8A;ELMO1;ACTB;TLR2;PFN1;TLR5;CASP3;AKT1
Int_Mono	KEGG	Inflammatory bowel disease	-0.502241	-2.06516	0.0128038	10/12	26.94%	STAT1;RELA;IFNGR1;IL2RG;HLA-DRB1;TLR2;TLR5;IFNGR2;STAT4;SMAD3
Int_Mono	KEGG	MicroRNAs in cancer	0.364562	2.02635	0.037091	26/57	24.61%	ATM;CREBBP;RPTOR;MTOR;MDM4;APC;ABCC1;CDK6;DICER1;ABL1;NOTCH2;SOS1;EP300;CDKN1B;VIM;SOS2;PIK3CB;BCL2L11;NOTCH1;GLS;FOXP1;ROCK1;MCL1;PIK3R1;HDAC4;BCL2L2
Int_Mono	KEGG	Glycosaminoglycan degradation	-0.62796	-1.99747	0.0198546	6/7	22.32%	HEXB;GLB1;HYAL2;NAGLU;HEXA;HPSE
Int_Mono	KEGG	Intestinal immune network for IgA production	-0.739055	-1.98404	0.0209129	5/5	26.18%	ITGB7;HLA-DRB1;IL15RA;TNFSF13B;MAP3K14
Int_Mono	KEGG	Fatty acid degradation	-0.512328	-1.97848	0.0207639	8/10	25.90%	ACSL3;HADHA;ACADS;ACAT2;ACADM;ACSL1;HADH;ALDH9A1
Int_Mono	KEGG	NOD-like receptor signaling pathway	-0.21739	-1.97409	0.0210487	25/64	15.26%	CTSB;YWHAE;OAS1;MYD88;IFI16;CASP4;PRKCD;FADD;BRCC3;IKBKE;IRF7;STAT1;RELA;CASP1;BCL2L1;IKBKG;OAS2;GBP2;CCL2;GBP1;TRIP6;GBP3;RBCK1;TICAM1;MAPK3
Int_Mono	KEGG	Cytosolic DNA-sensing pathway	-0.335465	-1.9521	0.023456	11/21	17.18%	IKBKE;POLR2E;IRF7;RELA;CASP1;TREX1;IKBKG;POLR3GL;DDX58;TBK1;ZBP1
Int_Mono	KEGG	Pathogenic Escherichia coli infection	-0.201315	-1.95095	0.0230856	28/76	17.91%	TMBIM6;ARPC5;ARF1;TNFRSF1A;RAB1A;MYD88;CASP4;LPAR5;FADD;TUBA1B;CLDN23;ABI1;HCLS1;PAK1;RELA;CASP1;ARF6;CASP7;ARPC1B;TNFSF10;IKBKG;TRADD;CYFIP1;MAPK3;ABCF2;ACTB;TLR5;CASP3
Int_Mono	KEGG	Oxidative phosphorylation	-0.270914	-1.94285	0.0235124	26/34	44.00%	ATP6AP1;ATP6V1E1;SDHD;SDHA;COX10;UQCRC1;ATP6V0D1;ATP6V1G1;NDUFS2;NDUFA9;ATP6V0C;ATP6V1F;COX4I1;COX15;NDUFS4;UQCRQ;UQCRC2;NDUFV3;NDUFA1;NDUFAB1;NDUFS5;COX6C;NDUFA10;COX8A;UQCRH;ATP6V0E2
Int_Mono	KEGG	Leishmaniasis	-0.317529	-1.89101	0.0316107	14/24	22.51%	MYD88;ITGB2;STAT1;RELA;NCF4;NCF1;IFNGR1;HLA-DRB1;MAPK3;FCGR1A;TLR2;IFNGR2;FCGR2A;CYBA
Int_Mono	KEGG	RIG-I-like receptor signaling pathway	-0.340279	-1.88959	0.0309766	12/21	17.34%	FADD;IKBKE;IRF7;RELA;DHX58;IKBKG;IFIH1;TRADD;PIN1;DDX58;TBK1;ISG15
Int_Mono	KEGG	Amyotrophic lateral sclerosis	-0.15829	-1.88539	0.0312335	49/132	20.29%	RAB8A;PSMC2;HSPA5;TNFRSF1A;PSMD2;RAB1A;PSMD14;PSMC1;SIGMAR1;SDHD;DAXX;PSMD11;ANXA7;SDHA;PSMC3;PSMA4;UQCRC1;TUBA1B;PSMB6;FIG4;CASP1;BCL2L1;XBP1;PSMD6;ADRM1;BECN1;NUP93;PSMD3;NDUFS2;PSMB3;NUP62;PSMC4;PSMD4;PSMB5;SQSTM1;UBQLN2;WIPI2;TBK1;PSMD1;ACTB;PFN1;CASP3;PSMA6;MCU;PSMB2;TNFRSF1B;OPTN;GRIN2D;GLE1
Int_Mono	KEGG	Other glycan degradation	-0.454812	-1.87894	0.0310594	6/12	9.17%	FUCA2;HEXB;MAN2B1;NEU1;GBA;GLB1
Int_Mono	KEGG	Purine metabolism	-0.278551	-1.87319	0.0308261	32/33	67.38%	PKM;PRPS2;NT5C2;GART;GMPR;NUDT9;DCK;NME7;AK4;PDE6D;NT5C3A;ENTPD6;AK2;RRM1;AMPD2;FHIT;PAICS;AK9;ADCY4;PDE8B;PDE3B;NT5C;NUDT16;ADCY7;PDE7B;ADCY9;PDE8A;PDE1B;PDE5A;NME3;PDE6A;IMPDH2
Int_Mono	KEGG	Prion disease	-0.18436	-1.85963	0.0325252	36/92	21.44%	PSMC2;HSPA5;PSMD2;PSMD14;PSMC1;SDHD;PSMD11;HSPA8;SDHA;PRKCD;PSMC3;PSMA4;UQCRC1;TUBA1B;PSMB6;CREB3;STIP1;PSMD6;ADRM1;NCF4;NCF1;PSMD3;NDUFS2;PSMB3;PSMC4;PSMD4;MAPK3;PSMB5;PSMD1;CASP3;PSMA6;MCU;PSMB2;GRIN2D;EIF2S1;NDUFA9
Int_Mono	KEGG	Toll-like receptor signaling pathway	-0.24855	-1.81814	0.0387994	18/38	18.19%	MYD88;FADD;CD14;IKBKE;IRF7;STAT1;MAP2K1;RELA;IKBKG;CXCL11;TICAM1;MAPK3;MAP2K4;TOLLIP;TBK1;TLR2;TLR5;AKT1
Int_Mono	KEGG	Collecting duct acid secretion	-0.604175	-1.81084	0.039413	5/6	24.68%	ATP6V1E1;ATP6V0D1;ATP6V1G1;ATP6V0C;ATP6V1F
Int_Mono	KEGG	Pathways of neurodegeneration	-0.136645	-1.80453	0.0395666	54/157	20.03%	RAB8A;PSMC2;HSPA5;TNFRSF1A;PSMD2;RAB1A;ARAF;PSMD14;PSMC1;SIGMAR1;SDHD;DAXX;PSMD11;SDHA;PSMC3;PSMA4;UQCRC1;UBC;CAPN2;FADD;TUBA1B;PSMB6;FIG4;MAP2K1;RELA;UBE2L3;BCL2L1;UBE2L6;XBP1;PSMD6;ADRM1;BECN1;CASP7;PSMD3;NDUFS2;PSMB3;FRAT2;PSMC4;PSMD4;MAPK3;PSMB5;UBB;SQSTM1;WIPI2;TBK1;PSMD1;CALM3;CASP3;PSMA6;MCU;PSMB2;TNFRSF1B;OPTN;GRIN2D
Int_Mono	KEGG	Chagas disease	-0.253655	-1.79148	0.0414033	16/34	19.94%	TNFRSF1A;PPP2R1A;MYD88;FADD;PPP2CA;RELA;IKBKG;CCL2;IFNGR1;TICAM1;MAPK3;MAP2K4;TLR2;AKT1;IFNGR2;GNAI3
Int_Mono	KEGG	beta-Alanine metabolism	-0.550412	-1.78743	0.041625	4/7	10.43%	CNDP2;HADHA;ACADS;ALDH3B1
Int_Mono	KEGG	Synaptic vesicle cycle	-0.362525	-1.77967	0.0424152	10/16	26.21%	AP2M1;ATP6V1E1;NAPA;ATP6V0D1;ATP6V1G1;NSF;SLC6A12;ATP6V0C;ATP6V1F;AP2B1
Int_Mono	KEGG	Toxoplasmosis	-0.260759	-1.76738	0.0445304	16/32	19.94%	TNFRSF1A;MYD88;HSPA8;LDLR;STAT1;RELA;BCL2L1;IKBKG;IFNGR1;HLA-DRB1;MAPK3;TLR2;CASP3;AKT1;IFNGR2;GNAI3
Int_Mono	KEGG	Shigellosis	-0.170223	-1.76144	0.0450627	38/103	18.19%	ARPC5;ARF1;TNFRSF1A;CBX3;MYD88;ILK;CALCOCO2;CASP4;PRKCD;UBC;CAPN2;CD14;CUL1;HCLS1;UBE2N;RELA;CASP1;BCL2L1;UBE2V2;UBE2D3;ARF6;BECN1;ARPC1B;IKBKG;ACTN1;RBCK1;SKP1;TRADD;MAPK3;UBB;SQSTM1;WIPI2;TBK1;ELMO1;ACTB;PFN1;TLR5;AKT1
LDG	KEGG	Ribosome	0.544012	4.06789	0	69/86	32.21%	RPS27;RPL14;RPL37A;RPL23;RPS15A;RPL39;RPL13A;RPL12;RPLP1;RPS21;RPL30;RPL27;RPL37;RPS29;RPL21;RPL27A;RPL11;RPS11;RPL32;RPL7A;RPLP2;RPL26;RPS12;RPS28;RPL31;RPS13;RPS8;RPS6;RPL29;RPS24;MRPL13;RPS23;RPL35A;RPL23A;RPSA;RPL34;RPLP0;RPL15;RPS18;RPL5;RPS3A;MRPS21;RPS4X;RPS17;RPL9;RPS27A;RPS3;RPL18A;RPS14;RPS7;RPL3;RSL24D1;RPL8;RPL24;RPL18;RPL10A;MRPL35;RPS19;RPL10;RPS20;MRPS15;RPL13;UBA52;RPL35;RPS16;MRP…
LDG	KEGG	Coronavirus disease	0.529139	3.94811	0	66/87	30.11%	RPS27;RPL14;RPL37A;RPL23;RPS15A;RPL39;RPL13A;RPL12;RPLP1;RPS21;RPL30;RPL27;RPL37;RPS29;RPL21;TAB2;RPL27A;RPL11;RPS11;RPL32;RPL7A;RPLP2;RPL26;RPS12;RPS28;RPL31;RPS13;RPS8;PIK3R1;RPS6;RPL29;RPS24;RPS23;RPL35A;RPL23A;RPSA;RPL34;RPLP0;RPL15;RPS18;RPL5;RPS3A;RPS4X;RPS17;RPL9;RPS27A;RPS3;MAPK13;RPL18A;MAVS;RPS14;RPS7;RPL3;RSL24D1;RPL8;RPL24;RPL18;RPL10A;RPS19;RPL10;RPS20;RPL13;UBA52;RPL35;PLCG1;RPS16
LDG	KEGG	Lysine degradation	0.498685	2.26455	0.0139711	12/20	20.63%	NSD1;ASH1L;SETD1B;KMT2C;SETDB1;KMT2B;ACAT1;KMT2A;KMT2D;PRDM2;DOT1L;EZH1
mDC	KEGG	Proteasome	-0.74548	-5.28576	0	32/37	16.46%	PSME3;PSMC2;PSMD14;PSMD2;PSMD11;PSMC1;PSMA4;PSMC3;PSMD7;PSMA6;PSMD4;PSMC4;PSME2;PSME1;PSMD1;PSMB6;POMP;PSMA7;PSMD9;PSMD13;ADRM1;PSMB5;PSMD6;PSMB3;PSMA2;PSMB8;PSMB9;PSMB2;PSMD8;PSMD12;PSMD3;PSMC5
mDC	KEGG	Parkinson disease	-0.472689	-4.69529	0	64/99	20.40%	PSMC2;TUBA1B;HSPA5;PSMD14;NDUFA9;PSMD2;PSMD11;PSMC1;PSMA4;PSMC3;UBC;SDHA;UQCRC1;PSMD7;PSMA6;PSMD4;PSMC4;PSMD1;DAXX;UBB;CASP3;PSMB6;PSMA7;TRAP1;UBE2L6;VDAC3;PSMD9;UBE2L3;PSMD13;ADRM1;PSMB5;SDHD;EIF2S1;PSMD6;PSMB3;CALM1;NDUFB9;CALM2;TXN;PSMA2;PARK7;CALM3;NDUFV2;PSMB2;NDUFS2;PSMD8;CYC1;VDAC2;TUBA4A;XBP1;NFE2L2;PSMD12;PSMD3;VDAC1;PSMC5;UQCRFS1;TUBA1A;MCU;SDHB;GNAI2;GNAI3;NDUFA12;PSMA1;TXN2
mDC	KEGG	Prion disease	-0.396311	-3.91578	0	51/96	17.94%	PSMC2;TUBA1B;HSPA5;PSMD14;NDUFA9;PSMD2;PSMD11;PSMC1;PSMA4;PSMC3;SDHA;UQCRC1;PSMD7;PSMA6;PSMD4;STIP1;PSMC4;PSMD1;CASP3;PSMB6;PSMA7;HSPA8;VDAC3;PSMD9;PSMD13;ADRM1;PSMB5;SDHD;EIF2S1;PSMD6;PSMB3;NDUFB9;PSMA2;NDUFV2;PSMB2;NDUFS2;PSMD8;CYC1;VDAC2;TUBA4A;PSMD12;PSMD3;C1QB;VDAC1;PSMC5;UQCRFS1;CREB3;TUBA1A;MCU;C1QC;SDHB
mDC	KEGG	Protein processing in endoplasmic reticulum	-0.380998	-3.77334	0	47/90	18.02%	RPN2;HSPA5;P4HB;PDIA6;PDIA4;HSP90B1;EIF2AK1;SEC23B;BCAP31;VCP;SEC13;ERLEC1;CAPN2;LMAN2;DNAJA1;TRAM1;SEC31A;PREB;SKP1;HSPA8;UBE2D3;SIL1;NSFL1C;PDIA3;NGLY1;DDOST;EIF2S1;SEC24D;CUL1;EDEM2;RPN1;DNAJB1;DERL2;FBXO6;OS9;BAG1;STT3A;XBP1;SEC62;DNAJB11;NFE2L2;HSPBP1;HSPH1;HERPUD1;HSP90AB1;RNF5;RAD23A
mDC	KEGG	Glycolysis / Gluconeogenesis	-0.621923	-3.64415	0	18/25	13.33%	PKM;PGK1;PDHA1;ENO1;DLD;TPI1;LDHA;PDHB;ADPGK;PFKP;DLAT;ALDOA;AKR1A1;GALM;PFKL;MINPP1;HK1;G6PC3
mDC	KEGG	Citrate cycle (TCA cycle)	-0.70574	-3.58369	0	15/17	19.16%	IDH3A;ACO2;PDHA1;MDH1;SDHA;IDH2;DLD;PDHB;DLAT;SDHD;IDH1;SUCLA2;SDHB;SUCLG2;IDH3G
mDC	KEGG	Amyotrophic lateral sclerosis	-0.307354	-3.4314	0	63/142	17.94%	PSMC2;RAB8A;TUBA1B;HSPA5;PSMD14;NDUFA9;PSMD2;PSMD11;PSMC1;NUP93;RAB1A;PSMA4;PSMC3;SDHA;UQCRC1;PSMD7;ANXA7;VCP;PSMA6;PSMD4;ACTB;SEC13;PSMC4;PSMD1;DAXX;CASP3;PSMB6;PSMA7;PSMD9;PFN1;PSMD13;ADRM1;PSMB5;SDHD;EIF2S1;SIGMAR1;PSMD6;PSMB3;FIG4;NDUFB9;NUP88;PSMA2;TOMM40;NDUFV2;PSMB2;NDUFS2;BECN1;PSMD8;CYC1;TUBA4A;XBP1;NXT2;NUP37;PSMD12;PSMD3;VDAC1;RAB5A;WIPI2;PSMC5;UQCRFS1;TUBA1A;MCU;SDHB
mDC	KEGG	Coronavirus disease	0.49463	3.30144	0	79/121	26.73%	MAVS;RPS28;RPLP1;RPL13A;RPL23;RPS20;RPL28;RPS18;MAPK8;RPL10;RPS12;RPL18;RPL12;RPS27;RPL30;RPL37A;RPL11;UBA52;RPLP2;RPL37;RPL41;RPLP0;RPS15A;RPL29;MASP2;RPS11;RPS3;RPS5;RPL32;RPL5;RPL26;RPL14;RPS3A;RPL36;RPL23A;RPL22L1;RPS13;RPL31;TYK2;RPL35A;RPL7A;RPL39;RPS21;RPS17;IL6ST;RPSA;RPL10A;RPS24;RPS23;RPS27A;RPS9;RPL27A;RPS8;PIK3R1;RPL24;RPL18A;RPL21;RPS19;RPS7;RPS14;RPL27;RPL35;RPL15;RPS6;RPL34;TRAF3;R…
mDC	KEGG	Ribosome	0.498194	3.2463	0	69/103	26.73%	RPS28;RPLP1;RPL13A;RPL23;RPS20;RPL28;RPS18;RPL10;RPS12;RPL18;RPL12;RPS27;RPL30;RPL37A;RPL11;UBA52;RPLP2;RPL37;RPL41;RPLP0;RPS15A;RPL29;RPS11;RPS3;RPS5;MRPS16;RPL32;RPL5;RPL26;RPL14;RPS3A;RPL36;RPL23A;RPL22L1;RPS13;RPL31;RPL35A;RPL7A;RPL39;RPS21;RPS17;RPSA;RPL10A;RPS24;RPS23;RPS27A;RPS9;RPL27A;RPS8;RPL24;RPL18A;RPL21;RPS19;RPS7;RPS14;RPL27;RPL35;RPL15;RPS6;RPL34;RPS29;RPL8;RPL13;RPS4X;RPS16;RPL38;…
mDC	KEGG	Oxidative phosphorylation	-0.460368	-3.0543	0	28/33	38.88%	NDUFA9;ATP6V1E1;ATP6AP1;SDHA;UQCRC1;COX10;SDHD;ATP6V1G1;NDUFB9;ATP6V0D1;NDUFV2;NDUFS2;CYC1;UQCRFS1;SDHB;PPA1;NDUFA12;ATP6V1B2;ATP6V1D;COX6A1;NDUFA8;ATP6V1F;UQCRH;NDUFA2;NDUFC2;NDUFB4;COX15;NDUFA11
mDC	KEGG	Alzheimer disease	-0.276537	-3.043	0	59/141	17.94%	PSMC2;TUBA1B;PSMD14;NDUFA9;PSMD2;PSMD11;PSMC1;PSMA4;PSMC3;SDHA;UQCRC1;PSMD7;PSMA6;PSMD4;CAPN2;PSMC4;PSMD1;CASP3;PSMB6;ARAF;PSMA7;CASP7;VDAC3;PSMD9;PSMD13;ADRM1;PSMB5;SDHD;EIF2S1;PSMD6;PSMB3;CALM1;NDUFB9;CALM2;PSMA2;FADD;CALM3;NDUFV2;PSMB2;NDUFS2;MAP2K1;BECN1;PSMD8;CYC1;VDAC2;TUBA4A;XBP1;NCSTN;PSMD12;PSMD3;VDAC1;WIPI2;PSMC5;UQCRFS1;RTN3;TUBA1A;NAE1;MCU;SDHB
mDC	KEGG	Spliceosome	-0.337177	-3.00068	0	27/67	12.56%	CTNNBL1;HNRNPM;PUF60;EIF4A3;SNW1;SF3B2;SF3A3;SNRPB2;SYF2;PRPF6;PRPF31;HNRNPC;U2SURP;SLU7;SNRNP40;HSPA8;PPIE;EFTUD2;USP39;WBP11;SF3B4;SNRPD1;SNRNP27;CDC5L;CWC15;SNRPC;BCAS2
mDC	KEGG	Ribosome biogenesis in eukaryotes	-0.401565	-2.98562	0	33/42	36.26%	DKC1;POP4;UTP18;GNL2;GNL3;NOP58;GTPBP4;NHP2;RAN;EIF6;UTP14A;NXT2;TBL3;RIOK2;MPHOSPH10;RPP38;NOP56;WDR43;SBDS;IMP4;NXT1;EMG1;AK6;RPP40;RPP25;UTP6;TCOF1;GAR1;FBL;RBM28;DROSHA;IMP3;REXO1
mDC	KEGG	Pathways of neurodegeneration	-0.251159	-2.94627	0	61/181	13.41%	PSMC2;RAB8A;TUBA1B;HSPA5;PSMD14;NDUFA9;PSMD2;PSMD11;PSMC1;RAB1A;PSMA4;PSMC3;UBC;SDHA;UQCRC1;PSMD7;VCP;PSMA6;PSMD4;CAPN2;PSMC4;PSMD1;DAXX;UBB;CASP3;PSMB6;ARAF;PSMA7;TRAP1;UBE2L6;CASP7;VDAC3;PSMD9;UBE2L3;PSMD13;ADRM1;PSMB5;SDHD;EIF2S1;SIGMAR1;PSMD6;PSMB3;CALM1;FIG4;NDUFB9;CALM2;PSMA2;PARK7;FADD;TOMM40;CALM3;NDUFV2;PSMB2;NDUFS2;MAP2K1;BECN1;PSMD8;CYC1;VDAC2;TUBA4A;XBP1
mDC	KEGG	Epstein-Barr virus infection	-0.305364	-2.94093	0	46/89	22.50%	PSMC2;PSMD14;PSMD2;PSMD11;PSMC1;SNW1;PSMC3;PSMD7;PSMD4;PSMC4;PSMD1;B2M;CASP3;HLA-E;CIR1;MYD88;PSMD13;PDIA3;ADRM1;OAS1;PSMD6;TAP1;CDK2;FADD;CCND3;STAT1;CDKN1A;IKBKG;PSMD8;OAS2;E2F1;TAPBP;PSMD12;PSMD3;CD40;PSMC5;DDX58;MAP3K7;ISG15;IRF7;TBK1;GADD45B;MAP2K4;FAS;IRF9;SAP30
mDC	KEGG	Pyruvate metabolism	-0.62665	-2.83853	0.000165272	11/15	9.49%	PKM;PDHA1;MDH1;DLD;LDHA;GLO1;PDHB;DLAT;ACAT2;ACAT1;AKR1A1
mDC	KEGG	DNA replication	-0.540767	-2.81373	0.000308508	17/20	30.01%	MCM3;POLD2;MCM5;MCM6;RPA2;MCM2;RFC2;RPA1;FEN1;PCNA;MCM4;MCM7;POLE4;LIG1;POLE3;RFC1;RPA4
mDC	KEGG	Spinocerebellar ataxia	-0.317431	-2.78947	0.000289227	35/72	16.46%	PSMC2;PSMD14;PSMD2;PSMD11;PSMC1;PSMA4;PSMC3;PSMD7;PSMA6;PSMD4;PSMC4;PSMD1;PSMB6;PSMA7;KAT5;VDAC3;PSMD9;PSMD13;ADRM1;PSMB5;PSMD6;PSMB3;PSMA2;PSMB2;BECN1;PSMD8;AFG3L2;VDAC2;XBP1;NOP56;PSMD12;PSMD3;VDAC1;WIPI2;PSMC5
mDC	KEGG	Antigen processing and presentation	-0.486739	-2.76727	0.000272213	11/22	8.86%	PSME3;HSPA5;PSME2;PSME1;B2M;CTSB;HSPA8;HLA-E;CD74;PDIA3;TAP1
mDC	KEGG	Huntington disease	-0.27126	-2.76212	0.00025709	49/113	17.94%	PSMC2;TUBA1B;PSMD14;NDUFA9;PSMD2;PSMD11;PSMC1;PSMA4;PSMC3;AP2M1;SDHA;UQCRC1;PSMD7;PSMA6;PSMD4;PSMC4;PSMD1;CASP3;PSMB6;PSMA7;VDAC3;PSMD9;PSMD13;ADRM1;PSMB5;SDHD;PSMD6;PSMB3;NDUFB9;PSMA2;POLR2C;NDUFV2;PSMB2;NDUFS2;BECN1;PSMD8;CYC1;VDAC2;TUBA4A;TGM2;PSMD12;PSMD3;VDAC1;WIPI2;PSMC5;UQCRFS1;CREB3;TUBA1A;SDHB
mDC	KEGG	Valine, leucine and isoleucine degradation	-0.610721	-2.73885	0.000365339	10/14	15.41%	PCCB;DLD;BCKDHA;ACAT2;ACAT1;ECHS1;HADHA;ACADM;HMGCL;ACADS
mDC	KEGG	Steroid biosynthesis	-0.739816	-2.62922	0.000578453	8/9	18.92%	SQLE;FDFT1;CYP51A1;DHCR24;MSMO1;DHCR7;NSDHL;EBP
mDC	KEGG	Fatty acid elongation	-0.589689	-2.61799	0.000550908	10/13	20.85%	ELOVL1;ECHS1;HADHA;ACOT1;PPT1;ACOT2;ELOVL3;HACD3;ACOT7;MECR
mDC	KEGG	RNA transport	-0.283699	-2.60004	0.00063104	31/76	15.62%	RNPS1;EIF4A3;NUP93;PRMT5;POP4;EIF3I;EIF2S2;EIF4E;SUMO1;SRRM1;SEC13;ELAC2;SUMO3;EIF2B1;SNUPN;EIF3J;EIF4G2;EIF2S1;SAP18;NUP88;PAIP1;RAN;EIF3B;NXT2;DDX19B;EIF4EBP1;RPP38;NUP37;EIF2B5;EIF5B;EIF2B3
mDC	KEGG	Glyoxylate and dicarboxylate metabolism	-0.643151	-2.51555	0.000905405	6/10	8.35%	PCCB;ACO2;MDH1;DLD;ACAT2;ACAT1
mDC	KEGG	Propanoate metabolism	-0.452471	-2.33675	0.00250663	12/18	17.95%	PCCB;DLD;LDHA;BCKDHA;ACOX3;ACAT2;ACAT1;ECHS1;HADHA;ACADS;SUCLA2;SUCLG2
mDC	KEGG	Protein export	-0.512271	-2.33111	0.00240637	8/14	13.72%	SPCS2;HSPA5;SRP68;SRP54;SRP14;SEC11C;SRP19;SEC62
mDC	KEGG	Tryptophan metabolism	-0.598791	-2.30733	0.00266978	9/10	27.00%	KYNU;DLD;ACAT2;ACAT1;ECHS1;HADHA;KMO;CAT;HADH
mDC	KEGG	Galactose metabolism	-0.525457	-2.29196	0.0026566	10/13	20.45%	UGP2;PFKP;GALM;GLB1;PFKL;HK1;G6PC3;GALE;B4GALT2;GALK1
mDC	KEGG	Arginine and proline metabolism	-0.61879	-2.28552	0.00264436	8/10	21.07%	CNDP2;LAP3;GOT2;SRM;ALDH18A1;PYCR1;GOT1;PYCR2
mDC	KEGG	Collecting duct acid secretion	-0.742916	-2.27244	0.00271275	6/6	25.80%	ATP6V1E1;ATP6V1G1;ATP6V0D1;ATP6V1B2;ATP6V1D;ATP6V1F
mDC	KEGG	Amino sugar and nucleotide sugar metabolism	-0.443415	-2.26727	0.00262232	13/18	29.61%	UGP2;CMAS;NANS;GMPPA;HK1;GNPDA1;NPL;CYB5R3;GALE;GALK1;MPI;UGDH;GNPNAT1
mDC	KEGG	Systemic lupus erythematosus	-0.55051	-2.26271	0.00268701	12/12	45.07%	SSB;SNRPD1;TRIM21;C1QB;CD40;C1QC;SNRPB;FCGR1A;CD86;HLA-DOA;C5;SNRPD3
mDC	KEGG	Terpenoid backbone biosynthesis	-0.625569	-2.25668	0.00281996	8/9	26.88%	FDPS;ZMPSTE24;ACAT2;ACAT1;RCE1;MVD;IDI1;NUS1
mDC	KEGG	Hepatitis C	-0.248427	-2.22723	0.00385635	34/65	24.78%	PSME3;YWHAQ;EIF2AK1;PPP2R1A;YWHAE;YWHAH;CASP3;ARAF;PPP2CA;OAS1;EIF2S1;MX2;CDK2;FADD;STAT1;CDKN1A;IKBKG;MX1;MAP2K1;IFIT1;OAS2;RSAD2;E2F1;DDX58;LDLR;IRF7;TBK1;FAS;IRF9;YWHAZ;CD81;IKBKE;CXCL10;AKT1
mDC	KEGG	Lysosome	-0.267832	-2.20915	0.00415125	28/53	23.71%	ATP6AP1;CTSB;FUCA2;LAPTM5;AP1M1;NAGA;CTSA;CD164;NEU1;ATP6V0D1;GLB1;CTSO;M6PR;PPT1;ACP2;TPP1;LAMP3;CD68;CTSC;AP3S1;LITAF;PSAP;CD63;GBA;LAMP2;AP1S2;LAPTM4A;LGMN
mDC	KEGG	Phagosome	-0.314602	-2.20365	0.00416486	23/39	25.80%	TUBA1B;ATP6V1E1;DYNC1I2;ATP6AP1;RAB7A;ACTB;HLA-E;TAP1;ATP6V1G1;ATP6V0D1;M6PR;STX18;TUBA4A;RAB5A;TUBA1A;RILP;LAMP2;FCGR1A;ATP6V1B2;TUBB6;ATP6V1D;TUBB2A;ATP6V1F
mDC	KEGG	Fructose and mannose metabolism	-0.580672	-2.18383	0.00462763	6/10	12.53%	TPI1;PFKP;GMPPA;ALDOA;PFKL;HK1
mDC	KEGG	Fatty acid degradation	-0.477149	-2.17738	0.00456509	9/15	16.60%	ACOX3;ACSL3;ACAT2;ACAT1;ECHS1;HADHA;ACADM;ACADS;ACSL1
mDC	KEGG	Lysine degradation	0.475636	2.16835	0.0111897	15/29	17.86%	KMT2C;KMT2A;KMT2D;PRDM2;NSD1;EZH1;ASH1L;SETDB1;DOT1L;SETD1A;SETD1B;COLGALT1;KMT2B;SETD7;DLST
mDC	KEGG	Necroptosis	-0.25923	-2.11065	0.00706322	27/53	22.17%	PARP1;AIFM1;CHMP4A;CAPN2;VPS4B;VDAC3;HMGB1;TNFSF10;CHMP2A;CHMP5;FADD;STAT1;IFNGR2;VDAC2;VDAC1;FTL;ZBP1;HSP90AB1;FTH1;IFNGR1;SQSTM1;CHMP7;FAS;RBCK1;CHMP1A;RIPK3;IRF9
mDC	KEGG	Biosynthesis of unsaturated fatty acids	-0.517861	-2.09025	0.00824667	8/11	20.52%	ELOVL1;ACOX3;ACOT1;ACOT2;ELOVL3;HACD3;ACOT7;FADS1
mDC	KEGG	Vibrio cholerae infection	-0.451669	-2.08692	0.00821404	7/16	10.58%	ATP6V1E1;ARF1;PDIA4;ATP6AP1;ACTB;ATP6V1G1;ATP6V0D1
mDC	KEGG	Butanoate metabolism	-0.60102	-2.08113	0.008183	6/8	15.41%	ACAT2;ACAT1;ECHS1;HADHA;HMGCL;ACADS
mDC	KEGG	Influenza A	-0.231482	-2.06078	0.0095858	36/65	26.24%	KPNA2;CALCOCO2;ACTB;CASP3;FDPS;MYD88;OAS1;EIF2S1;MX2;TNFSF10;FADD;DNAJB1;CCND3;STAT1;IKBKG;IFNGR2;MX1;MAP2K1;NXT2;OAS2;RSAD2;VDAC1;IFIH1;PML;DDX58;IRF7;TBK1;NXT1;IFNGR1;FAS;IRF9;IKBKE;CXCL10;AKT1;CASP1;JAK1
mDC	KEGG	Endocytosis	-0.203333	-2.0275	0.0114076	30/111	11.05%	ARPC5;RAB8A;ARF1;SNX2;RAB7A;SNX1;AP2M1;SNX4;VPS26A;TSG101;RAB31;CHMP4A;ARPC2;RAB10;VTA1;SNX6;CAPZB;SH3KBP1;VPS4B;HSPA8;CAPZA2;HLA-E;ARPC1B;IL2RG;SPG21;CHMP2A;CHMP5;EHD4;ARF4;GRK6
mDC	KEGG	Allograft rejection	-0.638115	-2.0249	0.010952	7/7	36.28%	HLA-E;CD40;GZMB;FAS;CD86;PRF1;HLA-DOA
mDC	KEGG	Autoimmune thyroid disease	-0.638115	-2.0249	0.010952	7/7	36.28%	HLA-E;CD40;GZMB;FAS;CD86;PRF1;HLA-DOA
mDC	KEGG	Glutathione metabolism	-0.495894	-2.01238	0.0114685	6/12	11.40%	IDH2;LAP3;SRM;TXNDC12;RRM1;IDH1
mDC	KEGG	Mismatch repair	-0.438035	-2.00471	0.0114214	12/15	31.27%	POLD2;RPA2;RFC2;MSH2;RPA1;PCNA;MLH1;LIG1;EXO1;RFC1;RPA4;MSH6
mDC	KEGG	Central carbon metabolism in cancer	-0.303308	-1.96268	0.0148952	11/28	12.53%	PKM;PDHA1;IDH2;SLC1A5;LDHA;PDHB;PFKP;IDH1;PFKL;MAP2K1;HK1
mDC	KEGG	Base excision repair	-0.405567	-1.94897	0.0159606	11/16	25.27%	PARP1;POLD2;HMGB1;TDG;APEX2;FEN1;PCNA;UNG;POLE4;LIG1;POLE3
mDC	KEGG	Cell cycle	-0.237998	-1.90509	0.0197137	29/54	25.49%	YWHAQ;MCM3;YWHAE;YWHAH;MCM5;MCM6;SKP1;MCM2;BUB3;CUL1;CDK2;TFDP1;CCND3;CDKN1A;ORC3;E2F1;PCNA;BUB1;CDC45;CDC23;MCM4;MCM7;GADD45B;ANAPC5;CDC25B;YWHAZ;RAD21;ANAPC13;E2F4
mDC	KEGG	Pertussis	-0.336291	-1.89699	0.0200077	13/24	19.90%	CASP3;CASP7;SERPING1;MYD88;CALM1;CALM2;CFL1;CALM3;C1QB;C1QC;IRF1;GNAI2;GNAI3
mDC	KEGG	Ferroptosis	-0.430015	-1.88578	0.0209133	8/13	17.73%	SLC3A2;VDAC3;ACSL3;MAP1LC3B;VDAC2;FTL;ACSL1;FTH1
mDC	KEGG	Synaptic vesicle cycle	-0.391838	-1.87454	0.0220467	13/16	39.28%	ATP6V1E1;AP2M1;NAPA;ATP6V1G1;ATP6V0D1;SLC6A12;ATP6V1B2;ATP6V1D;ATP6V1F;SLC18A2;CLTA;DNM3;STX3
mDC	KEGG	N-Glycan biosynthesis	-0.290727	-1.80602	0.0309794	11/27	13.34%	RPN2;DPAGT1;ALG3;DPM2;DDOST;ALG1;RPN1;DOLK;ALG5;ALG8;STT3A
mDC	KEGG	Legionellosis	-0.330181	-1.77439	0.0359693	7/20	7.54%	ARF1;RAB1A;VCP;CASP3;CASP7;HSPA8;MYD88
mDC	KEGG	Peroxisome	-0.298549	-1.76834	0.0364839	18/27	32.25%	IDH2;ACOX3;ACSL3;ECH1;IDH1;MPV17;HMGCL;PEX11B;PEX10;ACSL1;PEX19;MPV17L2;CAT;PRDX5;CRAT;ABCD4;PEX1;PEX5
mDC	KEGG	Salmonella infection	-0.171966	-1.75386	0.0395378	28/107	13.30%	ARPC5;TUBA1B;DYNC1I2;ARF1;HSP90B1;RAB7A;PAK1;PTPRC;ACTB;ARPC2;ANXA2;CASP3;SKP1;CASP7;ARPC1B;PFN1;MYD88;MYL12A;TNFSF10;TXN;FADD;IKBKG;VPS33A;CASP4;MAP2K1;RRAS;M6PR;TUBA4A
mDC	KEGG	Aminoacyl-tRNA biosynthesis	-0.399962	-1.75072	0.0391752	8/13	24.65%	TARS2;FARSB;FARSA;GATB;QRSL1;PARS2;FARS2;NARS2
mDC	KEGG	Pathogenic Escherichia coli infection	-0.185744	-1.71784	0.0457664	19/74	12.02%	TMBIM6;ARPC5;TUBA1B;ARF1;PAK1;RAB1A;ACTB;ARPC2;ABCF2;CASP3;HCLS1;CASP7;ARPC1B;MYD88;SEC24D;TNFSF10;FADD;IKBKG;CASP4
mDC	KEGG	Epithelial cell signaling in Helicobacter pylori infection	-0.318666	-1.71464	0.0456592	12/20	27.19%	ATP6V1E1;ATP6AP1;PAK1;CASP3;ATP6V1G1;ATP6V0D1;IKBKG;MAP2K4;ATP6V1B2;ATP6V1D;ATP6V1F;PTPN11
Mem_CD4	KEGG	Proteasome	-0.715179	-4.48434	0	30/36	18.24%	PSME3;PSMD2;PSMD4;PSMD14;PSMC1;PSMD7;PSMD6;PSMC2;PSMC4;PSMC3;PSMB6;PSMD1;PSMD11;PSMD9;PSMA4;PSMA7;PSMD13;PSMB9;PSME2;PSMA2;PSMB3;PSME1;ADRM1;PSMB2;PSMD12;PSMB8;PSMA6;PSMA1;PSMC5;POMP
Mem_CD4	KEGG	Parkinson disease	-0.447347	-3.96579	0	84/111	31.68%	VDAC3;PSMD2;HSPA5;DAXX;PSMD4;UQCRC1;UBB;PSMD14;PSMC1;PSMD7;PSMD6;CALM1;UBC;CALM2;SDHD;PSMC2;UBE2L3;PSMC4;PSMC3;NDUFA9;PSMB6;PSMD1;NDUFS2;TXN2;PSMD11;NDUFV1;CYC1;PSMD9;PSMA4;NDUFB8;TUBA1B;TUBA1A;PSMA7;PSMD13;GNAI3;PARK7;MCU;SDHA;PSMA2;PSMB3;NDUFA6;KIF5B;CASP3;ADRM1;PSMB2;PSMD12;COX7A2L;PSMA6;NDUFA8;PSMA1;COX6A1;PSMC5;NDUFA12;XBP1;SLC25A4;GNAI2;NFE2L2;NDUFS3;PRKACB;CASP9;NDUFB10;NDUFA5;COX7B;PSMD8;…
Mem_CD4	KEGG	Oxidative phosphorylation	-0.539297	-3.59336	0	30/41	26.32%	ATP6V1B2;ATP6V1E1;UQCRC1;ATP6V0D1;SDHD;NDUFA9;ATP6V0B;NDUFS2;NDUFV1;CYC1;NDUFB8;SDHA;ATP6AP1;COX10;ATP6V1D;ATP6V1G1;NDUFA6;COX7A2L;NDUFA8;COX6A1;NDUFA12;NDUFS3;ATP6V1F;NDUFB10;NDUFA5;COX7B;UQCR10;UQCRFS1;COX5B;NDUFB7
Mem_CD4	KEGG	Prion disease	-0.394555	-3.54013	0	65/104	26.32%	VDAC3;PSMD2;HSPA5;PSMD4;UQCRC1;PSMD14;PSMC1;PSMD7;PSMD6;SDHD;PSMC2;PSMC4;PSMC3;NDUFA9;PSMB6;PSMD1;NDUFS2;PSMD11;NDUFV1;CYC1;PSMD9;PSMA4;STIP1;NDUFB8;TUBA1B;TUBA1A;PSMA7;FYN;PSMD13;CREB3;MCU;SDHA;HSPA8;PSMA2;PSMB3;NDUFA6;KIF5B;CASP3;PRKCD;ADRM1;PSMB2;PSMD12;COX7A2L;PSMA6;NDUFA8;PSMA1;COX6A1;PSMC5;NDUFA12;BAD;SLC25A4;CYBA;NDUFS3;PRKACB;CASP9;NDUFB10;NDUFA5;COX7B;PSMD8;VDAC2;UQCR10;PSMB4;UQCRFS1;COX…
Mem_CD4	KEGG	Coronavirus disease	0.486483	3.34331	0	76/109	30.32%	MAVS;RPL28;RPS28;RPL12;RPLP1;RPL23;RPS15A;RPL30;RPS12;RPLP0;RPL37A;RPL41;RPLP2;RPS7;TRAF3;RPS20;UBA52;RPL37;RPSA;RPL32;RPS13;RPS21;RPL38;RPL39;RPL35A;RPL7A;RPS17;RPL11;RPL14;RPS23;RPL36;RPS11;RPL27;FAU;PIK3R1;RPL29;RPL10;PLCG1;RPL24;RPS8;RPL13A;RPS24;RPL18;RPS5;RPL26;RPL5;RPS29;RPS3A;IFNAR2;RPS27;RPL31;RPS16;RPL23A;RPL22L1;RPL9;RPL19;RPS18;PIK3CA;RPS27A;RPL36A;PIK3CB;RPS3;RPS15;MAPK8;MASP2;RPS9;R…
Mem_CD4	KEGG	Huntington disease	-0.328737	-3.1562	0	72/125	26.32%	VDAC3;PSMD2;AP2M1;PSMD4;UQCRC1;PSMD14;PSMC1;PSMD7;PSMD6;BECN1;SDHD;PSMC2;PSMC4;PSMC3;NDUFA9;PSMB6;PSMD1;NDUFS2;PSMD11;NDUFV1;CYC1;PSMD9;NRBF2;PSMA4;NDUFB8;TUBA1B;TUBA1A;PSMA7;PSMD13;CREB3;TBP;SDHA;TBPL1;POLR2E;PSMA2;PSMB3;NDUFA6;KIF5B;POLR2C;CASP3;DCTN3;ADRM1;PSMB2;PSMD12;COX7A2L;PSMA6;NDUFA8;ACTR10;PSMA1;ATG13;COX6A1;PSMC5;NDUFA12;POLR2F;POLR2G;SLC25A4;NDUFS3;CASP9;WIPI2;NDUFB10;NDUFA5;DNAL4;POL…
Mem_CD4	KEGG	Amyotrophic lateral sclerosis	-0.321135	-3.13723	0	90/157	26.32%	PSMD2;HSPA5;DAXX;PSMD4;UQCRC1;PSMD14;PSMC1;PSMD7;PSMD6;RAB8A;BECN1;SDHD;PSMC2;PSMC4;PSMC3;NDUFA9;BID;RAB1A;PSMB6;PSMD1;NUP93;NDUFS2;PSMD11;NDUFV1;PFN1;CYC1;PSMD9;VCP;NRBF2;PSMA4;NDUFB8;TUBA1B;TUBA1A;PSMA7;CAT;PSMD13;ACTB;MCU;SDHA;NXT2;FIG4;CASP1;PSMA2;PSMB3;NDUFA6;KIF5B;ANXA7;CASP3;TBK1;DCTN3;ADRM1;TNFRSF1B;PSMB2;PSMD12;RAE1;COX7A2L;PSMA6;NDUFA8;SEC13;ACTR10;PSMA1;ATG13;COX6A1;PSMC5;NDUFA12;BAD;X…
Mem_CD4	KEGG	Ribosome	0.435054	2.94689	0	68/103	30.32%	RPL28;RPS28;RPL12;RPLP1;RPL23;RPS15A;RPL30;RPS12;RPLP0;RPL37A;RPL41;RPLP2;RPS7;RPS20;UBA52;RPL37;RPSA;RPL32;RPS13;RPS21;RPL38;RPL39;RPL35A;RPL7A;RPS17;RPL11;RPL14;RPS23;RPL36;RPS11;RPL27;FAU;RPL29;RPL10;RPL24;RPS8;RPL13A;RPS24;RPL18;MRPL19;RPS5;RPL26;RPL5;RPS29;RPS3A;RPS27;RPL31;RPS16;RPL23A;RPL22L1;RPL9;RPL19;RPS18;RPS27A;RPL36A;RPS3;RPS15;RPS9;RPL22;RPL27A;RPS6;RPL35;RPL18A;RPL15;RPL10A;RPL13;R…
Mem_CD4	KEGG	Pathways of neurodegeneration	-0.2729	-2.90201	0	96/190	26.32%	VDAC3;PSMD2;HSPA5;DAXX;PSMD4;UQCRC1;UBB;PSMD14;PSMC1;PSMD7;PSMD6;CALM1;UBC;CALM2;RAB8A;BECN1;SDHD;PSMC2;UBE2L3;PSMC4;PSMC3;NDUFA9;BID;RAB1A;PSMB6;PSMD1;NDUFS2;PSMD11;NDUFV1;CYC1;PSMD9;VCP;NRBF2;PSMA4;NDUFB8;TUBA1B;TUBA1A;PSMA7;CAT;PSMD13;PRKCB;PARK7;PPID;MCU;SDHA;ARAF;CAPN2;FIG4;PSMA2;PSMB3;NDUFA6;KIF5B;CASP3;TBK1;DCTN3;ADRM1;TNFRSF1B;PSMB2;PSMD12;COX7A2L;PSMA6;NDUFA8;CASP7;ACTR10;PSMA1;ATG13;FAD…
Mem_CD4	KEGG	Citrate cycle (TCA cycle)	-0.598697	-2.86341	0	14/19	17.58%	PDHB;SDHD;DLD;PDHA1;MDH1;ACO2;IDH3B;SDHA;IDH2;IDH1;SUCLA2;IDH3A;DLAT;MDH2
Mem_CD4	KEGG	Lysosome	-0.385885	-2.82725	0	28/55	19.51%	ATP6V0D1;PSAP;ATP6V0B;AP3S1;DNASE2;GUSB;M6PR;HEXB;LAPTM4A;AGA;ATP6AP1;CD164;AP1M1;LAPTM5;TPP1;LIPA;PPT1;LAMP2;CLN3;FUCA1;NEU1;SUMF1;CTSS;HEXA;CTSC;GLA;CTSD;ASAH1
Mem_CD4	KEGG	Alzheimer disease	-0.283066	-2.74293	0	61/149	18.78%	VDAC3;PSMD2;PSMD4;UQCRC1;PSMD14;PSMC1;PSMD7;PSMD6;CALM1;NCSTN;CALM2;BECN1;SDHD;PSMC2;PSMC4;PSMC3;NDUFA9;BID;PSMB6;PSMD1;NDUFS2;PSMD11;NDUFV1;CYC1;PSMD9;NRBF2;PSMA4;NDUFB8;TUBA1B;TUBA1A;PSMA7;PSMD13;PPID;MCU;SDHA;ARAF;CAPN2;PSMA2;AKT1;PSMB3;NDUFA6;KIF5B;CASP3;RTN3;ADRM1;PSMB2;PSMD12;COX7A2L;PSMA6;NDUFA8;PSENEN;CASP7;PSMA1;ATG13;FADD;COX6A1;PSMC5;NDUFA12;BAD;XBP1;SLC25A4
Mem_CD4	KEGG	Spinocerebellar ataxia	-0.309763	-2.6328	0	38/79	18.78%	VDAC3;PSMD2;PSMD4;PSMD14;PSMC1;PSMD7;PSMD6;BECN1;PSMC2;PSMC4;PSMC3;PSMB6;PSMD1;PSMD11;PSMD9;NRBF2;PSMA4;PSMA7;PSMD13;PRKCB;MCU;TBP;TBPL1;KAT5;RBPJ;PSMA2;AKT1;PSMB3;ADRM1;PSMB2;PSMD12;PSMA6;PSMA1;ATG13;PSMC5;NOP56;XBP1;SLC25A4
Mem_CD4	KEGG	Terpenoid backbone biosynthesis	-0.713929	-2.61443	0	8/10	16.88%	ZMPSTE24;FDPS;RCE1;GGPS1;ACAT1;ACAT2;IDI1;FNTA
Mem_CD4	KEGG	MicroRNAs in cancer	0.436373	2.61347	0	36/62	28.43%	CREBBP;NOTCH1;MTOR;IRS2;CDK6;DICER1;ABL1;EP300;ATM;SLC7A1;MDM4;CDKN1B;MCL1;HDAC4;NOTCH2;BMPR2;SOS1;PIK3R1;PLCG1;VIM;APC;CRKL;GLS;BCL2;PIK3CA;PIK3CB;APC2;MDM2;RPTOR;ABCC1;PAK4;ROCK1;CCND2;MIR21;BCL2L11;SOS2
Mem_CD4	KEGG	Protein processing in endoplasmic reticulum	-0.299279	-2.50685	0.000519958	41/85	23.94%	ERLEC1;EIF2AK1;RPN2;PDIA4;HSPA5;DERL2;PREB;HERPUD1;BCAP31;HSP90B1;DDOST;SEC62;LMAN2;VCP;PDIA6;UBE2D3;DNAJA1;P4HB;HSPH1;HSPA8;UBXN4;CAPN2;SKP1;SEC23B;CUL1;FBXO6;TRAM1;SEC13;HSPBP1;NSFL1C;SEC24D;XBP1;RNF5;OS9;NFE2L2;RAD23A;SIL1;PDIA3;SEC31A;DNAJB11;UBE2D2
Mem_CD4	KEGG	Spliceosome	-0.306662	-2.45227	0.000844932	38/79	22.02%	SYF2;SNW1;SLU7;CTNNBL1;SNRNP27;PUF60;HNRNPM;WBP11;U2SURP;SNRNP40;CDC5L;SF3B4;SF3A3;CWC15;BCAS2;SNRPB2;SF3B2;USP39;CCDC12;PRPF31;RBM22;HNRNPC;HSPA8;SNRPC;TCERG1;PPIE;TXNL4A;SRSF9;PRPF40A;EIF4A3;SNRPB;ISY1;PRPF18;PRPF6;EFTUD2;SRSF7;LSM3;THOC2
Mem_CD4	KEGG	Glyoxylate and dicarboxylate metabolism	-0.678691	-2.4126	0.00146455	8/10	17.58%	DLD;MDH1;ACO2;CAT;PCCB;ACAT1;ACAT2;MDH2
Mem_CD4	KEGG	Thyroid hormone signaling pathway	0.408663	2.39233	0.000882343	29/57	23.08%	CREBBP;NOTCH1;MED13;PDPK1;MED13L;MTOR;MED1;MED12;EP300;NCOA2;AKT2;ATP1A1;NOTCH2;PLCD4;AKT3;TSC2;PLCE1;PIK3R1;NCOA3;SLC9A1;ATP2A2;PLCG1;GSK3B;PIK3CA;SIN3A;PIK3CB;MDM2;THRA;ESR1
Mem_CD4	KEGG	Phagosome	-0.364686	-2.36035	0.00232356	21/41	22.84%	RAB7A;ATP6V1B2;ATP6V1E1;HLA-E;DYNC1I2;ATP6V0D1;ATP6V0B;M6PR;TUBA1B;TUBA1A;ACTB;ATP6AP1;ATP6V1D;ATP6V1G1;ITGB1;LAMP2;CTSS;CYBA;ATP6V1F;STX18;RAB5A
Mem_CD4	KEGG	Nucleotide excision repair	-0.4525	-2.31324	0.00308152	14/22	20.84%	POLE3;RPA2;ERCC3;RPA1;CETN2;CUL4A;ERCC1;RFC2;POLE4;MNAT1;CDK7;POLD2;RAD23A;XPC
Mem_CD4	KEGG	Steroid biosynthesis	-0.616434	-2.29358	0.00319197	10/11	31.56%	MSMO1;FDFT1;NSDHL;SQLE;CYP51A1;LIPA;LBR;EBP;HSD17B7;DHCR24
Mem_CD4	KEGG	Epstein-Barr virus infection	-0.261884	-2.28283	0.00337973	33/88	17.87%	SNW1;PSMD2;PSMD4;HLA-E;PSMD14;PSMC1;PSMD7;PSMD6;B2M;PSMC2;PSMC4;PSMC3;BID;PSMD1;CIR1;PSMD11;MYD88;PSMD13;MAP2K4;CD3E;MAP3K7;TAPBP;RBPJ;AKT1;CASP3;TBK1;ADRM1;PSMD12;GADD45A;CDK2;FADD;PSMC5;JAK1
Mem_CD4	KEGG	Protein export	-0.584961	-2.24516	0.00405567	8/12	16.61%	HSPA5;SPCS2;SRP68;SRP14;SEC62;SEC11C;SRP19;SRP54
Mem_CD4	KEGG	Antigen processing and presentation	-0.443537	-2.23707	0.00442583	16/21	34.17%	PSME3;HSPA5;HLA-E;B2M;HSPA8;TAPBP;PSME2;PSME1;CD74;CTSS;PDIA3;NFYB;TAP1;CANX;CTSB;HLA-DPA1
Mem_CD4	KEGG	Vibrio cholerae infection	-0.400243	-2.1789	0.00729714	10/24	11.62%	ATP6V1B2;ATP6V1E1;PDIA4;ATP6V0D1;ATP6V0B;ARF1;ACTB;ATP6AP1;ATP6V1D;ATP6V1G1
Mem_CD4	KEGG	Endocytosis	-0.233391	-2.17693	0.00720029	37/116	16.17%	SH3KBP1;ARPC5;RAB7A;VPS4B;VTA1;AP2M1;ARPC2;HLA-E;VPS26A;SNX1;CAPZA2;RAB8A;IL2RG;SPG21;SNX2;IST1;ARF4;CHMP4A;RAB10;ARF1;SNX3;HSPA8;CHMP2A;SNX5;ARRB2;ARPC1B;LDLR;KIF5B;SNX6;SNX4;TSG101;VPS29;RAB11A;CAPZA1;ARF6;USP8;ARPC5L
Mem_CD4	KEGG	Lysine degradation	0.456913	2.16603	0.0118587	16/27	26.47%	KMT2D;KMT2A;KMT2C;SETD1B;KMT2B;NSD1;PRDM2;SETD1A;DLST;DOT1L;EZH1;SETDB1;ASH1L;COLGALT1;SETD2;SETD7
Mem_CD4	KEGG	Valine, leucine and isoleucine degradation	-0.475843	-2.16206	0.00739316	14/17	34.57%	ACADM;BCKDHA;DLD;HMGCL;PCCB;ACAT1;ACAT2;HADHA;ACAA2;ACAA1;ACADS;HIBADH;ECHS1;ACADSB
Mem_CD4	KEGG	Salmonella infection	-0.247963	-2.1489	0.00797616	38/108	17.31%	ARPC5;RAB7A;ARPC2;ELMO2;DYNC1I2;ABI1;HSP90B1;ARF1;TXN2;PTPRC;M6PR;PFN1;TUBA1B;TUBA1A;MYD88;MYL12A;CASP4;ACTB;MAP2K4;MAP3K7;SKP1;CASP1;ARPC1B;ANXA2;AKT1;VPS16;KIF5B;CASP3;BRK1;MYL12B;DCTN3;VPS11;RIPK3;ARF6;ARPC5L;CASP7;ACTR10;FADD
Mem_CD4	KEGG	Porphyrin and chlorophyll metabolism	-0.553534	-2.14109	0.00779937	7/11	19.75%	HCCS;UROD;HMOX2;GUSB;COX10;PPOX;ALAS1
Mem_CD4	KEGG	Rheumatoid arthritis	-0.454974	-2.12737	0.00813638	7/17	11.62%	ATP6V1B2;ATP6V1E1;ATP6V0D1;ATP6V0B;ATP6AP1;ATP6V1D;ATP6V1G1
Mem_CD4	KEGG	Growth hormone synthesis, secretion and action	0.37329	2.09206	0.0182351	22/47	23.24%	ITPR3;CREBBP;ITPR2;MTOR;IRS2;ITPR1;EP300;AKT2;SOS1;CREB3L2;AKT3;STAT5B;PIK3R1;PLCG1;CRKL;GSK3B;PIK3CA;PIK3CB;CREB1;MAPK8;MAP3K1;GHRL
Mem_CD4	KEGG	Collecting duct acid secretion	-0.586437	-2.07309	0.0111048	5/9	11.62%	ATP6V1B2;ATP6V1E1;ATP6V0D1;ATP6V1D;ATP6V1G1
Mem_CD4	KEGG	Choline metabolism in cancer	0.403425	2.06256	0.0202687	21/36	29.53%	PDPK1;MTOR;SP1;DGKE;DGKH;WASF2;AKT2;SOS1;AKT3;PIP5K1A;TSC2;PIK3R1;PLA2G4B;PLCG1;PIK3CA;PIK3CB;MAPK8;DGKD;SOS2;TSC1;PIP5K1C
Mem_CD4	KEGG	Phosphatidylinositol signaling system	0.372213	2.05892	0.0186174	21/47	20.11%	ITPR3;ITPR2;PIK3C2B;ITPKB;MTMR3;ITPR1;DGKE;DGKH;PIKFYVE;PIP4K2B;PIK3C2A;PI4KA;PLCD4;PIP5K1A;PLCE1;PIK3R1;INPP5F;PLCG1;SYNJ1;PIK3CA;PIK3CB
Mem_CD4	KEGG	Breast cancer	0.393255	2.05581	0.0170194	19/39	23.08%	NOTCH1;MTOR;CDK6;SP1;AKT2;NOTCH2;AXIN2;BRAF;SOS1;AKT3;PIK3R1;NCOA3;LRP6;APC;GSK3B;PIK3CA;PIK3CB;APC2;ESR1
Mem_CD4	KEGG	Peroxisome	-0.340411	-2.04217	0.0129362	14/31	18.22%	PEX11B;CAT;ECH1;HMGCL;MPV17;SCP2;MPV17L2;PRDX5;IDH2;ACSL3;IDH1;PEX19;PHYH;SLC25A17
Mem_CD4	KEGG	RNA transport	-0.250815	-2.03926	0.012843	42/86	23.37%	EIF4E;EIF2S2;RNPS1;SUMO1;SRRM1;NUP93;SAP18;EIF2B1;EIF3I;EIF4E2;DDX19B;POP4;PAIP1;NXT2;EIF4G2;RPP38;SUMO3;SNUPN;EIF4EBP1;DDX20;EIF3J;PHAX;ELAC2;EIF2B4;RAE1;STRAP;POP7;EIF2B3;SEC13;EIF2B2;EIF4A3;EIF5;EIF5B;EIF2B5;GEMIN7;NUP85;THOC2;NUP107;PNN;UPF2;EIF3B;PRMT5
Mem_CD4	KEGG	Glycolysis / Gluconeogenesis	-0.37723	-2.03827	0.0125377	19/26	33.83%	PDHB;PGK1;DLD;PDHA1;TPI1;MINPP1;GALM;ADPGK;DLAT;PGM1;PKM;ACSS1;PGAM1;ALDOA;BPGM;GAPDH;ENO1;LDHA;G6PC3
Mem_CD4	KEGG	Pathogenic Escherichia coli infection	-0.246675	-2.01521	0.0144167	28/78	17.64%	TMBIM6;ARPC5;ARPC2;ABI1;EZR;HCLS1;RAB1A;ARF1;TUBA1B;TUBA1A;MYD88;FYN;SLC9A3R1;CASP4;ACTB;MAP3K7;MYO1F;CASP1;ARPC1B;CASP3;BRK1;ITGB1;ARF6;ARPC5L;CASP7;ABCF2;FADD;SEC24D
Mem_CD4	KEGG	Diabetic cardiomyopathy	-0.263355	-2.01509	0.0139798	33/65	26.32%	VDAC3;UQCRC1;PPP1CA;PDHB;SDHD;PARP1;NDUFA9;NDUFS2;NDUFV1;CYC1;PDHA1;NDUFB8;PRKCB;SDHA;AKT1;NDUFA6;PRKCD;COX7A2L;NDUFA8;COX6A1;NDUFA12;SLC25A4;CTSD;CYBA;NDUFS3;NDUFB10;NDUFA5;COX7B;VDAC2;UQCR10;UQCRFS1;COX5B;NDUFB7
Mem_CD4	KEGG	Arginine and proline metabolism	-0.539787	-2.00742	0.014513	7/10	22.49%	GOT2;GOT1;SAT2;CNDP2;ALDH18A1;LAP3;SRM
Mem_CD4	KEGG	Non-alcoholic fatty liver disease	-0.270471	-1.99886	0.0150157	37/60	31.68%	ADIPOR1;UQCRC1;SDHD;NDUFA9;BID;NDUFS2;NDUFV1;CYC1;PRKAG1;NDUFB8;SDHA;PRKAB1;AKT1;NDUFA6;CASP3;COX7A2L;NDUFA8;CASP7;MLX;COX6A1;NDUFA12;XBP1;NDUFS3;NDUFB10;NDUFA5;COX7B;UQCR10;UQCRFS1;COX5B;NDUFB7;EIF2S1;NDUFA13;CASP8;NDUFB9;CYCS;DDIT3;NDUFB2
Mem_CD4	KEGG	Base excision repair	-0.467303	-1.9719	0.0176028	11/14	27.98%	PARP1;POLE3;HMGB1;TDG;UNG;POLE4;MBD4;APEX2;POLD2;PARP2;FEN1
Mem_CD4	KEGG	FoxO signaling pathway	0.347522	1.97118	0.0326114	27/48	32.11%	CREBBP;PDPK1;IRS2;EP300;STK4;ATM;AKT2;CDKN1B;BRAF;SOS1;AKT3;IL7R;PIK3R1;SMAD3;PIK3CA;PIK3CB;MAPK8;MDM2;SETD7;CCND2;AGAP2;BCL2L11;SOS2;PRKAB2;NLK;IGF1R;STK11
Mem_CD4	KEGG	Pertussis	-0.409325	-1.96806	0.0173554	10/20	18.94%	CALM1;CALM2;MYD88;GNAI3;CASP1;CASP3;CFL1;ITGB1;CASP7;GNAI2
Mem_CD4	KEGG	Fatty acid elongation	-0.489984	-1.96094	0.0176546	10/12	33.66%	ELOVL1;HACD3;HADHA;PPT1;HSD17B12;ACAA2;ELOVL6;ACOT1;THEM4;ECHS1
Mem_CD4	KEGG	Signaling pathways regulating pluripotency of stem cells	0.365613	1.94121	0.0375397	19/40	24.13%	KAT6A;AKT2;AXIN2;JARID2;BMPR2;AKT3;PIK3R1;ACVR1B;SMAD3;ACVR2B;APC;GSK3B;SETDB1;PCGF3;JAK3;PIK3CA;PIK3CB;APC2;RIF1
Mem_CD4	KEGG	Amino sugar and nucleotide sugar metabolism	-0.394744	-1.92785	0.020365	10/18	21.37%	CMAS;CYB5R3;HEXB;UGP2;GMPPA;GNPDA1;HEXA;GALK1;NPL;PGM1
Mem_CD4	KEGG	Prostate cancer	0.37452	1.92367	0.0395878	17/36	22.33%	CREBBP;PDPK1;MTOR;EP300;AKT2;CDKN1B;BRAF;SOS1;CREB3L2;AKT3;PIK3R1;GSK3B;BCL2;PIK3CA;PIK3CB;CREB1;MDM2
Mem_CD4	KEGG	Transcriptional misregulation in cancer	0.329041	1.90496	0.0433841	17/50	17.05%	KMT2A;BCL11B;ELK4;REL;CCNT1;SP1;ATM;FUS;CDKN1B;MLLT1;DOT1L;JMJD1C;LDB1;RUNX1;TRAF1;AFF1;PER2
Mem_CD4	KEGG	DNA replication	-0.411327	-1.87747	0.027756	16/17	49.26%	POLE3;RPA2;MCM3;RPA1;RFC2;POLE4;POLD2;MCM5;FEN1;RNASEH2A;RFC3;PRIM1;PRIM2;POLA2;DNA2;RFC1
Mem_CD4	KEGG	Shigellosis	-0.214642	-1.87476	0.0277385	36/106	16.73%	ARPC5;CBX3;ARPC2;UBB;ELMO2;UBC;UBE2N;BECN1;HCLS1;ARF1;PFN1;ILK;UBE2V2;UBE2D3;MYD88;MYL12A;CASP4;ACTB;PPID;PXN;CAPN2;MAP3K7;SKP1;ATG5;CALCOCO2;CASP1;ARPC1B;AKT1;CUL1;TBK1;MYL12B;PRKCD;ITGB1;ARF6;ARPC5L;GLMN
Mem_CD4	KEGG	Folate biosynthesis	-0.704575	-1.85265	0.0309406	5/5	29.61%	AKR1B1;QDPR;CBR1;GGH;MOCS2
Mem_CD4	KEGG	Purine metabolism	-0.300054	-1.82195	0.0362338	28/33	52.33%	PDE6D;ADA;PRPS2;GUK1;NT5C3A;AK6;NUDT9;PGM1;PKM;RRM1;DCK;NME7;GMPR2;IMPDH1;DGUOK;AK2;FHIT;PDE3B;ENPP3;PAICS;PDE7A;PDE8A;ADCY9;PDE6C;ADPRM;NPR2;PDE1B;ADCY7
Mem_CD4	KEGG	Pyruvate metabolism	-0.397916	-1.78747	0.043706	9/17	17.58%	GLO1;PDHB;DLD;PDHA1;MDH1;ACAT1;ACAT2;DLAT;MDH2
Mem_CD4	KEGG	Ferroptosis	-0.37502	-1.78214	0.0440491	12/18	29.98%	VDAC3;MAP1LC3B;ATG5;FTH1;SAT2;GSS;ACSL3;NCOA4;VDAC2;SLC3A2;SAT1;FTL
Mem_CD4	KEGG	Fatty acid degradation	-0.423267	-1.78153	0.0432017	11/14	34.57%	ACADM;ACAT1;ACAT2;ACADVL;HADHA;ACSL3;ACAA2;ACAA1;ACADS;ECHS1;ACADSB
Mem_CD4	KEGG	Epithelial cell signaling in Helicobacter pylori infection	-0.32047	-1.76798	0.0458061	9/26	13.27%	ATP6V1B2;ATP6V1E1;ATP6V0D1;ATP6V0B;MAP2K4;ATP6AP1;ATP6V1D;ATP6V1G1;CASP3
Mem_CD4	KEGG	SNARE interactions in vesicular transport	-0.421176	-1.75715	0.0475978	11/14	29.25%	VAMP8;SNAP23;VTI1B;STX8;VAMP5;BNIP1;STX18;STX11;VAMP2;BET1;STX5
Naive_B	KEGG	Coronavirus disease	0.504638	3.69579	0	63/100	23.96%	CYBB;TRAF3;RPLP1;PIK3R1;RPS24;RPL28;RPL14;RPL12;RPL37;RPL30;RPS15A;RPL37A;RPL23;RPL22L1;RPS28;RPS12;MAVS;RPL41;RPL35A;RPL38;RPL39;RPS21;RPL24;RPS13;RPS11;RPL32;RPL27;RPLP2;RPL36;FAU;RPS7;RPL7A;RPS20;RPL26;RPSA;UBA52;RPL11;RPS23;RPLP0;RPS16;RPS29;RPL23A;RPL29;RPL13A;RPS27;RPL5;RPS8;RPL10;RPS17;RPS27A;TAB2;RPL19;MAPK8;RPL35;RPS3;RPS5;RPL9;RPS3A;RPL31;PIK3CA;RPL18;RPS25;RPS18
Naive_B	KEGG	Proteasome	-0.558662	-3.29311	0	32/33	40.74%	PSMC1;PSMD4;PSMD11;PSMD2;PSMC4;ADRM1;PSMB6;PSME3;PSMC3;PSMC2;PSMD6;PSMA7;PSMA4;PSMC5;PSMD14;PSMD1;PSMD13;PSMD9;PSMB5;PSMD12;PSMD3;PSMD8;PSMD7;PSMB10;PSMB3;PSMB4;PSMF1;PSMA2;PSME2;PSMA6;PSMB9;PSMB8
Naive_B	KEGG	Ribosome	0.438811	3.22601	0	58/97	23.96%	RPLP1;RPS24;RPL28;RPL14;RPL12;RPL37;RPL30;RPS15A;RPL37A;RPL23;RPL22L1;RPS28;RPS12;RPL41;RPL35A;RPL38;RPL39;RPS21;RPL24;RPS13;RPS11;RPL32;RPL27;RPLP2;RPL36;FAU;RPS7;RPL7A;RPS20;RPL26;RPSA;UBA52;RPL11;RPS23;RPLP0;RPS16;RPS29;RPL23A;RPL29;RPL13A;RPS27;MRPL19;RPL5;RPS8;RPL10;RPS17;RPS27A;RPL19;RPL35;RPS3;RPS5;RPL9;RPS3A;RPL31;MRPS16;RPL18;RPS25;RPS18
Naive_B	KEGG	Parkinson disease	-0.366154	-2.95265	0	66/98	34.93%	TUBA1B;DAXX;PSMC1;HSPA5;UQCRC1;PSMD4;PSMD11;PSMD2;PSMC4;VDAC3;NDUFS2;UBE2L3;SDHA;ADRM1;PSMB6;NDUFA9;CYC1;UBB;PSMC3;CALM2;TUBA1A;PSMC2;SDHD;NDUFB8;PSMD6;UBC;PSMA7;NFE2L2;PSMA4;GNAS;DDIT3;CASP9;TXN2;PSMC5;PSMD14;NDUFV1;PSMD1;CALM1;PSMD13;PSMD9;CALM3;NDUFA6;NDUFB9;PSMB5;PSMD12;PSMD3;VDAC2;MCU;NDUFA12;PSMD8;NDUFS3;CASP3;NDUFB10;PSMD7;PARK7;NDUFB7;PSMB3;SLC25A4;PSMB4;TUBA4A;UBE2J2;SDHB;XBP1;COX6A1;UQC…
Naive_B	KEGG	Spliceosome	-0.381721	-2.94578	0	43/76	24.68%	SYF2;HNRNPM;CTNNBL1;PUF60;SF3B2;SNW1;PPIE;HSPA8;CWC15;WBP11;HNRNPC;SF3A3;BCAS2;PRPF6;PRPF31;SF3B4;CDC5L;ISY1;EIF4A3;SLU7;SNRNP27;RBM22;SRSF7;SNRPB2;SNRNP40;RBMX;USP39;LSM4;CCDC12;SRSF9;U2SURP;EFTUD2;SNRPC;SNRPB;THOC2;SRSF4;PLRG1;DDX5;PRPF38A;SNRPD1;RBM17;PQBP1;NCBP2
Naive_B	KEGG	Oxidative phosphorylation	-0.461565	-2.79107	0	30/36	39.71%	UQCRC1;ATP6V1B2;NDUFS2;SDHA;NDUFA9;ATP6V0B;CYC1;ATP6AP1;ATP6V1E1;SDHD;NDUFB8;ATP6V1G1;NDUFV1;COX10;ATP6V0D1;NDUFA6;NDUFB9;NDUFA12;NDUFS3;NDUFB10;ATP6V0C;NDUFB7;ATP6V1F;SDHB;COX6A1;UQCRFS1;NDUFB6;COX7A2L;NDUFA8;NDUFV2
Naive_B	KEGG	Protein processing in endoplasmic reticulum	-0.335115	-2.63816	0	33/76	19.65%	RPN2;DDOST;ERLEC1;PREB;HSPA5;HERPUD1;HSPA8;P4HB;LMAN2;PDIA4;EIF2AK1;UBXN4;UBE2D3;VCP;DNAJA1;NSFL1C;BCAP31;SEC62;CUL1;HSP90B1;NFE2L2;STUB1;DDIT3;HSPH1;NGLY1;DNAJB1;SEC23B;PDIA6;RAD23A;OS9;EDEM2;RNF185;DNAJB11
Naive_B	KEGG	Prion disease	-0.312329	-2.55484	0.00039756	49/100	25.65%	TUBA1B;PSMC1;HSPA5;UQCRC1;PSMD4;PSMD11;PSMD2;PSMC4;HSPA8;VDAC3;NDUFS2;STIP1;SDHA;ADRM1;PSMB6;NDUFA9;CYC1;CREB3;PSMC3;TUBA1A;PSMC2;SDHD;NDUFB8;PSMD6;PSMA7;PSMA4;DDIT3;CASP9;PSMC5;PSMD14;NDUFV1;PSMD1;PSMD13;PSMD9;NDUFA6;NDUFB9;PSMB5;PSMD12;PSMD3;PRKCD;VDAC2;MCU;NDUFA12;PSMD8;BAD;NDUFS3;NCF4;CASP3;NDUFB10
Naive_B	KEGG	Fatty acid degradation	-0.581864	-2.50218	0.000681532	13/15	33.01%	ACADVL;ACAT2;HADHA;ECHS1;ACADM;ACADS;ACSL3;HADHB;ACAT1;ACAA1;CPT2;ACSL5;ECI2
Naive_B	KEGG	Valine, leucine and isoleucine degradation	-0.574965	-2.47227	0.000745425	13/16	27.71%	HMGCL;BCKDHA;ACAT2;HADHA;ECHS1;ACADM;ACADS;PCCB;ACAD8;BCAT2;HADHB;ACAT1;ACAA1
Naive_B	KEGG	MicroRNAs in cancer	0.392593	2.4638	0.00232838	24/58	16.72%	ATM;SOS1;CREBBP;MDM4;ABL1;DICER1;RPTOR;NOTCH1;MCL1;PIK3R1;CDKN1B;CDK6;ABCC1;SLC7A1;EP300;APC;MTOR;GLS;MDM2;BCL2L11;HDAC4;IRS2;NOTCH2;ROCK1
Naive_B	KEGG	Amyotrophic lateral sclerosis	-0.257758	-2.37409	0.0019878	86/148	35.18%	TUBA1B;DAXX;PSMC1;HSPA5;BECN1;UQCRC1;PSMD4;PSMD11;PSMD2;PSMC4;NRBF2;RAB8A;NDUFS2;RAE1;ANXA7;SDHA;ADRM1;PSMB6;NDUFA9;NUP93;WIPI2;CYC1;CAT;VCP;PSMC3;PFN1;TUBA1A;PSMC2;NXT1;SRSF7;SDHD;NDUFB8;RAB1A;PSMD6;PSMA7;NUP85;SIGMAR1;PSMA4;DDIT3;CASP9;PSMC5;PSMD14;NDUFV1;PSMD1;SQSTM1;ACTB;PSMD13;PSMD9;ATG13;NDUFA6;NDUFB9;FIG4;PSMB5;PSMD12;PSMD3;TOMM40;CHMP2B;MCU;TANK;NDUFA12;PSMD8;BAD;NDUFS3;TPR;CASP3;NDUFB10;…
Naive_B	KEGG	Lysosome	-0.345684	-2.33629	0.00238536	35/52	33.48%	M6PR;PPT1;GUSB;ATP6V0B;AP1M1;DNASE2;ATP6AP1;SUMF1;LAPTM5;LAPTM4A;CD63;GLA;CTSO;AP3S1;ATP6V0D1;NEU1;TPP1;NAGLU;AP4M1;HEXB;CTSS;LIPA;ASAH1;CLN3;GNPTG;PSAP;ATP6V0C;HEXA;MCOLN1;CTSC;AP1G2;LGMN;PLA2G15;CD164;FUCA1
Naive_B	KEGG	Lysine degradation	0.474606	2.27175	0.00720342	14/26	17.14%	KMT2D;NSD1;KMT2C;PRDM2;SETDB1;KMT2A;DOT1L;EZH1;SETD1A;KMT2B;ASH1L;SETD1B;SETD2;DLST
Naive_B	KEGG	Terpenoid backbone biosynthesis	-0.619284	-2.26204	0.00455387	9/11	27.44%	RCE1;GGPS1;FNTA;ZMPSTE24;ACAT2;FDPS;IDI1;MVD;ACAT1
Naive_B	KEGG	RNA transport	-0.277267	-2.24901	0.00487011	46/90	27.95%	RNPS1;EIF2S2;EIF2B5;POP4;EIF3I;SRRM1;EIF4E;PAIP1;RAE1;EIF3D;EIF2B4;NUP93;RPP38;EIF2B1;EIF4EBP1;EIF4A3;PNN;EIF3B;PHAX;EIF5B;NXT1;SUMO1;THOC6;EIF3J;NUP85;SNUPN;SAP18;DDX20;EIF5;THOC2;PRMT5;STRAP;POP5;EIF4G2;RAN;SUMO3;EIF2B3;NCBP2;EIF4E2;TPR;UPF2;POP7;ELAC2;THOC1;DDX19B;TACC3
Naive_B	KEGG	Alzheimer disease	-0.254032	-2.22183	0.0051377	60/136	25.69%	TUBA1B;PSMC1;BECN1;UQCRC1;PSMD4;PSMD11;PSMD2;PSMC4;VDAC3;NRBF2;ARAF;NDUFS2;SDHA;ADRM1;PSMB6;NDUFA9;WIPI2;CYC1;FADD;DVL2;PSMC3;CALM2;TUBA1A;PSMC2;SDHD;NDUFB8;PSMD6;PSMA7;AKT1;PPID;NCSTN;PSMA4;DDIT3;CASP9;RTN3;PSMC5;PSMD14;NDUFV1;PSMD1;CALM1;PSMD13;PSMD9;CALM3;ATG13;NDUFA6;NDUFB9;PSMB5;PSMD12;PSMD3;VDAC2;MCU;NDUFA12;NAE1;PSMD8;BAD;RELA;NDUFS3;CASP3;NDUFB10;MAP2K1
Naive_B	KEGG	DNA replication	-0.510173	-2.21446	0.00528187	11/15	28.43%	MCM3;RPA2;RFC2;POLD2;POLE3;POLD3;RPA1;MCM5;FEN1;POLE4;MCM6
Naive_B	KEGG	Huntington disease	-0.254591	-2.19906	0.00572486	44/119	20.13%	TUBA1B;AP2M1;PSMC1;BECN1;UQCRC1;PSMD4;PSMD11;PSMD2;PSMC4;VDAC3;NRBF2;NDUFS2;SDHA;ADRM1;PSMB6;NDUFA9;TBP;WIPI2;CYC1;CREB3;PSMC3;POLR2C;TUBA1A;PSMC2;SDHD;NDUFB8;PSMD6;PSMA7;PSMA4;CASP9;PSMC5;PSMD14;NDUFV1;PSMD1;PSMD13;PSMD9;TBPL1;ATG13;NDUFA6;NDUFB9;PSMB5;POLR2E;PSMD12;PSMD3
Naive_B	KEGG	Pathways of neurodegeneration	-0.236822	-2.17845	0.00723062	71/167	25.69%	TUBA1B;DAXX;PSMC1;HSPA5;BECN1;UQCRC1;PSMD4;PSMD11;PSMD2;PSMC4;VDAC3;NRBF2;ARAF;RAB8A;NDUFS2;UBE2L3;SDHA;ADRM1;PSMB6;NDUFA9;WIPI2;CYC1;FADD;CAT;VCP;UBB;DVL2;PSMC3;CALM2;TUBA1A;PSMC2;SDHD;NDUFB8;RAB1A;PSMD6;UBC;PSMA7;SIGMAR1;PPID;PSMA4;DDIT3;CASP9;PSMC5;PSMD14;NDUFV1;PSMD1;SQSTM1;CALM1;PSMD13;PSMD9;CALM3;ATG13;NDUFA6;NDUFB9;FIG4;PSMB5;PSMD12;PSMD3;TOMM40;VDAC2;CHMP2B;MCU;TANK;NDUFA12;PSMD8;BAD;RELA…
Naive_B	KEGG	Base excision repair	-0.475242	-2.13309	0.0100325	14/17	35.45%	PARP1;HMGB1;POLD2;POLE3;APEX1;POLD3;TDG;UNG;APEX2;FEN1;POLE4;MUTYH;NEIL2;POLD1
Naive_B	KEGG	Porphyrin and chlorophyll metabolism	-0.58043	-2.11839	0.0105353	8/11	23.53%	GUSB;HCCS;UROD;ALAS1;COX10;HMBS;HMOX2;PPOX
Naive_B	KEGG	Steroid biosynthesis	-0.569537	-2.10237	0.0114874	10/11	34.30%	FDFT1;SQLE;MSMO1;NSDHL;EBP;LIPA;DHCR7;DHCR24;CYP51A1;HSD17B7
Naive_B	KEGG	Vibrio cholerae infection	-0.441336	-2.08389	0.0119268	10/19	17.75%	ARF1;ATP6V1B2;PDIA4;ATP6V0B;ATP6AP1;ATP6V1E1;ATP6V1G1;GNAS;ACTB;ATP6V0D1
Naive_B	KEGG	Ribosome biogenesis in eukaryotes	-0.318115	-2.08182	0.011586	21/46	22.28%	DKC1;POP4;GNL2;RIOK1;UTP18;RPP38;GNL3;TBL3;NOP56;SBDS;NXT1;UTP6;IMP4;NOP58;MPHOSPH10;GTPBP4;EIF6;WDR43;POP5;AK6;RAN
Naive_B	KEGG	Fatty acid elongation	-0.584452	-2.05492	0.0141495	9/10	33.77%	PPT1;HACD3;ELOVL1;HADHA;ECHS1;TECR;HADHB;HSD17B12;ACOT1
Naive_B	KEGG	Spinocerebellar ataxia	-0.272836	-2.05333	0.0136899	34/78	21.90%	PSMC1;BECN1;PSMD4;PSMD11;PSMD2;PSMC4;VDAC3;RBPJ;NRBF2;KAT5;ADRM1;PSMB6;TBP;WIPI2;PSMC3;NOP56;PSMC2;PSMD6;PSMA7;AFG3L2;AKT1;PSMA4;PSMC5;PSMD14;PSMD1;PSMD13;PSMD9;TBPL1;ATG13;PSMB5;PSMD12;PSMD3;VDAC2;MCU
Naive_B	KEGG	Citrate cycle (TCA cycle)	-0.454552	-2.00833	0.0185362	15/17	42.40%	PDHA1;SDHA;IDH3B;MDH1;ACO2;SDHD;PDHB;IDH3A;DLAT;SDHB;IDH2;SUCLA2;DLD;MDH2;IDH3G
Naive_B	KEGG	Collecting duct acid secretion	-0.708326	-1.97006	0.0233288	6/6	29.26%	ATP6V1B2;ATP6V1E1;ATP6V1G1;ATP6V0D1;ATP6V0C;ATP6V1F
Naive_B	KEGG	Pentose and glucuronate interconversions	-0.739075	-1.96078	0.0238995	5/5	26.18%	GUSB;UGP2;AKR1B1;UGDH;AKR1A1
Naive_B	KEGG	Epstein-Barr virus infection	-0.252784	-1.94611	0.0261506	29/75	20.13%	PSMC1;BLNK;PSMD4;SNW1;PSMD11;PSMD2;PSMC4;RBPJ;HLA-E;ADRM1;FADD;PSMC3;PSMC2;IKBKG;PSMD6;CDK2;CIR1;AKT1;CASP9;PSMC5;PSMD14;PSMD1;MAP2K4;PSMD13;TAPBP;CDK4;JAK1;PSMD12;PSMD3
Naive_B	KEGG	Nucleotide excision repair	-0.374235	-1.92471	0.0292633	15/24	31.05%	RPA2;RFC2;POLD2;ERCC3;POLE3;POLD3;RPA1;CETN2;RAD23A;XPC;POLE4;CDK7;DDB1;CUL4A;ERCC1
Naive_B	KEGG	Phagosome	-0.313108	-1.90573	0.0319556	15/38	17.75%	TUBA1B;M6PR;RAB7A;ATP6V1B2;DYNC1I2;HLA-E;ATP6V0B;ATP6AP1;TUBA1A;ATP6V1E1;ATP6V1G1;STX18;ACTB;FCGR2B;ATP6V0D1
Naive_B	KEGG	Glycolysis / Gluconeogenesis	-0.371577	-1.86994	0.0376489	19/23	42.54%	PDHA1;PGK1;ADPGK;PKM;PDHB;ALDOA;BPGM;ALDOC;TPI1;MINPP1;AKR1A1;ENO1;DLAT;GALM;HK1;PFKL;GAPDH;DLD;G6PC3
Naive_B	KEGG	Mismatch repair	-0.548223	-1.85918	0.0389737	5/9	12.27%	RPA2;RFC2;POLD2;POLD3;RPA1
Naive_B	KEGG	Glycosylphosphatidylinositol (GPI)-anchor biosynthesis	-0.542343	-1.84179	0.0417438	6/9	18.22%	GPAA1;PIGS;PIGT;DPM2;PIGH;PIGC
Naive_B	KEGG	Ferroptosis	-0.432183	-1.82469	0.0446713	9/15	22.64%	MAP1LC3B;VDAC3;FTH1;SLC3A2;SAT2;NCOA4;FTL;VDAC2;ACSL3
Naive_CD4	KEGG	Proteasome	-0.636038	-3.94257	0	33/39	26.26%	PSMC1;PSMA4;PSMC2;PSMB6;PSMD4;PSMD7;PSMC3;PSMD14;PSMC4;PSMD2;PSMD9;PSMD8;PSMD11;PSME3;PSMD1;ADRM1;PSMC5;PSMD6;PSMB9;PSMD13;PSMA7;POMP;PSMA2;PSME2;PSMB2;PSME1;PSMD12;PSMF1;PSMA6;PSMB3;PSMB4;PSMB8;PSMB1
Naive_CD4	KEGG	Parkinson disease	-0.451225	-3.88115	0	89/111	35.57%	DAXX;SDHD;HSPA5;VDAC3;UQCRC1;NDUFA9;PSMC1;PSMA4;NDUFS2;PSMC2;NDUFB8;PSMB6;UBB;PSMD4;UBC;UBE2L3;PSMD7;PSMC3;PSMD14;PSMC4;PSMD2;CYC1;CALM2;PSMD9;PSMD8;TUBA1B;PSMD11;CALM1;PSMD1;ADRM1;PSMC5;UBE2J1;XBP1;PSMD6;TUBA1A;NDUFV1;MCU;KIF5B;PSMD13;NDUFA8;NFE2L2;PSMA7;NDUFB9;PARK7;PSMA2;COX6A1;SDHA;VDAC2;NDUFV2;CALM3;NDUFA5;COX7A2L;PSMB2;UQCRFS1;CASP3;NDUFA13;UQCR10;SLC25A5;PSMD12;TXN2;GNAS;PSMA6;PSMB3;PSMB4;…
Naive_CD4	KEGG	Oxidative phosphorylation	-0.559177	-3.70878	0	40/45	35.57%	SDHD;UQCRC1;NDUFA9;ATP6V1E1;NDUFS2;ATP6V0B;NDUFB8;ATP6V1G1;ATP6V1B2;CYC1;ATP6AP1;COX10;NDUFV1;NDUFA8;NDUFB9;COX6A1;SDHA;NDUFV2;NDUFA5;COX7A2L;UQCRFS1;NDUFA13;ATP6V0D1;UQCR10;ATP6V1D;NDUFA6;NDUFS3;COX5B;ATP6V1F;SDHB;NDUFB2;ATP6V0C;NDUFB10;NDUFA12;COX17;NDUFB6;NDUFB7;UQCRC2;COX7B;UQCR11
Naive_CD4	KEGG	Coronavirus disease	0.463119	3.27286	0	70/101	31.94%	MAVS;RPLP1;TRAF3;RPL23;RPS28;RPLP0;RPL41;RPSA;RPS12;RPL37A;RPL28;RPL38;RPS15A;RPLP2;RPL14;RPL37;RPL30;RPL12;RPL22L1;RPS21;RPL24;RPS20;RPL39;RPL35A;PLCG1;IFNAR2;PIK3CB;RPS23;UBA52;RPS7;RPS13;FAU;IRAK4;RPL32;RPL29;RPL27;RPL10;RPS5;RPL7A;RPS11;RPS24;RPL11;RPS16;RPL36;RPL9;PIK3R1;ADAM17;RPL5;TYK2;RPS17;RPL13A;RPS3A;RPS27A;RPS27;RPL26;MASP2;NFKBIB;RPS29;RPL36A;RPS8;RPS3;RPL19;RPL18;RPL31;RPL27A;MAPK8;…
Naive_CD4	KEGG	Prion disease	-0.359366	-3.14197	0	52/108	19.80%	SDHD;HSPA5;VDAC3;UQCRC1;NDUFA9;PSMC1;PSMA4;NDUFS2;PSMC2;NDUFB8;PSMB6;PSMD4;PSMD7;PSMC3;PSMD14;HSPA8;PSMC4;PSMD2;CYC1;STIP1;PSMD9;PSMD8;TUBA1B;PSMD11;PSMD1;ADRM1;PSMC5;PSMD6;TUBA1A;NDUFV1;MCU;KIF5B;PSMD13;NDUFA8;PSMA7;NDUFB9;FYN;PSMA2;COX6A1;SDHA;VDAC2;NDUFV2;NDUFA5;COX7A2L;PSMB2;UQCRFS1;CASP3;CREB3;NDUFA13;UQCR10;SLC25A5;PSMD12
Naive_CD4	KEGG	Spliceosome	-0.373796	-2.95099	0	44/79	24.02%	SYF2;SNW1;HNRNPC;CWC15;HNRNPM;WBP11;SNRPB2;SF3B2;PUF60;SLU7;SF3B4;HSPA8;RBM22;CTNNBL1;ISY1;EIF4A3;PRPF31;SF3A3;SRSF4;SRSF9;SNRNP27;CDC5L;PRPF40A;CCDC12;SNRPC;PRPF6;SNRNP40;BCAS2;THOC2;PPIE;U2SURP;NCBP2;EFTUD2;LSM5;USP39;SNRPD1;SRSF7;SRSF5;RBM17;CDC40;DDX46;SNRPB;RBMX;TCERG1
Naive_CD4	KEGG	Citrate cycle (TCA cycle)	-0.625131	-2.79076	0.00020468	13/17	19.61%	SDHD;MDH1;SUCLA2;ACO2;IDH3A;PDHB;MDH2;DLD;IDH3B;DLAT;SDHA;IDH2;PDHA1
Naive_CD4	KEGG	Protein processing in endoplasmic reticulum	-0.351573	-2.75942	0.00017544	49/80	31.91%	ERLEC1;RPN2;EIF2AK1;HSPA5;PDIA4;TRAM1;PREB;SEC62;NSFL1C;P4HB;UBXN4;VCP;PDIA6;HSPA8;SVIP;DERL2;DNAJA1;LMAN2;SKP1;UBE2D3;DDOST;HERPUD1;BCAP31;HSP90B1;UBE2J1;SEC23B;XBP1;UBQLN1;NFE2L2;RAD23A;SEC31A;HSPH1;UBE2D2;NGLY1;RNF5;PPP1R15A;DNAJB1;RPN1;HSPBP1;SEC24D;CANX;BAK1;CUL1;STUB1;EDEM2;STT3A;EIF2S1;OS9;SEC23A
Naive_CD4	KEGG	Huntington disease	-0.289741	-2.64726	0.000614041	70/134	27.25%	AP2M1;TBP;SDHD;VDAC3;UQCRC1;NDUFA9;PSMC1;PSMA4;NDUFS2;PSMC2;NDUFB8;PSMB6;BECN1;PSMD4;PSMD7;PSMC3;PSMD14;PSMC4;NRBF2;PSMD2;CYC1;PSMD9;PSMD8;TUBA1B;PSMD11;PSMD1;ADRM1;PSMC5;PSMD6;POLR2E;TUBA1A;NDUFV1;ACTR10;KIF5B;PSMD13;NDUFA8;PSMA7;NDUFB9;POLR2F;PSMA2;COX6A1;SDHA;VDAC2;NDUFV2;NDUFA5;COX7A2L;PSMB2;UQCRFS1;CASP3;CREB3;NDUFA13;UQCR10;SLC25A5;PSMD12;POLR2C;PSMA6;PSMB3;PSMB4;NDUFA6;NDUFS3;DNAL4;COX5B;T…
Naive_CD4	KEGG	Amyotrophic lateral sclerosis	-0.273276	-2.63492	0.000545814	82/162	27.25%	DAXX;SDHD;HSPA5;UQCRC1;NDUFA9;PSMC1;PSMA4;NDUFS2;ANXA7;PSMC2;NDUFB8;PSMB6;BECN1;PSMD4;SIGMAR1;PSMD7;VCP;PSMC3;PSMD14;PSMC4;NRBF2;PSMD2;CYC1;RAB8A;RAB1A;PSMD9;PSMD8;TUBA1B;PSMD11;NUP93;PSMD1;BID;ADRM1;PSMC5;PFN1;XBP1;PSMD6;TUBA1A;NDUFV1;MCU;ACTR10;KIF5B;PSMD13;UBQLN1;NDUFA8;PSMA7;NDUFB9;CAT;PSMA2;COX6A1;SDHA;NDUFV2;NDUFA5;COX7A2L;CHMP2B;PSMB2;UQCRFS1;SRSF7;RAE1;CASP3;NDUFA13;NXT2;UQCR10;CASP1;PSMD…
Naive_CD4	KEGG	Alzheimer disease	-0.273922	-2.61437	0.000491233	74/148	26.83%	SDHD;VDAC3;UQCRC1;NDUFA9;PSMC1;PSMA4;NDUFS2;PSMC2;NDUFB8;PSMB6;BECN1;PSMD4;PSMD7;PSMC3;PSMD14;PSMC4;NRBF2;PSMD2;CYC1;CALM2;PSMD9;ARAF;PSMD8;TUBA1B;NCSTN;PSMD11;CALM1;PSMD1;BID;ADRM1;PSMC5;XBP1;PSMD6;TUBA1A;NDUFV1;MCU;KIF5B;PSMD13;NDUFA8;PSMA7;NDUFB9;PSMA2;PPID;COX6A1;SDHA;VDAC2;FADD;NDUFV2;CALM3;NDUFA5;COX7A2L;PSMB2;UQCRFS1;CASP3;NDUFA13;AKT1;UQCR10;SLC25A5;PSMD12;NAE1;RTN3;PSMA6;PSMB3;PSMB4;PSEN…
Naive_CD4	KEGG	MicroRNAs in cancer	0.428487	2.52155	0.00130965	25/53	18.79%	CREBBP;NOTCH1;SOS1;ATM;ABL1;MTOR;EP300;RPTOR;DICER1;NOTCH2;APC;BMPR2;MDM2;IRS2;HDAC4;MDM4;MCL1;SLC7A1;CDKN1B;VIM;GLS;SOS2;PLCG1;ERBB2;PIK3CB
Naive_CD4	KEGG	Lysine degradation	0.524564	2.51174	0.00116413	16/27	20.70%	KMT2D;NSD1;KMT2C;KMT2A;SETD1A;SETD1B;KMT2B;PRDM2;DOT1L;SETDB1;SETD2;COLGALT1;EZH1;DLST;SETD7;ASH1L
Naive_CD4	KEGG	Spinocerebellar ataxia	-0.317563	-2.47401	0.000893151	36/76	19.80%	RBPJ;TBP;VDAC3;PSMC1;PSMA4;PSMC2;PSMB6;BECN1;PSMD4;NOP56;PSMD7;PSMC3;PSMD14;PSMC4;NRBF2;PSMD2;PSMD9;PSMD8;PSMD11;PSMD1;ADRM1;PSMC5;KAT5;XBP1;PSMD6;MCU;PSMD13;PSMA7;PSMA2;VDAC2;AFG3L2;PSMB2;AKT1;PRKCB;SLC25A5;PSMD12
Naive_CD4	KEGG	Protein export	-0.619784	-2.42226	0.00122808	10/12	27.30%	HSPA5;SRP68;SPCS2;SEC62;SRP14;SRP19;SRP72;SEC11C;SEC11A;SRP9
Naive_CD4	KEGG	Pathways of neurodegeneration	-0.244582	-2.39211	0.00141702	72/192	19.80%	DAXX;SDHD;HSPA5;VDAC3;UQCRC1;NDUFA9;PSMC1;PSMA4;NDUFS2;PSMC2;NDUFB8;PSMB6;UBB;BECN1;PSMD4;UBC;UBE2L3;SIGMAR1;PSMD7;VCP;PSMC3;PSMD14;PSMC4;NRBF2;PSMD2;CYC1;CALM2;RAB8A;RAB1A;PSMD9;ARAF;PSMD8;TUBA1B;PSMD11;CALM1;PSMD1;BID;ADRM1;PSMC5;UBE2J1;XBP1;PSMD6;TUBA1A;NDUFV1;MCU;ACTR10;KIF5B;PSMD13;NDUFA8;PSMA7;NDUFB9;PARK7;CAT;PSMA2;PPID;COX6A1;SDHA;VDAC2;FADD;NDUFV2;CALM3;NDUFA5;COX7A2L;CHMP2B;PSMB2;UQCRFS…
Naive_CD4	KEGG	Glyoxylate and dicarboxylate metabolism	-0.595134	-2.36257	0.00140352	10/12	30.28%	MDH1;ACO2;MDH2;DLD;ACAT2;CAT;PCCB;ACAT1;ACSS1;GLUL
Naive_CD4	KEGG	Thyroid hormone signaling pathway	0.369468	2.26608	0.00654823	24/57	18.79%	MED13;CREBBP;MED13L;NOTCH1;NCOA2;MTOR;PDPK1;MED1;EP300;NOTCH2;MDM2;MED12;AKT2;AKT3;GSK3B;NCOA3;SLC9A1;THRA;SIN3A;PLN;TSC2;ATP2A2;PLCG1;PIK3CB
Naive_CD4	KEGG	Non-alcoholic fatty liver disease	-0.306584	-2.26094	0.00376612	39/59	34.38%	SDHD;UQCRC1;NDUFA9;NDUFS2;NDUFB8;PRKAG1;ADIPOR1;CYC1;BID;MLX;XBP1;NDUFV1;PRKAB1;NDUFA8;NDUFB9;COX6A1;SDHA;NDUFV2;NDUFA5;COX7A2L;UQCRFS1;CASP3;NDUFA13;AKT1;UQCR10;NDUFA6;NDUFS3;COX5B;SDHB;NDUFB2;NDUFB10;NDUFA12;EIF2S1;NDUFB6;RELA;NDUFB7;UQCRC2;CASP7;COX7B
Naive_CD4	KEGG	RNA transport	-0.271183	-2.25723	0.00368425	41/95	21.48%	SUMO1;SRRM1;EIF2S2;EIF4E;RNPS1;SAP18;POP4;DDX19B;PNN;EIF4A3;EIF3I;EIF4E2;EIF3J;PAIP1;RAN;EIF2B5;EIF2B1;EIF4G2;NUP93;EIF3D;SNUPN;THOC2;EIF3B;EIF5B;RPP38;STRAP;EIF5;EIF4A2;NCBP2;ELAC2;GEMIN7;THOC6;EIF2B4;RAE1;NXT2;UPF2;NXT1;SUMO3;PHAX;PRMT5;TGS1
Naive_CD4	KEGG	Glycolysis / Gluconeogenesis	-0.424852	-2.23823	0.00390097	19/26	33.08%	PKM;PGK1;PDHB;AKR1A1;DLD;DLAT;ADPGK;ALDOA;BPGM;TPI1;PDHA1;GAPDH;PGM1;ACSS1;LDHA;PFKL;ENO1;GALM;MINPP1
Naive_CD4	KEGG	Ribosome	0.309653	2.22748	0.00890559	53/103	27.36%	RPLP1;RPL23;RPS28;RPLP0;RPL41;RPSA;RPS12;RPL37A;RPL28;RPL38;RPS15A;RPLP2;RPL14;RPL37;RPL30;RPL12;RPL22L1;RPS21;RPL24;RPS20;RPL39;RPL35A;MRPL19;RPS23;UBA52;RPS7;RPS13;FAU;RPL32;RPL29;RPL27;RPL10;RPS5;RPL7A;RPS11;RPS24;RPL11;RPS16;RPL36;RPL9;RPL5;RPS17;RPL13A;RPS3A;RPS27A;RPS27;RPL26;RPS29;RPL36A;RPS8;RPS3;RPL19;RPL18
Naive_CD4	KEGG	Base excision repair	-0.477644	-2.22592	0.0038207	12/19	22.50%	PARP1;HMGB1;MBD4;POLD2;POLE3;TDG;APEX1;PARP2;UNG;POLE4;PCNA;POLD3
Naive_CD4	KEGG	Lysosome	-0.32264	-2.19962	0.00478306	34/53	34.61%	PPT1;ATP6V0B;PSAP;DNASE2;M6PR;TPP1;ATP6AP1;LAPTM4A;GUSB;AP3S1;HEXB;PLA2G15;CTSA;CD164;NEU1;ASAH1;LAPTM5;ATP6V0D1;SUMF1;MCOLN1;CTSO;AP1M1;GNPTG;FUCA1;CLN5;CD63;AP4M1;ATP6V0C;CLN3;ACP2;AP1G2;LGMN;CTSB;AP3M2
Naive_CD4	KEGG	Ribosome biogenesis in eukaryotes	-0.317944	-2.15451	0.00650884	26/49	27.06%	GNL3;DKC1;POP4;NOP56;GNL2;RIOK1;RAN;NOP58;IMP4;EIF6;UTP18;RPP38;WDR43;MPHOSPH10;SBDS;RIOK2;AK6;NHP2;GTPBP4;NXT2;NXT1;REXO2;WDR3;POP5;TBL3;RPP25L
Naive_CD4	KEGG	Pertussis	-0.443618	-2.13765	0.00719305	15/20	34.04%	CALM2;CALM1;CFL1;IL23A;ITGB1;CALM3;MYD88;CASP3;CASP1;GNAI2;IRF1;GNAI1;RELA;GNAI3;CASP7
Naive_CD4	KEGG	Choline metabolism in cancer	0.40571	2.11381	0.022846	22/35	32.72%	SOS1;MTOR;PDPK1;SP1;DGKD;AKT2;AKT3;DGKE;TSC2;PLA2G4B;PIP5K1A;SOS2;PLCG1;PIK3CB;PCYT1A;PIK3R1;DGKH;PIP5K1C;WASF2;MAPK8;PIK3CA;TSC1
Naive_CD4	KEGG	Phosphatidylinositol signaling system	0.367588	2.10445	0.021578	27/46	31.56%	ITPR2;PIK3C2B;PIP4K2B;ITPKB;ITPR3;DGKD;PIKFYVE;ITPR1;PIK3C2A;SYNJ1;PI4KA;MTMR3;DGKE;OCRL;PIP5K1A;PLCG1;PIK3CB;INPP4A;PIK3R1;PLCE1;DGKH;PIP5K1C;INPP5B;CDS2;PLCD4;SYNJ2;PIK3CA
Naive_CD4	KEGG	Breast cancer	0.374522	2.07338	0.0236828	18/43	18.82%	NOTCH1;SOS1;MTOR;SP1;NOTCH2;APC;AKT2;AXIN2;AKT3;GSK3B;NCOA3;IGF1R;LRP6;SOS2;ERBB2;AXIN1;PIK3CB;BRAF
Naive_CD4	KEGG	Porphyrin and chlorophyll metabolism	-0.601595	-2.04426	0.0130623	8/9	31.05%	UROD;HMOX2;HCCS;GUSB;COX10;ALAS1;PPOX;HMBS
Naive_CD4	KEGG	Pyruvate metabolism	-0.457922	-2.0145	0.014737	9/17	12.07%	MDH1;PKM;GLO1;PDHB;MDH2;AKR1A1;DLD;ACAT2;DLAT
Naive_CD4	KEGG	Fatty acid elongation	-0.57812	-2.00064	0.0156069	8/10	28.48%	PPT1;ELOVL1;THEM4;HACD3;TECR;ACOT1;HSD17B12;ECHS1
Naive_CD4	KEGG	Diabetic cardiomyopathy	-0.266762	-2.00001	0.0150317	43/68	35.95%	PARP1;SDHD;VDAC3;UQCRC1;NDUFA9;NDUFS2;NDUFB8;PPP1CA;CYC1;PDHB;NDUFV1;NDUFA8;NDUFB9;COX6A1;SDHA;VDAC2;NDUFV2;NDUFA5;COX7A2L;UQCRFS1;NDUFA13;AKT1;UQCR10;PRKCB;SLC25A5;PDHA1;NDUFA6;NDUFS3;COX5B;GAPDH;SDHB;NDUFB2;CYBA;NDUFB10;NDUFA12;NDUFB6;RELA;NDUFB7;UQCRC2;COX7B;PDK2;UQCR11;NCF4
Naive_CD4	KEGG	Cortisol synthesis and secretion	0.46792	1.99282	0.0416176	14/19	34.81%	ITPR2;SP1;ITPR3;ITPR1;CACNA1C;CACNA1I;CREB1;STAR;ADCY7;CREB3L2;ADCY9;CACNA1H;PLCB2;GNA11
Naive_CD4	KEGG	Prostate cancer	0.383162	1.97316	0.0439168	17/35	22.28%	CREBBP;SOS1;MTOR;PDPK1;EP300;MDM2;AKT2;AKT3;CDKN1B;GSK3B;IGF1R;SOS2;ERBB2;PIK3CB;BRAF;CREB1;PIK3R1
Naive_CD4	KEGG	Transcriptional misregulation in cancer	0.334497	1.95067	0.047306	16/47	15.89%	KMT2A;BCL11B;CCNT1;REL;ATM;ELK4;SP1;MDM2;JMJD1C;FUS;PER2;CDKN1B;DOT1L;SIN3A;LDB1;IGF1R
Naive_CD4	KEGG	Phagosome	-0.336182	-1.94374	0.0216331	19/35	28.56%	RAB7A;HLA-E;ATP6V1E1;ATP6V0B;ATP6V1G1;ATP6V1B2;M6PR;ATP6AP1;TUBA1B;DYNC1I2;TUBA1A;ITGB1;ATP6V0D1;ACTB;ATP6V1D;ATP6V1F;CANX;CYBA;ATP6V0C
Naive_CD4	KEGG	Collecting duct acid secretion	-0.570837	-1.93151	0.0227877	7/9	28.56%	ATP6V1E1;ATP6V1G1;ATP6V1B2;ATP6V0D1;ATP6V1D;ATP6V1F;ATP6V0C
Naive_CD4	KEGG	Ferroptosis	-0.463267	-1.90845	0.0256143	9/14	21.79%	FTH1;MAP1LC3B;VDAC3;VDAC2;NCOA4;FTL;SAT2;SLC3A2;SLC40A1
Naive_CD4	KEGG	Purine metabolism	-0.32886	-1.90351	0.0254509	24/33	38.80%	PKM;PRPS2;RRM1;NME6;DCK;GUK1;AK6;NT5C3A;NUDT9;PDE6D;DGUOK;ADSL;PDE4B;GART;PGM1;GMPR2;APRT;HDDC3;PRPS1;ADK;NT5C3B;ADCY3;ADA;NME7
Naive_CD4	KEGG	Cysteine and methionine metabolism	-0.415798	-1.90198	0.0248482	8/18	11.39%	MAT2B;MDH1;GOT2;MDH2;AHCYL1;ADI1;SRM;GOT1
Naive_CD4	KEGG	Epstein-Barr virus infection	-0.231535	-1.86696	0.0314944	29/81	19.80%	RBPJ;SNW1;PSMC1;HLA-E;PSMC2;CIR1;PSMD4;PSMD7;PSMC3;PSMD14;PSMC4;PSMD2;JAK1;B2M;PSMD8;PSMD11;PSMD1;BID;ADRM1;PSMC5;PSMD6;PSMD13;MYC;FADD;CD3E;MYD88;CASP3;AKT1;PSMD12
Naive_CD4	KEGG	Valine, leucine and isoleucine degradation	-0.415463	-1.8291	0.0402964	16/17	51.87%	BCKDHA;ACADM;HMGCL;DLD;ACAT2;HIBADH;PCCB;ACAT1;ECHS1;ACADS;ACAA1;MCEE;IVD;DBT;HADH;ALDH3A2
Naive_CD4	KEGG	Thermogenesis	-0.212375	-1.78316	0.0495567	50/83	36.15%	SDHD;UQCRC1;NDUFA9;SMARCE1;NDUFS2;NDUFB8;PRKAG1;CYC1;COX10;NDUFV1;PRKAB1;NDUFA8;KDM1A;NDUFB9;RHEB;COX6A1;SDHA;NDUFV2;NDUFA5;COX7A2L;UQCRFS1;CREB3;NDUFA13;UQCR10;ACTB;COA3;GNAS;NDUFA6;NDUFAF1;NDUFS3;COX5B;ACTL6A;SDHB;NDUFB2;NDUFB10;NDUFA12;RPS6KB2;COX17;NDUFB6;COA6;RPS6KA1;NDUFB7;COX14;UQCRC2;PRKACB;COX7B;UQCR11;MLST8;ACSL3;ADCY3
Naive_CD4	KEGG	DNA replication	-0.364753	-1.77284	0.0497714	12/20	28.89%	POLD2;RPA1;POLE3;MCM3;POLE4;RFC2;RPA2;PCNA;MCM5;POLD3;RNASEH2B;RFC3
Naive_CD8	KEGG	Parkinson disease	-0.430806	-3.71691	0	69/109	27.36%	PSMB6;VDAC3;PSMC3;PSMD2;NDUFA9;CALM2;UBB;PSMD4;NDUFS2;TUBA1B;PSMD14;HSPA5;PSMC1;UQCRC1;PSMA4;VDAC2;PSMD11;SDHD;PSMD13;SDHA;CALM1;PSMC2;PSMD9;NDUFB8;SLC25A5;PSMD7;DAXX;PSMD6;PSMA2;UBE2L3;PSMD1;PSMC5;UBC;NDUFV1;PARK7;PSMB4;CYC1;CALM3;TXN2;PSMC4;PSMB3;PSMA7;NDUFA8;GNAS;ADRM1;GNAI2;NDUFA12;XBP1;SLC25A4;UQCR10;MCU;NFE2L2;NDUFA6;UBE2J1;PSMD12;PSMB5;TUBA1A;TUBA4A;NDUFB9;COX6A1;UQCRFS1;COX7A2L;PRKACB;PSM…
Naive_CD8	KEGG	Proteasome	-0.616445	-3.62211	0	28/35	26.28%	PSMB6;PSMC3;PSMD2;PSMD4;PSMD14;PSMC1;PSME3;PSMA4;PSMD11;PSMD13;PSMC2;PSMD9;PSMD7;PSMD6;PSMA2;PSMD1;PSMC5;PSMB4;PSMC4;PSMB3;PSMA7;ADRM1;POMP;PSMD12;PSMB5;PSMD8;PSMF1;PSMB1
Naive_CD8	KEGG	Oxidative phosphorylation	-0.518141	-3.28366	0	37/43	37.89%	NDUFA9;ATP6V1E1;NDUFS2;ATP6V1B2;ATP6V1G1;ATP6V0B;UQCRC1;SDHD;SDHA;NDUFB8;ATP6AP1;COX10;NDUFV1;CYC1;ATP6V0D1;NDUFA8;NDUFA12;UQCR10;COX11;NDUFA6;NDUFB9;COX6A1;ATP6V1F;UQCRFS1;COX7A2L;NDUFB2;NDUFB7;NDUFB10;NDUFA13;ATP6V1D;NDUFA5;NDUFS3;UQCR11;COX5B;ATP6V0C;SDHB;NDUFV2
Naive_CD8	KEGG	Prion disease	-0.342737	-2.84605	0	58/106	27.36%	PSMB6;VDAC3;PSMC3;PSMD2;NDUFA9;PSMD4;NDUFS2;TUBA1B;PSMD14;STIP1;HSPA5;PSMC1;UQCRC1;PSMA4;VDAC2;PSMD11;SDHD;PSMD13;SDHA;PSMC2;PSMD9;NDUFB8;SLC25A5;PSMD7;PSMD6;HSPA8;PSMA2;PSMD1;PSMC5;NDUFV1;PSMB4;CYC1;PSMC4;PSMB3;PSMA7;NDUFA8;ADRM1;NDUFA12;SLC25A4;UQCR10;MCU;NDUFA6;PSMD12;FYN;PSMB5;TUBA1A;TUBA4A;NDUFB9;COX6A1;CREB3;UQCRFS1;COX7A2L;PRKACB;PSMD8;PSMB1;NDUFB2;NDUFB7;NDUFB10
Naive_CD8	KEGG	Spliceosome	-0.351064	-2.71595	0	43/85	22.66%	SYF2;CTNNBL1;CWC15;HNRNPM;SNW1;HNRNPC;WBP11;SF3A3;PUF60;SNRNP40;SF3B4;SF3B2;SNRNP27;CDC5L;SNRPB2;PRPF31;SLU7;RBM22;PRPF6;HSPA8;LSM4;USP39;PRPF40A;SNRPC;U2SURP;SRSF4;THOC2;RBM17;BCAS2;TCERG1;SNRPD1;ISY1;DDX46;SRSF9;PPIE;EIF4A3;SNU13;CDC40;CCDC12;NCBP2;PRPF38A;PQBP1;EFTUD2
Naive_CD8	KEGG	MicroRNAs in cancer	0.435716	2.63158	0	23/55	13.21%	NOTCH1;ATM;DICER1;CREBBP;MDM2;ABL1;MTOR;EP300;RPTOR;SOS1;IRS2;MCL1;HDAC4;SLC7A1;MDM4;BMPR2;PLCG1;NOTCH2;PIK3R1;CDKN1B;APC;GLS;PAK4
Naive_CD8	KEGG	Spinocerebellar ataxia	-0.328777	-2.55916	0.000399246	32/77	14.09%	PSMB6;RBPJ;VDAC3;PSMC3;PSMD2;PSMD4;PSMD14;PSMC1;PSMA4;VDAC2;PSMD11;TBP;PSMD13;PSMC2;PSMD9;SLC25A5;PSMD7;NOP56;NRBF2;PSMD6;PSMA2;WIPI2;BECN1;PSMD1;PSMC5;PSMB4;TBPL1;KAT5;PRKCB;PSMC4;PSMB3;PSMA7
Naive_CD8	KEGG	Fatty acid elongation	-0.679994	-2.55427	0.000342211	10/11	25.49%	PPT1;ELOVL1;HACD3;ECHS1;THEM4;TECR;HADHA;HSD17B12;ACOT1;HADHB
Naive_CD8	KEGG	Nucleotide excision repair	-0.499073	-2.54468	0.000299434	17/25	23.93%	POLE3;CETN2;RPA2;POLD2;RPA1;RFC2;PCNA;XPC;ERCC3;RAD23A;CDK7;POLE4;CUL4A;XPA;POLD1;POLD3;ERCC2
Naive_CD8	KEGG	Protein processing in endoplasmic reticulum	-0.318941	-2.52199	0.000266164	36/83	21.15%	ERLEC1;RPN2;EIF2AK1;PREB;SKP1;UBXN4;HSPA5;SEC62;PDIA4;NSFL1C;P4HB;HSP90B1;HERPUD1;LMAN2;DNAJA1;BCAP31;VCP;UBE2D3;TRAM1;HSPA8;DDOST;PDIA6;RAD23A;SVIP;DERL2;SEC13;CUL1;SEC31A;RNF5;UBQLN1;XBP1;STT3A;SEC23B;NFE2L2;UBE2J1;HSPH1
Naive_CD8	KEGG	Citrate cycle (TCA cycle)	-0.55743	-2.52152	0.000239547	12/18	18.71%	PDHB;IDH3B;SDHD;SDHA;DLD;MDH1;ACO2;SUCLA2;DLAT;MDH2;IDH3A;PDHA1
Naive_CD8	KEGG	Base excision repair	-0.530097	-2.51555	0.00021777	15/19	27.51%	HMGB1;POLE3;POLD2;PARP1;APEX1;PCNA;MBD4;TDG;POLE4;PARP2;POLD1;POLD3;UNG;NTHL1;FEN1
Naive_CD8	KEGG	Valine, leucine and isoleucine degradation	-0.532999	-2.50406	0.000299434	17/20	33.88%	BCKDHA;ACADM;DLD;HMGCL;ECHS1;PCCB;ACAT2;HADHA;ACADS;ACAD8;HADHB;ACAT1;HIBADH;HSD17B10;ALDH9A1;IVD;ACAA1
Naive_CD8	KEGG	Coronavirus disease	0.365379	2.49132	0	71/89	48.35%	MAVS;TRAF3;IRAK4;PLCG1;PIK3R1;RPL28;MAPK8;RPLP1;RPL37A;RPS28;ADAM17;RPLP2;RPL22L1;RPLP0;RPL37;RPL36A;RPS12;RPL23;RPL12;RPL36;FAU;RPL30;IFNAR2;RPS21;RPL41;PIK3CB;RPSA;RPL38;RPL35A;RPL39;RPS29;RPS15A;RPL14;RPS20;RPS13;RPL26;RPL27;RPS24;UBA52;RPS27;RPL32;RPS11;RPL24;RPL7A;PIK3CA;RPL35;RPL11;RPS17;RPL29;RPS7;RPS23;TYK2;RPS5;RPS27A;RPL10;RPL13A;RPL9;RPS16;RPS8;RPS15;IL6ST;RPL23A;RPL5;RPL18;NFKBIB;RPS1…
Naive_CD8	KEGG	Alzheimer disease	-0.269807	-2.47924	0.000368535	71/147	27.36%	PSMB6;VDAC3;PSMC3;PSMD2;NDUFA9;CALM2;PSMD4;NDUFS2;TUBA1B;PSMD14;PSMC1;UQCRC1;PSMA4;VDAC2;PSMD11;SDHD;PSMD13;SDHA;CALM1;PSMC2;PSMD9;NDUFB8;SLC25A5;NCSTN;PSMD7;ARAF;NRBF2;PSMD6;PSMA2;WIPI2;BECN1;PSMD1;PSMC5;NDUFV1;PSMB4;CYC1;CALM3;BID;PSMC4;PSMB3;PSMA7;NDUFA8;PPID;RTN3;ADRM1;NDUFA12;XBP1;SLC25A4;UQCR10;MCU;MAP2K1;NDUFA6;PSMD12;PSENEN;PSMB5;TUBA1A;TUBA4A;NDUFB9;NAE1;COX6A1;UQCRFS1;AKT1;RTN4;COX7A2L;…
Naive_CD8	KEGG	Glyoxylate and dicarboxylate metabolism	-0.687309	-2.45039	0.000598869	8/10	17.04%	DLD;MDH1;ACO2;CAT;PCCB;ACSS1;ACAT2;MDH2
Naive_CD8	KEGG	Huntington disease	-0.279671	-2.43529	0.000878341	63/127	27.36%	PSMB6;AP2M1;VDAC3;PSMC3;PSMD2;NDUFA9;PSMD4;NDUFS2;TUBA1B;PSMD14;PSMC1;UQCRC1;PSMA4;VDAC2;PSMD11;TBP;SDHD;PSMD13;SDHA;PSMC2;PSMD9;NDUFB8;SLC25A5;PSMD7;NRBF2;PSMD6;PSMA2;WIPI2;BECN1;PSMD1;PSMC5;NDUFV1;PSMB4;CYC1;TBPL1;PSMC4;POLR2G;PSMB3;PSMA7;NDUFA8;POLR2E;ADRM1;NDUFA12;SLC25A4;UQCR10;NDUFA6;PSMD12;PSMB5;TUBA1A;TUBA4A;NDUFB9;COX6A1;CREB3;POLR2F;UQCRFS1;COX7A2L;POLR2C;DCTN3;PSMD8;PSMB1;NDUFB2;NDUFB7…
Naive_CD8	KEGG	Amyotrophic lateral sclerosis	-0.262914	-2.42182	0.000898303	67/154	23.37%	PSMB6;PSMC3;PSMD2;NDUFA9;PSMD4;NDUFS2;TUBA1B;PSMD14;HSPA5;PSMC1;UQCRC1;RAB1A;PSMA4;PSMD11;SDHD;PSMD13;SDHA;PSMC2;PSMD9;NUP93;NDUFB8;PSMD7;SIGMAR1;RAB8A;VCP;ANXA7;ACTB;NRBF2;PFN1;DAXX;PSMD6;PSMA2;WIPI2;BECN1;PSMD1;PSMC5;NDUFV1;CAT;PSMB4;CYC1;BID;PSMC4;PSMB3;TPR;PSMA7;NDUFA8;SEC13;ADRM1;UBQLN1;NDUFA12;NUP85;XBP1;CHMP2B;UQCR10;MCU;SQSTM1;NDUFA6;PSMD12;PSMB5;TOMM40;TUBA1A;NXT1;TUBA4A;NDUFB9;COX6A1;RA…
Naive_CD8	KEGG	DNA replication	-0.550135	-2.38422	0.00105683	11/16	22.27%	POLE3;RPA2;POLD2;RPA1;RFC2;MCM3;PCNA;MCM5;POLE4;POLD1;POLD3
Naive_CD8	KEGG	Pathways of neurodegeneration	-0.242983	-2.35124	0.00106466	70/181	21.66%	PSMB6;VDAC3;PSMC3;PSMD2;NDUFA9;CALM2;UBB;PSMD4;NDUFS2;TUBA1B;PSMD14;HSPA5;PSMC1;UQCRC1;RAB1A;PSMA4;VDAC2;PSMD11;SDHD;PSMD13;SDHA;CALM1;PSMC2;PSMD9;NDUFB8;SLC25A5;PSMD7;ARAF;SIGMAR1;RAB8A;VCP;NRBF2;DAXX;PSMD6;PSMA2;WIPI2;BECN1;UBE2L3;PSMD1;PSMC5;UBC;NDUFV1;CAT;PARK7;PSMB4;CYC1;CALM3;BID;PRKCB;PSMC4;PSMB3;PSMA7;NDUFA8;PPID;ADRM1;NDUFA12;XBP1;CHMP2B;SLC25A4;UQCR10;MCU;MAP2K1;SQSTM1;NDUFA6;UBE2J1;PSM…
Naive_CD8	KEGG	RNA transport	-0.293092	-2.32641	0.00126078	44/95	23.61%	RNPS1;SRRM1;EIF2S2;SUMO1;EIF4E;POP4;EIF3D;RPP38;EIF2B1;SNUPN;SAP18;PAIP1;EIF3J;NUP93;EIF3I;EIF5B;EIF4G2;EIF2B4;PNN;DDX19B;PRMT5;EIF2B5;EIF3B;ELAC2;THOC2;PHAX;TPR;SEC13;EIF4EBP1;THOC6;RAN;NUP85;POP5;EIF4A3;STRAP;EIF5;PABPC1;EIF4E2;GEMIN6;NXT1;NCBP2;UPF2;RAE1;POP7
Naive_CD8	KEGG	Protein export	-0.609008	-2.26352	0.00209604	9/12	20.59%	SPCS2;SRP68;SRP14;HSPA5;SEC62;SEC11C;SEC11A;SRP72;SRP19
Naive_CD8	KEGG	Lysine degradation	0.466563	2.22132	0.0155656	12/27	12.70%	NSD1;KMT2D;KMT2C;KMT2A;PRDM2;SETD1B;DLST;KMT2B;ASH1L;SETD1A;SETDB1;DOT1L
Naive_CD8	KEGG	Porphyrin and chlorophyll metabolism	-0.587857	-2.21492	0.0030799	9/11	27.45%	UROD;HMOX2;HCCS;COX10;GUSB;HMBS;PPOX;BLVRB;ALAS1
Naive_CD8	KEGG	Choline metabolism in cancer	0.415398	2.21048	0.0132161	21/34	31.48%	SP1;MTOR;DGKE;SOS1;AKT2;PCYT1A;DGKH;PDPK1;PLCG1;PIP5K1A;PIK3R1;MAPK8;PLA2G4B;DGKD;TSC2;PIK3CB;AKT3;PIP5K1C;DGKA;PIK3CA;SOS2
Naive_CD8	KEGG	Ribosome biogenesis in eukaryotes	-0.325287	-2.15383	0.00446429	24/49	24.63%	DKC1;GNL3;POP4;RPP38;MPHOSPH10;UTP18;NOP56;NHP2;GNL2;NOP58;RIOK1;IMP4;TBL3;EIF6;RAN;POP5;RIOK2;SNU13;GTPBP4;NXT1;REXO2;SBDS;POP7;AK6
Naive_CD8	KEGG	Glycolysis / Gluconeogenesis	-0.40341	-2.14755	0.00463472	23/29	39.98%	PGK1;PDHB;PKM;DLD;ACSS1;TPI1;DLAT;ADPGK;MINPP1;PDHA1;LDHB;ALDOA;HK1;BPGM;GALM;PGM1;AKR1A1;ALDH9A1;PGAM1;GAPDH;ENO1;ALDOC;LDHA
Naive_CD8	KEGG	Transcriptional misregulation in cancer	0.379698	2.12687	0.0209695	21/43	24.77%	ATM;ELK4;CCNT1;BCL11B;SP1;KMT2A;FUS;MDM2;REL;TRAF1;PER2;CDKN1B;DOT1L;LDB1;MLLT1;JMJD1C;RUNX1;SIN3A;KDM6A;IGF1R;TAF15
Naive_CD8	KEGG	Pyruvate metabolism	-0.436499	-2.07884	0.0087335	14/20	28.07%	GLO1;PDHB;PKM;DLD;MDH1;ACSS1;ACAT2;DLAT;MDH2;PDHA1;LDHB;ACAT1;HAGH;AKR1A1
Naive_CD8	KEGG	Mismatch repair	-0.596989	-2.06516	0.00948608	7/9	22.27%	RPA2;POLD2;RPA1;RFC2;PCNA;POLD1;POLD3
Naive_CD8	KEGG	Vibrio cholerae infection	-0.425603	-2.05881	0.00953583	10/21	16.48%	ARF1;ATP6V1E1;ATP6V1B2;ATP6V1G1;ATP6V0B;PDIA4;ACTB;ATP6AP1;ATP6V0D1;GNAS
Naive_CD8	KEGG	Cysteine and methionine metabolism	-0.421404	-1.89429	0.0304758	10/18	19.37%	MAT2B;GOT2;ADI1;MDH1;GOT1;AHCYL1;APIP;SRM;MDH2;LDHB
Naive_CD8	KEGG	Fatty acid degradation	-0.405727	-1.86892	0.0352049	14/19	33.88%	ACADM;ECHS1;ACADVL;ECI2;ACAT2;HADHA;ACSL3;ACADS;HADHB;ACAT1;ACSL5;CPT2;ALDH9A1;ACAA1
Naive_CD8	KEGG	Purine metabolism	-0.355935	-1.83615	0.0425403	18/26	36.01%	PKM;NUDT9;HDDC3;PDE6D;RRM1;PRPS2;NME6;APRT;GUK1;ADSL;NT5C3B;PGM1;AK6;DCK;GART;NME4;DGUOK;NT5C3A
Naive_CD8	KEGG	Arginine and proline metabolism	-0.449858	-1.83107	0.0424797	13/14	47.21%	GOT2;SAT2;GOT1;ALDH18A1;SRM;CNDP2;PYCR2;SMS;ALDH9A1;SAT1;AMD1;ALDH3A2;AGMAT
Naive_CD8	KEGG	Epstein-Barr virus infection	-0.235269	-1.80732	0.0478322	22/80	12.56%	RBPJ;PSMC3;HLA-E;PSMD2;PSMD4;SNW1;PSMD14;PSMC1;PSMD11;CIR1;PSMD13;JAK1;PSMC2;PSMD7;MAP3K7;PSMD6;B2M;PSMD1;PSMC5;CDK4;BID;PSMC4
Naive_CD8	KEGG	Ferroptosis	-0.381535	-1.80383	0.0468989	7/20	12.30%	VDAC3;FTH1;MAP1LC3B;VDAC2;SAT2;FTL;NCOA4
Naive_CD8	KEGG	Collecting duct acid secretion	-0.537549	-1.79409	0.0480547	9/9	46.34%	ATP6V1E1;ATP6V1B2;ATP6V1G1;ATP6V0D1;ATP6V1F;ATP6V1D;ATP6V0C;ATP6V0A1;SLC12A7
NC_Mono	KEGG	Ribosome	0.610677	3.82646	0	71/97	22.00%	RPL23;RPS7;RPLP0;RPS23;RPL14;RPL13A;RPS3A;RPL10;RPS8;RPS18;RPL9;RPS15A;RPSA;RPL32;RPL7A;RPL23A;RPS27A;RPS13;RPL26;RPL5;RPL12;RPL41;RPS11;RPS6;RPLP1;RPS3;RPS12;RPLP2;RPL30;RPL11;RPL39;RPS5;RPL10A;RPS4X;RPL27;RPL29;RPL15;RPS17;RPL18;RPS28;RPS20;RPL37A;RPL31;RPL37;RPL21;RPS24;RPL36A;RPL35A;RPS27;RPL27A;RPS14;UBA52;RPL22L1;RPS21;RPL3;RPL28;RPL6;RPL18A;RPL24;RPL34;RPL8;RPL38;RPS19;RPL13;RPL35;MRPS16;R…
NC_Mono	KEGG	Proteasome	-0.653139	-3.67889	0	17/22	15.50%	PSMC2;PSMA4;PSMC1;PSMD2;PSMD6;PSMB6;PSME1;PSMD14;PSME2;PSMD11;PSMB9;PSMB8;PSMA6;PSMB10;PSMC3;PSMD4;ADRM1
NC_Mono	KEGG	Lysosome	-0.384765	-3.30505	0	34/58	21.70%	ATP6AP1;NEU1;LAPTM5;LAMP2;DNASE2;CD68;ACP2;HEXB;FUCA2;CTSL;CTSA;PLA2G15;CD164;GBA;PPT1;NAGA;CTSB;ATP6V0D1;CTSC;GUSB;PSAP;AP3S1;CTSO;LAPTM4A;GM2A;TPP1;CTSS;GNPTG;LGMN;MAN2B1;CLN3;CD63;MCOLN1;NAGLU
NC_Mono	KEGG	Coronavirus disease	0.475555	3.1367	0	73/127	22.00%	MAVS;RPL23;MAPK8;RPS7;RPLP0;RPS23;RPL14;RPL13A;RPS3A;RPL10;RPS8;RPS18;RPL9;RPS15A;RPSA;RPL32;RPL7A;RPL23A;RPS27A;RPS13;RPL26;RPL5;RPL12;RPL41;RPS11;RPS6;RPLP1;RPS3;RPS12;RPLP2;RPL30;RPL11;RPL39;RPS5;RPL10A;RPS4X;RPL27;RPL29;RPL15;RPS17;RPL18;RPS28;RPS20;RPL37A;RPL31;RPL37;RPL21;RPS24;RPL36A;RPL35A;RPS27;RPL27A;RPS14;UBA52;RPL22L1;RPS21;RPL3;RPL28;RPL6;RPL18A;RPL24;RPL34;RPL8;RPL38;RPS19;RPL13;RPL…
NC_Mono	KEGG	Antigen processing and presentation	-0.474504	-2.92794	0	18/26	25.89%	HLA-E;B2M;TAPBP;HSPA5;HSPA8;CD74;CTSL;PSME1;TAP1;PSME2;CTSB;CTSS;HLA-C;LGMN;IFI30;KIR2DL4;PSME3;PDIA3
NC_Mono	KEGG	Phagosome	-0.389302	-2.79534	0	35/42	40.04%	RAB7A;ATP6V1E1;ATP6AP1;HLA-E;LAMP2;ATP6V1G1;NCF4;DYNC1I2;CTSL;TAP1;ATP6V0D1;FCGR1A;NCF1;FCGR2B;CD14;TUBA1B;FCGR3B;CTSS;HLA-C;RAB5B;TLR2;ITGB2;CYBA;RAB5A;STX18;RILP;HLA-DQA2;ATP6V1H;THBS3;ATP6V1A;HLA-DQA1;TUBB1;SEC61G;EEA1;CYBB
NC_Mono	KEGG	Epstein-Barr virus infection	-0.273405	-2.62058	0.00165367	34/85	16.09%	PSMC2;MYD88;HLA-E;OAS1;GADD45B;CIR1;SNW1;B2M;PSMC1;TAPBP;PSMD2;STAT1;IRF7;OAS2;PSMD6;CDKN1A;TAP1;PSMD14;DDX58;FADD;PSMD11;BLNK;IRF9;ISG15;DDB2;FAS;PSMC3;PSMD4;CASP3;RBPJ;OAS3;ADRM1;EIF2AK2;CXCL10
NC_Mono	KEGG	Viral protein interaction with cytokine and cytokine receptor	-0.614249	-2.45203	0.00344514	9/11	22.39%	TNFSF10;TNFRSF1A;CCR1;TNFRSF1B;CX3CR1;CXCL10;CXCR2;IL2RG;LTA
NC_Mono	KEGG	Lysine degradation	0.551391	2.43907	0.000243297	14/25	17.56%	KMT2A;KMT2C;KMT2D;PRDM2;NSD1;SETDB1;ASH1L;KMT2B;EZH1;SETD1A;SETD1B;SETD2;DLST;DOT1L
NC_Mono	KEGG	Systemic lupus erythematosus	-0.513516	-2.40842	0.00354357	13/15	33.44%	TRIM21;SSB;FCGR1A;C2;FCGR3B;SNRPD1;C1QC;CD86;CD40;CD80;SNRPB;HLA-DQA2;HLA-DQA1
NC_Mono	KEGG	Intestinal immune network for IgA production	-0.666852	-2.34581	0.00594287	9/9	33.44%	TNFSF13B;IL15RA;TNFSF13;CD86;CD40;ITGB7;CD80;HLA-DQA2;HLA-DQA1
NC_Mono	KEGG	Rheumatoid arthritis	-0.463375	-2.31419	0.00643093	15/18	33.44%	ATP6V1E1;ATP6AP1;ATP6V1G1;CTSL;TNFSF13B;ATP6V0D1;TNFSF13;CD86;TLR2;CD80;ITGB2;HLA-DQA2;ATP6V1H;ATP6V1A;HLA-DQA1
NC_Mono	KEGG	Staphylococcus aureus infection	-0.443376	-2.29822	0.00682138	14/17	33.44%	SELPLG;C3AR1;FPR3;CFH;FCGR1A;FPR2;FCGR2B;C2;FCGR3B;C1QC;ITGB2;C5AR1;HLA-DQA2;HLA-DQA1
NC_Mono	KEGG	Cytokine-cytokine receptor interaction	-0.346156	-2.27478	0.00695292	27/31	47.46%	IL1RN;TNFSF10;TNFRSF1A;CCR1;TNFSF13B;IL15RA;IL16;TNFRSF1B;FAS;CX3CR1;CXCL10;TNFSF13;CXCR2;IL2RG;LTA;IFNGR2;CD40;BMPR2;GDF15;IL11RA;CD4;BMPR1A;IL17RB;TNFRSF10D;TGFBR1;TNFRSF14;ACVR2A
NC_Mono	KEGG	Pertussis	-0.4247	-2.27389	0.00637351	14/20	25.35%	MYD88;SERPING1;CASP1;CASP7;IRF8;CASP3;C2;CALM3;CD14;GNAI3;C1QC;ITGB2;TICAM1;RELA
NC_Mono	KEGG	Allograft rejection	-0.666728	-2.24506	0.0072348	8/8	33.44%	HLA-E;FAS;HLA-C;CD86;CD40;CD80;HLA-DQA2;HLA-DQA1
NC_Mono	KEGG	Autoimmune thyroid disease	-0.666728	-2.24506	0.0072348	8/8	33.44%	HLA-E;FAS;HLA-C;CD86;CD40;CD80;HLA-DQA2;HLA-DQA1
NC_Mono	KEGG	Type I diabetes mellitus	-0.666728	-2.23099	0.0074415	8/8	33.44%	HLA-E;FAS;HLA-C;LTA;CD86;CD80;HLA-DQA2;HLA-DQA1
NC_Mono	KEGG	Graft-versus-host disease	-0.666605	-2.08622	0.018087	7/7	33.44%	HLA-E;FAS;HLA-C;CD86;CD80;HLA-DQA2;HLA-DQA1
NC_Mono	KEGG	Spliceosome	-0.241617	-2.08238	0.0172662	19/64	9.56%	CTNNBL1;SYF2;SLU7;PRPF6;PUF60;SNW1;WBP11;HNRNPM;SNRPB2;SNRNP27;SF3B2;HSPA8;RBM22;CWC15;EIF4A3;SNRNP40;SF3B4;CDC5L;PRPF31
NC_Mono	KEGG	Steroid biosynthesis	-0.756441	-2.06719	0.0177999	5/5	24.44%	SQLE;MSMO1;CYP51A1;HSD17B7;FDFT1
NC_Mono	KEGG	Inflammatory bowel disease	-0.497839	-2.00206	0.024261	10/11	33.44%	STAT1;STAT4;IL2RG;IFNGR2;TLR2;RELA;HLA-DQA2;NFKB1;RORA;HLA-DQA1
NC_Mono	KEGG	Hepatitis C	-0.229195	-1.98948	0.0250117	29/67	20.15%	OAS1;YWHAH;ARAF;MX2;STAT1;IFIT1;IRF7;YWHAQ;TNFRSF1A;OAS2;RSAD2;CDKN1A;YWHAE;MX1;DDX58;FADD;IRF9;PPP2R1A;FAS;LDLR;CASP3;PPP2CA;OAS3;EIF2AK2;CXCL10;MAP2K1;CLDN23;IKBKG;SOCS3
NC_Mono	KEGG	Influenza A	-0.2274	-1.98521	0.0243129	34/67	25.35%	MYD88;OAS1;MX2;CALCOCO2;STAT1;TNFSF10;IRF7;TNFRSF1A;OAS2;IFIH1;CASP1;RSAD2;PML;MX1;DDX58;KPNA2;FADD;IRF9;FAS;CASP3;RAB11A;OAS3;EIF2AK2;CXCL10;MAP2K1;ADAR;IKBKG;SOCS3;IFNGR2;TLR7;STAT2;DNAJB1;TICAM1;RELA
NC_Mono	KEGG	Parkinson disease	-0.205876	-1.94536	0.0289392	30/74	20.85%	PSMC2;UBC;DAXX;PSMA4;PSMC1;PSMD2;HSPA5;UBE2L6;PSMD6;PSMB6;UBE2L3;PSMD14;PSMD11;MCU;PSMA6;PSMC3;PSMD4;CASP3;CALM3;TUBA1B;NDUFB9;ADRM1;TXN2;DDIT3;UQCRC1;XBP1;BCL2L1;GNAI3;PSMB3;SDHD
NC_Mono	KEGG	Fatty acid elongation	-0.575389	-1.91867	0.0321746	7/8	28.31%	PPT1;ELOVL3;HADHA;ACOT1;TECR;HADH;ELOVL5
NC_Mono	KEGG	Primary immunodeficiency	-0.473706	-1.91138	0.0317814	10/11	41.98%	PTPRC;TAP1;BLNK;IKBKG;ADA;IL2RG;CD40;CD4;CIITA;BTK
NC_Mono	KEGG	Amino sugar and nucleotide sugar metabolism	-0.394461	-1.89328	0.0333214	9/16	19.07%	GNPDA1;NPL;CYB5R3;HEXB;CMAS;UGP2;NAGK;UAP1;GMPPA
Neu	KEGG	Coronavirus disease	0.410801	3.18937	0	62/87	37.12%	RPS12;RPL14;RPL13A;RPL26;RPS3A;RPL31;RPL36;RPS15A;RPL37A;RPS23;RPL29;PIK3CB;RPL39;RPS21;MAVS;RPS27;RPL32;RPL23A;RPL22L1;RPLP1;RPS8;RPL10A;RPS7;RPS28;TAB2;RPL7A;RPL12;RPL23;RPL5;RPL27;RPS18;RPS13;RPL18;RPLP0;RPSA;RPS20;RPLP2;RPL13;MAPK8;RPL6;RPL37;RPL27A;MAPK13;RPS29;RPL35;RPL30;RPL18A;RPL24;RPS19;PIK3R1;IFNAR2;RPL10;RPL21;RPL15;RPS6;RPL11;RPS27A;RPS24;PIK3CA;RPL34;RPL35A;RPS11
Neu	KEGG	Ribosome	0.399711	3.00121	0	56/80	37.12%	RPS12;RPL14;RPL13A;RPL26;RPS3A;RPL31;RPL36;RPS15A;RPL37A;MRPL13;RPS23;RPL29;RPL39;RPS21;RPS27;RPL32;RPL23A;RPL22L1;RPLP1;RPS8;RPL10A;RPS7;RPS28;RPL7A;RPL12;RPL23;RPL5;RPL27;RPS18;RPS13;RPL18;RPLP0;RPSA;RPS20;RPLP2;RPL13;RPL6;RPL37;RPL27A;RPS29;RPL35;RPL30;RPL18A;RPL24;MRPS16;RPS19;RPL10;RPL21;RPL15;RPS6;RPL11;RPS27A;RPS24;RPL34;RPL35A;RPS11
NK	KEGG	Parkinson disease	-0.414189	-3.68957	0	69/87	36.09%	NDUFS2;UBB;UBC;PSMD7;TXN2;NDUFV1;DAXX;NDUFA9;NDUFA6;VDAC3;PSMC5;PSMD4;PSMC1;PSMB6;PSMC3;CALM1;PSMB4;NDUFB8;PSMA7;TUBA1A;PSMC4;PSMB5;PSMD2;PSMD13;PSMD14;UQCRC1;PSMD11;HSPA5;CALM3;VDAC2;PSMC2;CASP9;PSMD9;COX7A2L;PARK7;DDIT3;PSMD6;SDHD;UBE2L3;TUBA1B;SDHA;CALM2;CYC1;ADRM1;PSMA4;NDUFA13;PSMD1;NDUFB10;UQCR10;NDUFB7;NDUFB2;COX5B;XBP1;COX6A1;PSMD8;PSMA1;NDUFA8;NDUFA12;PSMB3;BCL2L1;PRKACB;PSMD3;SLC25A4;GN…
NK	KEGG	Proteasome	-0.614391	-3.66582	0	30/31	35.48%	PSMD7;PSME3;PSMC5;PSMD4;PSMC1;PSMB6;PSMC3;PSMB4;PSMA7;PSMC4;PSMB5;PSMD2;PSMD13;PSMD14;PSMD11;PSMC2;PSMD9;PSMD6;ADRM1;PSMA4;PSME1;PSMD1;PSMB9;PSMD8;PSMA1;PSMB3;PSMB10;PSMD3;PSME2;PSMB2
NK	KEGG	Oxidative phosphorylation	-0.546383	-3.57394	0	32/36	35.54%	NDUFS2;ATP6V1G1;ATP6V1E1;NDUFV1;ATP6AP1;ATP6V0B;NDUFA9;NDUFA6;ATP6V1B2;NDUFB8;UQCRC1;COX7A2L;SDHD;SDHA;CYC1;ATP6V0D1;NDUFA13;ATP6V1D;NDUFB10;UQCR10;NDUFB7;NDUFB2;COX5B;COX10;ATP6V0C;COX6A1;NDUFA8;NDUFA12;COX11;NDUFB9;NDUFB6;COX4I1
NK	KEGG	Prion disease	-0.343255	-3.03047	0	65/89	35.54%	NDUFS2;PSMD7;NDUFV1;NDUFA9;NDUFA6;VDAC3;PSMC5;PSMD4;PSMC1;PSMB6;PSMC3;PSMB4;NDUFB8;PSMA7;TUBA1A;PSMC4;PSMB5;PSMD2;PSMD13;PSMD14;UQCRC1;HSPA8;PSMD11;HSPA5;VDAC2;PSMC2;CASP9;PSMD9;COX7A2L;CREB3;DDIT3;PSMD6;SDHD;TUBA1B;STIP1;SDHA;CYC1;ADRM1;PSMA4;NDUFA13;CYBA;PSMD1;NDUFB10;UQCR10;NDUFB7;CCL5;NDUFB2;COX5B;FYN;BAD;COX6A1;PSMD8;PSMA1;NDUFA8;NDUFA12;RAC2;PSMB3;HSPA6;PRKACB;PSMD3;SLC25A4;NDUFB9;NDUFB6;PS…
NK	KEGG	Spliceosome	-0.343235	-2.93054	0	35/77	18.97%	SNW1;SYF2;SF3B2;PPIE;CWC15;SNRPB2;HNRNPM;SNRNP27;PRPF40A;SLU7;ISY1;SNRNP40;PUF60;U2SURP;CTNNBL1;CDC5L;PRPF31;WBP11;SF3B4;PRPF6;HSPA8;BCAS2;SNRPC;CCDC12;HNRNPC;SRSF9;EIF4A3;USP39;SNRPD1;THOC2;PQBP1;EFTUD2;CDC40;U2AF1L4;DDX46
NK	KEGG	Alzheimer disease	-0.294733	-2.79723	0.000220673	66/115	28.29%	NDUFS2;PSMD7;NDUFV1;NDUFA9;NDUFA6;VDAC3;PSMC5;PSMD4;PSMC1;PSMB6;PSMC3;CALM1;PSMB4;NDUFB8;PSMA7;TUBA1A;PSMC4;PSMB5;PSMD2;PSMD13;PSMD14;UQCRC1;NRBF2;PSMD11;FADD;BECN1;ARAF;NCSTN;RTN3;CALM3;VDAC2;PPID;PSMC2;CASP9;PSMD9;COX7A2L;PSENEN;DDIT3;PSMD6;SDHD;TUBA1B;SDHA;CALM2;CYC1;ADRM1;PSMA4;NDUFA13;RELA;PSMD1;WIPI2;BID;NDUFB10;CDK5;UQCR10;AKT1;NDUFB7;NDUFB2;DVL2;COX5B;XBP1;BAD;COX6A1;PSMD8;PSMA1;NDUFA8;ND…
NK	KEGG	Glycolysis / Gluconeogenesis	-0.613863	-2.77019	0.000189148	14/15	32.48%	PDHA1;MINPP1;ALDOC;ADPGK;GALM;ALDOA;TPI1;PGM1;PGK1;PDHB;DLD;PGAM1;DLAT;ENO3
NK	KEGG	MicroRNAs in cancer	0.455956	2.57172	0	31/46	32.52%	DICER1;CREBBP;NOTCH1;NOTCH2;EP300;MTOR;MCL1;SOS1;BMPR2;MDM4;CDK6;HDAC4;ATM;MDM2;ABL1;APC;ABCC1;BCL2L11;PIK3R1;SLC7A1;RPTOR;BCL2;PIK3CA;SOS2;GLS;CDKN1B;NRAS;E2F3;ROCK1;CRKL;CCND2
NK	KEGG	Huntington disease	-0.265714	-2.4543	0.00198606	58/106	28.29%	NDUFS2;PSMD7;NDUFV1;AP2M1;NDUFA9;NDUFA6;VDAC3;PSMC5;PSMD4;PSMC1;PSMB6;PSMC3;PSMB4;NDUFB8;PSMA7;POLR2E;TUBA1A;PSMC4;PSMB5;PSMD2;PSMD13;PSMD14;UQCRC1;NRBF2;PSMD11;BECN1;DNAL4;VDAC2;PSMC2;POLR2G;CASP9;PSMD9;COX7A2L;CREB3;PSMD6;SDHD;TUBA1B;TBP;SDHA;TBPL1;CYC1;ADRM1;PSMA4;NDUFA13;PSMD1;WIPI2;POLR2C;NDUFB10;UQCR10;NDUFB7;NDUFB2;COX5B;CLTB;COX6A1;PSMD8;PSMA1;NDUFA8;NDUFA12
NK	KEGG	Protein processing in endoplasmic reticulum	-0.294089	-2.40259	0.00353077	32/67	22.55%	ERLEC1;PREB;HSP90B1;EIF2AK1;P4HB;LMAN2;RPN2;SEC62;NSFL1C;SKP1;RNF5;BCAP31;PDIA4;HERPUD1;UBXN4;HSPA8;DERL2;TRAM1;HSPA5;RAD23A;EDEM2;DDIT3;STUB1;VCP;PDIA6;UBE2D2;DDOST;DNAJA1;UBE2D3;SIL1;NGLY1;OS9
NK	KEGG	Pathways of neurodegeneration	-0.235408	-2.36254	0.00397211	76/148	28.29%	NDUFS2;RAB8A;UBB;UBC;PSMD7;NDUFV1;SQSTM1;DAXX;NDUFA9;NDUFA6;VDAC3;PSMC5;PSMD4;PSMC1;PSMB6;PSMC3;CALM1;PSMB4;NDUFB8;PSMA7;TUBA1A;PSMC4;PSMB5;PSMD2;PSMD13;PSMD14;UQCRC1;NRBF2;PSMD11;FADD;HSPA5;BECN1;DNAL4;ARAF;SIGMAR1;CALM3;VDAC2;PPID;PSMC2;CASP9;PSMD9;COX7A2L;PARK7;DDIT3;PSMD6;RAB1A;SDHD;UBE2L3;TUBA1B;VCP;SDHA;CAT;CALM2;CYC1;ADRM1;PSMA4;NDUFA13;RELA;PSMD1;WIPI2;BID;NDUFB10;CDK5;UQCR10;NDUFB7;NDUFB…
NK	KEGG	Lysine degradation	0.517226	2.35851	0.00554716	13/23	18.85%	KMT2C;KMT2D;NSD1;KMT2A;SETD1B;KMT2B;PRDM2;SETD1A;DLST;ASH1L;SETDB1;DOT1L;COLGALT1
NK	KEGG	Nucleotide excision repair	-0.476755	-2.28349	0.00649982	11/18	16.37%	POLE3;RPA2;POLD2;ERCC1;RAD23A;RPA1;RFC2;CETN2;XPC;ERCC3;CDK7
NK	KEGG	Glyoxylate and dicarboxylate metabolism	-0.655592	-2.28275	0.00606851	7/9	18.57%	ACO2;ACAT2;PCCB;MDH1;MDH2;CAT;PGP
NK	KEGG	Amyotrophic lateral sclerosis	-0.228419	-2.24766	0.00774053	65/126	28.29%	NDUFS2;RAB8A;PSMD7;NDUFV1;SQSTM1;DAXX;NDUFA9;NDUFA6;PSMC5;PSMD4;PSMC1;PSMB6;PSMC3;PFN1;PSMB4;NDUFB8;PSMA7;TUBA1A;PSMC4;PSMB5;PSMD2;PSMD13;PSMD14;UQCRC1;NRBF2;ACTB;PSMD11;HSPA5;BECN1;DNAL4;SIGMAR1;PSMC2;NXT1;CASP9;PSMD9;COX7A2L;DDIT3;PSMD6;RAB1A;SDHD;TUBA1B;VCP;SDHA;CAT;CYC1;ADRM1;PSMA4;NDUFA13;PSMD1;WIPI2;NUP93;BID;NDUFB10;UQCR10;NDUFB7;NDUFB2;COX5B;XBP1;TOMM40;BAD;COX6A1;PSMD8;PSMA1;NDUFA8;NDUFA…
NK	KEGG	Citrate cycle (TCA cycle)	-0.509353	-2.22312	0.00784965	13/15	32.08%	IDH3B;PDHA1;ACO2;MDH1;SUCLA2;SDHD;MDH2;SDHA;PDHB;IDH3A;DLD;DLAT;SUCLG1
NK	KEGG	Steroid biosynthesis	-0.674264	-2.2193	0.00741461	8/8	32.70%	FDFT1;SQLE;NSDHL;DHCR7;TM7SF2;MSMO1;LIPA;CYP51A1
NK	KEGG	Coronavirus disease	0.343464	2.21853	0.014508	63/74	54.99%	MAVS;TRAF3;RPLP1;PIK3R1;ADAM17;IRAK4;PIK3CA;RPS15A;RPL37;RPL37A;RPL12;RPL30;RPL28;RPS20;RPL35A;RPS28;RPL22L1;RPS7;RPS13;RPL23;RPLP0;IL6ST;RPS12;RPL14;RPL5;IFNAR2;RPLP2;RPL32;RPSA;RPS11;MAPK8;RPS23;RPL24;RPL13A;RPL41;RPL10;RPL27;UBA52;RPL39;RPS21;STAT3;PLCG1;RPS3A;RPS18;RPS26;RPS27A;MASP2;RPS16;RPS17;RPL29;RPS24;RPL7A;RPL11;TAB2;PIK3CB;RPS27;RPL38;RPL36A;RPS3;RPS5;RPL23A;RPL26;FAU
NK	KEGG	Protein export	-0.536578	-2.1265	0.0126611	8/11	26.14%	SRP68;SRP14;SEC62;SPCS2;HSPA5;SRP19;SRP72;SEC11C
NK	KEGG	Lysosome	-0.284661	-2.08565	0.0158885	31/47	34.88%	ATP6AP1;ATP6V0B;AP1M1;CLN3;M6PR;GUSB;TPP1;SUMF1;AP3S1;PSAP;HEXB;DNASE2;CD63;CTSW;LAPTM5;ATP6V0D1;PPT1;LAPTM4A;CD164;ASAH1;GNPTG;CTSA;CLTB;ATP6V0C;NEU1;FUCA2;LIPA;CTSB;GLA;CTSO;LITAF
NK	KEGG	Base excision repair	-0.447767	-2.07693	0.0164034	13/17	33.45%	PARP1;HMGB1;POLE3;TDG;POLD2;APEX1;MBD4;MUTYH;SMUG1;UNG;FEN1;NEIL2;PARP2
NK	KEGG	Valine, leucine and isoleucine degradation	-0.511448	-2.02935	0.0199303	7/12	15.61%	BCKDHA;ACADS;HMGCL;ACADM;ACAT2;PCCB;ECHS1
NK	KEGG	Fructose and mannose metabolism	-0.697278	-2.02378	0.0195296	5/6	18.75%	AKR1B1;GMPPA;ALDOC;ALDOA;TPI1
NK	KEGG	Phagosome	-0.318811	-2.00641	0.0207433	16/35	21.14%	RAB7A;HLA-E;ATP6V1G1;ATP6V1E1;DYNC1I2;ATP6AP1;ATP6V0B;ATP6V1B2;TUBA1A;M6PR;ACTB;STX18;TUBA1B;ATP6V0D1;CYBA;ATP6V1D
NK	KEGG	Rheumatoid arthritis	-0.46726	-1.94521	0.0285872	9/13	26.84%	ATP6V1G1;ATP6V1E1;ATP6AP1;ATP6V0B;ATP6V1B2;ATP6V0D1;ATP6V1D;CCL5;ATP6V0C
NK	KEGG	Diabetic cardiomyopathy	-0.250397	-1.89557	0.0374185	31/57	29.80%	PARP1;NDUFS2;PPP1CA;NDUFV1;PDHA1;NDUFA9;NDUFA6;VDAC3;NDUFB8;UQCRC1;VDAC2;COX7A2L;SDHD;SDHA;CYC1;NDUFA13;RELA;CYBA;NDUFB10;UQCR10;AKT1;PDHB;NDUFB7;NDUFB2;COX5B;GYS1;COX6A1;NDUFA8;NDUFA12;PRKCB;RAC2
NK	KEGG	Non-alcoholic fatty liver disease	-0.261222	-1.89422	0.03608	27/49	28.29%	NDUFS2;NDUFV1;NDUFA9;NDUFA6;NDUFB8;PRKAB1;UQCRC1;ADIPOR1;PRKAG1;COX7A2L;DDIT3;SDHD;SDHA;CYC1;NDUFA13;RELA;BID;NDUFB10;UQCR10;AKT1;NDUFB7;NDUFB2;COX5B;XBP1;COX6A1;NDUFA8;NDUFA12
NK	KEGG	Porphyrin and chlorophyll metabolism	-0.512626	-1.88454	0.0370731	7/10	25.55%	HCCS;UROD;GUSB;HMOX2;HMBS;BLVRB;COX10
NK	KEGG	Glycosylphosphatidylinositol (GPI)-anchor biosynthesis	-0.496779	-1.87593	0.037786	5/10	10.67%	PIGS;PIGT;PIGH;DPM2;GPAA1
NK	KEGG	Arginine and proline metabolism	-0.644234	-1.86982	0.0380048	5/6	24.63%	SAT2;GOT1;SRM;GOT2;PYCR2
NK	KEGG	Vibrio cholerae infection	-0.362927	-1.86833	0.0369312	8/21	9.89%	ARF1;ATP6V1G1;ATP6V1E1;ATP6AP1;ATP6V0B;ATP6V1B2;PDIA4;ACTB
NK	KEGG	RNA transport	-0.21813	-1.85507	0.0383514	33/78	22.35%	EIF2S2;SRRM1;RNPS1;EIF3J;SUMO1;EIF4E;EIF3D;RPP38;SAP18;EIF5B;EIF5;EIF2B5;EIF2B1;SUMO3;DDX19B;EIF3I;SNUPN;EIF2B4;PNN;EIF4A3;NXT1;EIF2B3;THOC2;PAIP1;EIF4EBP1;THOC6;EIF3B;GEMIN6;POP7;THOC1;PHAX;TGS1;NUP93
NK	KEGG	Ferroptosis	-0.413098	-1.82508	0.0443553	9/15	24.55%	MAP1LC3B;VDAC3;FTH1;SAT2;ACSL3;VDAC2;FTL;SLC3A2;GSS
pDC	KEGG	Proteasome	-0.695859	-4.13946	0	30/31	26.59%	PSMD2;PSME3;PSMD14;PSMC2;PSMD1;PSMC4;PSMA4;PSMC1;PSMD6;PSMD11;PSMA6;PSMC3;PSMA2;PSMD4;PSMD12;PSMD9;PSME2;PSMD3;PSME1;PSMB5;PSMB9;PSMD13;PSMA1;PSMB8;PSMB6;PSMC6;PSMD8;PSMF1;PSMD7;PSMB2
pDC	KEGG	Citrate cycle (TCA cycle)	-0.752779	-3.47516	0	12/16	8.43%	ACO2;DLAT;IDH3A;SDHA;SUCLA2;SDHD;PDHB;MDH1;IDH1;DLD;PDHA1;IDH2
pDC	KEGG	Parkinson disease	-0.374373	-3.39705	0	59/91	27.07%	PSMD2;PSMD14;HSPA5;PSMC2;SDHA;PSMD1;SDHD;DAXX;PSMC4;PSMA4;PSMC1;CASP3;XBP1;UBC;UBE2L3;PSMD6;NDUFA9;TUBA1B;PSMD11;MCU;PSMA6;CALM2;UBB;PSMC3;UQCRC1;PSMA2;UBE2L6;PSMD4;PSMD12;PSMD9;EIF2S1;VDAC3;PSMD3;PSMB5;CYC1;NDUFS2;UQCRC2;PSMD13;PSMA1;GNAI3;UQCRFS1;CASP9;SLC25A5;PRKACB;CALM3;GNAS;SLC25A4;PSMB6;PSMC6;VDAC1;PSMD8;PARK7;PSMD7;PSMB2;BCL2L1;ATF6;NDUFA5;MFN2;TUBA1A
pDC	KEGG	Ribosome	0.518118	3.31549	0	63/96	23.67%	RPLP0;RPL23;RPS20;RPL41;RPS28;RPL13A;RPL37A;RPL36A;RPL10;RPS11;RPL28;RPLP1;RPLP2;RPS3;RPS7;RPL5;RPSA;RPS5;RPS21;RPL29;RPS17;RPL32;RPL6;RPS12;RPL30;RPL22L1;RPL37;RPS24;RPS8;RPL11;RPS18;RPS16;RPL14;RPL23A;RPS15A;RPS13;RPL18;RPL38;RPS23;RPL10A;RPL7A;RPL36;RPL27;UBA52;RPL18A;RPL24;RPL35A;RPS3A;RPS4X;RPL39;RPS27A;RPS6;RPS27;RPL26;RPL12;RPL9;RPL19;RPS9;RPS14;RPL35;RPL31;RPL34;RPL13
pDC	KEGG	Lysosome	-0.39272	-3.23165	0	31/59	19.83%	ATP6AP1;GLB1;ASAH1;LGMN;CTSS;CTSB;LIPA;TPP1;ATP6V0D1;DNASE2;LAMP2;CD68;AP1M1;CTSC;LAPTM5;NEU1;CD164;AP3S1;MAN2B1;LAMP3;FUCA2;GM2A;GNPTG;AP1B1;CTSO;ATP6V1H;NAGA;GBA;M6PR;FUCA1;GUSB
pDC	KEGG	Steroid biosynthesis	-0.792881	-3.19995	0	11/12	16.27%	FDFT1;LIPA;SQLE;CYP51A1;MSMO1;NSDHL;DHCR24;LBR;EBP;DHCR7;HSD17B7
pDC	KEGG	Coronavirus disease	0.456567	3.10015	0	68/120	22.80%	MAVS;RPLP0;RPL23;RPS20;RPL41;RPS28;RPL13A;RPL37A;RPL36A;TAB2;RPL10;RPS11;MASP2;RPL28;RPLP1;RPLP2;RPS3;RPS7;RPL5;RPSA;RPS5;RPS21;RPL29;RPS17;RPL32;RPL6;RPS12;RPL30;MAPK8;RPL22L1;RPL37;RPS24;RPS8;RPL11;RPS18;RPS16;RPL14;RPL23A;RPS15A;RPS13;RPL18;RPL38;RPS23;RPL10A;RPL7A;RPL36;RPL27;UBA52;RPL18A;RPL24;RPL35A;RPS3A;RPS4X;RPL39;RPS27A;RPS6;RPS27;RPL26;IFNAR2;RPL12;RPL9;RPL19;RPS9;RPS14;TRAF3;RPL35;RPL…
pDC	KEGG	Antigen processing and presentation	-0.617337	-3.0976	0	13/19	16.04%	PSME3;HSPA5;LGMN;CTSS;CD74;CTSB;HLA-E;TAP1;B2M;HSPA8;PDIA3;PSME2;PSME1
pDC	KEGG	Fatty acid degradation	-0.717911	-3.03102	0	12/13	19.39%	ACSL3;ACADM;HADHA;ACAT1;ACAT2;ACSL5;CPT2;ECI2;ECHS1;HADHB;ACADS;ACOX3
pDC	KEGG	Epstein-Barr virus infection	-0.331697	-2.98126	0	52/89	25.53%	PSMD2;PSMD14;PSMC2;PSMD1;SNW1;PSMC4;OAS1;HLA-E;PSMC1;CASP3;PSMD6;MYD88;TBK1;TAP1;BLNK;B2M;MAP2K4;PSMD11;CDK2;STAT1;PDIA3;PSMC3;MAP3K7;PSMD4;JAK1;PSMD12;OAS2;RELA;NFKB1;PSMD3;ISG15;LYN;AKT1;PSMD13;MAP2K6;SAP30;HDAC1;CASP9;IKBKG;EIF2AK2;BID;IKBKE;FADD;IRF7;RBPJ;GADD45B;CD3E;PSMC6;CIR1;PSMD8;TAPBP;NFKBIA
pDC	KEGG	Glycolysis / Gluconeogenesis	-0.514236	-2.95229	0	18/25	20.74%	PGK1;DLAT;PDHB;PKM;MINPP1;ADPGK;DLD;PDHA1;ALDOA;PGM2;ENO1;LDHB;PFKP;ALDOC;LDHA;TPI1;PFKL;ALDH3B1
pDC	KEGG	Valine, leucine and isoleucine degradation	-0.654496	-2.92564	0	11/14	18.68%	BCKDHA;ACADM;PCCB;HADHA;DLD;ACAT1;ACAT2;HMGCL;ECHS1;HADHB;ACADS
pDC	KEGG	Biosynthesis of unsaturated fatty acids	-0.734669	-2.9074	0	10/11	19.86%	ELOVL1;HACD3;HSD17B12;SCP2;ACOT2;SCD;FADS1;ACOT1;ACOX3;ACOT7
pDC	KEGG	Protein processing in endoplasmic reticulum	-0.319012	-2.77389	0	35/84	15.35%	HSPA5;RPN2;UBE2D3;VCP;EIF2AK1;ERLEC1;PDIA4;DDOST;SEC23B;DNAJA1;HERPUD1;P4HB;PDIA6;XBP1;CUL1;SEC31A;TRAM1;STT3A;SSR1;EDEM2;HSPA8;PDIA3;DNAJB11;DERL2;HSP90B1;FBXO6;LMAN2;EIF2S1;RPN1;SEC62;PREB;SKP1;SEC24D;HSPH1;NSFL1C
pDC	KEGG	Peroxisome	-0.444793	-2.73305	0.000194694	16/27	19.85%	CAT;ACSL3;IDH1;ECH1;ACSL5;IDH2;SLC25A17;HMGCL;PEX11B;SCP2;MPV17;ECI2;PEX19;PEX2;ACOX3;HACL1
pDC	KEGG	Glyoxylate and dicarboxylate metabolism	-0.675194	-2.66738	0.000542362	7/11	6.38%	ACO2;CAT;PCCB;MDH1;DLD;ACAT1;ACAT2
pDC	KEGG	Terpenoid backbone biosynthesis	-0.701742	-2.66594	0.000506205	8/10	16.42%	ZMPSTE24;IDI1;GGPS1;ACAT1;ACAT2;FNTA;HMGCR;FDPS
pDC	KEGG	Amyotrophic lateral sclerosis	-0.264218	-2.64553	0.000632756	77/139	27.30%	PSMD2;ANXA7;PSMD14;HSPA5;PSMC2;RAB8A;SDHA;PSMD1;VCP;SDHD;CAT;NUP93;FIG4;DAXX;PSMC4;RAB1A;PSMA4;PSMC1;CASP3;SIGMAR1;RAE1;TANK;XBP1;PSMD6;ACTB;TBK1;NDUFA9;NXT2;TUBA1B;PSMD11;MCU;TNFRSF1B;NRBF2;PSMA6;PSMC3;UQCRC1;PSMA2;PSMD4;CHMP2B;BECN1;PSMD12;PSMD9;GLE1;EIF2S1;ACTR1A;PSMD3;ATG13;PSMB5;CYC1;NDUFS2;UQCRC2;PSMD13;MAP2K6;PSMA1;UQCRFS1;CASP9;BID;NUP88;CASP1;DERL1;MATR3;PFN1;WDR41;RAB5A;PSMB6;PSMC6;SQST…
pDC	KEGG	Prion disease	-0.287102	-2.6058	0.000595535	50/92	27.07%	PSMD2;PSMD14;HSPA5;PSMC2;SDHA;PSMD1;SDHD;PSMC4;PSMA4;PSMC1;CASP3;STIP1;PSMD6;NDUFA9;TUBA1B;PSMD11;MCU;HSPA8;PSMA6;NCF2;PSMC3;UQCRC1;PSMA2;PSMD4;PSMD12;PSMD9;EIF2S1;VDAC3;PSMD3;PSMB5;CYC1;NDUFS2;UQCRC2;PSMD13;PSMA1;UQCRFS1;CASP9;SLC25A5;PRKACB;CREB3;SLC25A4;PRKCD;PSMB6;PSMC6;VDAC1;PSMD8;PSMD7;PSMB2;NDUFA5;TUBA1A
pDC	KEGG	Pyruvate metabolism	-0.522125	-2.59328	0.00056245	9/18	6.38%	DLAT;PDHB;PKM;MDH1;GLO1;DLD;ACAT1;PDHA1;ACAT2
pDC	KEGG	Fatty acid elongation	-0.657139	-2.59326	0.000532847	9/11	19.86%	HADHA;ELOVL1;HACD3;HSD17B12;ACOT2;ECHS1;ACOT1;HADHB;ACOT7
pDC	KEGG	Lysine degradation	0.555242	2.58261	0.000185998	13/28	5.96%	KMT2D;KMT2A;PRDM2;KMT2C;COLGALT1;NSD1;SETD1B;KMT2B;DOT1L;EZH1;ASH1L;SETDB1;SETD1A
pDC	KEGG	Influenza A	-0.293912	-2.52405	0.00113896	36/69	22.15%	KPNA2;OAS1;CASP3;RAE1;MYD88;ACTB;TBK1;CALCOCO2;IFNGR1;NXT2;MX2;MX1;STAT1;MAP2K1;RSAD2;JAK1;TNFSF10;OAS2;EIF2S1;IFIH1;RELA;NFKB1;NLRP3;FDPS;AKT1;DNAJB1;CASP9;IKBKG;EIF2AK2;BID;CASP1;IKBKE;SLC25A5;FADD;IFNGR2;IRF7
pDC	KEGG	Propanoate metabolism	-0.4927	-2.51515	0.00120525	13/19	19.39%	BCKDHA;SUCLA2;PCCB;HADHA;ECHDC1;DLD;ACAT1;ACAT2;LDHB;LDHA;ECHS1;ACADS;ACOX3
pDC	KEGG	Spliceosome	-0.289378	-2.48627	0.00126551	31/74	15.67%	PRPF6;HNRNPM;SNW1;PUF60;SF3A3;EFTUD2;SNRNP40;USP39;WBP11;SF3B4;CTNNBL1;HNRNPC;SNRPB2;BCAS2;SLU7;CDC5L;EIF4A3;SF3B2;RBM22;HSPA8;ISY1;SYF2;SNRNP27;PRPF31;U2SURP;DDX5;THOC2;PPIE;SF3A1;SRSF10;PLRG1
pDC	KEGG	Fructose and mannose metabolism	-0.723273	-2.47987	0.00121049	8/8	27.78%	ALDOA;PFKFB4;MPI;PFKP;ALDOC;TPI1;PFKL;AKR1B1
pDC	KEGG	Phagosome	-0.326207	-2.35478	0.00274194	19/44	18.39%	RAB7A;ATP6AP1;ATP6V1E1;CTSS;HLA-E;ATP6V0D1;DYNC1I2;STX18;LAMP2;ACTB;TAP1;TUBA1B;ATP6V1B2;NCF2;ITGB1;ATP6V1D;ATP6V1H;CD36;M6PR
pDC	KEGG	Tryptophan metabolism	-0.654223	-2.34753	0.00263227	6/9	6.38%	CAT;HADHA;DLD;KYNU;ACAT1;ACAT2
pDC	KEGG	Epithelial cell signaling in Helicobacter pylori infection	-0.397985	-2.27097	0.00486735	14/25	21.20%	ATP6AP1;ATP6V1E1;ATP6V0D1;CASP3;PAK1;MAP2K4;ATP6V1B2;RELA;ATP6V1D;NFKB1;LYN;ATP6V1H;IKBKG;ATP6V1G1
pDC	KEGG	Hepatitis C	-0.283597	-2.23478	0.0056245	31/61	22.15%	PSME3;EIF2AK1;PPP2CA;YWHAQ;ARAF;OAS1;CASP3;YWHAE;TBK1;MX2;CDK2;MX1;STAT1;MAP2K1;LDLR;RSAD2;PPP2R1A;JAK1;OAS2;EIF2S1;RELA;NFKB1;IFIT1;AKT1;CASP9;IKBKG;EIF2AK2;BID;IKBKE;FADD;IRF7
pDC	KEGG	Oxidative phosphorylation	-0.328963	-2.20264	0.00632756	23/36	32.74%	SDHA;ATP6AP1;SDHD;ATP6V1E1;ATP6V0D1;NDUFA9;ATP6V1B2;UQCRC1;COX10;ATP6V1D;ATP6V1H;CYC1;NDUFS2;UQCRC2;UQCRFS1;ATP6V1G1;PPA1;NDUFA5;NDUFA3;UQCR11;COX8A;COX4I1;NDUFV3
pDC	KEGG	Pathways of neurodegeneration	-0.198755	-2.18824	0.00672031	86/176	27.07%	PSMD2;PSMD14;HSPA5;PSMC2;RAB8A;SDHA;PSMD1;VCP;SDHD;CAT;FIG4;DAXX;ARAF;PSMC4;RAB1A;PSMA4;PSMC1;CASP3;SIGMAR1;TANK;XBP1;UBC;UBE2L3;PSMD6;TBK1;NDUFA9;TUBA1B;PSMD11;MCU;TNFRSF1B;NRBF2;PSMA6;MAP2K1;CALM2;UBB;PSMC3;UQCRC1;PSMA2;UBE2L6;PSMD4;CASP7;CHMP2B;BECN1;PSMD12;PSMD9;EIF2S1;VDAC3;RELA;PPID;NFKB1;ACTR1A;PSMD3;DVL2;ATG13;PSMB5;CYC1;NDUFS2;UQCRC2;PSMD13;MAP2K6;PSMA1;UQCRFS1;CASP9;BID;SLC25A5;FADD;CSN…
pDC	KEGG	Amino sugar and nucleotide sugar metabolism	-0.478834	-2.17239	0.00733997	12/16	27.45%	UGP2;CMAS;PGM2;NANS;UAP1;MPI;CYB5R1;CYB5R4;HEXA;HEXB;UGDH;CYB5R3
pDC	KEGG	Alzheimer disease	-0.208774	-2.14723	0.00783801	59/135	23.80%	PSMD2;PSMD14;PSMC2;SDHA;PSMD1;NCSTN;SDHD;ARAF;PSMC4;PSMA4;PSMC1;CASP3;XBP1;PSMD6;NDUFA9;TUBA1B;PSMD11;MCU;NRBF2;PSMA6;MAP2K1;CALM2;PSMC3;UQCRC1;PSMA2;PSMD4;CASP7;BECN1;RTN3;PSMD12;NAE1;PSMD9;EIF2S1;VDAC3;RELA;PPID;NFKB1;PSMD3;DVL2;ATG13;AKT1;PSMB5;CYC1;NDUFS2;UQCRC2;PSMD13;PSMA1;UQCRFS1;CASP9;EIF2AK2;BID;SLC25A5;FADD;CSNK1A1;CALM3;CAPN1;SLC25A4;PSMB6;PSMC6
pDC	KEGG	Pertussis	-0.373233	-2.131	0.00854221	21/25	42.69%	CASP3;MYD88;IRF8;CALM2;CASP7;ITGB1;RELA;NFKB1;NLRP3;SERPING1;GNAI3;CASP1;CALM3;IRF1;CFL2;TRAF6;CALML4;TLR4;ITGAM;PYCARD;MAPK1
pDC	KEGG	Necroptosis	-0.269402	-2.09842	0.0102775	30/52	26.21%	PARP1;VPS4B;CHMP7;IFNGR1;CHMP5;STAT1;AIFM1;JAK1;TNFSF10;CHMP2B;VDAC3;PPID;NLRP3;CHMP4A;GLUD1;PYGB;EIF2AK2;BID;CASP1;CHMP2A;SLC25A5;FADD;IFNGR2;CAPN1;SLC25A4;SQSTM1;RIPK3;VDAC1;MLKL;CHMP1A
pDC	KEGG	Other glycan degradation	-0.56839	-2.09713	0.0100497	8/10	22.60%	GLB1;NEU1;MAN2B1;FUCA2;GBA;FUCA1;HEXA;HEXB
pDC	KEGG	beta-Alanine metabolism	-0.592985	-2.07422	0.0111365	8/9	29.19%	CNDP2;HADHA;ECHS1;ACADS;ACOX3;ALDH3B1;DPYD;CARNS1
pDC	KEGG	Ribosome biogenesis in eukaryotes	-0.280403	-2.06428	0.0115302	24/42	27.52%	GNL2;GNL3;DKC1;GTPBP4;RIOK1;NXT2;POP4;RIOK2;NOP58;MPHOSPH10;UTP18;TBL3;UTP6;XRN2;UTP14A;RAN;WDR3;RPP38;NMD3;IMP4;RPP40;WDR43;NXT1;EIF6
pDC	KEGG	Arginine and proline metabolism	-0.466404	-2.04651	0.0129972	10/13	29.19%	CNDP2;LAP3;GOT2;ALDH18A1;SMS;SRM;PYCR1;PYCR2;GOT1;CARNS1
pDC	KEGG	RNA transport	-0.242397	-2.04562	0.0127217	35/79	20.60%	EIF2B1;NUP93;EIF4E;EIF3D;EIF4G2;PRMT5;PAIP1;RAE1;RNPS1;SUMO1;EIF3J;EIF2S2;EIF3I;ELAC2;SUMO3;EIF4A3;SNUPN;NXT2;POP4;TACC3;EIF3B;DDX20;CYFIP2;GLE1;EIF2S1;THOC2;STRAP;SAP18;EIF4E2;RAN;SRRM1;ELAC1;RPP38;NCBP2;NUP88
pDC	KEGG	Rheumatoid arthritis	-0.44287	-2.01344	0.0148617	15/15	55.83%	ATP6AP1;ATP6V1E1;ATP6V0D1;ATP6V1B2;ATP6V1D;ATP6V1H;ATP6V1G1;TNFSF13B;HLA-DQA1;CTSK;TLR4;ATP6V0A1;ATP6V1C2;TGFB3;ITGAL
pDC	KEGG	Synaptic vesicle cycle	-0.438601	-1.98431	0.0176539	9/15	21.20%	ATP6V1E1;ATP6V0D1;AP2M1;ATP6V1B2;NAPA;NSF;ATP6V1D;ATP6V1H;ATP6V1G1
pDC	KEGG	Legionellosis	-0.371529	-1.98316	0.0174702	19/23	42.60%	VCP;RAB1A;CASP3;MYD88;HSPA8;CASP7;ARF1;RELA;NFKB1;HSPD1;CASP9;CASP1;NFKBIA;CLK4;TLR4;EEF1G;HSPA1B;ITGAM;PYCARD
pDC	KEGG	Glutathione metabolism	-0.426639	-1.94892	0.0203085	14/15	48.36%	RRM1;IDH1;LAP3;IDH2;TXNDC12;SMS;SRM;GGT1;MGST2;PRDX6;GGT7;GPX4;GSTM2;MGST1
pDC	KEGG	AMPK signaling pathway	-0.244391	-1.935	0.0210722	23/58	17.54%	RAB8A;RAB10;PRKAG1;PPP2CA;PRKAB1;RAB2A;ADIPOR1;GYS1;PPP2R3C;RHEB;STRADA;PRKAG2;MAP3K7;PPP2R1A;HMGCR;PPP2R5D;ELAVL1;PFKFB4;RAB14;PFKP;SCD;AKT1;CD36
pDC	KEGG	Pentose and glucuronate interconversions	-0.717558	-1.92008	0.0222615	5/5	28.31%	UGP2;GUSB;UGDH;AKR1B1;XYLB
pDC	KEGG	Primary immunodeficiency	-0.536013	-1.91773	0.022048	7/9	25.00%	PTPRC;IL2RG;TAP1;BLNK;IKBKG;CD3E;ADA
pDC	KEGG	Measles	-0.232943	-1.91171	0.022229	28/61	22.15%	EIF2AK1;OAS1;IL2RG;CASP3;MYD88;TBK1;MX2;CDK2;MX1;HSPA8;STAT1;MAP3K7;JAK1;OAS2;EIF2S1;TLR9;IFIH1;RELA;NFKB1;AKT1;CASP9;IKBKG;EIF2AK2;BID;MSN;IKBKE;FADD;IRF7
pDC	KEGG	Protein export	-0.430437	-1.91084	0.021756	10/15	26.53%	SRP68;HSPA5;SRP54;SPCS2;SRP14;SEC62;SRP72;SRP19;SEC11A;SEC61A1
pDC	KEGG	Pantothenate and CoA biosynthesis	-0.616426	-1.89451	0.0236756	7/7	38.44%	COASY;AASDHPPT;VNN2;PPCS;DPYD;PANK3;PANK1
pDC	KEGG	Nucleotide excision repair	-0.321529	-1.89325	0.0233474	26/27	62.45%	RPA1;POLD2;RPA2;GTF2H1;DDB1;CDK7;ERCC3;RFC2;CETN2;POLE3;CUL4A;PCNA;RFC1;GTF2H3;GTF2H5;ERCC5;XPA;ERCC4;RAD23B;POLE2;RPA3;GTF2H4;RBX1;RPA4;POLD4;ERCC6
pDC	KEGG	DNA replication	-0.393398	-1.89193	0.0229817	9/18	17.59%	MCM3;RPA1;POLD2;RPA2;MCM5;FEN1;RFC2;MCM2;POLE3
pDC	KEGG	Butanoate metabolism	-0.536388	-1.88874	0.0230274	6/9	18.68%	HADHA;ACAT1;ACAT2;HMGCL;ECHS1;ACADS
pDC	KEGG	Sphingolipid metabolism	-0.401056	-1.87018	0.0253589	12/16	30.86%	GLB1;ASAH1;NEU1;SPTLC1;CERS5;DEGS1;CERS2;GBA;SMPD3;PSAP;GLA;SGPL1
pDC	KEGG	Pathogenic Escherichia coli infection	-0.217246	-1.84284	0.0284143	32/76	21.83%	ARPC5;TMBIM6;HCLS1;ABCF2;RAB1A;CASP3;MYD88;PAK1;ACTB;EZR;TUBA1B;ABI1;ARPC2;MAP3K7;CASP7;TNFSF10;ITGB1;CYFIP2;ARF1;PTPN6;RELA;SEC24D;NFKB1;NLRP3;CASP4;CASP9;ARPC1B;IKBKG;ACTR3;CASP1;SLC9A3R1;FADD
pDC	KEGG	Endocytosis	-0.18819	-1.84247	0.027935	30/111	13.78%	ARPC5;RAB7A;SNX2;RAB8A;SH3KBP1;VPS4B;RAB10;SNX1;CAPZA2;VTA1;SNX6;SNX4;HLA-E;AP2M1;IL2RG;SNX3;CHMP7;VPS35;VPS26A;CHMP5;HSPA8;ARPC2;LDLR;CHMP2B;IST1;RAB22A;TSG101;CAPZA1;ARF1;ARF4
pDC	KEGG	Leishmaniasis	-0.341993	-1.83102	0.0290838	21/23	51.74%	MYD88;IFNGR1;STAT1;NCF2;MAP3K7;JAK1;ITGB1;PTPN6;RELA;NFKB1;IFNGR2;NFKBIA;TRAF6;HLA-DQA1;TLR4;ITGAM;MAPK1;NFKBIB;IRAK4;TGFB3;CYBB
pDC	KEGG	Spinocerebellar ataxia	-0.217273	-1.82332	0.0298751	37/69	26.59%	PSMD2;PSMD14;PSMC2;PSMD1;PSMC4;PSMA4;PSMC1;XBP1;PSMD6;AFG3L2;PSMD11;MCU;NRBF2;PSMA6;PSMC3;PSMA2;PSMD4;BECN1;PSMD12;PSMD9;VDAC3;PSMD3;ATG13;AKT1;PSMB5;PSMD13;PSMA1;SLC25A5;KAT5;RBPJ;SLC25A4;PSMB6;PSMC6;VDAC1;PSMD8;PSMD7;PSMB2
pDC	KEGG	Pentose phosphate pathway	-0.484107	-1.82065	0.0296618	7/10	20.73%	PRPS2;ALDOA;PGM2;PFKP;ALDOC;DERA;PFKL
pDC	KEGG	Viral protein interaction with cytokine and cytokine receptor	-0.438459	-1.81399	0.030285	11/12	43.89%	IL2RG;TNFRSF1B;CCR7;TNFSF10;CCR6;CCR1;CCR10;CCR5;IL6R;TNFRSF14;IL6ST
pDC	KEGG	Vibrio cholerae infection	-0.30376	-1.80201	0.0318737	15/27	27.10%	ATP6AP1;ATP6V1E1;PDIA4;ATP6V0D1;ACTB;ATP6V1B2;ARF1;ATP6V1D;ATP6V1H;ATP6V1G1;PRKACB;GNAS;ADCY3;SEC61A1;PLCG2
pDC	KEGG	Glycosaminoglycan degradation	-0.611718	-1.80027	0.0316378	6/6	38.90%	GLB1;GUSB;HEXA;HEXB;GNS;HGSNAT
pDC	KEGG	Collecting duct acid secretion	-0.573655	-1.79966	0.0311606	5/7	21.20%	ATP6V1E1;ATP6V0D1;ATP6V1B2;ATP6V1D;ATP6V1G1
pDC	KEGG	Autophagy	-0.198181	-1.79517	0.0313929	20/79	11.34%	RAB7A;RAB8A;PPP2CA;VMP1;CTSB;RAB1A;ATG4A;MTMR14;TANK;LAMP2;TBK1;RHEB;ATG3;HIF1A;NRBF2;MAP2K1;ATG4C;SUPT20H;MAP3K7;BECN1
pDC	KEGG	Tuberculosis	-0.218659	-1.77515	0.0350326	27/62	23.34%	RAB7A;ATP6AP1;CTSS;CD74;HSPA9;ATP6V0D1;CASP3;LAMP2;MYD88;IFNGR1;STAT1;CALM2;JAK1;RIPK2;TLR9;RELA;NFKB1;HSPD1;ATP6V1H;AKT1;CASP9;BID;FADD;IFNGR2;CALM3;CASP10;RAB5A
pDC	KEGG	Salmonella infection	-0.191317	-1.77305	0.0350389	38/100	19.91%	ARPC5;RAB7A;PTPRC;DYNC1I2;CASP3;MYD88;PAK1;ACTB;TUBA1B;MAP2K4;ABI1;ELMO2;ARPC2;MAP2K1;MAP3K7;CASP7;TNFSF10;VPS11;RIPK2;HSP90B1;CYFIP2;ARF1;TLR9;SKP1;RELA;NFKB1;VPS33A;MYL12A;NLRP3;ACTR1A;AKT1;CASP4;M6PR;MAP2K6;ARPC1B;IKBKG;CSE1L;ACTR3
pDC	KEGG	Central carbon metabolism in cancer	-0.272599	-1.7699	0.035045	13/30	18.11%	PDHB;PKM;IDH1;PDHA1;IDH2;HIF1A;MAP2K1;SLC1A5;LDHB;PFKP;LDHA;AKT1;FLT3
Plasmablast	KEGG	Coronavirus disease	0.500935	3.32027	0	70/96	32.80%	RPL37A;RPL23;RPL37;RPS12;RPL14;RPL30;RPL41;RPL32;RPLP1;RPL28;RPL22L1;RPS13;RPS20;RPLP2;RPS11;MAVS;RPS28;RPS23;RPL29;RPS5;RPL5;RPL12;RPL35A;RPL24;RPS7;RPL39;RPL26;RPS21;UBA52;RPLP0;RPS27A;RPL7A;RPSA;RPS8;RPL11;RPL10;RPL27;RPL23A;RPS27;RPS24;RPL18;RPS3;RPS18;RPS15A;RPL36;RPL13A;RPL31;RPL38;RPS29;RPL27A;RPL9;RPL21;RPS3A;RPL36A;RPL10A;MAPK8;RPS26;RPS17;PIK3R1;RPS4X;IFNAR2;TYK2;RPL15;RPS6;RPL34;ADAM17…
Plasmablast	KEGG	Proteasome	-0.616918	-3.27559	0	19/21	27.05%	PSME3;PSMC1;PSMD2;PSMD4;PSMC2;ADRM1;PSMC3;PSMB6;PSMD12;PSMD9;PSMC4;PSMA4;PSMD6;PSMB5;PSMD7;PSMD14;PSMD11;PSME1;PSMD13
Plasmablast	KEGG	Parkinson disease	-0.367787	-3.18351	0	37/62	22.26%	SDHA;CASP3;HSPA5;PSMC1;NDUFS2;SDHD;UQCRC1;PSMD2;PSMD4;UBB;DAXX;PSMC2;ADRM1;PSMC3;VDAC3;PSMB6;NDUFV1;PSMD12;NFE2L2;PSMD9;PSMC4;CYC1;PSMA4;XBP1;CALM2;PSMD6;NDUFB8;PSMB5;NDUFA9;CASP9;PSMD7;PSMD14;GNAI3;PINK1;NDUFA12;MCU;PSMD11
Plasmablast	KEGG	Ribosome	0.480421	3.11177	0	56/91	24.27%	RPL37A;RPL23;RPL37;RPS12;RPL14;RPL30;RPL41;RPL32;RPLP1;RPL28;RPL22L1;RPS13;RPS20;RPLP2;RPS11;RPS28;RPS23;RPL29;RPS5;RPL5;RPL12;RPL35A;RPL24;RPS7;RPL39;RPL26;RPS21;UBA52;RPLP0;RPS27A;RPL7A;RPSA;RPS8;RPL11;RPL10;RPL27;RPL23A;RPS27;RPS24;RPL18;RPS3;RPS18;RPS15A;RPL36;RPL13A;RPL31;RPL38;RPS29;RPL27A;RPL9;RPL21;RPS3A;RPL36A;RPL10A;RPS26;RPS17
Plasmablast	KEGG	Oxidative phosphorylation	-0.525282	-3.05344	0	15/23	17.68%	ATP6AP1;SDHA;ATP6V1E1;NDUFS2;SDHD;UQCRC1;ATP6V1G1;ATP6V1B2;NDUFV1;COX10;CYC1;ATP6V0D1;COX11;NDUFB8;NDUFA9
Plasmablast	KEGG	Valine, leucine and isoleucine degradation	-0.676246	-2.65256	0	11/11	32.57%	BCKDHA;ACAT1;PCCB;DLD;HADHA;HMGCL;ECHS1;ACADM;AUH;ACADS;ABAT
Plasmablast	KEGG	Amyotrophic lateral sclerosis	-0.25602	-2.62198	0.000331795	48/94	22.26%	RAB8A;ANXA7;SDHA;CASP3;HSPA5;NRBF2;PSMC1;NDUFS2;BECN1;SDHD;UQCRC1;PSMD2;PSMD4;RAB1A;DAXX;CAT;VCP;PSMC2;ADRM1;PSMC3;PSMB6;BID;WIPI2;NDUFV1;PSMD12;FIG4;PSMD9;PSMC4;RAB5A;CYC1;SIGMAR1;PSMA4;XBP1;PFN1;PSMD6;BAD;NDUFB8;PSMB5;NDUFA9;CASP9;PSMD7;PSMD14;PINK1;NDUFA12;NXT2;SQSTM1;MCU;PSMD11
Plasmablast	KEGG	Lysine degradation	0.575267	2.50152	0	13/22	14.47%	KMT2D;PRDM2;NSD1;KMT2C;KMT2A;ASH1L;SETD1B;SETD1A;KMT2B;SETDB1;DOT1L;DLST;EZH1
Plasmablast	KEGG	Porphyrin and chlorophyll metabolism	-0.681059	-2.50071	0.00276496	6/9	10.15%	ALAS1;HMOX2;UROD;HCCS;GUSB;COX10
Plasmablast	KEGG	Lysosome	-0.326241	-2.47583	0.00260696	28/44	29.01%	ATP6AP1;PPT1;DNASE2;CTSB;M6PR;CD164;GUSB;FUCA2;LAMP2;CLN3;AP1M1;LAPTM4A;ATP6V0D1;AP3S1;CTSA;AGA;HEXB;ASAH1;NAGPA;CTSC;PSAP;TPP1;NAGA;FUCA1;LAPTM5;CD63;GNPTG;CLTB
Plasmablast	KEGG	Protein processing in endoplasmic reticulum	-0.284493	-2.47568	0.00228109	37/66	26.58%	SEC62;BCAP31;HSPA5;PDIA4;PDIA6;ERLEC1;PREB;EIF2AK1;LMAN2;SEC23B;NSFL1C;HSP90B1;VCP;UBE2D3;RPN2;DERL2;NFE2L2;HERPUD1;CUL1;TRAM1;DDOST;NGLY1;OS9;STUB1;XBP1;SKP1;P4HB;DNAJA1;RAD23A;SIL1;PRKCSH;STT3A;EDEM2;UBXN4;RNF5;HSPH1;DNAJB11
Plasmablast	KEGG	Prion disease	-0.287879	-2.45979	0.00202764	33/63	23.02%	SDHA;CASP3;HSPA5;PSMC1;NDUFS2;SDHD;UQCRC1;PSMD2;PSMD4;CREB3;PSMC2;ADRM1;PSMC3;VDAC3;PSMB6;NDUFV1;PSMD12;PSMD9;PSMC4;CYC1;PSMA4;PSMD6;BAD;NDUFB8;PSMB5;NDUFA9;CASP9;PSMD7;PSMD14;NDUFA12;MCU;PSMD11;STIP1
Plasmablast	KEGG	MicroRNAs in cancer	0.456668	2.44271	0.000390047	25/43	26.54%	CREBBP;EP300;RPTOR;ATM;CDK6;APC;ROCK1;MTOR;ABL1;ABCC1;MCL1;BCL2L11;MDM4;NOTCH1;DICER1;BCL2L2;CDKN1B;SOS1;SLC7A1;NOTCH2;BMF;HDAC4;MDM2;PIK3R1;VIM
Plasmablast	KEGG	Peroxisome	-0.439566	-2.40029	0.00232257	15/21	26.19%	ECH1;PEX19;CAT;PEX11B;ACSL3;IDH1;PRDX5;PMVK;MPV17;HMGCL;PEX10;ECI2;ACSL5;SCP2;SLC25A17
Plasmablast	KEGG	Fatty acid elongation	-0.779167	-2.33416	0.00512774	6/6	22.21%	PPT1;HADHA;ELOVL1;THEM4;ECHS1;HSD17B12
Plasmablast	KEGG	Citrate cycle (TCA cycle)	-0.529683	-2.30678	0.00552992	8/13	11.81%	SDHA;SDHD;PDHA1;DLD;PDHB;SUCLA2;ACO2;IDH1
Plasmablast	KEGG	Alzheimer disease	-0.244371	-2.27583	0.00638067	37/86	19.26%	NCSTN;SDHA;CASP3;NRBF2;ARAF;PSMC1;NDUFS2;BECN1;SDHD;UQCRC1;PSMD2;PSMD4;PSMC2;ADRM1;PSMC3;RTN3;VDAC3;PSMB6;BID;WIPI2;NDUFV1;PSMD12;PSMD9;PSMC4;CYC1;PSMA4;XBP1;CALM2;PSMD6;BAD;NDUFB8;PSMB5;NDUFA9;CASP9;PSMD7;PSMD14;FADD
Plasmablast	KEGG	Steroid biosynthesis	-0.749769	-2.25089	0.00722839	6/6	25.15%	SQLE;MSMO1;FDFT1;DHCR7;NSDHL;CYP51A1
Plasmablast	KEGG	Primary immunodeficiency	-0.611567	-2.22283	0.00818428	8/9	28.04%	PTPRC;IL2RG;BLNK;RFX5;TNFRSF13B;ADA;IKBKG;UNG
Plasmablast	KEGG	Huntington disease	-0.214874	-2.05031	0.0240551	33/82	18.63%	SDHA;CASP3;NRBF2;PSMC1;NDUFS2;BECN1;SDHD;UQCRC1;PSMD2;PSMD4;CREB3;PSMC2;ADRM1;PSMC3;VDAC3;PSMB6;AP2M1;WIPI2;NDUFV1;PSMD12;POLR2E;PSMD9;PSMC4;CYC1;PSMA4;POLR2C;PSMD6;NDUFB8;PSMB5;NDUFA9;CASP9;PSMD7;PSMD14
Plasmablast	KEGG	Glycolysis / Gluconeogenesis	-0.543137	-2.02286	0.0260557	8/10	24.62%	MINPP1;ADPGK;PDHA1;DLD;PDHB;PGK1;TPI1;PKM
Plasmablast	KEGG	Pathways of neurodegeneration	-0.19474	-2.01364	0.0258063	51/117	22.72%	RAB8A;SDHA;CASP3;HSPA5;NRBF2;ARAF;PSMC1;NDUFS2;BECN1;SDHD;UQCRC1;PSMD2;PSMD4;RAB1A;UBB;DAXX;CAT;VCP;PSMC2;ADRM1;PSMC3;VDAC3;PSMB6;BID;WIPI2;NDUFV1;PSMD12;FIG4;PSMD9;PSMC4;RAB5A;CYC1;SIGMAR1;PSMA4;XBP1;CALM2;PSMD6;BAD;NDUFB8;PSMB5;NDUFA9;CASP9;PSMD7;PSMD14;FADD;PINK1;NDUFA12;SQSTM1;MCU;PSMD11;PSEN2
Plasmablast	KEGG	Collecting duct acid secretion	-0.733416	-1.9573	0.0335288	4/5	13.99%	ATP6V1E1;ATP6V1G1;ATP6V1B2;ATP6V0D1
Plasmablast	KEGG	Glyoxylate and dicarboxylate metabolism	-0.526924	-1.95669	0.0320182	5/9	11.47%	ACAT1;PCCB;CAT;DLD;ACO2
Plasmablast	KEGG	Terpenoid backbone biosynthesis	-0.638589	-1.90012	0.0421854	5/6	23.35%	ZMPSTE24;ACAT1;PMVK;FDPS;FNTA
Plasmablast	KEGG	Glycosylphosphatidylinositol (GPI)-anchor biosynthesis	-0.519322	-1.88109	0.0456218	6/9	18.82%	PIGS;PIGT;PIGK;DPM2;GPAA1;PIGX
Plasmablast	KEGG	Phagosome	-0.301062	-1.87552	0.0446481	11/29	13.99%	RAB7A;ATP6AP1;ATP6V1E1;DYNC1I2;HLA-E;ATP6V1G1;M6PR;ATP6V1B2;LAMP2;RAB5A;ATP6V0D1
Plasmablast	KEGG	Protein export	-0.477118	-1.84359	0.0494236	4/10	2.01%	SEC62;SPCS2;HSPA5;SRP68
Plasmablast	KEGG	Propanoate metabolism	-0.434558	-1.82104	0.0494006	10/12	32.57%	BCKDHA;ACAT1;PCCB;DLD;HADHA;SUCLA2;ECHS1;ACADS;SUCLG2;ABAT
Plasmablast	KEGG	Fatty acid degradation	-0.479715	-1.81969	0.0478733	8/10	27.88%	ACAT1;HADHA;ACSL3;ECHS1;ACADM;ECI2;ACSL5;ACADS
Plasmablast	KEGG	Amino sugar and nucleotide sugar metabolism	-0.420427	-1.81807	0.0465657	11/13	38.14%	NANS;CYB5R3;CMAS;UGP2;GMPPA;HEXB;MPI;NPL;CHIT1;GFPT1;CYB5RL
SM_B	KEGG	Proteasome	-0.648366	-4.14669	0	33/38	25.64%	PSMC2;PSMD4;PSMD2;PSMC1;PSME3;PSMA4;PSMB6;PSMD11;PSMD7;PSMD14;PSMD9;PSMC4;PSMC3;PSMD6;PSMD1;PSMD13;PSMC5;PSMD12;PSMA7;PSMA2;PSME2;PSMB9;PSMB8;ADRM1;PSME1;PSMA6;PSMB1;PSMD8;POMP;PSMB3;PSMA1;PSMB2;PSMB5
SM_B	KEGG	Parkinson disease	-0.449686	-4.0087	0	77/113	27.39%	PSMC2;PSMD4;PSMD2;NDUFA9;UBC;PSMC1;CALM2;VDAC3;DAXX;SDHA;TUBA1B;NDUFS2;UQCRC1;UBB;UBE2L3;PSMA4;HSPA5;PSMB6;PSMD11;PSMD7;SDHD;PSMD14;PSMD9;PSMC4;TUBA1A;PSMC3;PSMD6;PSMD1;KIF5B;CYC1;NDUFB8;PSMD13;PSMC5;PSMD12;CALM1;PARK7;NDUFA12;NDUFA6;NDUFB9;NFE2L2;PSMA7;CALM3;PSMA2;COX7A2L;ADRM1;MCU;NDUFV2;PSMA6;COX6A1;COX7B;GNAS;VDAC2;PSMB1;UQCRFS1;GNAI3;GNAI2;NDUFA8;TXN2;NDUFA13;SLC25A4;NDUFV1;PSMD8;EIF2S1;UBE2…
SM_B	KEGG	Coronavirus disease	0.50911	3.53272	0	85/113	32.85%	MAVS;RPL28;RPLP1;RPS28;RPL14;RPL12;TRAF3;RPS12;RPLP0;RPL30;RPS20;RPL37A;RPL23;RPL22L1;RPL32;RPL29;RPLP2;RPL37;RPS15A;RPL41;RPL10;RPL13A;RPS21;RPL38;RPL18;RPL27;UBA52;RPS7;RPL35A;RPL36;FAU;RPL39;RPL24;PIK3R1;RPS11;RPS3A;RPS13;RPS23;RPL11;PLCG1;RPS8;RPL7A;RPSA;RPL5;RPS5;RPL19;RPS24;RPL26;RPL10A;RPS3;RPS16;RPS17;RPS27;CYBB;RPL36A;RPS27A;RPL23A;RPL31;RPS9;RPL35;RPS29;RPS18;RPL9;MAPK8;RPL18A;RPL27A;RP…
SM_B	KEGG	Oxidative phosphorylation	-0.555885	-3.51908	0	34/45	27.48%	NDUFA9;ATP6V1E1;SDHA;NDUFS2;UQCRC1;ATP6V1B2;ATP6V0B;ATP6AP1;SDHD;CYC1;NDUFB8;COX10;ATP6V0D1;ATP6V1G1;NDUFA12;NDUFA6;NDUFB9;COX7A2L;ATP6V1F;NDUFV2;COX6A1;COX7B;UQCRFS1;ATP6V1D;NDUFA8;NDUFA13;NDUFV1;ATP6V0E1;UQCR10;SDHB;NDUFB2;NDUFB10;NDUFA5;ATP6V0C
SM_B	KEGG	Prion disease	-0.372629	-3.2665	0	65/113	25.64%	PSMC2;PSMD4;PSMD2;NDUFA9;HSPA8;PSMC1;VDAC3;SDHA;TUBA1B;NDUFS2;UQCRC1;PSMA4;HSPA5;PSMB6;PSMD11;PSMD7;SDHD;PSMD14;PSMD9;PSMC4;STIP1;TUBA1A;PSMC3;PSMD6;PSMD1;KIF5B;CYC1;NDUFB8;PSMD13;PSMC5;PSMD12;NDUFA12;NDUFA6;NDUFB9;PSMA7;PSMA2;COX7A2L;ADRM1;MCU;NDUFV2;NCF4;PSMA6;CREB3;COX6A1;COX7B;VDAC2;PSMB1;UQCRFS1;NDUFA8;NDUFA13;SLC25A4;NDUFV1;PSMD8;EIF2S1;CASP9;UQCR10;SDHB;PRKCD;NDUFB2;PSMB3;NDUFB10;PSMA1;BAD…
SM_B	KEGG	Ribosome	0.46215	3.16533	0	73/107	29.62%	RPL28;RPLP1;RPS28;RPL14;RPL12;RPS12;RPLP0;RPL30;RPS20;RPL37A;RPL23;RPL22L1;RPL32;RPL29;RPLP2;RPL37;RPS15A;RPL41;RPL10;RPL13A;RPS21;RPL38;RPL18;RPL27;UBA52;RPS7;RPL35A;RPL36;FAU;RPL39;RPL24;RPS11;RPS3A;RPS13;RPS23;RPL11;RPS8;RPL7A;RPSA;RPL5;RPS5;RPL19;RPS24;RPL26;MRPL19;RPL10A;RPS3;RPS16;RPS17;RPS27;RPL36A;RPS27A;RPL23A;RPL31;RPS9;RPL35;RPS29;RPS18;RPL9;RPL18A;RPL27A;RPL13;RPS15;RPL8;RPL6;RPS6;RPL…
SM_B	KEGG	Citrate cycle (TCA cycle)	-0.645612	-3.10839	0	18/19	29.12%	MDH1;DLAT;IDH3A;PDHA1;SDHA;SDHD;PDHB;SUCLA2;DLD;ACO2;SUCLG2;IDH2;IDH1;MDH2;SDHB;IDH3B;ACLY;IDH3G
SM_B	KEGG	Amyotrophic lateral sclerosis	-0.31349	-3.06134	0	89/166	25.64%	PSMC2;PSMD4;PSMD2;NDUFA9;PSMC1;RAB8A;DAXX;NUP93;RAB1A;SDHA;TUBA1B;NDUFS2;UQCRC1;NRBF2;ANXA7;BECN1;PSMA4;VCP;HSPA5;PSMB6;PSMD11;PSMD7;SDHD;PSMD14;CAT;PSMD9;PSMC4;FIG4;TUBA1A;PSMC3;PSMD6;PSMD1;KIF5B;CYC1;SIGMAR1;NDUFB8;NXT2;PSMD13;PSMC5;CHMP2B;PFN1;TANK;PSMD12;NDUFA12;RAE1;NDUFA6;NDUFB9;PSMA7;PSMA2;COX7A2L;ADRM1;MCU;ACTB;WIPI2;NDUFV2;SQSTM1;PSMA6;CASP1;COX6A1;TNFRSF1B;TBK1;COX7B;PSMB1;UQCRFS1;RB1CC…
SM_B	KEGG	Alzheimer disease	-0.31001	-2.99263	0	80/154	25.64%	PSMC2;PSMD4;PSMD2;NDUFA9;PSMC1;CALM2;VDAC3;SDHA;TUBA1B;NDUFS2;UQCRC1;NRBF2;RTN3;BECN1;PSMA4;PSMB6;PSMD11;PSMD7;SDHD;PSMD14;PSMD9;PSMC4;TUBA1A;PSMC3;PSMD6;PSMD1;KIF5B;CYC1;NDUFB8;CASP7;PSMD13;PSMC5;PPID;ARAF;PSMD12;CALM1;NDUFA12;NDUFA6;NDUFB9;NCSTN;PSMA7;CALM3;PSMA2;COX7A2L;ADRM1;MCU;WIPI2;NDUFV2;PSMA6;AKT1;COX6A1;COX7B;VDAC2;PSMB1;UQCRFS1;RB1CC1;FADD;NDUFA8;CAPN2;ATG13;NDUFA13;SLC25A4;RTN4;NDUFV1…
SM_B	KEGG	Huntington disease	-0.31707	-2.91363	0	73/129	27.06%	PSMC2;PSMD4;PSMD2;NDUFA9;PSMC1;AP2M1;VDAC3;SDHA;TUBA1B;NDUFS2;UQCRC1;NRBF2;BECN1;PSMA4;PSMB6;PSMD11;PSMD7;SDHD;PSMD14;PSMD9;PSMC4;TUBA1A;PSMC3;PSMD6;PSMD1;KIF5B;CYC1;TBP;NDUFB8;PSMD13;PSMC5;PSMD12;NDUFA12;NDUFA6;NDUFB9;PSMA7;TBPL1;PSMA2;COX7A2L;POLR2C;ADRM1;WIPI2;NDUFV2;PSMA6;CREB3;COX6A1;POLR2E;COX7B;VDAC2;PSMB1;UQCRFS1;RB1CC1;NDUFA8;ATG13;NDUFA13;POLR2F;SLC25A4;NDUFV1;PSMD8;CASP9;UQCR10;SDHB;AC…
SM_B	KEGG	Fatty acid elongation	-0.766453	-2.871	0	11/11	23.50%	HADHA;ELOVL1;PPT1;HACD3;HADHB;ECHS1;THEM4;HSD17B12;ACAA2;ACOT1;TECR
SM_B	KEGG	Pathways of neurodegeneration	-0.277528	-2.81118	0	95/193	25.64%	PSMC2;PSMD4;PSMD2;NDUFA9;UBC;PSMC1;CALM2;RAB8A;VDAC3;DAXX;RAB1A;SDHA;TUBA1B;NDUFS2;UQCRC1;UBB;NRBF2;BECN1;UBE2L3;PSMA4;VCP;HSPA5;PSMB6;PSMD11;PSMD7;SDHD;PSMD14;CAT;PSMD9;PSMC4;FIG4;TUBA1A;PSMC3;PSMD6;PSMD1;KIF5B;CYC1;SIGMAR1;NDUFB8;CASP7;PSMD13;PSMC5;CHMP2B;PPID;ARAF;TANK;PSMD12;CALM1;PARK7;NDUFA12;NDUFA6;NDUFB9;PSMA7;CALM3;PSMA2;COX7A2L;ADRM1;MCU;WIPI2;NDUFV2;SQSTM1;PSMA6;COX6A1;TNFRSF1B;TBK1;CO…
SM_B	KEGG	Valine, leucine and isoleucine degradation	-0.550948	-2.78212	0	11/21	12.38%	BCKDHA;HADHA;ACAT2;ACADM;PCCB;ACAT1;HMGCL;HADHB;ACAD8;DLD;ECHS1
SM_B	KEGG	Spliceosome	-0.337427	-2.72046	0	31/77	14.84%	SYF2;CTNNBL1;SNW1;HNRNPC;SLU7;HNRNPM;HSPA8;SNRPB2;PRPF6;EIF4A3;CWC15;CDC5L;WBP11;U2SURP;BCAS2;PRPF31;SF3B4;SF3B2;SNRNP27;PUF60;SNRNP40;SNRPC;SF3A3;RBM22;USP39;EFTUD2;SNRPD1;CRNKL1;ISY1;SRSF4;BUD31
SM_B	KEGG	Fatty acid degradation	-0.594794	-2.61462	0	14/16	32.33%	HADHA;ACAT2;ACSL3;ACADM;ACAT1;HADHB;ECHS1;ACADVL;ACSL5;ACAA2;CPT2;ACADS;EHHADH;ALDH9A1
SM_B	KEGG	Lysine degradation	0.558283	2.56488	0	15/27	12.39%	KMT2D;KMT2A;PRDM2;KMT2B;NSD1;KMT2C;SETD1A;SETD1B;EZH1;DOT1L;SETDB1;ASH1L;DLST;COLGALT1;SETD7
SM_B	KEGG	Glycolysis / Gluconeogenesis	-0.468703	-2.56253	0.000223656	23/27	37.58%	PGK1;DLAT;PKM;PDHA1;TPI1;PDHB;DLD;ALDOA;ENO1;PGAM1;LDHA;ADPGK;AKR1A1;BPGM;PGM1;MINPP1;ALDOC;GAPDH;ALDH9A1;HK1;HKDC1;G6PC3;ENO2
SM_B	KEGG	Protein processing in endoplasmic reticulum	-0.317074	-2.52416	0.000521865	49/81	31.13%	ERLEC1;EIF2AK1;HSPA8;RPN2;UBE2D3;TRAM1;DERL2;PREB;UBXN4;VCP;HSPA5;DNAJA1;SKP1;BCAP31;HERPUD1;CUL1;NGLY1;SEC23B;RNF5;LMAN2;SEC31A;P4HB;DDOST;HSPH1;NFE2L2;NSFL1C;HSP90B1;SEC62;PDIA6;PDIA4;OS9;CAPN2;EDEM2;EIF2S1;RAD23A;BAK1;PDIA3;RPN1;UBQLN1;XBP1;STUB1;FBXO6;SSR1;SIL1;DERL1;DNAJB11;DDIT3;BAG1;EIF2AK4
SM_B	KEGG	Pyruvate metabolism	-0.55179	-2.45922	0.000880647	12/16	20.51%	MDH1;DLAT;PKM;PDHA1;ACAT2;ACAT1;PDHB;DLD;GLO1;LDHA;AKR1A1;MDH2
SM_B	KEGG	Antigen processing and presentation	-0.491644	-2.44477	0.00110513	11/21	13.75%	HLA-E;HSPA8;PSME3;CD74;HSPA5;B2M;CTSS;TAPBP;PSME2;CTSB;PSME1
SM_B	KEGG	Spinocerebellar ataxia	-0.306212	-2.44409	0.00104373	35/78	17.79%	PSMC2;PSMD4;PSMD2;PSMC1;VDAC3;NRBF2;BECN1;PSMA4;PSMB6;PSMD11;PSMD7;PSMD14;PSMD9;PSMC4;PSMC3;PSMD6;PSMD1;RBPJ;TBP;PSMD13;PSMC5;PSMD12;PSMA7;TBPL1;PSMA2;ADRM1;MCU;AFG3L2;WIPI2;PSMA6;AKT1;KAT5;VDAC2;PSMB1;RB1CC1
SM_B	KEGG	Phagosome	-0.363092	-2.41799	0.0011536	25/43	27.48%	RAB7A;HLA-E;ATP6V1E1;DYNC1I2;TUBA1B;ATP6V1B2;ATP6V0B;ATP6AP1;M6PR;CTSS;TUBA1A;ATP6V0D1;ATP6V1G1;FCGR2B;ATP6V1F;ACTB;NCF4;ATP6V1D;STX18;LAMP2;ATP6V0E1;VAMP3;TAP1;ITGB1;ATP6V0C
SM_B	KEGG	Terpenoid backbone biosynthesis	-0.725306	-2.41657	0.00109592	8/9	20.76%	ACAT2;GGPS1;ACAT1;ZMPSTE24;FDPS;FNTA;IDI1;PMVK
SM_B	KEGG	Lysosome	-0.329047	-2.39707	0.00119283	32/57	27.48%	ASAH1;PPT1;ATP6V0B;ATP6AP1;AP1M1;M6PR;CTSS;CD164;CD63;LAPTM4A;DNASE2;NEU1;CTSC;ATP6V0D1;AP3S1;TPP1;GUSB;CTSB;PSAP;CTSO;CTSA;LIPA;GLB1;FUCA2;PLA2G15;LAPTM5;LAMP2;HEXB;SUMF1;NAGA;LITAF;ATP6V0C
SM_B	KEGG	Steroid biosynthesis	-0.699413	-2.3662	0.00163676	8/9	24.34%	SQLE;FDFT1;NSDHL;MSMO1;CYP51A1;LIPA;EBP;DHCR24
SM_B	KEGG	Choline metabolism in cancer	0.469887	2.35646	0.00129016	23/31	36.27%	SP1;DGKE;PDPK1;WASF2;MTOR;SOS1;AKT2;AKT3;PCYT1A;PIK3R1;DGKD;PLCG1;TSC2;PIP5K1A;SOS2;MAPK8;PLA2G4B;PIK3CB;TSC1;PIK3CA;DGKH;PIP5K1C;MAPK1
SM_B	KEGG	MicroRNAs in cancer	0.386967	2.3255	0.00176937	34/62	30.54%	CREBBP;RPTOR;ATM;MDM4;EP300;MTOR;BCL2L11;SOS1;BCL2;NOTCH1;ABL1;ABCC1;CDKN1B;APC;NOTCH2;CDK6;SLC7A1;DICER1;PIK3R1;BCL2L2;PLCG1;HDAC4;ROCK1;BMPR2;SOS2;MDM2;IRS2;GLS;TNR;MCL1;PIK3CB;MIR29C;PAK4;PIK3CA
SM_B	KEGG	Thyroid hormone signaling pathway	0.39271	2.29101	0.0027032	36/55	36.70%	MED13;CREBBP;MED13L;NCOA2;EP300;PDPK1;MTOR;MED1;NOTCH1;PLCD4;GSK3B;MED12;AKT2;PLCE1;NOTCH2;AKT3;PIK3R1;PLCG1;TSC2;ATP2A2;MDM2;SIN3A;ATP1B1;NCOA3;SLC9A1;THRA;MED14;PIK3CB;PIK3CA;ATP1A1;KAT2B;ITGAV;TP53;SRC;MAPK1;MED12L
SM_B	KEGG	Diabetic cardiomyopathy	-0.285271	-2.213	0.00551362	36/73	24.42%	PARP1;NDUFA9;PDHA1;VDAC3;SDHA;NDUFS2;UQCRC1;PPP1CA;SDHD;CYC1;NDUFB8;PDHB;NDUFA12;PDK2;NDUFA6;NDUFB9;COX7A2L;NDUFV2;NCF4;AKT1;COX6A1;COX7B;VDAC2;UQCRFS1;NDUFA8;NDUFA13;SLC25A4;NDUFV1;ACE;UQCR10;SDHB;PPP1CC;PRKCD;CPT2;NDUFB2;NDUFB10
SM_B	KEGG	Peroxisome	-0.409739	-2.2112	0.00528388	17/26	28.25%	MPV17;ACSL3;CAT;PEX11B;ECH1;HMGCL;SLC25A17;SCP2;PRDX5;ACSL5;IDH2;IDH1;PEX19;PMVK;HACL1;GNPAT;MPV17L2
SM_B	KEGG	Porphyrin and chlorophyll metabolism	-0.539274	-2.16717	0.00663812	11/12	39.34%	HCCS;HMOX2;ALAS1;UROD;COX10;GUSB;PPOX;BLVRA;HMBS;BLVRB;HEPHL1
SM_B	KEGG	Protein export	-0.539051	-2.16498	0.00644303	8/12	21.10%	SRP68;SPCS2;HSPA5;SRP14;SEC62;SRP19;SRP72;SRP54
SM_B	KEGG	Collecting duct acid secretion	-0.596729	-2.16496	0.0062044	8/10	27.48%	ATP6V1E1;ATP6V1B2;ATP6V0D1;ATP6V1G1;ATP6V1F;ATP6V1D;ATP6V0E1;ATP6V0C
SM_B	KEGG	Vibrio cholerae infection	-0.420051	-2.15511	0.00648604	12/23	17.59%	ATP6V1E1;ARF1;ATP6V1B2;ATP6V0B;ATP6AP1;ATP6V0D1;ATP6V1G1;ATP6V1F;ACTB;GNAS;PDIA4;ATP6V1D
SM_B	KEGG	Biosynthesis of unsaturated fatty acids	-0.765854	-2.15186	0.00637035	6/6	23.50%	ELOVL1;HACD3;SCP2;HSD17B12;ACOT1;TECR
SM_B	KEGG	Pantothenate and CoA biosynthesis	-0.736286	-2.09717	0.00866296	5/6	12.67%	COASY;AASDHPPT;PPCS;PANK2;VNN2
SM_B	KEGG	Epstein-Barr virus infection	-0.26457	-2.08984	0.00893904	37/85	22.25%	SNW1;PSMC2;PSMD4;PSMD2;HLA-E;PSMC1;B2M;PSMD11;PSMD7;PSMD14;CIR1;PSMC4;MAP2K4;MAP3K7;PSMC3;PSMD6;PSMD1;RBPJ;MYD88;PSMD13;PSMC5;PSMD12;TAPBP;BLNK;ADRM1;AKT1;OAS1;TBK1;JAK1;GADD45A;FADD;IKBKG;CDKN1A;PSMD8;DDX58;CASP9;BAK1
SM_B	KEGG	Epithelial cell signaling in Helicobacter pylori infection	-0.372019	-2.08464	0.0090511	17/27	29.48%	ATP6V1E1;ATP6V1B2;PAK1;ATP6V0B;ATP6AP1;MAP2K4;ATP6V0D1;ATP6V1G1;ATP6V1F;ATP6V1D;IKBKG;ATP6V0E1;CASP3;ATP6V0C;CCL5;F11R;MAPK12
SM_B	KEGG	Ferroptosis	-0.449231	-2.0846	0.00877682	13/18	27.56%	MAP1LC3B;VDAC3;FTH1;ACSL3;NCOA4;ACSL5;VDAC2;SLC3A2;ATG5;SAT1;SAT2;FTL;GSS
SM_B	KEGG	Amino sugar and nucleotide sugar metabolism	-0.435731	-2.08326	0.00856473	15/19	35.75%	UGP2;CMAS;GMPPA;CYB5R2;CYB5R3;UAP1;NPL;CYB5R4;HEXB;PGM1;UGDH;NANS;HK1;HKDC1;NAGK
SM_B	KEGG	Synaptic vesicle cycle	-0.455345	-2.08289	0.00832002	12/17	29.01%	AP2M1;ATP6V1E1;ATP6V1B2;ATP6V0B;ATP6V0D1;ATP6V1G1;ATP6V1F;NAPA;ATP6V1D;ATP6V0E1;ATP6V0C;NSF
SM_B	KEGG	Glyoxylate and dicarboxylate metabolism	-0.516305	-2.04952	0.0101329	7/13	13.53%	MDH1;ACAT2;PCCB;CAT;ACAT1;DLD;ACO2
SM_B	KEGG	Non-alcoholic fatty liver disease	-0.273681	-2.03979	0.010663	33/65	27.06%	ADIPOR1;NDUFA9;SDHA;NDUFS2;UQCRC1;PRKAG1;MLX;SDHD;CYC1;NDUFB8;CASP7;PRKAB1;NDUFA12;NDUFA6;NDUFB9;COX7A2L;NDUFV2;AKT1;COX6A1;COX7B;UQCRFS1;NDUFA8;NDUFA13;NDUFV1;EIF2S1;UQCR10;SDHB;NDUFB2;NDUFB10;PRKAG2;XBP1;NDUFA5;CASP3
SM_B	KEGG	Signaling pathways regulating pluripotency of stem cells	0.384039	2.02853	0.028331	24/38	36.27%	KAT6A;GSK3B;SETDB1;AKT2;APC;AKT3;ZFHX3;JARID2;JAK3;PIK3R1;PCGF3;SMAD3;BMPR2;SMAD5;ACVR2B;DVL3;PIK3CB;RIF1;PIK3CA;AXIN1;IGF1R;APC2;ACVR1B;MAPK1
SM_B	KEGG	Endocytosis	-0.224298	-2.02663	0.0112476	38/119	17.62%	RAB7A;HLA-E;CAPZA2;CHMP4A;VTA1;SNX6;HSPA8;VPS35;AP2M1;ARPC5;VPS4B;RAB8A;RAB31;ARF1;SPG21;IST1;IL2RG;SNX2;ARPC2;VPS26A;RAB10;ARF4;KIF5B;CHMP2A;CHMP2B;TSG101;SH3KBP1;SNX4;SNX3;SNX1;ARPC1B;RUFY1;VPS29;VPS45;ARPC5L;USP8;STAMBP;CHMP5
SM_B	KEGG	Nucleotide excision repair	-0.384498	-2.01818	0.0115212	13/24	22.43%	RPA2;RPA1;POLE3;RFC2;POLD3;XPC;CETN2;ERCC3;POLD2;POLE4;GTF2H1;RAD23A;CDK7
SM_B	KEGG	Propanoate metabolism	-0.424602	-1.99376	0.013699	10/19	17.54%	BCKDHA;HADHA;ACAT2;PCCB;ACAT1;SUCLA2;DLD;ECHS1;SUCLG2;LDHA
SM_B	KEGG	Pentose and glucuronate interconversions	-0.689316	-1.96251	0.0157705	6/6	31.15%	UGP2;GUSB;AKR1A1;CRYL1;UGDH;AKR1B1
SM_B	KEGG	RNA transport	-0.247337	-1.95272	0.0164388	37/83	23.41%	EIF2S2;EIF4E;RNPS1;EIF4A3;EIF2B1;NUP93;POP4;SAP18;DDX19B;PAIP1;SRRM1;PHAX;PRMT5;RPP38;EIF4G2;EIF3J;SUMO1;NXT2;EIF3I;SNUPN;RAE1;SUMO3;NMD3;EIF3D;ELAC2;EIF2B5;EIF4E2;TACC3;NXT1;EIF2B4;EIF5B;THOC2;EIF2S1;TPR;RAN;NUP85;GLE1
SM_B	KEGG	Butanoate metabolism	-0.55733	-1.92635	0.0193697	5/9	12.38%	HADHA;ACAT2;ACAT1;HMGCL;ECHS1
SM_B	KEGG	Glutathione metabolism	-0.438285	-1.92064	0.0196055	10/15	27.56%	TXNDC12;RRM1;SRM;SMS;IDH2;IDH1;LAP3;ANPEP;PGD;GSS
SM_B	KEGG	Tryptophan metabolism	-0.516322	-1.91698	0.0199352	7/11	16.00%	HADHA;ACAT2;CAT;ACAT1;DLD;ECHS1;KYNU
SM_B	KEGG	Base excision repair	-0.412548	-1.90874	0.0205229	12/18	27.37%	PARP1;HMGB1;POLE3;POLD3;APEX2;POLD2;POLE4;TDG;UNG;SMUG1;PCNA;PARP2
SM_B	KEGG	Thermogenesis	-0.228027	-1.88082	0.0242168	39/87	25.25%	NDUFA9;SDHA;NDUFS2;UQCRC1;SMARCE1;PRKAG1;ACSL3;SDHD;COA3;CYC1;NDUFB8;PRKAB1;COX10;RHEB;NDUFA12;NDUFA6;NDUFB9;NDUFAF1;COX7A2L;ACTB;NDUFV2;CREB3;COX6A1;ACSL5;COX7B;GNAS;UQCRFS1;NDUFA8;NDUFA13;NDUFV1;RPS6KA1;UQCR10;SDHB;ACTL6A;CPT2;NDUFB2;NDUFB10;PRKAG2;KDM1A
SM_B	KEGG	Pathogenic Escherichia coli infection	-0.235367	-1.87309	0.024756	30/75	22.25%	TMBIM6;ARPC5;RAB1A;ARF1;TUBA1B;PAK1;HCLS1;ARPC2;ABCF2;EZR;MAP3K7;LPAR5;TUBA1A;CASP7;CASP4;MYD88;ARPC1B;ACTB;SLC9A3R1;CASP1;TNFSF10;ABI1;ARPC5L;TMED10;FADD;IKBKG;MYO1F;BRK1;CASP9;BAK1
SM_B	KEGG	Salmonella infection	-0.206636	-1.86504	0.0253051	45/110	24.50%	PTPRC;RAB7A;ARPC5;DYNC1I2;ARF1;TUBA1B;PAK1;SKP1;ARPC2;M6PR;MAP2K4;MAP3K7;TUBA1A;ELMO2;KIF5B;CASP7;CASP4;RALA;MYD88;PFN1;ANXA2;ARPC1B;ACTB;ACBD3;HSP90B1;AKT1;CASP1;MYL12A;TNFSF10;ABI1;ARPC5L;RIPK2;FADD;IKBKG;MYL12B;TXN2;BRK1;MLKL;BAK1;RIPK3;ACTR10;GCC2;DYNLL1;ELMO1;TLR9
SM_B	KEGG	PPAR signaling pathway	-0.42728	-1.8619	0.0252687	8/15	16.50%	UBC;ILK;ACSL3;PLIN2;ACADM;DBI;SCP2;ACSL5
SM_B	KEGG	Fructose and mannose metabolism	-0.560977	-1.83818	0.0286105	7/8	34.25%	TPI1;GMPPA;ALDOA;ALDOC;AKR1B1;HK1;HKDC1
SM_B	KEGG	Rheumatoid arthritis	-0.359823	-1.76603	0.0421205	12/20	29.84%	ATP6V1E1;ATP6V1B2;ATP6V0B;ATP6AP1;ATP6V0D1;ATP6V1G1;ATP6V1F;ATP6V1D;ATP6V0E1;ATP6V0C;CCL5;CD86
SM_B	KEGG	Alcoholism	-0.297851	-1.75466	0.0443388	15/30	23.16%	CALM2;PPP1CA;HAT1;HDAC3;ARAF;SLC29A3;CALM1;CALM3;CREB3;GNAS;SHC1;GNAI3;GNAI2;SLC29A1;PPP1CC
SM_B	KEGG	Pyrimidine metabolism	-0.426329	-1.75123	0.0444455	11/13	35.11%	DCTPP1;RRM1;DCTD;DUT;NT5C2;NME7;UMPS;NME6;TYMP;UCK1;NT5C3A
SM_B	KEGG	Purine metabolism	-0.297904	-1.73259	0.0487612	21/32	35.39%	PKM;PRPS2;RRM1;NUDT9;AK6;GART;PDE4B;NT5C2;NME7;GUK1;DGUOK;PDE6D;PGM1;NME6;PAPSS1;AK2;NUDT5;ADK;ADSL;NT5C3A;AK8
TEMRA_CD8	KEGG	Proteasome	-0.602441	-3.50715	0	29/30	35.78%	PSMD6;PSME3;PSMD7;PSMD1;PSMD13;PSMD4;PSMD14;PSMC4;PSMC2;PSMD2;PSMD12;PSMD11;PSMC1;PSMC3;PSMB6;PSMD9;PSMA4;PSMA2;PSMA7;PSMC5;PSMA1;PSMB1;PSMB5;ADRM1;PSMB4;PSMB9;PSMB3;PSMB2;PSME1
TEMRA_CD8	KEGG	Parkinson disease	-0.396719	-3.39306	0	62/81	37.06%	PSMD6;UBC;PSMD7;VDAC3;CALM1;PSMD1;PSMD13;NDUFA9;PSMD4;PSMD14;PSMC4;PSMC2;CALM2;TUBA1B;PSMD2;SDHD;PSMD12;HSPA5;DAXX;PSMD11;UQCRC1;PSMC1;PSMC3;PSMB6;MCU;UBE2L3;NDUFB8;NDUFS2;PSMD9;SDHA;UBB;COX7A2L;VDAC2;PSMA4;UQCRFS1;PSMA2;PSMA7;NDUFB10;TXN2;NDUFA6;GNAI3;TUBA1A;PSMC5;CYC1;PARK7;PSMA1;PSMB1;NDUFA5;NDUFV1;PSMB5;PRKACB;ADRM1;PSMB4;UQCR10;SDHB;NDUFV2;PSMB3;PSMB2;XBP1;CALM3;TXN;SLC25A4
TEMRA_CD8	KEGG	Oxidative phosphorylation	-0.586908	-3.21092	0	24/26	34.21%	ATP6V1E1;ATP6V1B2;NDUFA9;SDHD;UQCRC1;NDUFB8;NDUFS2;ATP6V0D1;SDHA;ATP6V0B;COX7A2L;ATP6AP1;UQCRFS1;NDUFB10;NDUFA6;ATP6V1D;CYC1;NDUFA5;NDUFV1;ATP6V1G1;ATP6V1F;UQCR10;SDHB;NDUFV2
TEMRA_CD8	KEGG	Prion disease	-0.331534	-2.83011	0	55/82	34.86%	PSMD6;PSMD7;VDAC3;PSMD1;CREB3;PSMD13;NDUFA9;PSMD4;PSMD14;CCL5;PSMC4;PSMC2;TUBA1B;PSMD2;SDHD;PSMD12;PRKCD;HSPA8;HSPA5;PSMD11;UQCRC1;PSMC1;PSMC3;PSMB6;MCU;FYN;NDUFB8;NDUFS2;PSMD9;SDHA;STIP1;COX7A2L;VDAC2;PSMA4;UQCRFS1;PSMA2;PSMA7;NDUFB10;NDUFA6;TUBA1A;PSMC5;CYC1;PSMA1;PSMB1;NDUFA5;NDUFV1;PSMB5;PRKACB;ADRM1;PSMB4;UQCR10;SDHB;NDUFV2;PSMB3;PSMB2
TEMRA_CD8	KEGG	Protein export	-0.700817	-2.65202	0.000806436	9/11	17.07%	SPCS2;SRP68;SEC11C;SRP14;HSPA5;SEC62;SRP72;SRP54;SRP19
TEMRA_CD8	KEGG	Valine, leucine and isoleucine degradation	-0.547497	-2.58313	0.00112005	14/17	29.71%	HADHA;ACADM;ACAT2;HMGCL;PCCB;ECHS1;BCKDHA;DLD;HADHB;ACAA2;HIBCH;HIBADH;ACAT1;BCAT2
TEMRA_CD8	KEGG	MicroRNAs in cancer	0.442419	2.582	0.000799655	24/45	21.84%	CREBBP;NOTCH1;MTOR;DICER1;ABL1;ATM;MCL1;HDAC4;BCL2L11;EP300;CDK6;CDKN1B;MDM4;BMPR2;SLC7A1;NOTCH2;PLCG1;MDM2;APC;ABCC1;PAK4;IRS2;PIK3CB;SOS1
TEMRA_CD8	KEGG	Protein processing in endoplasmic reticulum	-0.332377	-2.5675	0.00115205	28/63	19.97%	RPN2;HSP90B1;ERLEC1;SEC23B;EIF2AK1;TRAM1;P4HB;PREB;SEC31A;PDIA4;UBE2D3;CAPN2;HSPA8;HSPA5;HERPUD1;CUL1;SKP1;SEC62;UBXN4;DDOST;VCP;DERL2;PDIA6;RNF5;STT3A;BCAP31;NSFL1C;LMAN2
TEMRA_CD8	KEGG	Purine metabolism	-0.467805	-2.45421	0.00168007	22/24	44.35%	PRPS2;PKM;NME6;NUDT9;PGM1;GMPS;AK6;ATIC;GART;AK2;GUK1;AMPD2;GMPR2;NME7;PAPSS1;RRM1;PDE3B;PDE4D;NUDT16;ENTPD4;NPR2;PDE1B
TEMRA_CD8	KEGG	Spliceosome	-0.318581	-2.44217	0.00209076	27/66	16.01%	SNW1;SYF2;WBP11;SF3B4;SNRNP27;HNRNPM;SLU7;SF3B2;SNRPB2;CWC15;PRPF6;SNRNP40;CDC5L;PRPF40A;SF3A3;THOC2;CTNNBL1;HSPA8;PUF60;SRSF4;USP39;RBM22;U2SURP;SRSF10;EIF4A3;PRPF31;SNRPC
TEMRA_CD8	KEGG	Transcriptional misregulation in cancer	0.434432	2.39997	0.00599741	23/38	30.23%	DOT1L;BCL11B;KMT2A;SP1;CCNT1;ATM;LDB1;REL;ELK4;MLLT1;NTRK1;AFF1;CDKN1B;FUS;KDM6A;SIN3A;MDM2;JMJD1C;PER2;NFKBIZ;TRAF1;TAF15;TFE3
TEMRA_CD8	KEGG	Endocytosis	-0.279496	-2.35586	0.00416659	26/84	10.16%	SH3KBP1;RAB7A;VPS4B;ARPC5;CAPZA2;SNX2;ARF1;RAB10;SNX3;AP2M1;RAB8A;SPG21;SNX6;ARF4;IST1;HLA-E;ARPC2;TSG101;VPS35;VPS26A;HSPA8;VTA1;RUFY1;SNX1;VPS29;USP8
TEMRA_CD8	KEGG	Epstein-Barr virus infection	-0.300091	-2.30954	0.00525405	21/61	11.16%	SNW1;RBPJ;PSMD6;PSMD7;PSMD1;PSMD13;PSMD4;PSMD14;PSMC4;PSMC2;PSMD2;HLA-E;PSMD12;CIR1;CD3E;PSMD11;PSMC1;PSMC3;CDK2;MAP2K4;B2M
TEMRA_CD8	KEGG	Alzheimer disease	-0.256023	-2.3088	0.00504022	54/109	27.53%	PSMD6;PSMD7;NCSTN;VDAC3;CALM1;PSMD1;RTN3;PSMD13;NDUFA9;PSMD4;PSMD14;NRBF2;PSMC4;PSMC2;CALM2;TUBA1B;PSMD2;SDHD;PSMD12;CAPN2;PPID;PSMD11;UQCRC1;PSMC1;PSMC3;PSMB6;MCU;BECN1;NDUFB8;NDUFS2;BID;AKT1;PSMD9;SDHA;COX7A2L;VDAC2;FADD;PSMA4;UQCRFS1;PSMA2;NAE1;PSMA7;NDUFB10;NDUFA6;TUBA1A;PSMC5;RELA;CYC1;PSMA1;FAS;PSMB1;CASP7;NDUFA5;NDUFV1
TEMRA_CD8	KEGG	Thyroid hormone signaling pathway	0.404249	2.30087	0.00986241	20/43	18.16%	MED13;CREBBP;PDPK1;NOTCH1;MTOR;MED13L;AKT2;MED1;EP300;NCOA3;PLCD4;NCOA2;ATP2A2;MED12;NOTCH2;ATP1A1;PLCG1;SIN3A;GSK3B;MDM2
TEMRA_CD8	KEGG	Fatty acid elongation	-0.663761	-2.29794	0.00516946	9/9	33.78%	HADHA;HACD3;ELOVL1;PPT1;ECHS1;HADHB;ACAA2;HSD17B12;ACOT4
TEMRA_CD8	KEGG	Lysine degradation	0.49319	2.28896	0.00819647	9/24	4.02%	KMT2D;SETD1B;SETD1A;KMT2B;NSD1;DOT1L;KMT2A;PRDM2;KMT2C
TEMRA_CD8	KEGG	RNA transport	-0.27705	-2.26681	0.00633628	33/73	20.99%	EIF3J;EIF2S2;EIF3D;EIF4E2;RNPS1;DDX19B;EIF4E;SRRM1;SUMO1;EIF4G2;RPP38;THOC2;EIF2B1;ELAC2;SAP18;PHAX;EIF2B5;EIF4A3;TPR;RAE1;GEMIN6;NUP93;RAN;POP4;SUMO3;STRAP;EIF5B;PRMT5;EIF2B4;NUP85;EIF3I;NCBP2;SNUPN
TEMRA_CD8	KEGG	Huntington disease	-0.247793	-2.24517	0.00734753	49/96	27.53%	PSMD6;PSMD7;VDAC3;AP2M1;PSMD1;CREB3;PSMD13;NDUFA9;PSMD4;PSMD14;NRBF2;PSMC4;PSMC2;TUBA1B;PSMD2;SDHD;PSMD12;ACTR10;PSMD11;TBP;UQCRC1;PSMC1;PSMC3;PSMB6;BECN1;NDUFB8;NDUFS2;PSMD9;SDHA;COX7A2L;POLR2G;VDAC2;PSMA4;UQCRFS1;PSMA2;TBPL1;REST;PSMA7;NDUFB10;POLR2C;NDUFA6;IFT57;TUBA1A;PSMC5;CYC1;PSMA1;PSMB1;NDUFA5;NDUFV1
TEMRA_CD8	KEGG	Pathways of neurodegeneration	-0.223262	-2.23858	0.00714032	65/140	27.53%	PSMD6;UBC;PSMD7;VDAC3;CALM1;RAB8A;PSMD1;PSMD13;RAB1A;NDUFA9;PSMD4;PSMD14;NRBF2;PSMC4;PSMC2;CALM2;TUBA1B;PRKCB;PSMD2;SDHD;PSMD12;CAPN2;PPID;ACTR10;HSPA5;DAXX;PSMD11;UQCRC1;PSMC1;PSMC3;SIGMAR1;PSMB6;VCP;MCU;BECN1;UBE2L3;NDUFB8;NDUFS2;BID;PSMD9;SDHA;UBB;CAT;COX7A2L;VDAC2;FADD;PSMA4;UQCRFS1;PSMA2;FIG4;PSMA7;NDUFB10;NDUFA6;IFT57;TUBA1A;PSMC5;RELA;CYC1;PARK7;PSMA1;FAS;PSMB1;CASP7;NDUFA5;NDUFV1
TEMRA_CD8	KEGG	Fatty acid degradation	-0.515267	-2.23648	0.00695749	11/14	31.54%	HADHA;ACADM;ACAT2;ACADVL;ECI2;ECHS1;HADHB;ACSL3;ACAA2;ACAT1;CPT2
TEMRA_CD8	KEGG	Citrate cycle (TCA cycle)	-0.526779	-2.2055	0.007467	12/14	33.49%	MDH1;PDHA1;SDHD;PDHB;IDH3B;ACO2;SDHA;SUCLA2;DLD;SUCLG1;IDH3A;SDHB
TEMRA_CD8	KEGG	Phagosome	-0.420828	-2.19404	0.00756918	19/24	36.34%	RAB7A;ATP6V1E1;ATP6V1B2;M6PR;STX18;TUBA1B;HLA-E;DYNC1I2;ATP6V0D1;ACTB;ATP6V0B;ATP6AP1;ATP6V1D;TUBA1A;ATP6V1G1;ATP6V1F;HLA-DPA1;LAMP2;CANX
TEMRA_CD8	KEGG	Lysosome	-0.333978	-2.19214	0.00725792	29/40	37.60%	AP3S1;M6PR;LAPTM4A;HEXB;GUSB;TPP1;PPT1;ATP6V0D1;CLN3;AP1M1;CD164;LIPA;SUMF1;CD63;ATP6V0B;FUCA1;LITAF;ATP6AP1;LAPTM5;ASAH1;DNASE2;PSAP;AP1S2;FUCA2;PLA2G15;CTSC;LAMP2;MCOLN1;HYAL3
TEMRA_CD8	KEGG	Choline metabolism in cancer	0.440705	2.17736	0.0201513	15/27	22.90%	PDPK1;MTOR;SP1;WASF2;DGKE;PIP5K1A;AKT2;DGKH;PLA2G4B;DGKD;PLCG1;PIK3CB;SOS1;MAPK8;PCYT1A
TEMRA_CD8	KEGG	Coronavirus disease	0.319005	2.16995	0.0179922	67/77	57.22%	MAVS;RPLP1;PLCG1;RPL28;TRAF3;IFNAR2;RPL12;PIK3CB;MAPK8;RPL37;RPL37A;RPS15A;RPS28;ADAM17;RPL30;RPS26;RPS12;RPL35A;RPL23;RPLP2;RPS13;RPS7;RPL24;RPL22L1;RPL29;PIK3CA;RPS21;RPS24;RPL27;RPS20;PIK3R1;RPL32;RPS11;RPL41;MASP2;RPS23;RPL14;RPL39;RPLP0;NFKBIB;RPL11;UBA52;RPL26;RPL17;RPL38;RPL18;RPS3A;RPL10;RPS27;FAU;RPSA;RPL13A;TYK2;RPS17;RPL36;RPL36A;RPS27A;RPS16;RPL5;PRKCA;C5;IL6ST;RPS4X;RPL22;RPS29;RPL7A…
TEMRA_CD8	KEGG	Amyotrophic lateral sclerosis	-0.227975	-2.16575	0.0089604	57/119	27.53%	PSMD6;PSMD7;RAB8A;PSMD1;PSMD13;RAB1A;NDUFA9;PSMD4;PSMD14;NRBF2;PSMC4;PSMC2;TUBA1B;PSMD2;SDHD;PSMD12;ANXA7;ACTR10;HSPA5;DAXX;PSMD11;UQCRC1;PSMC1;PSMC3;SIGMAR1;PSMB6;VCP;MCU;BECN1;NDUFB8;NDUFS2;BID;TPR;PSMD9;RAE1;SDHA;PFN1;NUP93;ACTB;CAT;COX7A2L;NUP85;PSMA4;UQCRFS1;PSMA2;FIG4;PSMA7;NDUFB10;NDUFA6;TUBA1A;PSMC5;CYC1;CASP1;PSMA1;PSMB1;NDUFA5;NDUFV1
TEMRA_CD8	KEGG	Steroid biosynthesis	-0.64754	-2.11267	0.0124631	6/8	17.81%	SQLE;CYP51A1;MSMO1;FDFT1;LIPA;DHCR7
TEMRA_CD8	KEGG	Terpenoid backbone biosynthesis	-0.728407	-2.08639	0.0136159	5/6	16.18%	FNTA;ZMPSTE24;ACAT2;GGPS1;FDPS
TEMRA_CD8	KEGG	Growth hormone synthesis, secretion and action	0.386834	2.081	0.0330143	18/34	24.18%	ITPR2;CREBBP;MTOR;AKT2;ITPR1;EP300;ITPR3;CREB1;MAP3K1;PLCG1;GSK3B;IRS2;PIK3CB;SOS1;MAPK8;GHRL;STAT5B;CREB3L2
TEMRA_CD8	KEGG	Ferroptosis	-0.530498	-2.06972	0.0141126	10/12	30.80%	MAP1LC3B;VDAC3;ATG5;VDAC2;SAT2;NCOA4;FTL;FTH1;ACSL3;GSS
TEMRA_CD8	KEGG	Base excision repair	-0.487337	-2.06083	0.0147309	10/14	24.55%	PARP1;MBD4;POLE3;PARP2;HMGB1;TDG;POLD2;OGG1;UNG;APEX1
TEMRA_CD8	KEGG	Collecting duct acid secretion	-0.710801	-2.03418	0.0169558	6/6	29.03%	ATP6V1E1;ATP6V1B2;ATP6V0D1;ATP6V1D;ATP6V1G1;ATP6V1F
TEMRA_CD8	KEGG	Rheumatoid arthritis	-0.501854	-2.0327	0.0163278	13/13	49.98%	ATP6V1E1;ATP6V1B2;CCL5;ATP6V0D1;ATP6V0B;ATP6AP1;ATP6V1D;ATP6V1G1;ATP6V1F;HLA-DPA1;ITGAL;ACP5;TGFB3
TEMRA_CD8	KEGG	Pyruvate metabolism	-0.487284	-2.01305	0.0179528	6/13	6.87%	GLO1;MDH1;PDHA1;PKM;PDHB;ACAT2
TEMRA_CD8	KEGG	Phosphatidylinositol signaling system	0.366141	2.0101	0.0479793	26/38	38.52%	ITPR2;PIKFYVE;DGKE;PIP5K1A;ITPR1;ITPKB;PIP4K2B;ITPR3;PIK3C2B;PIK3C2A;PLCD4;DGKH;PI4KA;DGKD;PLCG1;MTMR3;PIK3CB;INPP4A;SYNJ1;INPP5F;PIP5K1C;INPP5B;PIK3CA;PIK3R1;SYNJ2;INPPL1
TEMRA_CD8	KEGG	Amino sugar and nucleotide sugar metabolism	-0.458598	-1.97307	0.0226173	8/14	17.27%	CYB5R3;HEXB;CMAS;UGP2;NPL;GMPPA;PGM1;CYB5R4
TEMRA_CD8	KEGG	Spinocerebellar ataxia	-0.251495	-1.952	0.0248203	30/66	22.07%	RBPJ;PSMD6;PSMD7;VDAC3;PSMD1;PSMD13;PSMD4;PSMD14;NRBF2;PSMC4;PSMC2;PRKCB;PSMD2;PSMD12;PSMD11;TBP;PSMC1;KAT5;PSMC3;PSMB6;MCU;BECN1;AKT1;PSMD9;VDAC2;PSMA4;PSMA2;TBPL1;AFG3L2;PSMA7
TEMRA_CD8	KEGG	Antigen processing and presentation	-0.45283	-1.91838	0.0302197	12/14	38.84%	PSME3;HLA-E;HSPA8;HSPA5;B2M;NFYB;TAPBP;CD74;HLA-DPA1;PSME1;CANX;HSPA1B
TEMRA_CD8	KEGG	Glycolysis / Gluconeogenesis	-0.427701	-1.89322	0.0336855	11/16	29.58%	PGK1;PDHA1;PKM;PDHB;PGM1;ENO3;MINPP1;TPI1;DLD;ALDOA;AKR1A1
TEMRA_CD8	KEGG	RNA degradation	-0.320159	-1.89085	0.0332349	14/31	18.81%	DCP1A;WDR61;EXOSC8;CNOT8;HSPA9;CNOT2;EXOSC10;TTC37;DCP1B;MPHOSPH6;CNOT7;DIS3;ENO3;LSM1
TEMRA_CD8	KEGG	Shigellosis	-0.227855	-1.86242	0.0387801	28/80	17.31%	CBX3;ILK;ARPC5;UBC;UBE2N;ARF1;HCLS1;ELMO2;CCL5;ARPC2;UBE2D3;CAPN2;PPID;RRAGA;PRKCD;CUL1;SKP1;ATG5;BECN1;PXN;AKT1;CALCOCO2;PFN1;UBE2V2;UBB;ACTB;MYL12B;CASP4
TEMRA_CD8	KEGG	Nucleotide excision repair	-0.410121	-1.85893	0.0389009	13/16	34.60%	POLE3;ERCC3;XPC;RPA1;RPA2;POLD2;CETN2;CUL4A;ERCC1;POLE4;CDK7;RAD23A;RFC2
TEMRA_CD8	KEGG	Pentose and glucuronate interconversions	-0.705204	-1.83186	0.04413	5/5	29.58%	GUSB;AKR1B1;UGP2;UGDH;AKR1A1
Tfh	KEGG	Proteasome	-0.717994	-4.48032	0	36/38	24.85%	PSMD7;PSMD4;PSMC1;PSMB6;PSME3;PSMC2;PSMD1;PSMD2;PSMD6;PSMC4;PSMD14;PSMD9;PSMC5;PSMA7;PSMA4;PSMC3;PSMD12;PSMD11;PSMD13;PSME2;PSMB9;PSMA2;PSMA1;PSMB4;PSME1;PSMA6;POMP;PSMB2;ADRM1;PSMB5;PSMF1;PSMB1;PSMB8;PSMD8;PSMC6;PSMB3
Tfh	KEGG	Parkinson disease	-0.466813	-4.1575	0	72/108	24.85%	PSMD7;NDUFA9;UBB;UBC;CALM1;VDAC3;PSMD4;CALM2;UQCRC1;HSPA5;PSMC1;DAXX;PSMB6;PSMC2;UBE2L3;SDHD;PSMD1;PSMD2;COX7A2L;PSMD6;PSMC4;PSMD14;TUBA1B;NDUFS2;PSMD9;PSMC5;NDUFB8;PSMA7;PSMA4;NDUFV1;PARK7;CALM3;PSMC3;VDAC2;KIF5B;PSMD12;EIF2S1;NDUFA6;NDUFB9;PSMD11;CYC1;NDUFA5;NDUFA8;PSMD13;PSMA2;UQCRFS1;UQCR10;PSMA1;PSMB4;XBP1;PSMA6;PSMB2;ADRM1;CASP3;NFE2L2;TXN;TUBA1A;PSMB5;SDHA;TXN2;NDUFV2;COX6A1;UBE2J1;PSMB1;U…
Tfh	KEGG	Oxidative phosphorylation	-0.589367	-3.6933	0	29/37	26.48%	NDUFA9;ATP6V1B2;ATP6V1E1;ATP6V0B;UQCRC1;SDHD;COX7A2L;NDUFS2;NDUFB8;NDUFV1;NDUFA6;ATP6AP1;NDUFB9;COX10;CYC1;NDUFA5;NDUFA8;UQCRFS1;ATP6V0D1;UQCR10;ATP6V1G1;ATP6V1F;SDHA;NDUFV2;COX6A1;SDHB;NDUFA12;NDUFA13;COX7B
Tfh	KEGG	Prion disease	-0.398956	-3.42806	0	66/104	26.48%	PSMD7;NDUFA9;VDAC3;PSMD4;CREB3;HSPA8;UQCRC1;HSPA5;PSMC1;PSMB6;PSMC2;SDHD;PSMD1;PSMD2;COX7A2L;PSMD6;PSMC4;PSMD14;TUBA1B;NDUFS2;PSMD9;PSMC5;NDUFB8;PSMA7;PSMA4;NDUFV1;PSMC3;STIP1;VDAC2;KIF5B;PSMD12;EIF2S1;NDUFA6;FYN;NDUFB9;PSMD11;CYC1;NDUFA5;NDUFA8;PSMD13;PSMA2;UQCRFS1;UQCR10;PSMA1;PSMB4;PSMA6;PSMB2;ADRM1;CASP3;TUBA1A;PSMB5;SDHA;NDUFV2;COX6A1;PSMB1;SDHB;MCU;PSMD8;PSMC6;CASP9;NDUFA12;PSMB3;NCF4;NDUFA…
Tfh	KEGG	Coronavirus disease	0.438558	3.10433	0	69/108	29.26%	MAVS;PIK3CB;TRAF3;PIK3R1;RPS28;MAPK8;RPL23;IFNAR2;RPLP1;RPL28;RPLP2;PIK3CA;RPLP0;RPL12;RPS21;RPL36;TYK2;RPS12;RPL14;RPL37;RPL13A;RPL30;RPL37A;RPS20;RPL29;RPS24;RPS15A;RPL32;RPL35A;RPS7;RPL41;RPL18;RPSA;RPL26;RPL22L1;RPL24;FAU;UBA52;RPL38;RPS11;RPL10;RPS23;RPS13;RPS29;RPS3A;RPL7A;RPL39;RPL27;RPS3;RPS27;RPS17;RPS5;RPS16;RPL36A;RPL11;MASP2;RPL31;RPL5;ADAM17;RPL35;RPS9;RPS8;RPS15;RPL9;PLCG1;RPL23A;RP…
Tfh	KEGG	Amyotrophic lateral sclerosis	-0.306812	-3.03184	0	88/158	27.52%	PSMD7;NDUFA9;ANXA7;PSMD4;NRBF2;UQCRC1;HSPA5;PSMC1;DAXX;PSMB6;PSMC2;SDHD;PSMD1;PSMD2;BECN1;COX7A2L;RAB1A;PSMD6;PSMC4;PSMD14;TUBA1B;NDUFS2;PSMD9;PSMC5;NDUFB8;RB1CC1;PSMA7;CASP1;PSMA4;NDUFV1;PSMC3;RAB8A;SRSF7;NUP93;VCP;KIF5B;PSMD12;EIF2S1;NDUFA6;NDUFB9;NUP107;PSMD11;CYC1;NDUFA5;NDUFA8;PSMD13;PSMA2;PFN1;UQCRFS1;UQCR10;PSMA1;NUP37;PSMB4;XBP1;PSMA6;RAE1;PSMB2;ADRM1;CASP3;BID;TUBA1A;FIG4;SIGMAR1;PSMB5;S…
Tfh	KEGG	Spliceosome	-0.346891	-2.93298	0	35/83	16.54%	SNW1;WBP11;SYF2;SLU7;SNRPB2;HNRNPC;CWC15;CTNNBL1;HSPA8;SNRNP27;HNRNPM;PRPF40A;SNRPC;SF3B2;U2SURP;SF3B4;PPIE;PRPF6;PUF60;SF3A3;BCAS2;PRPF18;USP39;CDC40;RBM22;SRSF7;SNRNP40;EIF4A3;THOC2;CDC5L;RBMX;PRPF31;ISY1;LSM5;NCBP2
Tfh	KEGG	Protein processing in endoplasmic reticulum	-0.373681	-2.91222	0.00019991	38/76	20.00%	RPN2;ERLEC1;EIF2AK1;HSP90B1;HSPA8;UBE2D3;HSPA5;PDIA4;SKP1;HERPUD1;DNAJA1;BCAP31;SEC62;UBXN4;DDOST;DERL2;LMAN2;NSFL1C;PREB;SEC31A;VCP;UBE2D2;TRAM1;SEC23B;EIF2S1;P4HB;EDEM2;PDIA6;SVIP;XBP1;NGLY1;RNF5;CUL1;NFE2L2;HSPH1;RAD23A;SSR1;UBE2J1
Tfh	KEGG	Huntington disease	-0.301786	-2.8591	0.000174922	67/132	24.85%	PSMD7;NDUFA9;AP2M1;VDAC3;PSMD4;NRBF2;CREB3;UQCRC1;PSMC1;PSMB6;PSMC2;SDHD;PSMD1;PSMD2;BECN1;COX7A2L;PSMD6;PSMC4;PSMD14;TUBA1B;NDUFS2;TBP;PSMD9;PSMC5;NDUFB8;RB1CC1;PSMA7;PSMA4;NDUFV1;PSMC3;VDAC2;KIF5B;PSMD12;NDUFA6;NDUFB9;POLR2C;PSMD11;CYC1;NDUFA5;NDUFA8;PSMD13;PSMA2;UQCRFS1;UQCR10;PSMA1;PSMB4;PSMA6;PSMB2;ADRM1;CASP3;TUBA1A;POLR2K;PSMB5;SDHA;IFT57;NDUFV2;COX6A1;PSMB1;POLR2G;POLR2F;SDHB;REST;PSMD8;P…
Tfh	KEGG	Alzheimer disease	-0.279516	-2.70824	0.000466457	66/154	20.42%	PSMD7;NDUFA9;CALM1;VDAC3;PSMD4;NCSTN;NRBF2;CALM2;UQCRC1;PSMC1;PSMB6;PSMC2;SDHD;PSMD1;PSMD2;BECN1;COX7A2L;PSMD6;PSMC4;PSMD14;TUBA1B;NDUFS2;PSMD9;PSMC5;NDUFB8;RB1CC1;PSMA7;PSMA4;NDUFV1;CALM3;PSMC3;VDAC2;KIF5B;PSMD12;RTN3;EIF2S1;NDUFA6;NDUFB9;PSMD11;CYC1;NDUFA5;NDUFA8;PSMD13;PSMA2;UQCRFS1;UQCR10;PSMA1;PSMB4;XBP1;PSMA6;MAP2K1;PSMB2;ADRM1;CASP3;ARAF;PSENEN;FADD;BID;TUBA1A;CASP7;PSMB5;GAPDH;SDHA;NDUFV2…
Tfh	KEGG	Citrate cycle (TCA cycle)	-0.572155	-2.66544	0.000419812	14/17	26.42%	MDH1;SDHD;PDHA1;IDH3A;ACO2;MDH2;DLAT;IDH3B;PDHB;DLD;SUCLA2;SDHA;SDHB;IDH2
Tfh	KEGG	RNA transport	-0.309905	-2.61959	0.000636078	51/87	28.59%	EIF2S2;SRRM1;EIF2B1;RNPS1;EIF3D;SUMO1;SAP18;POP4;EIF3J;EIF4E;RAN;PAIP1;SNUPN;EIF3I;EIF4G2;NUP93;EIF4A3;EIF2S1;NUP107;THOC2;EIF2B4;EIF4E2;NUP37;RPP40;EIF5;PNN;RAE1;NCBP2;ELAC1;SUMO3;NMD3;EIF2B5;EIF5B;RPP38;TGS1;UPF2;PHAX;DDX20;ELAC2;NXT2;STRAP;EIF3B;EIF4EBP1;TPR;DDX19B;GEMIN6;NUP85;EIF4A2;NXT1;PRMT5;THOC3
Tfh	KEGG	Glycolysis / Gluconeogenesis	-0.510372	-2.60345	0.000583072	16/22	25.86%	PGK1;PKM;TPI1;PDHA1;MINPP1;DLAT;PDHB;AKR1A1;DLD;GALM;LDHA;GAPDH;HKDC1;ALDOA;G6PC3;ENO1
Tfh	KEGG	Pathways of neurodegeneration	-0.246842	-2.55051	0.000753508	94/195	26.80%	PSMD7;NDUFA9;UBB;UBC;CALM1;VDAC3;PSMD4;NRBF2;CALM2;UQCRC1;HSPA5;PSMC1;DAXX;PSMB6;PSMC2;UBE2L3;SDHD;PSMD1;PSMD2;BECN1;COX7A2L;RAB1A;PSMD6;PSMC4;PSMD14;TUBA1B;NDUFS2;PSMD9;PSMC5;NDUFB8;RB1CC1;PSMA7;PSMA4;NDUFV1;PARK7;CALM3;PSMC3;RAB8A;VCP;VDAC2;KIF5B;PSMD12;EIF2S1;NDUFA6;NDUFB9;PSMD11;CYC1;NDUFA5;NDUFA8;PSMD13;PSMA2;UQCRFS1;UQCR10;PSMA1;PSMB4;XBP1;PSMA6;MAP2K1;PSMB2;ADRM1;CASP3;ARAF;FADD;BID;TUBA1A…
Tfh	KEGG	Choline metabolism in cancer	0.479106	2.48673	0.000808453	21/35	24.75%	SP1;PDPK1;DGKH;MTOR;PIP5K1A;WASF2;PIK3CB;DGKE;PIK3R1;AKT2;PCYT1A;MAPK8;DGKD;AKT3;PLA2G4B;PIK3CA;TSC2;SOS1;PIP5K1C;SOS2;TSC1
Tfh	KEGG	Protein export	-0.581759	-2.46235	0.00119946	9/14	19.20%	SRP19;SRP68;HSPA5;SRP14;SPCS2;SEC62;SEC11C;SRP72;SEC11A
Tfh	KEGG	Terpenoid backbone biosynthesis	-0.746389	-2.43159	0.00149266	7/8	16.17%	FDPS;ZMPSTE24;GGPS1;FNTA;ACAT2;ACAT1;IDI1
Tfh	KEGG	Base excision repair	-0.481302	-2.37365	0.0020116	14/20	24.46%	PARP1;HMGB1;POLE3;TDG;MBD4;PCNA;POLD2;POLD3;APEX1;SMUG1;PARP2;POLE4;UNG;APEX2
Tfh	KEGG	MicroRNAs in cancer	0.398356	2.36882	0.00161691	44/57	44.75%	NOTCH1;CREBBP;ATM;NOTCH2;RPTOR;EP300;ABL1;IRS2;MTOR;MDM4;APC;CDK6;SLC7A1;DICER1;PIK3CB;HDAC4;MCL1;CDKN1B;PIK3R1;MDM2;GLS;PIK3CA;BCL2L11;DNMT3A;BMPR2;SOS1;PAK4;SOS2;APC2;PLCG1;ERBB2;FZD3;CCND2;BCL2;VIM;CRKL;ROCK1;ABCC1;SIRT1;TP53;PRKCE;E2F3;STAT3;MAPK1
Tfh	KEGG	Spinocerebellar ataxia	-0.287535	-2.36131	0.00189327	33/80	16.62%	RBPJ;PSMD7;VDAC3;PSMD4;NRBF2;PSMC1;PSMB6;PSMC2;PSMD1;PSMD2;BECN1;PSMD6;PSMC4;PSMD14;TBP;PSMD9;PSMC5;RB1CC1;PSMA7;PSMA4;PSMC3;VDAC2;PSMD12;NOP56;PSMD11;PSMD13;PSMA2;PSMA1;PSMB4;XBP1;PSMA6;PSMB2;ADRM1
Tfh	KEGG	DNA replication	-0.494729	-2.34191	0.00202132	13/17	28.96%	MCM3;POLE3;RFC2;PCNA;POLD2;RPA1;POLD3;RPA2;RNASEH2B;POLE4;FEN1;RFC3;SSBP1
Tfh	KEGG	Pyruvate metabolism	-0.504901	-2.29974	0.00250414	12/17	18.63%	GLO1;MDH1;PKM;PDHA1;ACAT2;MDH2;ACAT1;DLAT;PDHB;AKR1A1;DLD;LDHA
Tfh	KEGG	Thyroid hormone signaling pathway	0.38444	2.29412	0.00363804	22/56	14.99%	MED13;NOTCH1;CREBBP;NCOA2;MED13L;NOTCH2;EP300;PDPK1;MTOR;MED12;NCOA3;MED1;PIK3CB;GSK3B;PIK3R1;AKT2;MDM2;ATP2A2;AKT3;SLC9A1;PIK3CA;TSC2
Tfh	KEGG	Growth hormone synthesis, secretion and action	0.390136	2.26911	0.00404226	26/49	27.60%	ITPR2;CREBBP;ITPR3;EP300;IRS2;MTOR;PIK3CB;GHRL;GSK3B;PIK3R1;AKT2;MAPK8;ADCY9;AKT3;STAT5B;PIK3CA;ITPR1;SOS1;CREB1;ADCY7;MAP3K1;MAP2K6;SOS2;CREB3L2;CACNA1C;PLCG1
Tfh	KEGG	Ribosome	0.322866	2.2643	0.00336855	58/104	29.26%	RPS28;RPL23;RPLP1;RPL28;RPLP2;RPLP0;RPL12;RPS21;RPL36;RPS12;RPL14;RPL37;RPL13A;RPL30;RPL37A;RPS20;RPL29;RPS24;RPS15A;RPL32;RPL35A;RPS7;RPL41;RPL18;RPSA;RPL26;RPL22L1;RPL24;FAU;UBA52;RPL38;RPS11;RPL10;RPS23;RPS13;RPS29;RPS3A;RPL7A;RPL39;RPL27;RPS3;RPS27;RPS17;RPS5;RPS16;RPL36A;RPL11;RPL31;RPL5;RPL35;RPS9;RPS8;RPS15;RPL9;RPL23A;RPS18;RPL27A;RPL19
Tfh	KEGG	Ribosome biogenesis in eukaryotes	-0.329791	-2.20594	0.00496777	29/48	30.74%	GNL3;GTPBP4;POP4;DKC1;RAN;RIOK1;EIF6;UTP18;AK6;REXO2;NOP56;NOP58;MPHOSPH10;IMP4;RIOK2;RPP40;GNL2;XRN2;NMD3;RPP38;SBDS;NXT2;UTP6;WDR43;NHP2;NXT1;FCF1;POP7;NVL
Tfh	KEGG	Antigen processing and presentation	-0.426668	-2.18019	0.00593067	14/21	29.19%	B2M;HSPA8;HLA-E;HSPA5;PSME3;PSME2;PSME1;CD74;TAPBP;HLA-DPA1;CTSS;NFYB;TAP1;CANX
Tfh	KEGG	Valine, leucine and isoleucine degradation	-0.44213	-2.1651	0.00610635	16/19	37.76%	ACADM;HMGCL;HADHA;BCKDHA;ACAT2;ACAT1;DLD;HADHB;ECHS1;PCCB;MCEE;ACADS;HIBADH;ACAA1;ACAA2;ALDH2
Tfh	KEGG	Lysosome	-0.301184	-2.16358	0.0059017	29/55	27.79%	PPT1;ATP6V0B;AP3S1;LAPTM4A;ASAH1;DNASE2;M6PR;ATP6AP1;NEU1;PSAP;CTSA;CD164;FUCA1;HEXB;ATP6V0D1;CTSO;TPP1;FUCA2;CD63;GUSB;AGA;GNS;LAMP2;CTSC;AP1M1;LIPA;CTSS;LAPTM5;PLA2G15
Tfh	KEGG	Non-alcoholic fatty liver disease	-0.290626	-2.1458	0.00623887	26/58	19.98%	NDUFA9;ADIPOR1;UQCRC1;PRKAG1;SDHD;COX7A2L;PRKAB1;NDUFS2;NDUFB8;MLX;NDUFV1;EIF2S1;NDUFA6;NDUFB9;CYC1;NDUFA5;NDUFA8;UQCRFS1;UQCR10;XBP1;CASP3;BID;CASP7;SDHA;NDUFV2;COX6A1
Tfh	KEGG	Phosphatidylinositol signaling system	0.363701	2.09404	0.0204423	23/48	24.11%	ITPR2;ITPKB;PIK3C2B;PIKFYVE;ITPR3;DGKH;PIP5K1A;PIK3CB;PIK3C2A;DGKE;PIK3R1;MTMR3;DGKD;PIP4K2B;SYNJ2;PI4KA;PIK3CA;INPP4A;ITPR1;SYNJ1;INPPL1;PIP5K1C;PLCD4
Tfh	KEGG	Breast cancer	0.376285	2.09054	0.0183923	17/44	15.72%	NOTCH1;AXIN2;NOTCH2;SP1;MTOR;APC;NCOA3;CDK6;PIK3CB;LRP6;GSK3B;PIK3R1;AKT2;BRAF;AKT3;PIK3CA;AXIN1
Tfh	KEGG	Phagosome	-0.322942	-2.08288	0.00962768	24/40	30.79%	RAB7A;ATP6V1B2;ATP6V1E1;ATP6V0B;HLA-E;DYNC1I2;TUBA1B;M6PR;ATP6AP1;ATP6V0D1;ATP6V1G1;ATP6V1F;TUBA1A;ITGB1;LAMP2;HLA-DPA1;NCF4;CTSS;ACTB;STX18;TAP1;CANX;TUBA4A;RAB5A
Tfh	KEGG	Glyoxylate and dicarboxylate metabolism	-0.527772	-2.07573	0.00968796	10/12	32.56%	MDH1;ACO2;ACAT2;MDH2;ACAT1;DLD;CAT;PCCB;MCEE;PGP
Tfh	KEGG	Nucleotide excision repair	-0.405237	-2.06242	0.0103657	13/22	21.17%	POLE3;RFC2;PCNA;POLD2;RPA1;POLD3;ERCC3;RPA2;RAD23A;XPC;CETN2;CDK7;POLE4
Tfh	KEGG	Fructose and mannose metabolism	-0.77592	-2.04575	0.011145	5/5	22.49%	TPI1;GMPPA;AKR1B1;HKDC1;ALDOA
Tfh	KEGG	Transcriptional misregulation in cancer	0.364364	2.04172	0.0252417	15/45	12.58%	KMT2A;REL;CCNT1;ATM;BCL11B;SP1;LDB1;DOT1L;MLLT1;ELK4;FUS;CDKN1B;RUNX1;MDM2;JMJD1C
Tfh	KEGG	Fatty acid elongation	-0.569469	-2.03711	0.0113397	9/10	36.42%	PPT1;ELOVL1;HACD3;HADHA;THEM4;HADHB;ECHS1;TECR;ACAA2
Tfh	KEGG	Lysine degradation	0.434445	2.0166	0.0290235	8/26	1.90%	KMT2D;SETD1B;KMT2A;NSD1;KMT2B;KMT2C;PRDM2;SETD1A
Tfh	KEGG	RNA degradation	-0.315656	-1.9934	0.0151132	21/38	26.62%	CNOT8;EXOSC10;WDR61;CNOT7;DCP1A;EXOSC8;TTC37;DCP1B;EXOSC7;HSPA9;CNOT2;EXOSC1;LSM5;XRN2;MPHOSPH6;PARN;DIS3;PNPT1;ENO1;BTG1;LSM1
Tfh	KEGG	Endocytosis	-0.219545	-1.99016	0.0149868	29/110	11.40%	VPS4B;RAB7A;CHMP4A;AP2M1;IL2RG;VPS35;HSPA8;HLA-E;ARF4;CAPZA2;SNX3;RAB10;ARPC5;SH3KBP1;VPS26A;SPG21;SNX6;ARF1;ARPC2;RAB11A;SNX2;IST1;VTA1;RAB8A;SNX5;KIF5B;SNX1;CHMP2A;VPS29
Tfh	KEGG	Notch signaling pathway	0.421676	1.95986	0.0413046	10/25	9.37%	NOTCH1;MAML1;CREBBP;ATXN1L;NOTCH2;EP300;ATXN1;TLE3;NCOR2;MAML2
Tfh	KEGG	Regulation of lipolysis in adipocytes	0.540062	1.93077	0.0458797	8/13	21.72%	IRS2;PIK3CB;PIK3R1;AKT2;ADCY9;AKT3;PIK3CA;ADCY7
Tfh	KEGG	GnRH secretion	0.419584	1.92897	0.0430346	11/24	18.18%	ITPR2;ITPR3;PIK3CB;PIK3R1;AKT2;CACNA1I;AKT3;CACNA1H;PIK3CA;GABBR1;ITPR1
Tfh	KEGG	Collecting duct acid secretion	-0.631823	-1.92309	0.0241392	5/7	17.71%	ATP6V1B2;ATP6V1E1;ATP6V0D1;ATP6V1G1;ATP6V1F
Tfh	KEGG	Diabetic cardiomyopathy	-0.256671	-1.91272	0.0249343	39/65	32.51%	PARP1;NDUFA9;VDAC3;UQCRC1;SDHD;COX7A2L;PDHA1;NDUFS2;PPP1CA;NDUFB8;NDUFV1;VDAC2;NDUFA6;NDUFB9;CYC1;NDUFA5;NDUFA8;UQCRFS1;UQCR10;PDHB;GAPDH;SDHA;NDUFV2;COX6A1;PRKCB;PPP1CC;SDHB;NDUFA12;NCF4;NDUFA13;COX7B;CPT2;AKT1;SLC25A5;NDUFB7;GSR;VDAC1;COX5B;NDUFB5
Tfh	KEGG	Cushing syndrome	0.323141	1.91084	0.0475832	25/51	30.88%	KMT2D;ITPR2;KMT2A;AXIN2;SP1;ITPR3;APC;CDK6;GSK3B;CDKN1B;BRAF;ADCY9;CACNA1I;CACNA1H;AXIN1;ITPR1;CREB1;ADCY7;CAMK2G;CREB3L2;APC2;CACNA1C;ARNT;FZD3;PLCB2
Tfh	KEGG	Steroid biosynthesis	-0.520479	-1.90691	0.0251887	8/10	32.48%	SQLE;NSDHL;MSMO1;FDFT1;EBP;LIPA;CYP51A1;LBR
Tfh	KEGG	Ferroptosis	-0.42459	-1.889	0.0269879	8/16	16.79%	MAP1LC3B;FTH1;VDAC3;VDAC2;FTL;ACSL3;SLC3A2;SAT2
Tfh	KEGG	Purine metabolism	-0.320158	-1.88683	0.0265492	18/30	30.38%	PRPS2;PKM;NUDT9;DCK;AK6;NME6;PDE6D;RRM1;GUK1;GART;ADA;NME7;GMPR2;NT5C3A;PDE4B;NT5C2;DGUOK;NUDT5
Tfh	KEGG	Vibrio cholerae infection	-0.376582	-1.87406	0.0279118	9/20	17.71%	ATP6V1B2;ATP6V1E1;ATP6V0B;PDIA4;ARF1;ATP6AP1;ATP6V0D1;ATP6V1G1;ATP6V1F
Tfh	KEGG	Cysteine and methionine metabolism	-0.383505	-1.81281	0.039072	11/18	24.39%	MAT2B;MDH1;GOT2;AHCYL1;GOT1;MDH2;SMS;SRM;LDHA;ADI1;APIP
Tfh	KEGG	Pertussis	-0.394741	-1.78996	0.0439905	9/17	21.52%	CALM1;CALM2;CASP1;CALM3;MYD88;CASP3;CASP7;CFL1;ITGB1
Tfh	KEGG	Tyrosine metabolism	-0.639006	-1.78558	0.0441152	3/5	9.77%	GOT2;FAHD1;GOT1
Th17	KEGG	Parkinson disease	-0.479804	-4.42471	0	78/117	24.55%	DAXX;HSPA5;PSMD14;NDUFA9;UBC;PSMD2;UBB;UBE2L3;UQCRC1;TUBA1B;CALM2;PSMC5;PSMD4;PSMD7;PSMC3;PSMC2;PSMC1;PSMD13;PSMB5;PSMB6;NDUFS2;VDAC3;SDHD;PSMB4;SDHB;NDUFB9;PSMD6;CALM1;PSMA4;PSMC4;VDAC2;PARK7;PSMD9;COX7A2L;PSMA7;CYC1;PSMA2;NDUFB8;SDHA;UQCRFS1;PSMD12;CALM3;NDUFV1;PSMD11;PSMA1;NFE2L2;NDUFA13;SLC25A5;NDUFA6;PSMB3;UQCR10;KIF5B;NDUFA8;MCU;XBP1;PSMD1;CASP3;ADRM1;NDUFS3;PSMA6;EIF2S1;COX6A1;TXN;NDUFV2;U…
Th17	KEGG	Proteasome	-0.660229	-4.31512	0	33/38	24.55%	PSMD14;PSME3;PSMD2;PSMC5;PSMD4;PSMD7;PSMC3;PSMC2;PSMC1;PSMD13;PSMB5;PSMB6;PSMB4;PSMD6;PSMA4;PSMC4;PSMD9;PSMA7;PSMA2;PSMD12;PSMD11;PSMA1;PSME1;PSMB3;PSME2;PSMD1;ADRM1;PSMA6;POMP;PSMB9;PSMB8;PSMC6;PSMB2
Th17	KEGG	Oxidative phosphorylation	-0.605004	-4.10986	0	43/45	36.49%	NDUFA9;ATP6V1E1;ATP6V1B2;ATP6V0B;UQCRC1;ATP6V1G1;NDUFS2;SDHD;SDHB;NDUFB9;ATP6AP1;COX7A2L;CYC1;NDUFB8;SDHA;UQCRFS1;NDUFV1;NDUFA13;NDUFA6;ATP6V1F;COX10;UQCR10;NDUFA8;NDUFS3;COX6A1;NDUFV2;UQCRC2;ATP6V0D1;NDUFA12;NDUFB10;COX5B;COX7B;ATP6V1D;NDUFA5;COX11;NDUFB2;NDUFB3;NDUFB7;COX6C;NDUFA1;LHPP;NDUFB6;PPA2
Th17	KEGG	Prion disease	-0.406105	-3.6905	0	67/112	24.55%	HSPA5;PSMD14;NDUFA9;PSMD2;UQCRC1;HSPA8;TUBA1B;PSMC5;PSMD4;PSMD7;PSMC3;PSMC2;PSMC1;PSMD13;PSMB5;PSMB6;NDUFS2;VDAC3;SDHD;PSMB4;SDHB;NDUFB9;PSMD6;PSMA4;PSMC4;VDAC2;PSMD9;COX7A2L;PSMA7;CYC1;PSMA2;NDUFB8;SDHA;UQCRFS1;STIP1;PSMD12;NDUFV1;PSMD11;CREB3;PSMA1;NDUFA13;SLC25A5;NDUFA6;PSMB3;UQCR10;KIF5B;NDUFA8;MCU;PSMD1;CASP3;FYN;ADRM1;NDUFS3;PSMA6;EIF2S1;COX6A1;NDUFV2;UQCRC2;NDUFA12;NDUFB10;COX5B;COX7B;TUBA…
Th17	KEGG	Amyotrophic lateral sclerosis	-0.319347	-3.348	0	99/164	30.33%	DAXX;HSPA5;PSMD14;NDUFA9;PSMD2;UQCRC1;TUBA1B;PSMC5;PSMD4;PSMD7;PSMC3;RAB8A;PSMC2;PSMC1;PSMD13;PSMB5;BECN1;PSMB6;NDUFS2;VCP;CAT;ANXA7;RAB1A;SDHD;PSMB4;SDHB;NDUFB9;PSMD6;PSMA4;PSMC4;PFN1;PSMD9;COX7A2L;CHMP2B;ACTB;PSMA7;CYC1;PSMA2;NDUFB8;SDHA;UQCRFS1;PSMD12;NDUFV1;PSMD11;PSMA1;SEC13;NDUFA13;NUP93;NDUFA6;PSMB3;NRBF2;UQCR10;TPR;SIGMAR1;KIF5B;NDUFA8;DNAL4;MCU;XBP1;PSMD1;CASP3;NUP85;NXT2;ADRM1;NDUFS3;PS…
Th17	KEGG	Alzheimer disease	-0.307572	-3.11583	0	88/157	27.77%	PSMD14;NDUFA9;PSMD2;UQCRC1;TUBA1B;CALM2;PSMC5;PSMD4;PSMD7;PSMC3;NCSTN;PSMC2;PSMC1;PSMD13;PSMB5;BECN1;PSMB6;NDUFS2;VDAC3;SDHD;PSMB4;SDHB;NDUFB9;PSMD6;CALM1;PSMA4;PSMC4;VDAC2;PSMD9;COX7A2L;PSMA7;CYC1;PSMA2;NDUFB8;SDHA;UQCRFS1;RTN3;PSMD12;CALM3;NDUFV1;PSMD11;PSENEN;PSMA1;NDUFA13;SLC25A5;NDUFA6;PSMB3;NRBF2;ARAF;UQCR10;KIF5B;NDUFA8;MCU;XBP1;PSMD1;CASP3;ADRM1;NDUFS3;PSMA6;EIF2S1;COX6A1;FADD;AKT1;NDUFV2…
Th17	KEGG	Spliceosome	-0.353612	-3.01021	0	49/83	28.10%	SYF2;SNW1;SNRNP27;PRPF6;SF3A3;WBP11;SF3B2;SNRPB2;HNRNPM;SF3B4;SLU7;HSPA8;RBM22;CTNNBL1;U2SURP;HNRNPC;EIF4A3;CWC15;SNRPC;PUF60;PRPF40A;PPIE;BCAS2;PRPF31;SNRPB;CDC5L;SNRNP40;SNRPD1;CDC40;RBMX;PLRG1;SRSF9;SRSF10;DDX5;LSM5;SRSF4;USP39;ISY1;TXNL4A;LSM4;THOC1;DDX46;SNU13;THOC2;LSM3;SRSF7;NCBP2;U2AF1L4;CCDC12
Th17	KEGG	Huntington disease	-0.304406	-2.91826	0	69/141	22.77%	PSMD14;NDUFA9;AP2M1;PSMD2;UQCRC1;TUBA1B;PSMC5;PSMD4;PSMD7;PSMC3;PSMC2;PSMC1;PSMD13;PSMB5;BECN1;PSMB6;NDUFS2;VDAC3;TBP;SDHD;PSMB4;SDHB;NDUFB9;PSMD6;PSMA4;PSMC4;VDAC2;PSMD9;COX7A2L;PSMA7;CYC1;PSMA2;NDUFB8;SDHA;UQCRFS1;PSMD12;NDUFV1;PSMD11;CREB3;PSMA1;NDUFA13;SLC25A5;NDUFA6;PSMB3;NRBF2;UQCR10;KIF5B;NDUFA8;DNAL4;PSMD1;CASP3;ADRM1;NDUFS3;PSMA6;POLR2G;POLR2K;COX6A1;NDUFV2;UQCRC2;ACTR10;POLR2E;NDUFA12;N…
Th17	KEGG	Pathways of neurodegeneration	-0.271739	-2.90306	0	110/197	30.43%	DAXX;HSPA5;PSMD14;NDUFA9;UBC;PSMD2;UBB;UBE2L3;UQCRC1;TUBA1B;CALM2;PSMC5;PSMD4;PSMD7;PSMC3;RAB8A;PSMC2;PSMC1;PSMD13;PSMB5;BECN1;PSMB6;NDUFS2;VCP;CAT;VDAC3;RAB1A;SDHD;PSMB4;SDHB;NDUFB9;PSMD6;CALM1;PSMA4;PSMC4;VDAC2;PARK7;PSMD9;COX7A2L;CHMP2B;PSMA7;CYC1;PSMA2;NDUFB8;SDHA;UQCRFS1;PSMD12;CALM3;NDUFV1;PSMD11;PSMA1;NDUFA13;SLC25A5;NDUFA6;PSMB3;NRBF2;ARAF;UQCR10;SIGMAR1;KIF5B;NDUFA8;DNAL4;MCU;XBP1;PSMD1;…
Th17	KEGG	Citrate cycle (TCA cycle)	-0.610993	-2.72656	0	13/16	22.14%	IDH3A;MDH1;PDHA1;SDHD;IDH3B;SDHB;MDH2;PDHB;SDHA;DLD;DLAT;ACO2;IDH2
Th17	KEGG	MicroRNAs in cancer	0.454649	2.70936	0	30/55	22.77%	CREBBP;NOTCH1;DICER1;EP300;NOTCH2;MDM4;IRS2;MTOR;CDK6;ATM;BCL2L11;ABL1;APC;BMPR2;HDAC4;MCL1;CDKN1B;RPTOR;PIK3CB;PIK3R1;SOS1;ROCK1;SLC7A1;APC2;BCL2;MDM2;PIK3CA;GLS;VIM;PAK4
Th17	KEGG	Glycolysis / Gluconeogenesis	-0.502778	-2.68929	0	23/27	36.04%	PGK1;PKM;TPI1;PDHA1;PDHB;AKR1A1;DLD;ALDOA;DLAT;LDHA;ADPGK;ENO1;GAPDH;PFKL;PGM1;BPGM;HK1;GALM;ALDOC;LDHB;PGAM1;MINPP1;G6PC3
Th17	KEGG	DNA replication	-0.5152	-2.57195	0.000349362	16/20	30.67%	MCM3;RFC2;RPA1;POLD2;POLE3;MCM5;POLE4;MCM6;RNASEH2B;POLD3;RPA2;SSBP1;PCNA;RFC4;POLD1;FEN1
Th17	KEGG	Pyruvate metabolism	-0.579391	-2.5408	0.000429984	12/15	20.79%	GLO1;PKM;MDH1;PDHA1;MDH2;PDHB;AKR1A1;DLD;ACAT2;DLAT;LDHA;ACAT1
Th17	KEGG	RNA transport	-0.29909	-2.53511	0.00039927	55/89	31.28%	EIF2S2;EIF4E;SRRM1;SUMO1;EIF3J;RNPS1;SAP18;POP4;EIF3D;EIF4A3;EIF4G2;RPP38;EIF3I;PAIP1;EIF2B1;RAN;SNUPN;PHAX;SUMO3;DDX19B;SEC13;PRMT5;NUP93;EIF2B5;ELAC2;TPR;EIF4EBP1;NUP85;NXT2;EIF2S1;EIF2B3;NMD3;STRAP;NUP107;EIF5;GEMIN7;POP7;THOC1;RPP25L;NXT1;NUP37;THOC6;EIF4E2;THOC2;EIF5B;EIF2B4;TACC3;NCBP2;EIF3B;PNN;ELAC1;EIF4A2;DDX20;GEMIN6;PABPC1
Th17	KEGG	Non-alcoholic fatty liver disease	-0.330799	-2.4877	0.000558979	33/62	21.99%	NDUFA9;PRKAG1;UQCRC1;ADIPOR1;PRKAB1;NDUFS2;SDHD;SDHB;NDUFB9;COX7A2L;CYC1;NDUFB8;SDHA;UQCRFS1;MLX;NDUFV1;NDUFA13;NDUFA6;UQCR10;NDUFA8;XBP1;CASP3;NDUFS3;EIF2S1;COX6A1;AKT1;NDUFV2;UQCRC2;NDUFA12;NDUFB10;BID;COX5B;COX7B
Th17	KEGG	Porphyrin and chlorophyll metabolism	-0.615254	-2.47559	0.000524042	10/12	26.11%	HCCS;UROD;HMOX2;HMBS;GUSB;COX10;BLVRB;BLVRA;ALAS1;PPOX
Th17	KEGG	Nucleotide excision repair	-0.462666	-2.42865	0.00090423	13/23	16.75%	RFC2;RPA1;POLD2;POLE3;CETN2;CDK7;POLE4;POLD3;CUL4A;RPA2;ERCC3;XPC;RAD23A
Th17	KEGG	Ribosome biogenesis in eukaryotes	-0.353495	-2.41295	0.000931631	29/48	27.64%	GTPBP4;GNL3;POP4;UTP18;GNL2;RPP38;NHP2;EIF6;RAN;DKC1;RIOK1;NOP58;AK6;WDR43;NXT2;NOP56;NMD3;SBDS;TBL3;REXO2;MPHOSPH10;XRN2;POP7;SNU13;RPP25L;NXT1;UTP6;NVL;IMP4
Th17	KEGG	ErbB signaling pathway	0.437264	2.35213	0.00402001	23/38	27.76%	CBL;ABL2;MTOR;BRAF;ABL1;GSK3B;MAPK8;SRC;CAMK2G;AKT3;CDKN1B;PIK3CB;PIK3R1;SOS1;CBLB;PIK3CA;AKT2;PAK4;MAP2K7;STAT5B;PAK2;SOS2;PLCG1
Th17	KEGG	Diabetic cardiomyopathy	-0.296434	-2.35044	0.0017652	50/73	35.98%	PARP1;NDUFA9;UQCRC1;NDUFS2;PPP1CA;VDAC3;PDHA1;SDHD;SDHB;NDUFB9;VDAC2;COX7A2L;CYC1;NDUFB8;PDHB;SDHA;UQCRFS1;NDUFV1;NDUFA13;SLC25A5;NDUFA6;UQCR10;NDUFA8;PDK2;NDUFS3;COX6A1;CPT2;AKT1;NDUFV2;UQCRC2;NDUFA12;NDUFB10;COX5B;COX7B;GAPDH;RELA;PRKCB;NDUFA5;NDUFB2;NDUFB3;NDUFB7;VDAC1;RAC2;COX6C;RAC1;NDUFA1;GYS1;CYBA;NDUFB6;PPP1CC
Th17	KEGG	Protein processing in endoplasmic reticulum	-0.293385	-2.33465	0.00181668	37/81	22.86%	EIF2AK1;RPN2;UBE2D3;HSPA5;HSP90B1;ERLEC1;HERPUD1;PDIA4;HSPA8;PDIA6;SEC62;VCP;SEC23B;BCAP31;PREB;P4HB;UBE2D2;UBXN4;DERL2;SKP1;DDOST;NSFL1C;SVIP;NFE2L2;TRAM1;SEC13;DNAJA1;LMAN2;RAD23A;RPN1;XBP1;EIF2S1;CUL1;HSPH1;NGLY1;UBE2J1;SEC31A
Th17	KEGG	Ferroptosis	-0.528278	-2.30743	0.00212944	10/14	22.57%	MAP1LC3B;FTH1;VDAC3;VDAC2;FTL;NCOA4;SAT2;SLC3A2;ATG5;ACSL3
Th17	KEGG	Coronavirus disease	0.320798	2.25132	0.00911201	77/94	53.37%	MAVS;MAPK8;TRAF3;PIK3CB;IFNAR2;PIK3R1;RPL28;IRAK4;RPS28;RPL23;ADAM17;RPLP1;NFKBIB;PIK3CA;RPL22L1;MASP2;TYK2;RPL37A;RPL12;RPLP2;RPL14;RPL41;RPS7;PLCG1;RPS12;RPL30;RPL37;RPS21;RPL29;RPS20;RPL38;RPL13A;RPLP0;RPL35A;FAU;RPS15A;RPL24;RPS16;RPL36;RPS23;RPL32;RPS13;TAB2;RPL7A;RPS11;RPL27;RPL10;RPL39;UBA52;RPL35;RPS3A;RPS5;RPS27;RPS3;RPL11;RPL36A;RPS17;RPL5;RPL26;RPL18;RPS24;RPL17;RPSA;RPS8;RPS18;RPS9;TR…
Th17	KEGG	Arginine and proline metabolism	-0.608108	-2.23744	0.00425586	9/10	30.15%	GOT2;SRM;ALDH18A1;SAT2;GOT1;CNDP2;SMS;PYCR2;LAP3
Th17	KEGG	Base excision repair	-0.460384	-2.2318	0.00419234	15/18	35.68%	PARP1;HMGB1;POLD2;POLE3;POLE4;TDG;POLD3;MBD4;UNG;APEX2;PCNA;POLD1;FEN1;SMUG1;APEX1
Th17	KEGG	Thermogenesis	-0.266235	-2.22503	0.00419234	39/82	23.44%	NDUFA9;PRKAG1;UQCRC1;SMARCE1;PRKAB1;NDUFS2;SDHD;SDHB;NDUFB9;COX7A2L;ACTB;CYC1;NDUFB8;RHEB;SDHA;UQCRFS1;NDUFV1;CREB3;NDUFA13;NDUFA6;COX10;UQCR10;KDM1A;COA3;NDUFA8;NDUFS3;ACTL6A;COX6A1;CPT2;RPS6KB2;NDUFV2;UQCRC2;NDUFA12;NDUFB10;GNAS;COX5B;COX7B;ACSL3;PRKACB
Th17	KEGG	Growth hormone synthesis, secretion and action	0.397248	2.21505	0.010452	24/44	27.76%	CREBBP;ITPR2;EP300;ITPR3;IRS2;MTOR;GSK3B;MAPK8;CREB3L2;AKT3;PIK3CB;PIK3R1;SOS1;MAP3K1;ITPR1;GHRL;ADCY9;PIK3CA;AKT2;ADCY7;STAT5B;PLCB1;SOS2;PLCG1
Th17	KEGG	Vibrio cholerae infection	-0.439118	-2.20202	0.00436003	13/21	23.44%	ATP6V1E1;ATP6V1B2;ARF1;ATP6V0B;PDIA4;ATP6V1G1;ATP6AP1;ACTB;ATP6V1F;ATP6V0D1;GNAS;ATP6V1D;PRKACB
Th17	KEGG	Choline metabolism in cancer	0.423714	2.19488	0.0106128	21/36	28.25%	DGKH;WASF2;SP1;PDPK1;MTOR;DGKE;MAPK8;PCYT1A;AKT3;PIK3CB;PIK3R1;SOS1;PIP5K1A;DGKD;PLA2G4B;PIK3CA;AKT2;TSC1;SOS2;PLCG1;TSC2
Th17	KEGG	Spinocerebellar ataxia	-0.264912	-2.19266	0.00446108	38/84	20.22%	PSMD14;PSMD2;PSMC5;PSMD4;PSMD7;PSMC3;PSMC2;PSMC1;PSMD13;PSMB5;BECN1;PSMB6;RBPJ;VDAC3;TBP;PSMB4;PSMD6;PSMA4;PSMC4;VDAC2;PSMD9;PSMA7;PSMA2;PSMD12;PSMD11;PSMA1;SLC25A5;KAT5;PSMB3;NRBF2;MCU;XBP1;PSMD1;ADRM1;PSMA6;NOP56;AFG3L2;AKT1
Th17	KEGG	Protein export	-0.534621	-2.18863	0.00450288	6/13	5.27%	HSPA5;SRP68;SRP14;SEC62;SPCS2;SRP19
Th17	KEGG	Glyoxylate and dicarboxylate metabolism	-0.553382	-2.17743	0.00459161	8/12	20.79%	MDH1;CAT;MDH2;DLD;PCCB;ACAT2;ACO2;ACAT1
Th17	KEGG	Fatty acid elongation	-0.5529	-2.17064	0.00462603	8/12	19.43%	PPT1;ELOVL1;THEM4;HADHA;HACD3;TECR;ECHS1;HSD17B12
Th17	KEGG	Breast cancer	0.402882	2.14798	0.013534	18/37	22.28%	NOTCH1;NOTCH2;SP1;MTOR;CDK6;NCOA3;BRAF;APC;GSK3B;AKT3;PIK3CB;AXIN1;PIK3R1;SOS1;AXIN2;APC2;PIK3CA;AKT2
Th17	KEGG	Thyroid hormone signaling pathway	0.346079	2.12644	0.0141274	32/56	34.11%	CREBBP;MED13L;MED13;NOTCH1;NCOA2;EP300;NOTCH2;PDPK1;MTOR;NCOA3;MED1;GSK3B;SRC;MED12;AKT3;PIK3CB;PIK3R1;ATP2A2;MDM2;PLCE1;PLCD4;PIK3CA;AKT2;PLCB1;ATP1A1;PLCG1;TSC2;SLC9A1;KAT2B;ITGAV;SIN3A;THRA
Th17	KEGG	RNA degradation	-0.322775	-2.12289	0.00624193	22/39	26.18%	CNOT7;DCP1A;CNOT8;WDR61;EXOSC10;DCP1B;MPHOSPH6;HSPA9;LSM1;EXOSC8;EXOSC7;CNOT10;PNPT1;LSM5;ENO1;XRN2;LSM4;EXOSC1;TTC37;PFKL;CNOT2;LSM3
Th17	KEGG	Purine metabolism	-0.36008	-2.11476	0.00631105	24/29	43.82%	PRPS2;PKM;NUDT9;RRM1;AK6;PDE6D;NME6;DCK;GMPR2;ADSL;DGUOK;GUK1;GART;PGM1;APRT;NME7;HDDC3;NT5C3A;ADA;PDE7A;AMPD3;PDE8A;ADPRM;ENTPD5
Th17	KEGG	Collecting duct acid secretion	-0.689747	-2.09285	0.00694356	6/7	23.07%	ATP6V1E1;ATP6V1B2;ATP6V1G1;ATP6V1F;ATP6V0D1;ATP6V1D
Th17	KEGG	Valine, leucine and isoleucine degradation	-0.500603	-2.09272	0.00673315	12/15	31.04%	ACADM;BCKDHA;HMGCL;HADHA;DLD;PCCB;ACAT2;ECHS1;ACAT1;HIBADH;HADHB;MCEE
Th17	KEGG	Axon guidance	0.359417	2.08107	0.018492	26/48	29.49%	SSH2;SSH1;PLXNA3;PDPK1;SEMA4G;ABL1;LRIG2;BMPR2;GSK3B;SRC;CAMK2G;PIK3CB;PIK3R1;LIMK1;NFATC2;ROCK1;SEMA6A;CDC42;SRGAP2;PIK3CA;PAK4;PAK2;PTCH1;PLCG1;PLXNC1;LIMK2
Th17	KEGG	Cushing syndrome	0.354326	2.03552	0.02412	21/48	24.54%	KMT2D;KMT2A;ITPR2;SP1;ITPR3;CDK6;BRAF;APC;AHR;GSK3B;CREB3L2;CAMK2G;CDKN1B;AXIN1;ITPR1;AXIN2;APC2;CACNA1I;ADCY9;ADCY7;PLCB1
Th17	KEGG	Phosphatidylinositol signaling system	0.342053	2.02126	0.0250044	27/50	30.70%	ITPR2;DGKH;PIK3C2B;PIKFYVE;ITPR3;DGKE;ITPKB;PIP4K2B;PIK3CB;PIK3R1;ITPR1;PIK3C2A;PIP5K1A;MTMR3;PLCE1;DGKD;INPP4A;PI4KA;PLCD4;PIK3CA;SYNJ1;MTMR7;PLCB1;INPP5F;PLCG1;INPP5B;INPP4B
Th17	KEGG	Mismatch repair	-0.469604	-2.01932	0.0113851	12/14	36.15%	RFC2;RPA1;POLD2;POLD3;RPA2;MLH1;SSBP1;PCNA;RFC4;POLD1;RFC3;MSH2
Th17	KEGG	Antigen processing and presentation	-0.432169	-2.01019	0.0116188	8/17	16.61%	HSPA5;PSME3;HLA-E;B2M;HSPA8;PSME1;CD74;PSME2
Th17	KEGG	Prostate cancer	0.390297	2.00888	0.0259473	16/33	22.28%	CREBBP;EP300;PDPK1;MTOR;BRAF;GSK3B;CREB3L2;AKT3;CDKN1B;PIK3CB;PIK3R1;SOS1;BCL2;MDM2;PIK3CA;AKT2
Th17	KEGG	Lysine degradation	0.433648	2.00809	0.023919	16/25	30.74%	KMT2D;KMT2A;SETD1B;KMT2C;KMT2B;PRDM2;NSD1;DOT1L;ASH1L;SETD1A;DLST;SETD7;EZH1;SETDB1;COLGALT1;SETD2
Th17	KEGG	JAK-STAT signaling pathway	0.371052	2.00738	0.0222646	19/38	26.68%	CREBBP;EP300;MTOR;SOCS4;IL7R;MCL1;AKT3;PIK3CB;IFNAR2;PIK3R1;SOS1;SOCS7;BCL2;PIK3CA;AKT2;TYK2;STAT5B;STAT6;SOS2
Th17	KEGG	Lysosome	-0.273212	-1.99838	0.0122277	33/53	35.09%	PPT1;ATP6V0B;PSAP;AP1M1;DNASE2;LAPTM5;ATP6AP1;LAPTM4A;TPP1;FUCA2;M6PR;ASAH1;GUSB;AP3S1;CD164;CTSA;ATP6V0D1;LIPA;LAMP2;CTSO;GLB1;FUCA1;CLN3;AGA;GLA;CD63;NAGA;HEXB;GNPTG;SUMF1;NEU1;AP1S2;PLA2G15
Th17	KEGG	Peroxisome	-0.356621	-1.98708	0.0128036	21/26	41.63%	CAT;PEX11B;MPV17;HMGCL;ECH1;PRDX5;PEX19;SCP2;IDH2;ACSL3;PEX2;PHYH;EPHX2;MPV17L2;GNPAT;ECI2;SLC25A17;ACAA1;CROT;PAOX;PEX13
Th17	KEGG	Transcriptional misregulation in cancer	0.357913	1.98344	0.025326	18/40	22.95%	KMT2A;REL;BCL11B;ELK4;SP1;CCNT1;ATM;DOT1L;LDB1;CDKN1B;JMJD1C;AFF1;TAF15;RUNX1;MDM2;FUS;TRAF1;MLLT1
Th17	KEGG	Signaling pathways regulating pluripotency of stem cells	0.374134	1.96655	0.0277112	18/36	25.19%	KAT6A;APC;BMPR2;GSK3B;AKT3;PIK3CB;ACVR2B;AXIN1;PIK3R1;JARID2;AXIN2;PCGF3;ACVR1B;APC2;PIK3CA;AKT2;SMAD3;SETDB1
Th17	KEGG	Glutathione metabolism	-0.500965	-1.95698	0.0154455	10/12	33.72%	TXNDC12;RRM1;SRM;SMS;IDH2;PGD;LAP3;GSS;GGCT;GPX7
Th17	KEGG	Terpenoid backbone biosynthesis	-0.557096	-1.95081	0.0156227	7/9	25.86%	ZMPSTE24;GGPS1;FNTA;FDPS;ACAT2;ACAT1;IDI1
Th17	KEGG	FoxO signaling pathway	0.331407	1.91894	0.0384413	22/50	23.51%	CREBBP;EP300;STK4;PDPK1;IRS2;ATM;BCL2L11;BRAF;IL7R;MAPK8;AKT3;CDKN1B;PIK3CB;PIK3R1;SOS1;AGAP2;NLK;MDM2;SETD7;PIK3CA;AKT2;SMAD3
Th17	KEGG	Rheumatoid arthritis	-0.455269	-1.9068	0.0206123	8/14	23.07%	ATP6V1E1;ATP6V1B2;ATP6V0B;ATP6V1G1;ATP6AP1;ATP6V1F;ATP6V0D1;ATP6V1D
Th17	KEGG	Fatty acid degradation	-0.47105	-1.90487	0.0203141	11/13	38.07%	ACADM;HADHA;ACAT2;ECHS1;CPT2;ACAT1;ACADVL;ACSL3;HADHB;ECI2;ACAA1
Th17	KEGG	Inositol phosphate metabolism	0.344978	1.90159	0.0432742	28/40	42.60%	PIK3C2B;PIKFYVE;ITPKB;PIP4K2B;PIK3CB;PIK3C2A;PIP5K1A;MTMR3;PLCE1;INPP4A;PI4KA;PLCD4;PIK3CA;SYNJ1;MTMR7;PLCB1;INPP5F;PLCG1;PIK3CG;INPP5B;INPP4B;SYNJ2;PLCH2;IPMK;PLCB2;MTMR8;PIP5K1C;PIP4K2A
Th17	KEGG	Steroid biosynthesis	-0.51303	-1.89938	0.0206955	8/10	31.93%	FDFT1;SQLE;LBR;MSMO1;LIPA;NSDHL;EBP;CYP51A1
Th17	KEGG	Cysteine and methionine metabolism	-0.392416	-1.89872	0.0203117	14/19	32.95%	MAT2B;GOT2;MDH1;MDH2;AHCYL1;SRM;LDHA;GOT1;SMS;ADI1;CDO1;APIP;GSS;LDHB
Th17	KEGG	Phagosome	-0.26934	-1.82452	0.0324906	18/42	23.07%	RAB7A;ATP6V1E1;ATP6V1B2;ATP6V0B;HLA-E;TUBA1B;ATP6V1G1;DYNC1I2;ATP6AP1;ACTB;M6PR;ATP6V1F;ATP6V0D1;ITGB1;LAMP2;TUBA4A;TUBA1A;ATP6V1D
Th17	KEGG	Cardiac muscle contraction	-0.363781	-1.82216	0.0322344	11/20	21.99%	UQCRC1;TPM3;COX7A2L;CYC1;TPM4;UQCRFS1;UQCR10;COX6A1;UQCRC2;COX5B;COX7B
Th17	KEGG	Tryptophan metabolism	-0.563605	-1.81649	0.0324147	6/8	20.79%	CAT;HADHA;DLD;ACAT2;ECHS1;ACAT1
Th17	KEGG	Pertussis	-0.379883	-1.81383	0.0322899	14/19	34.06%	CALM2;CALM1;CALM3;CFL1;MYD88;CASP3;ITGB1;GNAI2;RELA;CASP1;CASP7;MAPK3;GNAI3;LY96
Th17	KEGG	Fructose and mannose metabolism	-0.549026	-1.80079	0.0342374	7/8	31.88%	TPI1;GMPPA;ALDOA;AKR1B1;PFKL;HK1;ALDOC
Th17	KEGG	Thyroid cancer	-0.463024	-1.7771	0.0390715	10/12	32.38%	TPM3;LEF1;NCOA4;TPR;TFG;BAK1;HRAS;MAP2K1;MAPK3;MYC
Th17	KEGG	Primary immunodeficiency	-0.425343	-1.76571	0.0408613	11/13	38.58%	LCK;IL2RG;PTPRC;CD3E;UNG;IKBKG;RFX5;CD79A;CD40LG;ADA;TAP1
Th17	KEGG	Epithelial cell signaling in Helicobacter pylori infection	-0.343231	-1.73341	0.0474584	12/21	26.15%	ATP6V1E1;ATP6V1B2;ATP6V0B;ATP6V1G1;ATP6AP1;MAP2K4;ATP6V1F;CASP3;ATP6V0D1;ATP6V1D;RELA;IKBKG
Th1	KEGG	Proteasome	-0.802029	-5.27288	0	37/42	12.24%	PSMD2;PSMD6;PSMC5;PSMD4;PSMC2;PSME3;PSMD7;PSMC1;PSMD13;PSMD14;PSMB9;PSMC3;PSMD11;PSMD12;PSMC4;PSMB6;PSMD1;PSMA4;PSMB2;PSMB5;PSMD9;PSME2;PSMB8;PSMB4;ADRM1;PSMA6;PSME1;PSMA7;PSMB3;PSMB1;PSMA2;PSMC6;PSMD3;PSMA1;PSMD8;PSMB7;POMP
Th1	KEGG	Parkinson disease	-0.526586	-4.91592	0	103/136	27.12%	HSPA5;CALM2;PSMD2;UBC;PSMD6;PSMC5;PSMD4;PSMC2;DAXX;NDUFS2;CALM1;UBB;VDAC3;PSMD7;PSMC1;SDHD;NDUFA9;PSMD13;SDHA;UQCRC1;UBE2L3;PSMD14;PSMC3;GNAI3;PSMD11;PSMD12;PSMC4;PSMB6;PSMD1;PSMA4;MCU;PSMB2;PARK7;VDAC2;PSMB5;TUBA1B;TXN2;CALM3;PSMD9;UBE2L6;NDUFA8;PSMB4;ADRM1;NDUFB9;EIF2S1;PSMA6;COX7A2L;PSMA7;PSMB3;PSMB1;PSMA2;COX6A1;PSMC6;SDHB;PSMD3;UQCRC2;NDUFB8;GNAI2;CYC1;PSMA1;NDUFB10;PSMD8;NDUFA12;CASP3;NDUFV…
Th1	KEGG	Oxidative phosphorylation	-0.626793	-4.50298	0	53/61	29.35%	ATP6V1B2;ATP6V1E1;NDUFS2;SDHD;NDUFA9;SDHA;UQCRC1;ATP6V0D1;COX10;ATP6AP1;ATP6V0B;NDUFA8;NDUFB9;ATP6V1F;COX7A2L;COX6A1;SDHB;UQCRC2;NDUFB8;CYC1;NDUFB10;ATP6V1D;NDUFA12;NDUFV2;NDUFA6;NDUFS3;UQCRFS1;UQCR10;COX7B;NDUFB5;NDUFA13;COX5B;NDUFV1;NDUFA10;NDUFB6;NDUFAB1;NDUFB3;UQCRH;ATP6V1G1;NDUFS6;NDUFB7;NDUFB2;COX5A;NDUFA1;COX17;NDUFA4;COX4I1;COX7A2;NDUFS4;NDUFS1;NDUFS8;NDUFA5;COX6C
Th1	KEGG	Prion disease	-0.478017	-4.28891	0	96/137	26.15%	HSPA5;PSMD2;PSMD6;PSMC5;PSMD4;PSMC2;NDUFS2;VDAC3;PSMD7;PSMC1;SDHD;NDUFA9;PSMD13;SDHA;UQCRC1;PSMD14;PSMC3;PSMD11;PSMD12;PSMC4;PSMB6;PSMD1;PSMA4;MCU;STIP1;PSMB2;CREB3;VDAC2;PSMB5;TUBA1B;PSMD9;NDUFA8;PSMB4;ADRM1;NDUFB9;EIF2S1;PSMA6;COX7A2L;PSMA7;PSMB3;PSMB1;PSMA2;COX6A1;PSMC6;SDHB;PSMD3;UQCRC2;NDUFB8;CYC1;PSMA1;NDUFB10;PSMD8;HSPA8;NDUFA12;CASP3;FYN;NDUFV2;PSMB7;NDUFA6;NDUFS3;UQCRFS1;UQCR10;SLC25A5;C…
Th1	KEGG	Amyotrophic lateral sclerosis	-0.386961	-3.92502	0	118/196	26.15%	HSPA5;PSMD2;RAB8A;PSMD6;PSMC5;PSMD4;PSMC2;DAXX;NDUFS2;PSMD7;BECN1;PSMC1;SDHD;NDUFA9;NRBF2;CAT;PSMD13;SDHA;UQCRC1;VCP;PSMD14;RAB1A;PSMC3;PSMD11;PSMD12;PSMC4;PSMB6;PSMD1;PSMA4;MCU;PSMB2;NXT2;RAE1;PFN1;PSMB5;TUBA1B;TANK;PSMD9;ACTB;NDUFA8;ANXA7;PSMB4;ADRM1;NDUFB9;NUP37;EIF2S1;PSMA6;COX7A2L;PSMA7;PSMB3;PSMB1;PSMA2;COX6A1;PSMC6;NUP93;SDHB;PSMD3;UQCRC2;NDUFB8;CYC1;PSMA1;NDUFB10;CASP1;PSMD8;NDUFA12;CASP3…
Th1	KEGG	Huntington disease	-0.380386	-3.61129	0	109/167	29.38%	AP2M1;PSMD2;PSMD6;PSMC5;PSMD4;PSMC2;NDUFS2;VDAC3;PSMD7;BECN1;PSMC1;SDHD;NDUFA9;NRBF2;PSMD13;SDHA;UQCRC1;PSMD14;PSMC3;PSMD11;PSMD12;PSMC4;PSMB6;PSMD1;PSMA4;PSMB2;CREB3;POLR2C;VDAC2;PSMB5;TUBA1B;PSMD9;POLR2G;NDUFA8;PSMB4;ADRM1;NDUFB9;PSMA6;COX7A2L;PSMA7;PSMB3;PSMB1;PSMA2;COX6A1;PSMC6;SDHB;PSMD3;UQCRC2;NDUFB8;CYC1;PSMA1;NDUFB10;PSMD8;NDUFA12;CASP3;ACTR1A;NDUFV2;PSMB7;WIPI2;NDUFA6;NDUFS3;POLR2E;UQCRF…
Th1	KEGG	Alzheimer disease	-0.371189	-3.56629	0	100/183	22.15%	CALM2;PSMD2;PSMD6;PSMC5;PSMD4;PSMC2;NDUFS2;CALM1;VDAC3;PSMD7;BECN1;PSMC1;SDHD;NDUFA9;NRBF2;PSMD13;SDHA;UQCRC1;PSMD14;PSMC3;PSMD11;PSMD12;PSMC4;PSMB6;PSMD1;PSMA4;MCU;AKT1;PSMB2;VDAC2;PSMB5;TUBA1B;CALM3;PSMD9;NDUFA8;PSMB4;ADRM1;NDUFB9;EIF2S1;PSMA6;COX7A2L;PSMA7;PSMB3;PSMB1;PSMA2;COX6A1;PSMC6;SDHB;PSMD3;UQCRC2;NDUFB8;CYC1;PSMA1;NDUFB10;PSMD8;NCSTN;CDK5;NDUFA12;CASP3;NDUFV2;PSMB7;WIPI2;NDUFA6;CAPN2;N…
Th1	KEGG	Pathways of neurodegeneration	-0.322741	-3.40919	0	115/238	22.15%	HSPA5;CALM2;PSMD2;UBC;RAB8A;PSMD6;PSMC5;PSMD4;PSMC2;DAXX;NDUFS2;CALM1;UBB;VDAC3;PSMD7;BECN1;PSMC1;SDHD;NDUFA9;NRBF2;CAT;PSMD13;SDHA;UQCRC1;VCP;UBE2L3;PSMD14;RAB1A;PSMC3;PSMD11;PSMD12;PSMC4;PSMB6;PSMD1;PSMA4;MCU;PSMB2;PARK7;VDAC2;PSMB5;TUBA1B;TANK;CALM3;PSMD9;UBE2L6;NDUFA8;PSMB4;ADRM1;NDUFB9;EIF2S1;PSMA6;COX7A2L;PSMA7;PSMB3;PSMB1;PSMA2;COX6A1;PSMC6;SDHB;PSMD3;UQCRC2;NDUFB8;CYC1;PSMA1;NDUFB10;PSMD8…
Th1	KEGG	Spinocerebellar ataxia	-0.407756	-3.38101	0	41/86	11.20%	PSMD2;PSMD6;PSMC5;PSMD4;PSMC2;VDAC3;PSMD7;BECN1;PSMC1;NRBF2;PSMD13;PSMD14;PSMC3;PSMD11;PSMD12;PSMC4;PSMB6;PSMD1;PSMA4;MCU;AKT1;PSMB2;VDAC2;PSMB5;PSMD9;PSMB4;ADRM1;PSMA6;AFG3L2;PSMA7;PSMB3;PSMB1;PSMA2;PSMC6;PSMD3;PSMA1;PSMD8;RBPJ;PSMB7;WIPI2;NOP56
Th1	KEGG	DNA replication	-0.597229	-3.35913	0	24/29	28.50%	POLE3;RPA1;MCM3;POLD2;RFC2;RPA2;POLD3;MCM5;RNASEH2B;SSBP1;FEN1;RFC3;MCM6;PCNA;MCM2;RFC4;MCM7;MCM4;RFC5;RNASEH2A;POLD1;LIG1;POLE2;RNASEH1
Th1	KEGG	Citrate cycle (TCA cycle)	-0.638721	-3.33606	0	20/22	27.84%	PDHB;ACO2;SDHD;MDH1;SDHA;DLD;PDHA1;IDH3A;SUCLA2;MDH2;SDHB;IDH2;SUCLG1;IDH3G;IDH3B;IDH1;DLAT;ACLY;PCK2;FH
Th1	KEGG	Coronavirus disease	0.476563	3.33133	0	89/123	32.91%	MAVS;RPL12;RPS28;RPL13A;PIK3R1;RPL23;RPLP2;RPS12;RPLP1;RPL28;RPL41;MASP2;RPL5;RPL30;RPL14;RPL37A;RPS20;RPL18;RPL32;RPS21;RPL10;RPS15A;PLCG1;RPL37;RPS3A;RPL11;RPS3;RPL35A;RPS18;RPS27;RPS13;RPL36;RPL39;RPL26;RPS23;PIK3CA;RPL23A;RPS11;RPL7A;RPL18A;RPS27A;RPSA;UBA52;RPL9;RPL29;RPS17;RPL27A;RPLP0;IFNAR2;PIK3CB;RPS8;RPS6;RPL13;RPL27;RPS9;RPL19;RPS29;IRAK4;RPL15;RPS5;RPL31;RPL36A;MAPK8;RPL3;RPL38;RPS4X;…
Th1	KEGG	Diabetic cardiomyopathy	-0.39052	-3.30823	0	64/94	28.55%	PDHB;PARP1;NDUFS2;VDAC3;SDHD;NDUFA9;SDHA;UQCRC1;PDHA1;PDK2;PPP1CA;AKT1;VDAC2;NDUFA8;NDUFB9;COX7A2L;COX6A1;SDHB;UQCRC2;NDUFB8;CYC1;NDUFB10;NDUFA12;NDUFV2;NDUFA6;NDUFS3;UQCRFS1;GAPDH;UQCR10;SLC25A5;COX7B;VDAC1;NDUFB5;NDUFA13;COX5B;GSR;NDUFV1;NDUFA10;NDUFB6;NDUFAB1;PRKCD;NDUFB3;UQCRH;PPP1CC;CYBA;NDUFS6;NDUFB7;NDUFB2;COX5A;NDUFA1;PRKCB;CPT2;RAC2;NDUFA4;PPIF;COX4I1;COX7A2;RAC1;NDUFS4;MPC2;NDUFS1;NDUFS…
Th1	KEGG	Spliceosome	-0.384785	-3.2301	0	50/89	24.11%	SNW1;CTNNBL1;HNRNPC;SNRPB2;PUF60;SF3B4;HNRNPM;SF3B2;CDC5L;SYF2;CWC15;BCAS2;WBP11;SNRNP27;EIF4A3;SNRPC;SNRNP40;PRPF40A;USP39;SF3A3;SNRPD1;SLU7;EFTUD2;HSPA8;PRPF31;SNRPB;U2SURP;PRPF38A;SRSF4;BUD31;LSM3;ISY1;SRSF10;RBM22;THOC3;SNRPG;CCDC12;PLRG1;LSM5;TXNL4A;SRSF9;PRPF6;SNRPD2;DDX46;LSM4;SNU13;PPIL1;CRNKL1;SNRPA;PRPF4
Th1	KEGG	Non-alcoholic fatty liver disease	-0.371222	-2.95114	0	57/85	30.23%	ADIPOR1;NDUFS2;SDHD;NDUFA9;SDHA;UQCRC1;PRKAG1;AKT1;NDUFA8;NDUFB9;EIF2S1;COX7A2L;COX6A1;SDHB;UQCRC2;NDUFB8;CYC1;NDUFB10;NDUFA12;CASP3;NDUFV2;NDUFA6;NDUFS3;UQCRFS1;CASP7;UQCR10;COX7B;NDUFB5;NDUFA13;COX5B;MLX;BID;NDUFV1;NDUFA10;NDUFB6;NDUFAB1;NDUFB3;UQCRH;CYCS;FAS;NDUFS6;NDUFB7;NDUFB2;COX5A;NDUFA1;NDUFA4;COX4I1;COX7A2;RAC1;NDUFS4;NDUFS1;NDUFS8;NDUFA5;GSK3A;COX6C;CEBPA;FASLG
Th1	KEGG	Glycolysis / Gluconeogenesis	-0.49601	-2.94155	0	23/33	26.42%	PDHB;PGK1;PKM;DLD;PDHA1;TPI1;MINPP1;ADH5;LDHA;GALM;ALDOA;AKR1A1;PFKL;PGAM1;ENO1;GAPDH;G6PC3;BPGM;PFKP;DLAT;PGM2;ADPGK;PCK2
Th1	KEGG	Pyruvate metabolism	-0.546935	-2.92205	0	12/23	8.58%	PDHB;PKM;GLO1;MDH1;DLD;ACAT2;PDHA1;ADH5;ACAT1;LDHA;MDH2;AKR1A1
Th1	KEGG	RNA transport	-0.340921	-2.82452	0	38/87	16.16%	EIF2S2;EIF4E2;RNPS1;SUMO1;EIF4E;EIF2B1;DDX19B;EIF3J;PRMT5;POP4;EIF3I;EIF3D;EIF4A3;SAP18;NXT2;RAE1;EIF4G2;SNUPN;SUMO3;NUP37;EIF2S1;ELAC2;GEMIN6;EIF3B;NUP93;RAN;THOC6;SRRM1;ELAC1;STRAP;RPP38;EIF2B2;SEH1L;EIF4EBP1;THOC3;PHAX;SEC13;POP7
Th1	KEGG	Fatty acid elongation	-0.745868	-2.76261	0	10/11	20.92%	HACD3;ELOVL1;HADHA;PPT1;HADHB;ACOT1;ACAA2;ECHS1;ACOT7;TECR
Th1	KEGG	Ribosome	0.400749	2.70714	0	68/112	26.46%	RPL12;RPS28;RPL13A;RPL23;RPLP2;RPS12;RPLP1;RPL28;RPL41;RPL5;RPL30;RPL14;RPL37A;RPS20;RPL18;RPL32;RPS21;RPL10;RPS15A;RPL37;RPS3A;RPL11;RPS3;RPL35A;RPS18;RPS27;RPS13;RPL36;RPL39;RPL26;RPS23;RPL23A;RPS11;RPL7A;RPL18A;RPS27A;RPSA;UBA52;RPL9;RPL29;RPS17;RPL27A;RPLP0;RPS8;RPS6;RPL13;RPL27;RPS9;RPL19;RPS29;RPL15;RPS5;RPL31;RPL36A;RPL3;RPL38;RPS4X;RPS7;FAU;RPS16;RPL21;RPL24;RPL34;RPL35;RPL10A;RPS2;RPS14;…
Th1	KEGG	Cell cycle	-0.317568	-2.697	0	64/92	33.23%	ANAPC5;CDK7;CDC23;YWHAQ;MCM3;YWHAH;SKP1;RAD21;MAD2L2;YWHAB;DBF4;YWHAE;TFDP1;YWHAZ;MCM5;HDAC1;ORC3;WEE1;CUL1;SMC3;MCM6;MAD2L1;ORC6;CCNB1;PTTG1;CDK2;CDC26;PCNA;MCM2;CDC45;MCM7;CDK4;CDC6;CDC25C;TTK;PLK1;CDC20;CCNE1;CCNB2;CHEK1;MCM4;ORC1;BUB1;CDK1;CCNA2;CHEK2;BUB1B;E2F1;CCNE2;BUB3;HDAC2;CDKN2C;RB1;PKMYT1;CDKN1A;ANAPC13;GADD45A;CDC25A;CDC7;CDKN2A;E2F2;RBX1;ANAPC11;ANAPC10
Th1	KEGG	Protein export	-0.639524	-2.67976	0	9/15	9.59%	HSPA5;SRP68;SPCS2;SRP14;SEC11A;SRP19;SRP72;SRP54;SEC11C
Th1	KEGG	Valine, leucine and isoleucine degradation	-0.514542	-2.66773	0	19/23	34.64%	ACADM;BCKDHA;DLD;ACAT2;HADHA;HMGCL;PCCB;HADHB;ACAT1;ACAA2;ECHS1;ACADS;BCAT1;MCCC2;ACAA1;HIBADH;HSD17B10;HIBCH;EHHADH
Th1	KEGG	Epstein-Barr virus infection	-0.304253	-2.62085	0	60/113	26.98%	SNW1;PSMD2;PSMD6;PSMC5;PSMD4;PSMC2;PSMD7;PSMC1;PSMD13;PSMD14;PSMC3;PSMD11;MYD88;PSMD12;PSMC4;PSMD1;AKT1;ADRM1;PSMC6;PSMD3;PSMD8;B2M;CASP3;MAP3K7;RBPJ;OAS1;TAP1;CIR1;HDAC1;MAP2K3;FADD;OAS2;BAK1;IKBKG;TBK1;CDK2;STAT1;BID;CDK4;CCNE1;IKBKE;CYCS;FAS;HLA-DMA;PDIA3;DDX58;HLA-DPA1;CCNA2;HLA-DQB1;E2F1;ISG15;CCNE2;IRF7;HLA-DRA;MAP2K4;TAPBP;HLA-DRB1;RAC1;PLCG2;HDAC2
Th1	KEGG	Antigen processing and presentation	-0.472345	-2.6064	0	23/30	32.31%	HSPA5;PSME3;PSME2;PSME1;B2M;HSPA8;CD74;TAP1;CTSB;RFX5;HLA-DMA;PDIA3;KIR3DL2;HLA-DPA1;HLA-DQB1;HLA-DRA;IFI30;CTSS;TAPBP;HLA-DRB1;HSPA2;RFXANK;HLA-DPB1
Th1	KEGG	Cysteine and methionine metabolism	-0.5044	-2.59207	7.27965e-05	14/23	15.76%	MAT2B;GOT2;MDH1;GOT1;SMS;ADI1;AHCYL1;LDHA;APIP;MDH2;GSS;PSAT1;SRM;PHGDH
Th1	KEGG	Mismatch repair	-0.522613	-2.55737	0.000139769	20/21	41.27%	RPA1;POLD2;RFC2;RPA2;POLD3;MLH1;SSBP1;RFC3;MSH2;PCNA;RFC4;RFC5;POLD1;LIG1;EXO1;RPA3;RPA4;POLD4;MSH3;PMS2
Th1	KEGG	Glutathione metabolism	-0.507644	-2.52797	0.000268787	16/21	30.15%	TXNDC12;SMS;LAP3;RRM1;GSS;IDH2;SRM;CHAC2;PGD;GSR;GGCT;IDH1;GSTO1;RRM2;GPX7;GSTP1
Th1	KEGG	Thermogenesis	-0.292327	-2.52748	0.000258832	67/115	29.35%	SMARCE1;NDUFS2;SDHD;NDUFA9;SDHA;UQCRC1;NDUFAF1;COX10;PRKAG1;CREB3;ACTL6A;ACTB;NDUFA8;NDUFB9;RHEB;COX7A2L;COX6A1;SDHB;UQCRC2;COA3;NDUFB8;CYC1;NDUFB10;NDUFA12;NDUFV2;NDUFA6;NDUFS3;RPS6KA1;UQCRFS1;UQCR10;MAP2K3;COX7B;NDUFB5;NDUFA13;ACSL5;COX5B;SLC25A20;NDUFV1;NDUFA10;NDUFB6;NDUFAB1;NDUFB3;UQCRH;HRAS;NDUFS6;ACTG1;NDUFB7;SMARCD2;NDUFB2;GNAS;COX5A;SMARCB1;NDUFA1;COX17;CPT2;NDUFA4;COX4I1;COX7A2;NDUFS4;A…
Th1	KEGG	Protein processing in endoplasmic reticulum	-0.309108	-2.51626	0.000249588	36/91	17.16%	EIF2AK1;HSPA5;RPN2;SEC23B;DDOST;PDIA4;DNAJA1;UBE2D3;VCP;PREB;LMAN2;HSP90B1;DERL2;PDIA6;NSFL1C;P4HB;DNAJB11;BCAP31;SKP1;EIF2S1;HSPH1;HSPA8;CAPN2;RPN1;RNF5;UBXN4;HERPUD1;SIL1;CUL1;BAK1;STT3A;ERLEC1;FBXO6;SEC13;UBE2D2;SEC24D
Th1	KEGG	Propanoate metabolism	-0.491446	-2.49012	0.000361472	11/20	12.48%	BCKDHA;DLD;ACAT2;HADHA;PCCB;ACAT1;LDHA;SUCLA2;ECHDC1;ECHS1;SUCLG1
Th1	KEGG	Nucleotide excision repair	-0.423582	-2.46666	0.00040766	24/33	33.59%	CDK7;POLE3;RPA1;POLD2;RFC2;CUL4A;RPA2;POLD3;CETN2;RFC3;PCNA;RFC4;DDB1;RFC5;ERCC3;POLD1;ERCC2;LIG1;POLE2;MNAT1;RAD23A;RBX1;RPA3;GTF2H1
Th1	KEGG	Base excision repair	-0.478994	-2.40548	0.000901737	17/23	28.89%	PARP1;POLE3;POLD2;HMGB1;APEX2;POLD3;TDG;UNG;PARP2;FEN1;PCNA;NTHL1;NEIL3;POLD1;LIG1;POLE2;SMUG1
Th1	KEGG	Glyoxylate and dicarboxylate metabolism	-0.538365	-2.39509	0.000982753	8/16	8.35%	ACO2;MDH1;CAT;DLD;ACAT2;PCCB;ACAT1;MDH2
Th1	KEGG	Fatty acid degradation	-0.496644	-2.37057	0.00137652	13/19	27.85%	ACADM;ACAT2;HADHA;HADHB;ADH5;ACAT1;ACAA2;ECHS1;ACSL5;ACADS;CPT2;ACSL1;ACAA1
Th1	KEGG	Ribosome biogenesis in eukaryotes	-0.356249	-2.35738	0.00133603	21/46	18.13%	POP4;RIOK1;GTPBP4;GNL2;DKC1;NXT2;EIF6;XRN2;NOP58;UTP18;GNL3;UTP6;RAN;NOP56;AK6;NHP2;RPP38;NOP10;POP7;IMP4;TBL3
Th1	KEGG	Pertussis	-0.42813	-2.35568	0.00134778	13/26	18.92%	CALM2;CALM1;GNAI3;MYD88;CALM3;CFL1;GNAI2;CASP1;CASP3;ITGB1;CASP7;LY96;ITGB2
Th1	KEGG	Porphyrin and chlorophyll metabolism	-0.594578	-2.34246	0.00135887	8/12	15.36%	HCCS;COX10;UROD;GUSB;ALAS1;HMOX2;BLVRA;HMBS
Th1	KEGG	Phagosome	-0.312447	-2.32465	0.00136936	41/60	36.53%	ATP6V1B2;RAB7A;DYNC1I2;ATP6V1E1;M6PR;ATP6V0D1;TUBA1B;ATP6AP1;ATP6V0B;ACTB;ATP6V1F;ATP6V1D;TAP1;ITGB1;STX18;LAMP2;TUBA1A;ITGB2;CYBA;ATP6V1G1;ACTG1;HLA-DMA;HLA-DPA1;HLA-DQB1;HLA-DRA;CTSS;HLA-DRB1;SCARB1;RAC1;TUBB;TUBB4B;DYNC1LI1;HLA-DPB1;TUBA1C;RAB5A;HLA-E;CORO1A;TFRC;ATP6V1A;SEC61B;ATP6V1C2
Th1	KEGG	Type I diabetes mellitus	-0.491131	-2.32127	0.00133333	15/18	35.12%	ICA1;FAS;HLA-DMA;PTPRN2;HLA-DPA1;LTA;HLA-DQB1;GZMB;HLA-DRA;PRF1;HLA-DRB1;FASLG;HLA-DPB1;HLA-E;HSPD1
Th1	KEGG	Vibrio cholerae infection	-0.424229	-2.31513	0.00147833	10/26	9.61%	ATP6V1B2;ARF1;ATP6V1E1;PDIA4;ATP6V0D1;ATP6AP1;ATP6V0B;ACTB;ATP6V1F;ATP6V1D
Th1	KEGG	Systemic lupus erythematosus	-0.567025	-2.27828	0.00209654	11/13	32.31%	TRIM21;SNRPD1;SNRPB;SSB;HLA-DMA;HLA-DPA1;HLA-DQB1;HLA-DRA;HLA-DRB1;IL10;HLA-DPB1
Th1	KEGG	Growth hormone synthesis, secretion and action	0.389432	2.26743	0.00388949	28/54	25.07%	CREBBP;ITPR2;ITPR3;IRS2;EP300;ITPR1;CREB3L2;AKT2;PIK3R1;SOS1;AKT3;ADCY9;MTOR;SOS2;PLCG1;GSK3B;GHRL;PIK3CA;ADCY7;PLCB2;STAT5B;PIK3CB;CREB1;MAPK8;MAP3K1;CACNA1C;CRKL;PLCB1
Th1	KEGG	Terpenoid backbone biosynthesis	-0.592502	-2.26342	0.00230108	7/11	16.05%	ZMPSTE24;ACAT2;ACAT1;FDPS;PMVK;IDI1;FNTA
Th1	KEGG	Choline metabolism in cancer	0.430787	2.25171	0.0036035	21/40	21.48%	DGKE;WASF2;SP1;AKT2;PIK3R1;SOS1;AKT3;DGKH;PLA2G4B;MTOR;SOS2;DGKD;PDPK1;PLCG1;TSC2;PIK3CA;PIP5K1A;PIK3CB;TSC1;PIP5K1C;MAPK8
Th1	KEGG	Oocyte meiosis	-0.283786	-2.24521	0.00257908	34/73	21.52%	PPP2CA;CALM2;CALM1;PPP2R1A;ANAPC5;CDC23;PPP1CA;YWHAQ;CALM3;PPP2R5D;YWHAH;PPP2R5C;SKP1;MAD2L2;YWHAB;YWHAE;YWHAZ;RPS6KA1;CUL1;SMC3;MAD2L1;FBXO5;CCNB1;PTTG1;CDK2;CDC26;CDC25C;PLK1;CDC20;CCNE1;CCNB2;AURKA;PPP1CC;BUB1
Th1	KEGG	Fructose and mannose metabolism	-0.565341	-2.21036	0.00349423	10/12	31.46%	GMPPA;TPI1;ALDOA;AKR1B1;PFKL;PFKP;SORD;TIGAR;KHK;HK1
Th1	KEGG	Pentose phosphate pathway	-0.501802	-2.20968	0.00341482	13/16	31.53%	PRPS2;DERA;ALDOA;PFKL;TALDO1;RPIA;PGD;PFKP;TKTL1;PGM2;PGM1;IDNK;RPE
Th1	KEGG	Influenza A	-0.278916	-2.20869	0.00333893	40/77	24.38%	RAB11A;MYD88;AKT1;NXT2;RAE1;ACTB;EIF2S1;FDPS;CASP1;CASP3;OAS1;TNFSF10;KPNA2;MX2;SLC25A5;CALCOCO2;FADD;VDAC1;OAS2;BAK1;IKBKG;TBK1;STAT1;IFIH1;BID;MX1;CDK4;IKBKE;CYCS;FAS;ACTG1;HLA-DMA;DDX58;HLA-DPA1;NLRX1;RSAD2;HLA-DQB1;PRKCB;IRF7;HLA-DRA
Th1	KEGG	Biosynthesis of unsaturated fatty acids	-0.577951	-2.17951	0.00368414	10/11	35.46%	HACD3;ELOVL1;ACOT1;SCP2;ACOT7;TECR;ACAA1;FADS2;ACOT2;ACOX3
Th1	KEGG	Tryptophan metabolism	-0.564417	-2.15659	0.0043492	6/11	11.59%	CAT;DLD;ACAT2;HADHA;ACAT1;ECHS1
Th1	KEGG	Arginine and proline metabolism	-0.474186	-2.13412	0.00509576	7/16	13.37%	GOT2;CNDP2;GOT1;SMS;LAP3;ALDH18A1;SRM
Th1	KEGG	Lysine degradation	0.431421	2.13312	0.0112566	12/32	8.93%	KMT2D;KMT2A;KMT2B;KMT2C;PRDM2;SETD1B;NSD1;ASH1L;SETD1A;EZH1;DLST;SETDB1
Th1	KEGG	Signaling pathways regulating pluripotency of stem cells	0.37488	2.09303	0.0137276	26/47	31.44%	KAT6A;APC;AXIN2;BMPR2;AKT2;PIK3R1;AKT3;SMAD3;SETDB1;PCGF3;ACVR2B;WNT10B;GSK3B;ACVR1C;PIK3CA;PIK3CB;JARID2;AXIN1;ACVR1B;APC2;IGF1R;DVL1;RIF1;SMAD5;PCGF5;MAPK1
Th1	KEGG	Peroxisome	-0.332782	-2.07664	0.0072024	23/41	27.85%	MPV17;CAT;ECH1;HMGCL;SCP2;PEX11B;IDH2;FAR2;PEX2;MPV17L2;PMVK;SLC25A17;PRDX5;ACSL5;PHYH;IDH1;PRDX1;SLC27A2;PXMP2;GNPAT;ACSL1;PEX19;ACAA1
Th1	KEGG	Pathogenic Escherichia coli infection	-0.246269	-2.07606	0.00705835	39/99	21.34%	HCLS1;ARF1;ARPC5;EZR;CASP4;ARPC2;SLC9A3R1;RAB1A;MYD88;PAK1;TMBIM6;TUBA1B;ACTB;ABCF2;ABI1;ARPC5L;CASP1;CASP3;FYN;MAP3K7;TNFSF10;ITGB1;CASP7;ARPC1B;GAPDH;MYO1F;FADD;BAK1;ACTR3;IKBKG;ARPC3;SEC24D;PTPN6;TUBA1A;BRK1;CYCS;FAS;MYO1G;ACTG1
Th1	KEGG	Collecting duct acid secretion	-0.539219	-2.04678	0.00805044	5/11	9.61%	ATP6V1B2;ATP6V1E1;ATP6V0D1;ATP6V1F;ATP6V1D
Th1	KEGG	Allograft rejection	-0.471622	-2.04476	0.00813081	14/15	44.86%	FAS;HLA-DMA;HLA-DPA1;HLA-DQB1;GZMB;HLA-DRA;PRF1;HLA-DRB1;IL10;FASLG;HLA-DPB1;HLA-E;CD28;TNF
Th1	KEGG	Phosphatidylinositol signaling system	0.352782	2.04405	0.0204934	28/57	26.05%	ITPR2;DGKE;PIK3C2B;ITPKB;ITPR3;PIKFYVE;PIP4K2B;ITPR1;PIK3R1;DGKH;MTMR3;DGKD;PLCG1;PI4KA;INPP4A;PIK3C2A;PIK3CA;PIP5K1A;PLCB2;PIK3CB;PLCD4;INPP4B;PIP5K1C;INPPL1;SYNJ1;PIP4K2A;PLCB1;SYNJ2
Th1	KEGG	Graft-versus-host disease	-0.472652	-2.04012	0.00817518	14/15	44.86%	FAS;HLA-DMA;KIR3DL2;HLA-DPA1;HLA-DQB1;GZMB;HLA-DRA;PRF1;HLA-DRB1;FASLG;HLA-DPB1;HLA-E;CD28;TNF
Th1	KEGG	Endocytosis	-0.214628	-2.01339	0.00967385	40/145	14.49%	RAB7A;SH3KBP1;SPG21;AP2M1;ARF1;IL2RG;RAB8A;SNX2;CAPZA2;ARPC5;SNX1;RAB11A;ARPC2;SNX4;CHMP4A;TSG101;SNX6;VTA1;VPS4B;ARF4;CHMP2A;VPS26A;VPS35;VPS29;SNX3;RAB10;CAPZA1;ARPC5L;ARF5;HSPA8;IST1;SNF8;CHMP5;CHMP2B;SNX5;ARPC1B;CHMP1A;CAPZB;ACTR3;EHD4
Th1	KEGG	Hepatitis C	-0.259456	-1.99391	0.0109909	37/77	24.26%	EIF2AK1;PPP2CA;PSME3;PPP2R1A;YWHAQ;AKT1;YWHAH;EIF2S1;YWHAB;CASP3;YWHAE;OAS1;YWHAZ;ARAF;MX2;FADD;OAS2;BAK1;IKBKG;TBK1;LDLR;CDK2;STAT1;IFIT1;BID;MX1;CD81;CDK4;BAD;IKBKE;CYCS;FAS;HRAS;DDX58;RSAD2;E2F1;IRF7
Th1	KEGG	MicroRNAs in cancer	0.307929	1.99143	0.0321741	28/81	18.15%	CREBBP;ATM;MDM4;CDKN1B;IRS2;APC;ABL1;CDK6;EP300;BMPR2;MCL1;PIK3R1;SOS1;HDAC4;DICER1;GLS;MTOR;SOS2;NOTCH2;NOTCH1;PLCG1;BCL2;PIK3CA;ABCC1;RPTOR;PRKCE;ROCK1;PIK3CB
Th1	KEGG	GnRH secretion	0.438079	1.98799	0.0296669	17/25	33.09%	ITPR2;ITPR3;ITPR1;AKT2;PIK3R1;AKT3;CACNA1I;PIK3CA;GABBR1;PLCB2;PIK3CB;CACNA1C;PLCB1;GNAQ;MAPK1;CACNA1H;GNRH1
Th1	KEGG	Insulin resistance	0.341048	1.97335	0.0299948	24/54	22.29%	OGT;IRS2;ACACB;CREB3L2;AKT2;PIK3R1;AKT3;PPP1R3E;PTPN1;PYGM;MTOR;PDPK1;GSK3B;PRKAB2;PIK3CA;PPARA;PRKCE;PIK3CB;RPS6KA2;CREB1;RPS6KA3;MAPK8;PPP1R3D;MLXIP
Th1	KEGG	Viral myocarditis	-0.356364	-1.97097	0.0125106	20/28	32.68%	ACTB;EIF4G2;CASP3;FYN;BID;ITGB2;CYCS;ACTG1;HLA-DMA;HLA-DPA1;HLA-DQB1;HLA-DRA;SGCB;PRF1;RAC2;HLA-DRB1;RAC1;CASP9;HLA-DPB1;LAMA2
Th1	KEGG	Insulin signaling pathway	0.312871	1.96243	0.0304503	32/73	22.18%	CBL;IRS2;ACACB;ACACA;BRAF;AKT2;PIK3R1;SOS1;PRKAR2A;AKT3;PPP1R3E;PTPN1;RAPGEF1;PYGM;MTOR;SOS2;PDPK1;RHOQ;TSC2;GSK3B;PRKAB2;PIK3CA;RPTOR;PHKA2;PIK3CB;RPS6;TSC1;SOCS4;PPP1R3F;MAPK8;INPPL1;PPP1R3D
Th1	KEGG	RNA degradation	-0.285374	-1.9606	0.0129348	22/50	19.32%	WDR61;LSM1;EXOSC8;XRN2;MPHOSPH6;PFKL;DCP1B;ENO1;LSM3;CNOT8;PNPT1;HSPA9;EXOSC10;DCPS;LSM5;EXOSC7;EXOSC1;PARN;DIS3;BTG3;PFKP;CNOT7
Th1	KEGG	mRNA surveillance pathway	-0.303127	-1.95844	0.0128323	17/47	12.52%	PPP2CA;RNPS1;PPP2R1A;DDX19B;CSTF1;PPP1CA;PPP2R3C;CSTF2;EIF4A3;SAP18;NXT2;PPP2R5D;PPP2R5C;FIP1L1;CSTF3;CPSF3;SRRM1
Th1	KEGG	Autoimmune thyroid disease	-0.434983	-1.95745	0.0126444	13/16	34.92%	FAS;HLA-DMA;HLA-DPA1;HLA-DQB1;GZMB;HLA-DRA;PRF1;HLA-DRB1;IL10;FASLG;CTLA4;HLA-DPB1;HLA-E
Th1	KEGG	Synaptic vesicle cycle	-0.352805	-1.94994	0.0131325	8/26	9.61%	ATP6V1B2;AP2M1;ATP6V1E1;ATP6V0D1;NAPA;ATP6V0B;ATP6V1F;ATP6V1D
Th1	KEGG	Pentose and glucuronate interconversions	-0.643425	-1.94913	0.0130031	7/7	35.73%	GUSB;AKR1A1;AKR1B1;SORD;UGP2;RPE;DCXR
Th1	KEGG	Rheumatoid arthritis	-0.336971	-1.94846	0.0128779	14/28	25.47%	ATP6V1B2;ATP6V1E1;ATP6V0D1;ATP6AP1;ATP6V0B;ATP6V1F;ATP6V1D;ITGB2;ATP6V1G1;HLA-DMA;HLA-DPA1;HLA-DQB1;HLA-DRA;HLA-DRB1
Th1	KEGG	Drug metabolism	-0.347306	-1.94772	0.0127567	18/28	31.24%	GUSB;ADH5;RRM1;TPMT;UMPS;DUT;TK1;GSTO1;GMPS;TYMP;NME7;ITPA;IMPDH1;RRM2;NME1;UCK2;GSTP1;NAT1
Th1	KEGG	Butanoate metabolism	-0.578038	-1.94639	0.012612	6/9	16.97%	ACAT2;HADHA;HMGCL;ACAT1;ECHS1;ACADS
Th1	KEGG	Retrograde endocannabinoid signaling	-0.276917	-1.93898	0.0128211	30/54	28.53%	NDUFS2;NDUFA9;GNAI3;NDUFA8;NDUFB9;NDUFB8;GNAI2;NDUFB10;NDUFA12;NDUFV2;NDUFA6;NDUFS3;NDUFB5;NDUFA13;NDUFV1;NDUFA10;GNG4;NDUFB6;NDUFAB1;NDUFB3;NDUFS6;NDUFB7;NDUFB2;NDUFA1;PRKCB;NDUFA4;NDUFS4;NDUFS1;NDUFS8;NDUFA5
Th1	KEGG	Steroid biosynthesis	-0.47372	-1.93456	0.0128916	8/14	21.40%	MSMO1;FDFT1;NSDHL;SQLE;EBP;HSD17B7;LBR;DHCR24
Th1	KEGG	Primary immunodeficiency	-0.469653	-1.9335	0.012986	8/14	17.52%	IL2RG;LCK;PTPRC;TAP1;UNG;ADA;IKBKG;RFX5
Th1	KEGG	Tyrosine metabolism	-0.58123	-1.90941	0.014722	5/8	18.97%	GOT2;GOT1;ADH5;COMT;FAHD1
Th1	KEGG	Phospholipase D signaling pathway	0.343512	1.90857	0.0442715	21/51	18.53%	DGKE;AKT2;PIK3R1;SOS1;AKT3;ADCY9;DGKH;PLA2G4B;PTK2B;MTOR;SOS2;DGKD;PLCG1;TSC2;PIK3CA;GAB2;PIP5K1A;ADCY7;PLCB2;PIK3CB;TSC1
Th1	KEGG	Breast cancer	0.330788	1.90373	0.0423444	25/52	27.75%	SP1;APC;CDK6;AXIN2;BRAF;AKT2;PIK3R1;SOS1;AKT3;MTOR;SOS2;NOTCH2;NOTCH1;WNT10B;GSK3B;PIK3CA;NCOA3;PIK3CB;LRP6;AXIN1;APC2;IGF1R;DVL1;FRAT1;ERBB2
Th1	KEGG	Salmonella infection	-0.209334	-1.90344	0.0151417	49/135	21.34%	RAB7A;DYNC1I2;ARF1;ARPC5;CASP4;M6PR;ARPC2;HSP90B1;MYD88;PAK1;AKT1;PFN1;ANXA2;TUBA1B;TXN2;ACTB;SKP1;MYL12A;ABI1;ARPC5L;CASP1;PTPRC;CASP3;ACTR1A;TXN;MAP3K7;TNFSF10;CASP7;ARPC1B;VPS33A;GAPDH;DCTN3;MAP2K3;FADD;DYNLL1;BAK1;ACTR3;IKBKG;ACTR10;LY96;ARPC3;MYL12B;TUBA1A;BRK1;CYCS;VPS16;KIF5B;HRAS;ACTG1
Th1	KEGG	Homologous recombination	-0.344561	-1.88376	0.0167723	18/26	32.93%	BRCC3;RPA1;POLD2;RPA2;POLD3;SSBP1;BABAM1;RBBP8;RAD51;BRCA2;BRCA1;RAD51C;XRCC2;POLD1;BLM;EME1;RAD54L;RPA3
Th1	KEGG	Riboflavin metabolism	-0.707803	-1.87737	0.0171267	5/5	29.28%	ACP1;FLAD1;ACP2;RFK;BLVRB
Th1	KEGG	Asthma	-0.567481	-1.86432	0.0180535	7/8	32.31%	HLA-DMA;HLA-DPA1;HLA-DQB1;HLA-DRA;HLA-DRB1;IL10;HLA-DPB1
Th1	KEGG	Human immunodeficiency virus 1 infection	-0.203794	-1.79242	0.0266136	40/109	20.98%	CALM2;CALM1;APOBEC3C;GNAI3;AP1M1;APOBEC3G;MYD88;PAK1;AKT1;CALM3;CUL4A;CFL1;SKP1;GNAI2;B2M;PXN;CASP3;MAP3K7;BST2;TAP1;TNFRSF1B;APOBEC3H;MAP2K3;WEE1;FADD;CUL1;BAK1;IKBKG;TBK1;CCNB1;BID;CDC25C;GNG4;BAD;CCNB2;CHEK1;CYCS;DDB1;FAS;HRAS
Th1	KEGG	Lysosome	-0.242693	-1.78335	0.027883	25/57	25.57%	FUCA2;M6PR;ATP6V0D1;PPT1;CD164;AP1M1;HEXB;ATP6AP1;ATP6V0B;GUSB;DNASE2;AP3S1;CTSC;PSAP;CTSB;LAMP3;GLA;LAMP2;ACP2;CLTB;CTSA;CTSS;NEU1;NAGA;LAPTM5
Th1	KEGG	Epithelial cell signaling in Helicobacter pylori infection	-0.300418	-1.74958	0.0325895	9/32	9.90%	ATP6V1B2;ATP6V1E1;ATP6V0D1;PAK1;ATP6AP1;ATP6V0B;ATP6V1F;ATP6V1D;CASP3
Th1	KEGG	Adrenergic signaling in cardiomyocytes	-0.237452	-1.74052	0.0343676	15/56	10.46%	PPP2CA;CALM2;TPM3;CALM1;PPP2R1A;PPP1CA;PPP2R3C;GNAI3;AKT1;CREB3;CALM3;PPP2R5D;PPP2R5C;GNAI2;TPM4
Th1	KEGG	N-Glycan biosynthesis	-0.293278	-1.73015	0.0356911	16/31	22.99%	RPN2;DDOST;DOLPP1;DPAGT1;ALG3;MGAT2;RPN1;ALG8;STT3A;ALG1;DPM2;DPM1;SRD5A3;ALG5;ALG14;B4GALT2
Th1	KEGG	Folate biosynthesis	-0.494319	-1.70944	0.0398253	8/9	39.63%	AKR1B1;MOCS2;CBR1;GGH;DHFR;QDPR;PTS;GPHN
Th1	KEGG	Ferroptosis	-0.387863	-1.70263	0.0410019	9/16	20.81%	VDAC3;VDAC2;MAP1LC3B;GSS;FTH1;NCOA4;ACSL5;LPCAT3;SAT1
Th1	KEGG	Galactose metabolism	-0.382604	-1.69972	0.0408607	12/17	31.46%	GALM;AKR1B1;PFKL;GLA;G6PC3;GALK1;PFKP;UGP2;B4GALT2;PGM2;PGM1;HK1
Th1	KEGG	Necroptosis	-0.227665	-1.69744	0.0408308	22/62	18.37%	PARP1;VDAC3;CHMP4A;VPS4B;CHMP2A;VDAC2;HMGB1;CASP1;GLUD1;CHMP5;TNFSF10;CAPN2;CHMP2B;FTH1;CHMP1A;SLC25A5;FADD;VDAC1;AIFM1;STAT1;BID;PPID
Th1	KEGG	PPAR signaling pathway	-0.303125	-1.69322	0.0413342	18/27	35.46%	ACADM;ILK;UBC;PLIN2;DBI;SCP2;FABP5;ACSL5;SLC27A2;CPT2;ACSL1;PCK2;GK;ACAA1;FADS2;EHHADH;SLC27A4;ACOX3
Th1	KEGG	Purine metabolism	-0.236074	-1.68535	0.042457	27/55	29.34%	PKM;PRPS2;GART;RRM1;DGUOK;NUDT5;DCK;AK6;PDE6D;PAPSS1;AK2;ADA;PDE7B;GUK1;ADSL;GMPS;NT5C3A;NME7;ITPA;PGM2;IMPDH1;PPAT;RRM2;NME1;NTPCR;ATIC;PGM1
Th1	KEGG	Bacterial invasion of epithelial cells	-0.267649	-1.66338	0.0471721	13/34	16.44%	HCLS1;ILK;ARPC5;ARPC2;ACTB;ARPC5L;MAD2L2;PXN;ITGB1;ARPC1B;SHC1;ACTR3;ARPC3
Th1	KEGG	Glycine, serine and threonine metabolism	-0.349885	-1.65658	0.0483643	14/18	39.68%	DLD;ALAS1;PGAM1;PSAT1;SHMT2;PHGDH;BPGM;SHMT1;SRR;GRHPR;GCAT;GLDC;AOC2;GNMT
Th1	KEGG	Intestinal immune network for IgA production	-0.369052	-1.65619	0.0478425	15/15	63.18%	HLA-DMA;HLA-DPA1;HLA-DQB1;HLA-DRA;ICOS;ITGB7;HLA-DRB1;IL10;HLA-DPB1;CD28;TGFB1;CCL28;MAP3K14;CXCR4;IL15
Th1	KEGG	NOD-like receptor signaling pathway	-0.206265	-1.65105	0.0484574	25/78	16.20%	CASP4;VDAC3;BRCC3;MYD88;GBP1;MCU;VDAC2;TANK;TXN2;IFI16;GBP2;CASP1;TXN;YWHAE;MAP3K7;OAS1;CTSB;CARD16;FADD;VDAC1;OAS2;CARD17;IKBKG;TBK1;STAT1
Th2	KEGG	Parkinson disease	-0.507776	-4.75423	0	79/114	23.68%	PSMD2;PSMD7;UBC;UBB;PSMD14;SDHD;UQCRC1;CALM2;NDUFS2;HSPA5;NDUFA9;PSMD4;UQCRFS1;PSMC3;PSMD9;TUBA1B;CALM1;DAXX;PSMC2;PSMC1;PSMB6;COX7A2L;PSMA4;VDAC2;PSMC4;CYC1;PSMB5;PSMC5;PSMD6;PSMA7;VDAC3;PARK7;CALM3;UBE2L3;PSMD1;PSMD13;NDUFB9;NDUFB8;PSMD11;GNAI3;UQCR10;NDUFV1;COX6A1;SDHB;PSMA2;KIF5B;SDHA;COX5B;NFE2L2;ADRM1;UBE2J1;PSMB4;PSMB3;TUBA1A;PSMA6;UBE2L6;CASP3;PSMB1;NDUFA5;NDUFV2;NDUFA13;XBP1;NDUFA6;NDUFA…
Th2	KEGG	Proteasome	-0.697251	-4.40137	0	30/38	15.42%	PSMD2;PSMD7;PSMD14;PSME3;PSMD4;PSMC3;PSMD9;PSMC2;PSMC1;PSMB6;PSMA4;PSMC4;PSMB5;PSMC5;PSMD6;PSMA7;PSME1;PSMD1;PSMD13;PSME2;PSMD11;POMP;PSMA2;PSMB9;PSMB8;ADRM1;PSMB4;PSMB3;PSMA6;PSMB1
Th2	KEGG	Oxidative phosphorylation	-0.615513	-4.31083	0	43/48	31.49%	ATP6V1E1;SDHD;UQCRC1;NDUFS2;NDUFA9;ATP6AP1;UQCRFS1;ATP6V0D1;COX7A2L;ATP6V1B2;ATP6V1G1;CYC1;ATP6V0B;NDUFB9;NDUFB8;COX10;UQCR10;NDUFV1;COX6A1;SDHB;ATP6V1F;SDHA;COX5B;NDUFA5;NDUFV2;NDUFA13;NDUFA6;NDUFA12;NDUFA8;UQCRC2;ATP6V1D;PPA2;NDUFB5;NDUFB6;ATP6V0C;COX7B;NDUFB2;UQCRH;COX11;NDUFAB1;NDUFB10;COX4I1;LHPP
Th2	KEGG	Prion disease	-0.424576	-3.9238	0	67/111	23.82%	PSMD2;HSPA8;PSMD7;PSMD14;SDHD;UQCRC1;NDUFS2;HSPA5;NDUFA9;STIP1;PSMD4;UQCRFS1;PSMC3;PSMD9;TUBA1B;PSMC2;PSMC1;PSMB6;COX7A2L;PSMA4;VDAC2;PSMC4;CYC1;PSMB5;PSMC5;PSMD6;PSMA7;VDAC3;PSMD1;PSMD13;NDUFB9;NDUFB8;PSMD11;UQCR10;NDUFV1;COX6A1;SDHB;PSMA2;KIF5B;SDHA;COX5B;ADRM1;PSMB4;PSMB3;TUBA1A;PSMA6;CASP3;PSMB1;NDUFA5;NDUFV2;NDUFA13;NDUFA6;NDUFA12;NDUFA8;UQCRC2;MCU;PSMD8;NDUFB5;PSMA1;PSMB2;NDUFB6;CASP9;BAD;S…
Th2	KEGG	Amyotrophic lateral sclerosis	-0.341689	-3.47604	0	90/165	23.89%	PSMD2;PSMD7;PSMD14;SDHD;UQCRC1;RAB8A;BECN1;NDUFS2;ANXA7;HSPA5;NDUFA9;PSMD4;UQCRFS1;PSMC3;PSMD9;TUBA1B;DAXX;PSMC2;PSMC1;PSMB6;RAB1A;COX7A2L;NRBF2;PSMA4;PSMC4;CYC1;PSMB5;PSMC5;PSMD6;PSMA7;VCP;PSMD1;PSMD13;NDUFB9;NUP93;PFN1;NDUFB8;PSMD11;CAT;UQCR10;NDUFV1;COX6A1;SDHB;PSMA2;KIF5B;TANK;SDHA;DCTN3;TPR;COX5B;WIPI2;ACTB;ADRM1;PSMB4;PSMB3;TUBA1A;PSMA6;CASP3;PSMB1;NDUFA5;CHMP2B;NDUFV2;SQSTM1;NDUFA13;XBP1;N…
Th2	KEGG	Huntington disease	-0.351052	-3.36898	0	74/132	24.21%	PSMD2;PSMD7;PSMD14;SDHD;UQCRC1;BECN1;NDUFS2;NDUFA9;PSMD4;UQCRFS1;PSMC3;PSMD9;TUBA1B;PSMC2;PSMC1;PSMB6;AP2M1;COX7A2L;NRBF2;PSMA4;VDAC2;PSMC4;CYC1;PSMB5;PSMC5;PSMD6;PSMA7;VDAC3;PSMD1;PSMD13;NDUFB9;NDUFB8;PSMD11;UQCR10;NDUFV1;COX6A1;SDHB;PSMA2;KIF5B;POLR2C;SDHA;DCTN3;COX5B;TBPL1;WIPI2;ADRM1;PSMB4;PSMB3;TUBA1A;PSMA6;CASP3;PSMB1;IFT57;NDUFA5;NDUFV2;NDUFA13;NDUFA6;NDUFA12;NDUFA8;UQCRC2;PSMD8;POLR2E;TBP…
Th2	KEGG	Alzheimer disease	-0.322963	-3.19836	0	82/158	23.89%	NCSTN;PSMD2;PSMD7;PSMD14;SDHD;UQCRC1;BECN1;CALM2;NDUFS2;NDUFA9;PSMD4;UQCRFS1;PSMC3;PSMD9;TUBA1B;CALM1;PSMC2;PSMC1;PSMB6;COX7A2L;NRBF2;PSMA4;VDAC2;PSMC4;CYC1;PSMB5;PSMC5;PSMD6;PSMA7;VDAC3;CALM3;PSMD1;PSMD13;NDUFB9;NDUFB8;PSMD11;RTN3;UQCR10;NDUFV1;COX6A1;ARAF;SDHB;PSMA2;KIF5B;SDHA;COX5B;WIPI2;ADRM1;PSMB4;PSMB3;TUBA1A;PSMA6;CASP3;PSMB1;NDUFA5;NDUFV2;NDUFA13;XBP1;HRAS;NDUFA6;NDUFA12;PPID;NDUFA8;UQCRC…
Th2	KEGG	Citrate cycle (TCA cycle)	-0.661088	-3.14336	0	15/18	18.92%	SDHD;ACO2;MDH1;DLAT;PDHB;IDH3A;PDHA1;MDH2;DLD;SDHB;SDHA;SUCLA2;IDH3G;IDH3B;IDH2
Th2	KEGG	Pathways of neurodegeneration	-0.291665	-3.11429	0	98/202	23.89%	PSMD2;PSMD7;UBC;UBB;PSMD14;SDHD;UQCRC1;RAB8A;BECN1;CALM2;NDUFS2;HSPA5;NDUFA9;PSMD4;UQCRFS1;PSMC3;PSMD9;TUBA1B;CALM1;DAXX;PSMC2;PSMC1;PSMB6;RAB1A;COX7A2L;NRBF2;PSMA4;VDAC2;PSMC4;CYC1;PSMB5;PSMC5;PSMD6;PSMA7;VCP;VDAC3;PARK7;CALM3;UBE2L3;PSMD1;PSMD13;NDUFB9;NDUFB8;PSMD11;CAT;UQCR10;NDUFV1;COX6A1;ARAF;SDHB;PSMA2;KIF5B;TANK;SDHA;DCTN3;COX5B;WIPI2;ADRM1;UBE2J1;PSMB4;PSMB3;TUBA1A;PSMA6;UBE2L6;CASP3;PRKC…
Th2	KEGG	Spliceosome	-0.330522	-2.77238	0	46/85	25.59%	SNW1;SYF2;HSPA8;HNRNPM;HNRNPC;CTNNBL1;SNRPB2;EIF4A3;PRPF6;SF3B4;PUF60;WBP11;SF3B2;CWC15;SNRNP27;SNRNP40;U2SURP;SF3A3;BCAS2;SLU7;USP39;SNRPC;SNRPD1;ISY1;PRPF31;PPIE;PRPF40A;CDC40;SNRPB;THOC2;CCDC12;TCERG1;NCBP2;SRSF4;CDC5L;PRPF18;BUD31;DDX46;RBM22;LSM3;SRSF10;TXNL4A;LSM5;EFTUD2;PRPF4;RBMX
Th2	KEGG	Protein processing in endoplasmic reticulum	-0.328017	-2.76794	0	43/78	26.02%	HSPA8;EIF2AK1;DNAJA1;RPN2;HSPA5;ERLEC1;SKP1;UBE2D3;SEC23B;UBXN4;NSFL1C;HERPUD1;SEC62;DERL2;VCP;DDOST;PDIA4;LMAN2;UBE2D2;HSPH1;BCAP31;HSP90B1;EDEM2;SEC31A;NFE2L2;UBE2J1;PREB;RNF5;TRAM1;CUL1;XBP1;DNAJB11;SEC13;PDIA6;CAPN2;P4HB;NGLY1;UBE2D1;FBXO6;BAG1;RAD23A;SIL1;HSP90AB1
Th2	KEGG	Glycolysis / Gluconeogenesis	-0.500597	-2.72792	0	21/26	31.89%	PGK1;DLAT;TPI1;PDHB;ENO1;ADPGK;MINPP1;PKM;PDHA1;DLD;ALDOA;AKR1A1;LDHA;ACSS1;GALM;BPGM;GAPDH;PFKL;G6PC3;HKDC1;ADH5
Th2	KEGG	Pyruvate metabolism	-0.550209	-2.65855	0	13/18	17.75%	GLO1;MDH1;DLAT;PDHB;PKM;PDHA1;MDH2;DLD;ACAT1;ACAT2;AKR1A1;LDHA;ACSS1
Th2	KEGG	Valine, leucine and isoleucine degradation	-0.582052	-2.58311	0.000213385	10/15	17.79%	ACADM;BCKDHA;HADHA;HADHB;PCCB;HMGCL;DLD;ACAT1;ACAT2;ECHS1
Th2	KEGG	Ribosome biogenesis in eukaryotes	-0.396939	-2.5607	0.000199159	25/42	23.23%	GNL2;GNL3;GTPBP4;DKC1;POP4;EIF6;RIOK1;NHP2;RAN;NOP56;RPP38;NOP58;UTP18;AK6;WDR43;NMD3;MPHOSPH10;RIOK2;IMP4;REXO2;XRN2;UTP6;TBL3;NXT2;NXT1
Th2	KEGG	MicroRNAs in cancer	0.420606	2.52038	0	31/55	28.28%	CREBBP;ATM;RPTOR;MDM4;DICER1;IRS2;PIK3R1;NOTCH2;SLC7A1;NOTCH1;CDKN1B;APC;ABL1;MTOR;HDAC4;CDK6;EP300;MCL1;SOS2;SOS1;PLCG1;GLS;VIM;APC2;MDM2;ROCK1;PIK3CB;BMPR2;ABCC1;PIK3CA;CCND2
Th2	KEGG	Spinocerebellar ataxia	-0.303926	-2.50914	0.000373423	43/81	22.73%	PSMD2;PSMD7;PSMD14;BECN1;PSMD4;PSMC3;PSMD9;PSMC2;PSMC1;RBPJ;PSMB6;NRBF2;PSMA4;VDAC2;PSMC4;PSMB5;PSMC5;PSMD6;PSMA7;VDAC3;PSMD1;PSMD13;PSMD11;NOP56;PSMA2;TBPL1;WIPI2;ADRM1;PSMB4;PSMB3;PSMA6;PRKCB;PSMB1;XBP1;MCU;PSMD8;TBP;AKT1;RB1CC1;PSMA1;PSMB2;KAT5;SLC25A5
Th2	KEGG	Protein export	-0.590168	-2.50484	0.000351457	11/14	22.34%	SRP68;HSPA5;SPCS2;SRP14;SEC62;SRP19;SRP72;SRP54;SEC11A;SEC11C;SRP9
Th2	KEGG	Non-alcoholic fatty liver disease	-0.312731	-2.46082	0.000912813	42/68	30.28%	SDHD;UQCRC1;NDUFS2;ADIPOR1;NDUFA9;UQCRFS1;COX7A2L;CYC1;PRKAG1;NDUFB9;NDUFB8;UQCR10;NDUFV1;COX6A1;SDHB;SDHA;COX5B;MLX;CASP3;NDUFA5;NDUFV2;NDUFA13;XBP1;NDUFA6;NDUFA12;NDUFA8;UQCRC2;PRKAB1;AKT1;NDUFB5;NDUFB6;COX7B;BID;CASP7;NDUFB2;EIF2S1;UQCRH;CYCS;NDUFAB1;NDUFB10;FAS;COX4I1
Th2	KEGG	DNA replication	-0.546898	-2.44245	0.00086477	13/17	25.57%	MCM3;RPA1;RFC2;POLE3;POLD2;RPA2;PCNA;RNASEH2B;FEN1;MCM5;MCM6;POLE4;POLD3
Th2	KEGG	Phagosome	-0.380928	-2.38421	0.000970901	21/36	23.82%	RAB7A;DYNC1I2;ATP6V1E1;ATP6AP1;ATP6V0D1;TUBA1B;HLA-E;ATP6V1B2;ATP6V1G1;ATP6V0B;ATP6V1F;ACTB;TUBA1A;LAMP2;STX18;ATP6V1D;M6PR;ITGB1;CTSS;ATP6V0C;NCF4
Th2	KEGG	Fatty acid elongation	-0.567509	-2.37739	0.00106692	12/13	37.34%	PPT1;ELOVL1;HADHA;HADHB;HACD3;THEM4;ECHS1;ACOT1;TECR;ACAA2;HSD17B12;THEM5
Th2	KEGG	Transcriptional misregulation in cancer	0.441744	2.36759	0.00273439	16/40	12.55%	BCL11B;ATM;KMT2A;SP1;REL;ELK4;CCNT1;FUS;LDB1;CDKN1B;JMJD1C;DOT1L;RUNX1;MLLT1;PER2;TRAF1
Th2	KEGG	Diabetic cardiomyopathy	-0.287864	-2.35032	0.00129001	37/74	24.72%	SDHD;UQCRC1;NDUFS2;NDUFA9;PARP1;UQCRFS1;PDHB;COX7A2L;VDAC2;CYC1;VDAC3;PPP1CA;PDHA1;NDUFB9;NDUFB8;UQCR10;NDUFV1;COX6A1;SDHB;SDHA;COX5B;PRKCB;NDUFA5;NDUFV2;NDUFA13;NDUFA6;NDUFA12;NDUFA8;UQCRC2;AKT1;NDUFB5;NDUFB6;GAPDH;SLC25A5;COX7B;NCF4;PDK2
Th2	KEGG	Lysine degradation	0.515876	2.34164	0.00260418	13/24	14.00%	KMT2D;KMT2A;PRDM2;KMT2C;NSD1;KMT2B;SETD1B;DLST;DOT1L;ASH1L;SETD1A;COLGALT1;EZH1
Th2	KEGG	Glyoxylate and dicarboxylate metabolism	-0.610658	-2.32657	0.00149369	9/12	17.75%	ACO2;MDH1;PCCB;MDH2;CAT;DLD;ACAT1;ACAT2;ACSS1
Th2	KEGG	Arginine and proline metabolism	-0.550928	-2.29693	0.00224054	11/13	31.33%	GOT2;SRM;PYCR1;LAP3;GOT1;SAT2;SMS;ALDH18A1;CNDP2;PYCR2;SAT1
Th2	KEGG	Porphyrin and chlorophyll metabolism	-0.567692	-2.25035	0.00334587	8/12	18.82%	HCCS;UROD;HMOX2;COX10;ALAS1;HMBS;BLVRB;BLVRA
Th2	KEGG	Terpenoid backbone biosynthesis	-0.570383	-2.24748	0.00333209	8/11	21.19%	ZMPSTE24;GGPS1;FNTA;ACAT1;FDPS;IDI1;ACAT2;PMVK
Th2	KEGG	Coronavirus disease	0.318062	2.23469	0.00703128	72/112	41.09%	MAVS;PIK3R1;MAPK8;RPLP1;TRAF3;RPL23;RPL36A;RPL28;RPL37A;PLCG1;RPS12;RPLP2;RPL37;RPLP0;RPS28;RPL30;RPL12;RPS15A;RPS7;RPS20;RPL14;RPL41;RPL13A;RPL27;RPL35A;IFNAR2;RPS11;IRAK4;RPS23;RPS21;PIK3CB;UBA52;RPSA;RPL38;RPL5;RPS27;RPL32;IL6ST;RPS13;PIK3CA;RPL24;RPS17;RPL11;RPS3;RPL7A;RPL26;MASP2;RPS27A;FAU;TYK2;NFKBIB;RPL10;RPL36;RPS24;RPL39;RPS8;ADAM17;RPL29;RPS5;RPL23A;RPS16;RPL9;RPS29;RPS3A;RPL35;RPL18;R…
Th2	KEGG	Choline metabolism in cancer	0.450624	2.22597	0.00609378	17/33	17.63%	SP1;PDPK1;DGKE;PIK3R1;WASF2;MTOR;MAPK8;AKT2;DGKH;PIP5K1A;PLA2G4B;AKT3;DGKD;SOS2;SOS1;PLCG1;PCYT1A
Th2	KEGG	Antigen processing and presentation	-0.458592	-2.18855	0.00514495	15/19	34.59%	HSPA8;PSME3;HSPA5;B2M;HLA-E;PSME1;PSME2;CD74;CTSS;HSP90AB1;TAPBP;IFI30;TAP1;KLRD1;RFXANK
Th2	KEGG	RNA transport	-0.260692	-2.18841	0.0049612	45/88	27.29%	EIF2S2;SUMO1;EIF4A3;RNPS1;EIF3J;POP4;SRRM1;EIF3I;EIF3D;EIF4G2;SUMO3;EIF4E;PAIP1;SAP18;PHAX;DDX19B;NUP93;RAN;RPP38;EIF2B1;EIF4E2;SNUPN;EIF4EBP1;TPR;EIF3B;NMD3;THOC2;PRMT5;SEC13;NCBP2;EIF5B;NUP37;STRAP;TACC3;GEMIN6;RAE1;EIF2B3;NXT2;ELAC2;NXT1;THOC7;RPP40;PNN;EIF2B4;EIF2B5
Th2	KEGG	Thermogenesis	-0.261557	-2.18828	0.00479012	49/87	30.28%	SDHD;UQCRC1;NDUFS2;NDUFA9;SMARCE1;UQCRFS1;COX7A2L;CYC1;ACTL6A;PRKAG1;NDUFB9;NDUFB8;COX10;RHEB;UQCR10;COA3;NDUFV1;COX6A1;ACSL3;SDHB;KDM1A;SDHA;COX5B;ACTB;NDUFA5;NDUFV2;NDUFA13;HRAS;NDUFA6;NDUFA12;NDUFA8;UQCRC2;PRKAB1;GNAS;RPS6KA1;NDUFB5;NDUFB6;SMARCB1;COX7B;NDUFAF1;NDUFB2;UQCRH;ACSL5;COX11;NDUFAF2;COA6;NDUFAB1;NDUFB10;COX4I1
Th2	KEGG	Collecting duct acid secretion	-0.633367	-2.15882	0.00542709	7/9	22.23%	ATP6V1E1;ATP6V0D1;ATP6V1B2;ATP6V1G1;ATP6V1F;ATP6V1D;ATP6V0C
Th2	KEGG	Vibrio cholerae infection	-0.405192	-2.15093	0.00573386	13/23	22.23%	ATP6V1E1;ATP6AP1;ATP6V0D1;ATP6V1B2;ATP6V1G1;ARF1;ATP6V0B;PDIA4;ATP6V1F;ACTB;ATP6V1D;GNAS;ATP6V0C
Th2	KEGG	Nucleotide excision repair	-0.413338	-2.14275	0.0059281	15/22	26.25%	RPA1;ERCC3;RFC2;POLE3;POLD2;CETN2;RPA2;XPC;PCNA;CUL4A;CDK7;POLE4;RAD23A;POLD3;GTF2H1
Th2	KEGG	Endocytosis	-0.225413	-2.12692	0.00629162	24/114	6.19%	RAB7A;HSPA8;CAPZA2;VPS4B;IL2RG;RAB8A;CHMP4A;VPS35;VTA1;SNX2;IST1;ARPC5;SNX6;SNX3;ARF4;HLA-E;SPG21;SH3KBP1;AP2M1;RAB10;RAB11A;ARF1;CHMP2A;ARPC2
Th2	KEGG	Pertussis	-0.435232	-2.06358	0.00988474	13/18	29.98%	CALM2;CALM1;CALM3;GNAI3;CASP3;MYD88;CFL1;CASP1;ITGB1;CASP7;IRF1;GNAI2;LY96
Th2	KEGG	Base excision repair	-0.435354	-2.03332	0.0121203	12/18	25.57%	PARP1;HMGB1;TDG;POLE3;POLD2;PCNA;PARP2;APEX2;FEN1;MBD4;POLE4;POLD3
Th2	KEGG	Fatty acid degradation	-0.455364	-2.02757	0.01224	11/15	32.25%	ACADM;HADHA;HADHB;ACSL3;ACAT1;ACAT2;ECHS1;ACSL5;ACADVL;ADH5;ACAA2
Th2	KEGG	Cysteine and methionine metabolism	-0.40594	-1.99934	0.0142103	11/20	18.74%	MAT2B;GOT2;MDH1;MDH2;SRM;AHCYL1;APIP;ADI1;LDHA;GOT1;SMS
Th2	KEGG	Peroxisome	-0.361043	-1.99237	0.0144259	23/25	53.91%	PEX11B;MPV17;ECH1;SCP2;HMGCL;CAT;ACSL3;PRDX5;SLC25A17;IDH2;PMVK;PEX2;FAR2;ACSL5;MPV17L2;PEX13;PEX5;NUDT19;ABCD2;ACOX1;ACSL6;PAOX;PEX11G
Th2	KEGG	Epstein-Barr virus infection	-0.241467	-1.97988	0.0151284	45/83	30.30%	SNW1;PSMD2;PSMD7;PSMD14;CIR1;PSMD4;B2M;PSMC3;PSMC2;PSMC1;HLA-E;RBPJ;PSMC4;PSMC5;PSMD6;JAK1;PSMD1;PSMD13;PSMD11;CD3E;ADRM1;CASP3;MAP3K7;CCNE1;MYD88;MYC;PSMD8;SAP30;OAS1;AKT1;CASP9;BID;IRF7;MAP2K4;TBK1;OAS2;ISG15;CYCS;DDX58;TAPBP;STAT1;TRADD;GADD45B;FAS;FADD
Th2	KEGG	Rheumatoid arthritis	-0.419792	-1.9637	0.0157958	11/17	27.74%	ATP6V1E1;ATP6AP1;ATP6V0D1;ATP6V1B2;ATP6V1G1;ATP6V0B;ATP6V1F;ATP6V1D;ATP6V0C;LTB;TNFSF13B
Th2	KEGG	Steroid biosynthesis	-0.513398	-1.94861	0.0168314	7/11	21.20%	MSMO1;FDFT1;LIPA;NSDHL;SQLE;EBP;LBR
Th2	KEGG	Propanoate metabolism	-0.409187	-1.93023	0.0183155	10/17	17.79%	BCKDHA;HADHA;PCCB;DLD;ACAT1;SUCLA2;ACAT2;LDHA;ACSS1;ECHS1
Th2	KEGG	Lysosome	-0.263595	-1.89457	0.0226486	26/50	28.74%	PPT1;ATP6AP1;ATP6V0D1;PSAP;LIPA;DNASE2;CD164;ATP6V0B;AP3S1;TPP1;LAPTM4A;LAMP2;AP1M1;ASAH1;M6PR;FUCA2;CTSO;HEXB;CTSS;ATP6V0C;GLA;FUCA1;NEU1;GUSB;PLA2G15;CD63
Th2	KEGG	Aminoacyl-tRNA biosynthesis	-0.433613	-1.89272	0.0224733	15/15	56.76%	TARS2;PARS2;FARSA;FARSB;QRSL1;GATB;RARS2;FARS2;EARS2;LARS2;AARS2;YARS2;GATC;SEPSECS;VARS2
Th2	KEGG	RNA degradation	-0.290424	-1.8793	0.0239987	25/40	31.18%	CNOT8;WDR61;ENO1;CNOT7;CNOT10;MPHOSPH6;DCP1A;TTC37;EXOSC10;HSPA9;DCP1B;EXOSC8;XRN2;PNPT1;LSM1;LSM3;LSM5;EXOSC4;CNOT2;PFKL;EXOSC1;DCPS;EXOSC7;EXOSC5;C1D
Th2	KEGG	Ferroptosis	-0.410177	-1.85225	0.0278931	7/16	12.68%	MAP1LC3B;FTH1;VDAC2;NCOA4;VDAC3;ACSL3;SLC3A2
Th2	KEGG	Synaptic vesicle cycle	-0.387831	-1.82707	0.03159	10/18	22.23%	ATP6V1E1;ATP6V0D1;AP2M1;ATP6V1B2;ATP6V1G1;ATP6V0B;ATP6V1F;NAPA;ATP6V1D;ATP6V0C
Th2	KEGG	Fructose and mannose metabolism	-0.561967	-1.82524	0.0312742	7/8	30.57%	TPI1;ALDOA;AKR1B1;MPI;GMPPA;PFKL;HKDC1
Th2	KEGG	Glutathione metabolism	-0.462021	-1.7802	0.0398725	7/11	24.74%	TXNDC12;SRM;LAP3;SMS;IDH2;RRM1;GSTO1
Th2	KEGG	Tryptophan metabolism	-0.549924	-1.77448	0.0403895	6/8	17.79%	HADHA;CAT;DLD;ACAT1;ACAT2;ECHS1
Th2	KEGG	Drug metabolism	-0.368477	-1.74279	0.0472417	13/18	33.48%	TPMT;UMPS;RRM1;NME6;NME7;GSTO1;ITPA;GUSB;DUT;UCK1;TYMP;ADH5;TK1
USM_B	KEGG	Parkinson disease	-0.472857	-4.44765	0	74/100	28.71%	PSMC5;PSMD4;UBB;PSMC1;CALM2;TUBA1B;UBC;NDUFA9;PSMD14;UQCRC1;SDHD;DAXX;TXN2;PSMD2;PARK7;PSMD9;PSMC4;PSMA4;PSMD13;VDAC3;NDUFB9;PSMD7;PSMC2;UBE2L3;PSMD11;NDUFA12;SDHA;PSMC3;CYC1;PSMB6;PSMA7;NDUFA8;PSMB4;GNAI2;NDUFB8;PSMB3;COX7A2L;PSMB5;NDUFS2;TUBA4A;CALM1;NDUFV2;PSMA2;UBE2L6;PSMA1;SLC25A5;CASP9;UQCR10;NDUFA6;NFE2L2;PSMB2;GNAS;NDUFV1;UQCRC2;PSMD1;COX6A1;TUBA1A;CALM3;ADRM1;PSMD8;NDUFA13;PSMD6;NDUFB10;…
USM_B	KEGG	Proteasome	-0.662923	-4.2672	0	34/37	28.13%	PSMC5;PSMD4;PSMC1;PSME3;PSMD14;PSMD2;PSMD9;PSMC4;PSMA4;PSMD13;PSME1;PSMD7;PSMC2;PSMB9;PSMD11;PSMC3;PSMB8;PSMB6;PSMA7;PSMB4;PSMB3;PSMB5;PSME2;PSMA2;PSMB10;PSMA1;PSMB2;PSMD1;ADRM1;PSMD8;PSMD6;PSMD3;PSMA6;PSMB1
USM_B	KEGG	Oxidative phosphorylation	-0.603838	-4.23176	0	43/46	34.59%	ATP6V1E1;NDUFA9;ATP6V0D1;UQCRC1;SDHD;ATP6V1B2;ATP6V1G1;ATP6V0B;ATP6AP1;NDUFB9;NDUFA12;SDHA;CYC1;NDUFA8;NDUFB8;COX7A2L;NDUFS2;ATP6V1F;NDUFV2;UQCR10;NDUFA6;NDUFV1;UQCRC2;COX6A1;COX10;ATP6V0E1;NDUFA13;NDUFB10;NDUFB2;COX5B;UQCRFS1;NDUFA5;NDUFB7;NDUFB6;ATP6V0C;COX7B;COX4I1;ATP6V1D;NDUFB5;SDHB;PPA2;UQCR11;NDUFA1
USM_B	KEGG	Prion disease	-0.378662	-3.536	0	69/105	28.71%	PSMC5;PSMD4;PSMC1;TUBA1B;NDUFA9;PSMD14;UQCRC1;SDHD;PSMD2;PSMD9;PSMC4;PSMA4;PSMD13;VDAC3;NDUFB9;PSMD7;HSPA8;PSMC2;PSMD11;NDUFA12;SDHA;PSMC3;CYC1;NCF4;PSMB6;PSMA7;NDUFA8;PSMB4;NDUFB8;PSMB3;COX7A2L;STIP1;PSMB5;NDUFS2;TUBA4A;NDUFV2;PSMA2;PSMA1;SLC25A5;CASP9;UQCR10;NDUFA6;PSMB2;NDUFV1;UQCRC2;PSMD1;COX6A1;TUBA1A;BAD;ADRM1;CYBA;RAC2;PSMD8;NDUFA13;PSMD6;CREB3;NDUFB10;NDUFB2;COX5B;PRKCD;UQCRFS1;NDUFA5;PSM…
USM_B	KEGG	Amyotrophic lateral sclerosis	-0.310336	-3.1644	0	87/145	28.13%	PSMC5;PSMD4;PSMC1;TUBA1B;BECN1;NDUFA9;PSMD14;UQCRC1;SDHD;RAB8A;ACTB;NRBF2;CAT;DAXX;PSMD2;PSMD9;NUP93;PSMC4;PFN1;PSMA4;PSMD13;NDUFB9;PSMD7;PSMC2;PSMD11;NDUFA12;SDHA;PSMC3;SIGMAR1;ACTR10;ANXA7;CYC1;PSMB6;PSMA7;NDUFA8;PSMB4;NDUFB8;PSMB3;COX7A2L;RAB1A;PSMB5;NDUFS2;CHMP2B;TUBA4A;NXT1;NDUFV2;PSMA2;PSMA1;CASP9;NXT2;UQCR10;NDUFA6;PSMB2;NDUFV1;CASP1;UQCRC2;PSMD1;COX6A1;TPR;TUBA1A;TNFRSF1B;BAD;ADRM1;WIPI2;…
USM_B	KEGG	Alzheimer disease	-0.309824	-3.12846	0	82/143	28.13%	PSMC5;PSMD4;PSMC1;ARAF;CALM2;TUBA1B;BECN1;NDUFA9;PSMD14;UQCRC1;SDHD;NRBF2;PSMD2;PSMD9;PSMC4;NCSTN;PSMA4;PSMD13;VDAC3;NDUFB9;PSMD7;PSMC2;PSMD11;NDUFA12;SDHA;PSMC3;CYC1;PSMB6;PSMA7;RTN3;NDUFA8;PSMB4;NDUFB8;PSMB3;COX7A2L;PSMB5;NDUFS2;TUBA4A;CALM1;AKT1;NDUFV2;RTN4;MAP2K1;PSMA2;PSMA1;SLC25A5;CASP9;UQCR10;NDUFA6;PSMB2;NDUFV1;UQCRC2;PSMD1;COX6A1;RELA;TUBA1A;CALM3;BAD;ADRM1;FADD;WIPI2;CDK5;PSMD8;DVL2;NDU…
USM_B	KEGG	Huntington disease	-0.309901	-2.98997	0	74/125	28.13%	PSMC5;PSMD4;AP2M1;PSMC1;TUBA1B;BECN1;NDUFA9;PSMD14;UQCRC1;SDHD;NRBF2;PSMD2;PSMD9;PSMC4;PSMA4;PSMD13;VDAC3;POLR2E;NDUFB9;PSMD7;PSMC2;PSMD11;NDUFA12;SDHA;PSMC3;ACTR10;CYC1;PSMB6;PSMA7;NDUFA8;PSMB4;NDUFB8;PSMB3;COX7A2L;PSMB5;NDUFS2;TUBA4A;NDUFV2;PSMA2;PSMA1;TBPL1;SLC25A5;CASP9;UQCR10;POLR2C;NDUFA6;PSMB2;NDUFV1;POLR2F;POLR2G;UQCRC2;PSMD1;COX6A1;TUBA1A;ADRM1;WIPI2;PSMD8;TBP;NDUFA13;PSMD6;CREB3;POLR2K;…
USM_B	KEGG	Pathways of neurodegeneration	-0.273435	-2.95436	0	96/174	28.13%	PSMC5;PSMD4;UBB;PSMC1;ARAF;CALM2;TUBA1B;UBC;BECN1;NDUFA9;PSMD14;UQCRC1;SDHD;RAB8A;NRBF2;CAT;DAXX;PSMD2;PARK7;PSMD9;PSMC4;PSMA4;PSMD13;VDAC3;NDUFB9;PSMD7;PSMC2;UBE2L3;PSMD11;NDUFA12;SDHA;PSMC3;SIGMAR1;ACTR10;CYC1;PSMB6;PSMA7;NDUFA8;PSMB4;NDUFB8;PSMB3;COX7A2L;RAB1A;PSMB5;NDUFS2;CHMP2B;TUBA4A;CALM1;NDUFV2;MAP2K1;PSMA2;UBE2L6;PSMA1;SLC25A5;CASP9;UQCR10;NDUFA6;PSMB2;NDUFV1;UQCRC2;PSMD1;COX6A1;RELA;TUB…
USM_B	KEGG	Spliceosome	-0.333949	-2.80761	0	39/77	22.24%	SYF2;SF3B4;SNRNP27;SNW1;CWC15;SNRPB2;HNRNPC;PUF60;HNRNPM;CTNNBL1;SF3B2;PRPF6;SLU7;SNRPC;PRPF31;SNRNP40;U2SURP;ISY1;HSPA8;WBP11;SNRPD1;SNRPB;BCAS2;EFTUD2;SF3A3;TXNL4A;CDC5L;SRSF4;USP39;LSM5;PPIE;EIF4A3;DDX46;LSM3;SRSF9;CCDC12;PRPF40A;RBM22;LSM6
USM_B	KEGG	Lysosome	-0.365287	-2.72508	0.000150431	36/53	31.40%	PPT1;ATP6V0D1;CD63;AP3S1;ATP6V0B;CTSB;ASAH1;ATP6AP1;CTSS;PSAP;M6PR;DNASE2;CD164;LAPTM5;LAPTM4A;CTSA;TPP1;AP1M1;PLA2G15;LAMP2;GUSB;CTSC;FUCA2;CD68;CTSO;LIPA;GLB1;HYAL2;HEXB;GBA;GNPTG;ATP6V0C;NEU1;SUMF1;NAGLU;AP1S2
USM_B	KEGG	Valine, leucine and isoleucine degradation	-0.644719	-2.7157	0.000136756	11/14	21.57%	ACAT2;HADHA;HMGCL;HADHB;ECHS1;BCKDHA;ACADM;PCCB;DLD;ACADS;ACAT1
USM_B	KEGG	Citrate cycle (TCA cycle)	-0.552855	-2.67301	0.000125359	12/18	18.50%	MDH1;IDH3A;SDHD;ACO2;PDHB;PDHA1;SDHA;DLAT;DLD;IDH3B;MDH2;SUCLA2
USM_B	KEGG	Phagosome	-0.392711	-2.6239	0.000115716	21/38	21.62%	RAB7A;HLA-E;ATP6V1E1;TUBA1B;DYNC1I2;ATP6V0D1;ACTB;ATP6V1B2;ATP6V1G1;ATP6V0B;ATP6AP1;CTSS;M6PR;NCF4;TUBA4A;ATP6V1F;STX18;LAMP2;TUBA1A;ATP6V0E1;CYBA
USM_B	KEGG	Glycolysis / Gluconeogenesis	-0.473084	-2.61327	0.000537254	20/26	31.64%	PGK1;PKM;ALDOA;PDHB;TPI1;MINPP1;PDHA1;DLAT;ENO1;PGM1;DLD;AKR1A1;GALM;ADPGK;PGAM1;LDHA;PFKL;LDHB;ADH5;GAPDH
USM_B	KEGG	Diabetic cardiomyopathy	-0.308947	-2.51792	0.00110316	48/71	34.59%	PARP1;PPP1CA;NDUFA9;UQCRC1;SDHD;VDAC3;NDUFB9;PDHB;PDHA1;NDUFA12;SDHA;CYC1;NCF4;NDUFA8;NDUFB8;COX7A2L;NDUFS2;GYS1;AKT1;NDUFV2;SLC25A5;UQCR10;PDK2;NDUFA6;NDUFV1;UQCRC2;COX6A1;RELA;CYBA;RAC2;NDUFA13;NDUFB10;NDUFB2;COX5B;PRKCD;UQCRFS1;NDUFA5;NDUFB7;NDUFB6;ACE;COX7B;COX4I1;GAPDH;NDUFB5;SDHB;VDAC2;UQCR11;NDUFA1
USM_B	KEGG	Fatty acid elongation	-0.617723	-2.41598	0.00178637	8/12	15.65%	PPT1;ELOVL1;HADHA;HADHB;ECHS1;HACD3;ACOT1;HSD17B12
USM_B	KEGG	Non-alcoholic fatty liver disease	-0.318636	-2.41228	0.00176978	39/55	34.59%	ADIPOR1;NDUFA9;UQCRC1;SDHD;PRKAG1;NDUFB9;NDUFA12;SDHA;PRKAB1;CYC1;NDUFA8;NDUFB8;COX7A2L;NDUFS2;AKT1;NDUFV2;UQCR10;NDUFA6;NDUFV1;UQCRC2;COX6A1;RELA;NDUFA13;BID;NDUFB10;NDUFB2;COX5B;UQCRFS1;NDUFA5;MLX;NDUFB7;NDUFB6;COX7B;COX4I1;NDUFB5;SDHB;CASP7;UQCR11;NDUFA1
USM_B	KEGG	Lysine degradation	0.515171	2.36712	0.010071	15/25	19.34%	KMT2D;NSD1;KMT2A;SETD1B;PRDM2;KMT2B;SETD1A;KMT2C;SETDB1;ASH1L;DOT1L;EZH1;COLGALT1;DLST;SETD2
USM_B	KEGG	DNA replication	-0.481264	-2.35376	0.00267433	16/18	39.03%	POLD2;RPA2;POLE3;MCM3;RFC2;RNASEH2B;POLE4;FEN1;RPA1;RFC3;SSBP1;POLD3;RNASEH2A;MCM5;PCNA;PRIM2
USM_B	KEGG	Steroid biosynthesis	-0.636689	-2.29496	0.0034045	8/9	28.17%	SQLE;FDFT1;MSMO1;NSDHL;EBP;LIPA;DHCR7;CYP51A1
USM_B	KEGG	Antigen processing and presentation	-0.468746	-2.2894	0.0033847	8/18	7.63%	HLA-E;CD74;PSME3;B2M;CTSB;PSME1;CTSS;HSPA8
USM_B	KEGG	Pyruvate metabolism	-0.474028	-2.26327	0.00386823	14/18	29.68%	MDH1;PKM;ACAT2;PDHB;GLO1;PDHA1;DLAT;DLD;MDH2;AKR1A1;ACAT1;LDHA;LDHB;ADH5
USM_B	KEGG	Fatty acid degradation	-0.531558	-2.22365	0.00478645	11/13	31.96%	ACAT2;HADHA;HADHB;ECHS1;ACADM;ACSL3;ACADS;ACAT1;ACADVL;ADH5;ECI2
USM_B	KEGG	Glyoxylate and dicarboxylate metabolism	-0.5748	-2.20607	0.00523239	8/11	21.57%	MDH1;ACAT2;CAT;ACO2;PCCB;DLD;MDH2;ACAT1
USM_B	KEGG	Base excision repair	-0.46726	-2.18477	0.00607993	11/17	24.11%	PARP1;POLD2;POLE3;APEX2;HMGB1;APEX1;TDG;POLE4;FEN1;SMUG1;UNG
USM_B	KEGG	Peroxisome	-0.39475	-2.16513	0.00661897	15/23	29.05%	PEX11B;MPV17;ECH1;HMGCL;CAT;SLC25A17;ACSL3;SCP2;PRDX5;PMVK;HACL1;MPV17L2;PEX10;PEX2;IDH2
USM_B	KEGG	MicroRNAs in cancer	0.353819	2.15916	0.0402838	24/55	22.69%	RPTOR;CREBBP;EP300;MDM4;ATM;MTOR;BCL2;DICER1;ABCC1;ABL1;SOS1;APC;NOTCH1;BCL2L2;GLS;BCL2L11;SOS2;HDAC4;BMPR2;MCL1;CDKN1B;ROCK1;NOTCH2;PAK4
USM_B	KEGG	Spinocerebellar ataxia	-0.254179	-2.1443	0.00740584	42/75	28.13%	PSMC5;PSMD4;PSMC1;BECN1;PSMD14;NRBF2;PSMD2;PSMD9;PSMC4;PSMA4;PSMD13;VDAC3;PSMD7;PSMC2;PSMD11;PSMC3;RBPJ;PSMB6;PSMA7;PSMB4;PSMB3;PSMB5;AKT1;PSMA2;NOP56;PSMA1;TBPL1;SLC25A5;KAT5;PSMB2;PSMD1;ADRM1;AFG3L2;WIPI2;PSMD8;TBP;PSMD6;PSMD3;PSMA6;ATG101;MCU;PSMB1
USM_B	KEGG	Nucleotide excision repair	-0.42535	-2.12363	0.00768871	16/20	36.14%	POLD2;RPA2;POLE3;CETN2;RFC2;RAD23A;POLE4;CDK7;XPC;RPA1;GTF2H1;RFC3;POLD3;ERCC2;PCNA;ERCC4
USM_B	KEGG	Coronavirus disease	0.307513	2.09981	0.0469978	66/95	45.75%	MAVS;MAPK8;TRAF3;RPLP0;TYK2;RPS28;ADAM17;RPLP1;TAB2;RPL5;CYBB;RPL37A;RPS12;RPL30;RPS15A;RPL41;RPL14;RPS20;TRAF6;MASP2;RPL10;RPL12;RPL37;RPS21;RPLP2;PIK3R1;RPL28;RPL23;RPL13A;RPL7A;RPS23;RPS3;RPL32;RPS3A;RPL35A;UBA52;RPL11;RPS7;RPS27;PIK3CB;RPL38;RPS5;RPS17;RPSA;RPS13;RPL26;RPL27;RPS11;RPL22L1;RPL39;RPS24;RPL24;RPL17;RPS27A;RPS18;RPS8;RPL36A;RPL29;MAPK1;RPL10A;RPL9;RPS16;PIK3CA;RPL36;RPL23A;RPS29
USM_B	KEGG	Porphyrin and chlorophyll metabolism	-0.498574	-2.07448	0.0104227	10/13	29.20%	HCCS;UROD;HMOX2;BLVRB;GUSB;COX10;ALAS1;PPOX;UROS;HMBS
USM_B	KEGG	Vibrio cholerae infection	-0.38867	-2.06491	0.0106339	11/22	20.78%	ATP6V1E1;ATP6V0D1;ACTB;ATP6V1B2;ATP6V1G1;ATP6V0B;ATP6AP1;ARF1;ATP6V1F;GNAS;ATP6V0E1
USM_B	KEGG	Purine metabolism	-0.350553	-2.04442	0.0116333	25/33	39.22%	PRPS2;PKM;NUDT9;HDDC3;APRT;DGUOK;PGM1;PDE6D;RRM1;ADSL;GUK1;PRPS1;GART;NT5C3A;NME7;ITPA;ATIC;NTPCR;PNP;AK6;NME6;PDE8A;ENTPD5;AK1;IMPDH2
USM_B	KEGG	Viral protein interaction with cytokine and cytokine receptor	-0.54448	-2.04041	0.0115978	10/10	45.67%	IL2RG;LTA;TNFSF10;TNFRSF1B;IL10RB;CCR6;IL6ST;IL24;TNFRSF10B;TNFRSF10A
USM_B	KEGG	Terpenoid backbone biosynthesis	-0.514006	-2.01329	0.0133978	8/12	21.57%	ACAT2;IDI1;FNTA;GGPS1;ZMPSTE24;FDPS;PMVK;ACAT1
USM_B	KEGG	Ribosome biogenesis in eukaryotes	-0.292472	-1.98486	0.0156813	27/42	34.03%	NHP2;DKC1;MPHOSPH10;POP4;EIF6;GTPBP4;UTP18;RPP38;GNL3;IMP4;GNL2;NXT1;RIOK1;NOP56;NXT2;RAN;WDR43;NOP58;RPP25;REXO2;UTP14A;RIOK2;POP7;UTP6;RPP25L;POP5;AK6
USM_B	KEGG	RNA transport	-0.23168	-1.9664	0.0171669	44/79	31.50%	EIF3D;EIF2S2;EIF3J;RNPS1;PAIP1;SNUPN;EIF4E;SUMO1;NUP93;POP4;SAP18;EIF3I;EIF2B1;SRRM1;SUMO3;RPP38;DDX19B;PRMT5;PHAX;EIF5B;EIF4G2;NXT1;CLNS1A;EIF4EBP1;EIF4A3;NXT2;RAN;EIF4E2;TPR;GEMIN6;ELAC2;RPP25;ELAC1;PABPC1;EIF3B;THOC2;THOC1;STRAP;UPF2;SEC13;POP7;RAE1;EIF2B4;THOC7
USM_B	KEGG	Epstein-Barr virus infection	-0.23657	-1.92578	0.02192	32/73	24.39%	HLA-E;SNW1;CIR1;PSMC5;PSMD4;PSMC1;PSMD14;B2M;PSMD2;PSMC4;PSMD13;IKBKG;MYD88;PSMD7;PSMC2;PSMD11;PSMC3;RBPJ;OAS1;AKT1;BLNK;CASP9;TAPBP;PSMD1;RELA;ADRM1;FADD;CDK2;PSMD8;MAP3K7;PSMD6;BID
USM_B	KEGG	Pentose and glucuronate interconversions	-0.726331	-1.92563	0.0213111	5/5	27.45%	UGP2;AKR1B1;AKR1A1;GUSB;CRYL1
USM_B	KEGG	Collecting duct acid secretion	-0.533271	-1.92166	0.0213043	8/10	31.78%	ATP6V1E1;ATP6V0D1;ATP6V1B2;ATP6V1G1;ATP6V1F;ATP6V0E1;ATP6V0C;ATP6V1D
USM_B	KEGG	Rheumatoid arthritis	-0.436735	-1.90647	0.0231585	6/15	6.97%	ATP6V1E1;ATP6V0D1;ATP6V1B2;ATP6V1G1;ATP6V0B;ATP6AP1
USM_B	KEGG	Butanoate metabolism	-0.500088	-1.88468	0.0261905	11/11	50.11%	ACAT2;HADHA;HMGCL;ECHS1;ACADS;ACAT1;ACSM3;ACSM1;L2HGDH;ABAT;ALDH5A1
USM_B	KEGG	Synaptic vesicle cycle	-0.399124	-1.85375	0.0312897	6/17	6.20%	ATP6V1E1;AP2M1;ATP6V0D1;ATP6V1B2;ATP6V1G1;ATP6V0B
USM_B	KEGG	Protein export	-0.532249	-1.85033	0.0312236	6/9	19.53%	SEC62;SRP14;SRP68;SRP72;SRP19;SPCS2
USM_B	KEGG	Ferroptosis	-0.46005	-1.84922	0.0307309	6/12	11.95%	MAP1LC3B;FTH1;VDAC3;FTL;ACSL3;NCOA4
USM_B	KEGG	Drug metabolism	-0.425009	-1.84089	0.0317655	13/15	39.22%	GUSB;UCK1;RRM1;DUT;UMPS;TPMT;GSTP1;NME7;ITPA;ADH5;TYMP;NME6;IMPDH2
USM_B	KEGG	Endocytosis	-0.195855	-1.83058	0.0329581	30/109	14.81%	RAB7A;HLA-E;ARPC5;SH3KBP1;CHMP4A;VPS4B;AP2M1;VTA1;SNX6;ARPC2;CAPZA2;SNX3;RAB8A;ARPC1B;VPS35;IL2RG;VPS26A;HSPA8;CHMP2A;ARF1;RAB10;ARFGAP2;SPG21;SNX2;TSG101;CHMP5;IST1;SNX1;CHMP2B;SNX4
USM_B	KEGG	Thermogenesis	-0.204714	-1.80499	0.0370061	50/81	36.01%	NDUFA9;UQCRC1;SDHD;SMARCE1;PRKAG1;ACTB;NDUFB9;COA3;NDUFA12;SDHA;PRKAB1;CYC1;ACSL3;NDUFA8;NDUFB8;COX7A2L;NDUFS2;NDUFV2;RHEB;UQCR10;NDUFA6;GNAS;NDUFV1;UQCRC2;COX6A1;COX10;NDUFA13;COA6;CREB3;SMARCB1;NDUFB10;NDUFB2;COX5B;UQCRFS1;NDUFA5;NDUFB7;NDUFB6;KDM1A;COX14;COX7B;COX4I1;NDUFAF1;NDUFB5;SDHB;ACTL6A;UQCR11;NDUFA1;RPS6KA1;SMARCD1;SMARCA4
USM_B	KEGG	Propanoate metabolism	-0.355029	-1.79775	0.037477	13/20	29.22%	ACAT2;HADHA;ECHS1;BCKDHA;PCCB;DLD;ECHDC1;SUCLA2;ACADS;ACAT1;LDHA;SUCLG2;LDHB
USM_B	KEGG	Epithelial cell signaling in Helicobacter pylori infection	-0.336889	-1.79615	0.0369677	11/23	20.78%	ATP6V1E1;ATP6V0D1;ATP6V1B2;ATP6V1G1;ATP6V0B;IKBKG;ATP6AP1;ATP6V1F;RELA;PAK1;ATP6V0E1
USM_B	KEGG	Galactose metabolism	-0.483376	-1.79296	0.0370437	8/10	28.19%	UGP2;PGM1;AKR1B1;GALM;GALE;GALK1;GLB1;PFKL
USM_B	KEGG	Tryptophan metabolism	-0.550736	-1.77808	0.0400331	6/8	21.57%	ACAT2;HADHA;CAT;ECHS1;DLD;ACAT1
USM_B	KEGG	Pyrimidine metabolism	-0.41094	-1.77145	0.0408872	12/14	36.70%	DCTPP1;DCTD;UCK1;RRM1;DUT;UMPS;NT5C3A;NME7;PNP;TYMP;NME6;ENTPD5
USM_B	KEGG	Cysteine and methionine metabolism	-0.353659	-1.76322	0.0419733	13/19	33.45%	MDH1;MAT2B;GOT2;APIP;ADI1;SRM;MDH2;GOT1;LDHA;AHCYL1;LDHB;SMS;BCAT2
USM_B	KEGG	Pentose phosphate pathway	-0.477177	-1.75218	0.0434225	8/10	30.36%	PRPS2;ALDOA;PGM1;TALDO1;RPIA;PRPS1;PFKL;DERA
USM_B	KEGG	Primary immunodeficiency	-0.433961	-1.74989	0.0433128	8/12	26.40%	PTPRC;IKBKG;IL2RG;BLNK;CD79A;UNG;RFXANK;TNFRSF13B
USM_B	KEGG	Protein processing in endoplasmic reticulum	-0.226	-1.73464	0.0459372	33/59	32.33%	SEC62;EIF2AK1;UBE2D3;SKP1;BCAP31;NSFL1C;HSPA8;RNF5;DNAJA1;ERLEC1;RAD23A;SEC23B;RPN2;NFE2L2;UBXN4;UBE2D2;HSPBP1;HERPUD1;DDOST;PREB;NGLY1;LMAN2;PDIA6;P4HB;VCP;TRAM1;STUB1;HSPH1;HSPA5;SEC13;SVIP;FBXO6;HSP90B1
USM_B	KEGG	Pantothenate and CoA biosynthesis	-0.55754	-1.73192	0.0458131	5/7	21.81%	COASY;VNN2;PPCS;AASDHPPT;PANK2
CD16p_Mono	GO_BP	Defense Response To Symbiont	-0.518829	-4.97191	0	55/80	20.21%	IRF2;OAS1;IFI16;MYD88;IFIT2;APOBEC3G;MX2;IFIT3;APOBEC3C;IFIT1;STAT1;PLSCR1;OASL;OAS2;GBP2;BST2;IFIT5;RSAD2;IFIH1;IRF7;MX1;TRIM5;NT5C3A;CASP1;IFI27;ISG20;RNF185;IFI44L;ISG15;RNASE1;PTPRC;IKBKE;IFITM1;APOBEC3H;RNASE6;BNIP3L;OAS3;RIPK3;EIF2AK2;FADD;GBP5;DDX60;IFI6;IFITM3;TLR7;APOBEC3A;RNASEL;TBK1;ZNFX1;RELA;STAT2;RTP4;MLKL;AIM2;BCL2L1
CD16p_Mono	GO_BP	Cytoplasmic Translation	0.807034	4.78382	0	69/79	12.23%	RPL13A;RPL18;RPL10;RPLP1;RPLP2;RPL12;RPS23;RPL14;RPS8;RPS24;RPL32;RPS18;RPL7A;RPL37A;RPSA;RPL11;RPS15A;UBA52;RPL10A;RPS11;RPS3;RPS5;RPL5;RPL41;RPLP0;RPS6;RPL30;RPS7;RPS20;RPL26;RPS27A;RPS28;RPS17;RPL23A;RPS27;RPS13;RPL18A;RPL39;RPL29;RPL27A;RPS21;RPL21;RPL31;RPL37;RPS4X;RPS14;RPL9;RPL35A;RPL27;RPL6;RPL8;RPS3A;RPL22L1;RPL13;RPL3;RPL15;RPL36;RPL22;RPL24;RPL28;RPL38;RPL19;RPL34;RPS19;FAU;RPL35;RPS2;…
CD16p_Mono	GO_BP	Defense Response To Virus	-0.481274	-4.66513	0	62/96	20.21%	IRF2;OAS1;IFI16;MYD88;IFIT2;APOBEC3G;MX2;IFIT3;TRIM21;APOBEC3C;IFIT1;STAT1;PLSCR1;OASL;OAS2;GBP2;BST2;USP18;DHX58;IFIT5;RSAD2;IFIH1;IRF7;MX1;TRIM5;NT5C3A;CASP1;PML;IFI27;ISG20;RNF185;IFI44L;ISG15;CXCL10;RNASE1;PTPRC;IKBKE;IFITM1;APOBEC3H;RNASE6;BNIP3L;OAS3;RIPK3;EIF2AK2;FADD;GBP5;DDX60;IFI6;UBE2N;IFITM3;TLR7;APOBEC3A;RNASEL;TBK1;ZNFX1;RELA;NCK1;STAT2;RTP4;MLKL;AIM2;BCL2L1
CD16p_Mono	GO_BP	Macromolecule Biosynthetic Process	0.680202	4.27995	0	75/106	12.96%	RPL13A;RPL18;RPL10;RPLP1;RPLP2;RPL12;RPS23;RPL14;RPS8;EEF1D;RPS24;RPL32;RPS18;RPL7A;RPL37A;RPSA;RPL11;RPS15A;EEF1A1;RPL10A;RPS11;RPS3;RPS5;RPL5;RPL41;RPLP0;RPS6;RPL30;RPS7;RPS20;RPL26;RPS27A;RPS28;RPS17;RPL23A;RPS27;RPS13;RPL18A;RPL39;RPL29;RPL27A;RPS21;EEF1B2;RPL21;RPL31;RPL37;RPS4X;RPS14;RPL9;RPL35A;RPL27;RPL6;RPL8;RPS3A;RPL13;RPL3;RPL15;RPL36;RPL22;RPL24;RPL28;POLL;RPL38;AGO2;RPL19;RPL34;RPS19…
CD16p_Mono	GO_BP	Peptide Biosynthetic Process	0.690023	4.23345	0	69/96	12.23%	RPL13A;RPL18;RPL10;RPLP1;RPLP2;RPL12;RPS23;RPL14;RPS8;RPS24;RPL32;RPS18;RPL7A;RPL37A;RPSA;RPL11;RPS15A;EEF1A1;RPL10A;RPS11;RPS3;RPS5;RPL5;RPL41;RPLP0;RPS6;RPL30;RPS7;RPS20;RPL26;RPS27A;RPS28;RPS17;RPL23A;RPS27;RPS13;RPL18A;RPL39;RPL29;RPL27A;RPS21;RPL21;RPL31;RPL37;RPS4X;RPS14;RPL9;RPL35A;RPL27;RPL6;RPL8;RPS3A;RPL13;RPL3;RPL15;RPL36;RPL22;RPL24;RPL28;RPL38;AGO2;RPL19;RPL34;RPS19;FAU;RPL35;RPS2;RP…
CD16p_Mono	GO_BP	Negative Regulation Of Viral Process	-0.594289	-4.20879	0	27/36	16.62%	LARP7;OAS1;IFI16;APOBEC3G;TRIM21;APOBEC3C;IFIT1;STAT1;PLSCR1;OASL;OAS2;BST2;IFIT5;RSAD2;IFIH1;MX1;ISG20;ISG15;IFITM1;TRIM62;APOBEC3H;OAS3;EIF2AK2;IFITM3;APOBEC3A;RNASEL;ZNFX1
CD16p_Mono	GO_BP	Negative Regulation Of Viral Genome Replication	-0.617056	-3.96353	0	23/28	16.62%	OAS1;IFI16;APOBEC3G;APOBEC3C;IFIT1;PLSCR1;OASL;OAS2;BST2;IFIT5;RSAD2;IFIH1;MX1;ISG20;ISG15;IFITM1;APOBEC3H;OAS3;EIF2AK2;IFITM3;APOBEC3A;RNASEL;ZNFX1
CD16p_Mono	GO_BP	Translation	0.593582	3.82697	0	75/129	12.70%	RPL13A;RPL18;RPL10;RPLP1;RPLP2;RPL12;RPS23;RPL14;RPS8;EEF1D;RPS24;RPL32;RPS18;RPL7A;RPL37A;RPSA;RPL11;RPS15A;EEF1A1;UBA52;RPL10A;RPS11;RPS3;RPS5;RPL5;RPL41;RPLP0;RPS6;RPL30;RPS7;RPS20;RPL26;RPS27A;RPS28;RPS17;RPL23A;RPS27;RPS13;RPL18A;RPL39;RPL29;RPL27A;RPS21;EEF1B2;RPL21;RPL31;RPL37;RPS4X;RPS14;RPL9;RPL35A;RPL27;RPL6;RPL8;RPS3A;RPL22L1;RPL13;RPL3;RPL15;RPL36;RPL22;RPL24;RPL28;RPL38;AGO2;RPL19;RP…
CD16p_Mono	GO_BP	Gene Expression	0.533168	3.53346	0	101/155	24.62%	DDX17;SMG1;SMG6;RPL13A;RPL18;NOL9;RPL10;RPLP1;RPLP2;RPL12;RPS23;RPL14;RPS8;RPS24;RPL32;YTHDC1;RPS18;RPL7A;RPL37A;RPSA;RPL11;RPS15A;ATXN1;EEF1A1;RPL10A;RPS11;RPS3;RPS5;RPL5;RPL41;RPLP0;RPS6;RPL30;RPS7;RPS20;RPL26;RPS27A;RPS28;RPS17;RPL23A;RPS27;RPS13;RPL18A;RPL39;RPL29;RPL27A;RPS21;RPL21;RPL31;RPL37;RPS4X;RPS14;RPL9;RPL35A;RPL27;RPL6;RPL8;RPS3A;NUP214;RPL13;RPL3;RPL15;RPL36;RPL22;RPL24;RPL28;RPL38…
CD16p_Mono	GO_BP	Response To Type II Interferon	-0.608522	-3.50021	0	16/22	14.17%	CALCOCO2;TRIM21;STAT1;KYNU;GBP2;BST2;GBP1;LGALS9;CD74;CASP1;SP100;IFITM1;GBP5;GBP4;IRF8;IFITM3
CD16p_Mono	GO_BP	Sterol Biosynthetic Process	-0.791547	-3.22455	0	12/12	21.02%	SQLE;FDFT1;CYP51A1;HSD17B7;PRKAG2;MSMO1;DHCR24;CES1;GLB1;ARV1;DHCR7;NSDHL
CD16p_Mono	GO_BP	Regulation Of Viral Genome Replication	-0.467361	-3.14482	0	22/35	16.62%	OAS1;IFI16;APOBEC3G;APOBEC3C;IFIT1;PLSCR1;OASL;OAS2;BST2;IFIT5;RSAD2;IFIH1;MX1;ISG20;ISG15;IFITM1;OAS3;EIF2AK2;IFITM3;APOBEC3A;RNASEL;ZNFX1
CD16p_Mono	GO_BP	Regulation Of Type II Interferon Production	-0.503689	-3.02433	0	20/26	26.46%	LAPTM5;LGALS9;HAVCR2;PDCD1LG2;ISG15;CD14;RIPK3;LILRB4;SLAMF6;FADD;CRTAM;DDIT3;PDE4B;TLR7;GAS6;CD274;HLA-A;SIRPA;CCR2;TRIM27
CD16p_Mono	GO_BP	Protein Transport	-0.294356	-2.9975	0	53/108	20.06%	RAB8A;LAPTM5;RAB7A;TMED2;SNX1;RAB1A;YWHAH;LAMP2;GOLGA7;NAPA;PDIA4;SNX6;VPS26A;SLU7;UNC93B1;ARF1;PPT1;TIMM23;CTSA;RAB14;CD74;RAB18;COPG1;BLZF1;OPTN;SEC31A;TVP23B;RAB10;STX11;RAB5B;RAB38;CHMP2A;LMAN2L;VAMP5;CLU;RAB5A;GRPEL1;MIA3;SIL1;STX3;SCAMP3;RAB21;RAB6A;RAB31;SNX4;TOM1;CD36;ARF6;PREB;SEC23IP;SCAMP2;TMED10;SURF4
CD16p_Mono	GO_BP	Ribonucleoprotein Complex Biogenesis	0.526982	2.95637	0	36/60	21.68%	RPS23;RPL14;RPS8;RPS24;RPL11;RPS15A;RPS11;RPS5;RPL5;NOM1;RPS6;RPS7;RPL26;RPS28;RPS17;RPS27;RPS13;RPS4X;RPS14;RPL35A;RPS3A;RPL38;RPS19;HEATR3;DDX31;NPM1;RPS16;SPATA5;UTP20;RPS25;RPS9;NOP14;RPL7;NOL6;SPPL2B;RPS15
CD16p_Mono	GO_BP	Cholesterol Biosynthetic Process	-0.791279	-2.95391	0	10/10	21.02%	FDFT1;CYP51A1;HSD17B7;MSMO1;DHCR24;CES1;GLB1;ARV1;DHCR7;NSDHL
CD16p_Mono	GO_BP	Secondary Alcohol Biosynthetic Process	-0.791279	-2.95391	0	10/10	21.02%	FDFT1;CYP51A1;HSD17B7;MSMO1;DHCR24;CES1;GLB1;ARV1;DHCR7;NSDHL
CD16p_Mono	GO_BP	Response To Interferon-Beta	-0.641919	-2.95327	0	11/15	14.17%	MNDA;OAS1;IFI16;STAT1;PLSCR1;PNPT1;BST2;XAF1;IKBKE;IFITM1;IFITM3
CD16p_Mono	GO_BP	Regulation Of Viral Entry Into Host Cell	-0.547521	-2.93689	0	15/20	23.50%	TRIM21;LGALS9;CD74;TRIM22;TRIM5;LY6E;IFITM1;P4HB;TRIM62;SNX3;GSN;IFITM3;SMPD1;FCN1;TRIM38
CD16p_Mono	GO_BP	Positive Regulation Of Immune Response	-0.494021	-2.9274	0	13/24	12.91%	IFI35;PLSCR1;LGALS9;RSAD2;CD74;RNF185;SASH3;FPR2;PTPRC;FCGR2B;SLC15A4;FADD;GBP5
CD16p_Mono	GO_BP	Regulation Of Interleukin-1 Beta Production	-0.461678	-2.90263	0	22/27	33.14%	MNDA;IFI16;MYD88;LGALS9;CASP1;LILRB4;FFAR4;GBP5;LCP1;CD36;AIM2;NAIP;CARD16;NLRC4;SIRPA;RIPK2;NLRP3;CX3CR1;CD33;GSTP1;GHRL;NLRP12
CD16p_Mono	GO_BP	Cellular Response To Molecule Of Bacterial Origin	-0.39727	-2.86994	9.2908e-05	26/39	24.30%	MYD88;CHMP5;GBP2;CASP1;PDCD1LG2;CDC73;CD68;CASP7;CXCL10;CD14;FCGR2B;CXCL11;GBP3;PDE4B;AXL;IL10;RELA;LY96;CD274;NR1H3;XBP1;CARD16;SIRPA;NLRP3;CX3CR1;PEX2
CD16p_Mono	GO_BP	Steroid Biosynthetic Process	-0.616438	-2.83258	8.74428e-05	14/14	38.52%	SQLE;OSBPL9;FDFT1;CYP51A1;PRKAG2;MSMO1;FDXR;SCP2;OSBPL1A;HSD3B7;ACOT8;HSD17B10;ABCD3;SLC27A5
CD16p_Mono	GO_BP	Positive Regulation Of Interleukin-1 Production	-0.513992	-2.80909	0.00016517	15/21	22.98%	MNDA;IFI16;MYD88;LGALS9;CASP1;GBP5;LCP1;CD36;AIM2;NAIP;TMED10;IL16;NLRC4;RIPK2;NLRP3
CD16p_Mono	GO_BP	Late Endosome To Vacuole Transport	-0.817723	-2.7842	0.000156477	7/8	11.84%	VTA1;TMEM50A;CHMP5;VPS4B;LEPROTL1;CHMP2A;CHMP7
CD16p_Mono	GO_BP	Antiviral Innate Immune Response	-0.503628	-2.73858	0.000297306	13/20	17.29%	OAS1;IFIT2;IFIT3;IFIT1;USP18;DHX58;IFIH1;MX1;CXCL10;EIF2AK2;UBE2N;TBK1;NCK1
CD16p_Mono	GO_BP	Defense Response To Bacterium	-0.342716	-2.73244	0.000283148	20/47	11.07%	PPP1R11;HLA-E;OAS1;RAB1A;MYD88;CASP4;OAS2;GBP2;GBP1;SHC1;CASP1;ISG15;FPR2;OPTN;RNASE1;MR1;RBCK1;RNASE6;OAS3;GBP3
CD16p_Mono	GO_BP	Positive Regulation Of Interleukin-1 Beta Production	-0.520802	-2.7117	0.000405417	13/18	22.98%	MNDA;IFI16;MYD88;LGALS9;CASP1;GBP5;LCP1;CD36;AIM2;NAIP;NLRC4;RIPK2;NLRP3
CD16p_Mono	GO_BP	Negative Regulation Of Interleukin-1 Production	-0.670047	-2.68815	0.000581685	11/11	33.14%	LILRB4;FFAR4;IL10;GAS6;CARD16;NLRP3;CX3CR1;CD33;GSTP1;GHRL;NLRP12
CD16p_Mono	GO_BP	Ribosomal Small Subunit Biogenesis	0.498401	2.61022	0	27/46	21.68%	RPS23;RPS8;RPS24;RPSA;RPS15A;RPS11;RPS5;NOM1;RPS6;RPS7;RPS28;RPS17;RPS27;RPS13;RPS4X;RPS14;RPS3A;RPS19;NPM1;RPS16;UTP20;RPS25;RPS9;NOP14;NOL6;SPPL2B;RPS15
CD16p_Mono	GO_BP	Interleukin-27-Mediated Signaling Pathway	-0.958798	-2.60925	0.00123877	5/5	4.22%	OAS1;STAT1;OASL;OAS2;MX1
CD16p_Mono	GO_BP	Organic Hydroxy Compound Biosynthetic Process	-0.61623	-2.59196	0.00136761	12/12	38.52%	SQLE;OSBPL9;PRKAG2;MSMO1;SCP2;OSBPL1A;HSD3B7;ACOT8;HSD17B10;ABCD3;PER2;SLC27A5
CD16p_Mono	GO_BP	Negative Regulation Of Cell Death	-0.550565	-2.57496	0.0020011	10/16	11.84%	CHMP5;VPS4B;TXNDC12;TMEM109;GPNMB;BNIP3L;CHMP2A;PEPD;BECN1;CHMP7
CD16p_Mono	GO_BP	Cellular Response To Lipopolysaccharide	-0.359952	-2.54678	0.00264272	25/40	24.30%	MYD88;CHMP5;GBP2;CASP1;PDCD1LG2;CDC73;CD68;CASP7;CXCL10;CD14;CXCL11;GBP3;PDE4B;AXL;IL10;RELA;LY96;CD274;NR1H3;XBP1;CARD16;SIRPA;NLRP3;CX3CR1;PEX2
CD16p_Mono	GO_BP	Protein-Containing Complex Disassembly	-0.45299	-2.53182	0.00318542	16/22	27.69%	LAMP2;NAPA;MAP1LC3B;CHMP5;HSPA8;VPS4B;TSG101;CHMP2A;BECN1;CHMP7;CLN3;VPS16;MAP1LC3A;PEX2;VPS4A;RPL17
CD16p_Mono	GO_BP	Ribosomal Large Subunit Biogenesis	0.597018	2.51915	0.000308809	13/23	12.49%	RPL10;RPL14;MDN1;RPL11;RPL5;RPLP0;RPL26;RPL23A;RPL35A;RPL6;HEATR3;NPM1;SPATA5
CD16p_Mono	GO_BP	Ribosome Biogenesis	0.431089	2.50346	0.000457495	37/73	22.42%	RPS23;RPL14;RPS8;RPS24;RPL11;RPS15A;RPS11;RPS5;RPL5;NOM1;RPS6;RPS7;RPL26;RPS28;RPS17;RPS27;RPS13;RPS4X;RPS14;RPL35A;RPL27;RPS3A;RPS19;HEATR3;DDX31;NPM1;RPS16;SPATA5;UTP20;RPS25;RPS9;NOP14;RPL7;NOL6;SPPL2B;RPS15;EXOSC2
CD16p_Mono	GO_BP	Negative Regulation Of Type II Interferon Production	-0.686787	-2.50184	0.00389573	8/9	19.12%	LAPTM5;LGALS9;HAVCR2;PDCD1LG2;LILRB4;DDIT3;GAS6;CD274
CD16p_Mono	GO_BP	ESCRT Complex Disassembly	-0.805534	-2.49746	0.00388415	6/7	11.84%	VTA1;CHMP5;VPS4B;IST1;CHMP2A;CHMP7
CD16p_Mono	GO_BP	ESCRT III Complex Disassembly	-0.805534	-2.49746	0.00388415	6/7	11.84%	VTA1;CHMP5;VPS4B;IST1;CHMP2A;CHMP7
CD16p_Mono	GO_BP	Peptidyl-Threonine Phosphorylation	0.536587	2.48376	0.000658793	25/31	34.67%	PRKDC;DYRK1A;WNK1;ACVR1B;TAF1;HIPK2;MAPK8;HIPK1;PDPK1;TNKS;CAD;CDC42BPB;GSK3B;DYRK2;CSNK2A1;MARK2;LRRK2;CSNK2B;ROCK1;GPI;HIPK3;ROCK2;MAP3K10;STK11;LMTK2
CD16p_Mono	GO_BP	Positive Regulation Of I-kappaB kinase/NF-kappaB Signaling	-0.279198	-2.48111	0.00445958	31/70	17.58%	SHISA5;MYD88;TRIM21;TFG;DDX1;TNFSF10;BST2;LGALS9;IFIT5;CD74;TRIM22;TRIM5;TNFRSF1A;PLK2;CASP1;TERF2IP;GOLT1B;CLEC6A;IKBKE;RBCK1;TRIM62;FADD;CASP10;UBE2N;MUL1;TBK1;TMEM9B;PIM2;LITAF;RELA;ALPK1
CD16p_Mono	GO_BP	Multivesicular Body Assembly	-0.541674	-2.48052	0.00436949	9/15	11.84%	VTA1;CHMP5;UBAP1;VPS4B;RAB11A;TSG101;IST1;CHMP2A;CHMP7
CD16p_Mono	GO_BP	Regulation Of Adaptive Immune Response	-0.654896	-2.47549	0.00441586	7/10	12.47%	IRF7;IL4I1;SASH3;SAMSN1;FCGR2B;RIPK3;FADD
CD16p_Mono	GO_BP	Cellular Response To Low-Density Lipoprotein Particle Stimulus	-0.717902	-2.47493	0.00428969	7/8	19.08%	MYD88;CD68;LDLR;CES1;MIA3;LCP1;CD36
CD16p_Mono	GO_BP	Regulation Of B Cell Activation	-0.681811	-2.46579	0.00445958	8/9	16.75%	LAPTM5;IL4I1;SAMSN1;FCGR2B;SH3KBP1;BANK1;ZFP36L1;IL10
CD16p_Mono	GO_BP	Response To Unfolded Protein	-0.444358	-2.46268	0.00445958	12/21	15.93%	TMBIM6;DNAJA1;HSPA8;DAXX;TRAM1;DNAJB4;OPTN;ERP44;BAK1;DDIT3;TOR1B;DNAJB1
CD16p_Mono	GO_BP	Response To Cytokine	-0.305017	-2.45847	0.00442046	28/56	20.21%	MYD88;MX2;CALCOCO2;TRIM21;STAT1;PLSCR1;KYNU;BST2;LGALS9;CD74;MX1;PML;ISG15;XAF1;SP100;SELL;IKBKE;IFITM1;EIF2AK2;TAF9;ADAR;IFITM3;HAX1;CASP3;RELA;SMPD1;CD274;BCL2L1
CD16p_Mono	GO_BP	rRNA Processing	0.476801	2.44991	0.000823492	25/44	22.42%	PRKDC;NOL9;RPL14;RPS24;RPL11;RPL5;RPS6;RPS7;RPL26;RPS28;RPS17;RPS27;RPS14;RPL35A;RPL27;RPS19;RPS16;UTP20;RPS25;NOP14;RPL7;NOL6;SPPL2B;RPS15;EXOSC2
CD16p_Mono	GO_BP	Positive Regulation Of Peptidase Activity	-0.640415	-2.44339	0.00487886	7/10	11.52%	NCSTN;PSME3;GRN;PSME2;CTSS;CTSL;PSME1
CD16p_Mono	GO_BP	Negative Regulation Of Innate Immune Response	-0.395601	-2.44211	0.00486838	12/30	7.39%	TRAFD1;OAS1;IFI16;TRIM21;SERPING1;USP15;YTHDF2;USP18;DHX58;TREX1;GRN;ISG15
CD16p_Mono	GO_BP	Ribosomal Large Subunit Assembly	0.764937	2.43117	0.00096074	7/10	6.58%	RPL10;MDN1;RPL11;RPL5;RPLP0;RPL23A;RPL6
CD16p_Mono	GO_BP	Extrinsic Apoptotic Signaling Pathway Via Death Domain Receptors	-0.596721	-2.41491	0.00580108	8/11	16.77%	DEDD;DAXX;TNFRSF1A;FADD;CASP10;DIABLO;BLOC1S2;SPI1
CD16p_Mono	GO_BP	Peptidyl-Threonine Modification	0.50309	2.41174	0.00101353	26/34	34.67%	PRKDC;DYRK1A;WNK1;ACVR1B;TAF1;HIPK2;MAPK8;HIPK1;PDPK1;TNKS;CAD;CDC42BPB;GSK3B;DYRK2;CSNK2A1;MARK2;LRRK2;GALNT2;CSNK2B;ROCK1;GPI;HIPK3;ROCK2;MAP3K10;STK11;LMTK2
CD16p_Mono	GO_BP	Multivesicular Body Organization	-0.517921	-2.40999	0.0060169	9/16	11.84%	VTA1;CHMP5;UBAP1;VPS4B;RAB11A;TSG101;IST1;CHMP2A;CHMP7
CD16p_Mono	GO_BP	Positive Regulation Of Mononuclear Cell Migration	-0.639424	-2.38621	0.00684494	9/10	24.99%	LGALS9;CREB3;CCR1;FPR2;CXCL10;LGMN;GAS6;PLA2G7;CCR2
CD16p_Mono	GO_BP	protein-RNA Complex Assembly	0.402072	2.36268	0.00211755	34/75	21.68%	PRKDC;RPL10;MDN1;YTHDC1;RPSA;RPL11;EIF3F;RPS5;RPL5;RPLP0;RPS28;AGO3;RPL23A;RPS27;AGO1;RPS14;RPL6;EIF2S3;PRPF19;DICER1;RPL38;AGO2;RPS19;EIF3H;SETX;SNRNP200;CELF1;EIF3L;EIF3K;SNRPF;AGO4;SRSF6;LUC7L3;RPS15
CD16p_Mono	GO_BP	Autophagosome Maturation	-0.515255	-2.36111	0.00800698	13/15	30.89%	LAMP2;MAP1LC3B;CHMP5;VPS4B;TSG101;CHMP2A;BECN1;CHMP7;CLN3;VPS16;MAP1LC3A;VPS4A;TECPR1
CD16p_Mono	GO_BP	Positive Regulation Of B Cell Proliferation	-0.6279	-2.35771	0.00789511	6/9	9.63%	CD74;TNFSF13B;BST1;SASH3;PTPRC;EPHB2
CD16p_Mono	GO_BP	Negative Regulation Of Type I Interferon-Mediated Signaling Pathway	-0.682506	-2.35754	0.00772348	8/9	24.08%	OAS1;YTHDF2;USP18;ISG15;OAS3;MUL1;STAT2;CNOT7
CD16p_Mono	GO_BP	Positive Regulation Of Pattern Recognition Receptor Signaling Pathway	-0.513766	-2.35618	0.00768566	9/15	12.92%	IFI35;USP15;OASL;DHX58;RSAD2;WDFY1;CD14;SLC15A4;DDX60
CD16p_Mono	GO_BP	Regulation Of Innate Immune Response	-0.327594	-2.35323	0.00799009	17/39	14.44%	TRAFD1;HLA-E;IFI16;TRIM21;IFI35;PLSCR1;DHX58;TREX1;PARP9;RNF185;FPR2;FCGR2B;SLC15A4;CFH;FADD;GBP5;MUL1
CD16p_Mono	GO_BP	Histone Lysine Methylation	0.592337	2.34872	0.00247047	12/20	14.58%	KMT2C;KMT2A;KMT2D;SETD1B;BOD1L1;SETD1A;SETDB1;DOT1L;HCFC1;MLLT10;WDR82;KMT2B
CD16p_Mono	GO_BP	Negative Regulation Of Interleukin-1 Beta Production	-0.672073	-2.32592	0.00979895	8/8	32.90%	LILRB4;FFAR4;CARD16;NLRP3;CX3CR1;CD33;GSTP1;GHRL
CD16p_Mono	GO_BP	Positive Regulation Of Leukocyte Chemotaxis	-0.533494	-2.32243	0.00998947	11/14	24.99%	LGALS9;CREB3;CCR1;VEGFA;FPR2;CXCL10;LGMN;MAPK3;GAS6;PLA2G7;CCR2
CD16p_Mono	GO_BP	Ribosome Assembly	0.516115	2.32166	0.00349984	14/28	12.03%	RPL10;MDN1;RPSA;RPL11;RPS5;RPL5;RPLP0;RPS28;RPL23A;RPS27;RPS14;RPL6;RPS19;NPM1
CD16p_Mono	GO_BP	Cellular Defense Response	-0.506942	-2.31738	0.0102891	12/15	25.00%	MNDA;LGALS3BP;NCF1;CLEC5A;BECN1;RELA;LY96;C5AR1;CXCR2;CX3CR1;CCR2;FOSL1
CD16p_Mono	GO_BP	Cellular Response To Interferon-Beta	-0.625298	-2.31444	0.0104057	5/9	3.19%	MNDA;OAS1;IFI16;STAT1;PNPT1
CD16p_Mono	GO_BP	Cellular Response To Type II Interferon	-0.473578	-2.2979	0.0115556	12/16	21.80%	STAT1;GBP2;GBP1;LGALS9;CASP1;SP100;GBP5;GBP4;IRF8;IFNGR2;IFNGR1;SIRPA
CD16p_Mono	GO_BP	T Cell Differentiation In Thymus	-0.844309	-2.29371	0.0118647	5/5	15.66%	PTPRC;MR1;RIPK3;FADD;ZFP36L1
CD16p_Mono	GO_BP	rRNA Metabolic Process	0.467677	2.293	0.00455342	22/39	22.42%	RPL14;RPS24;RPL11;RPL5;RPS6;RPS7;RPL26;RPS28;RPS17;RPS27;RPL35A;RPL27;RPS19;RPS16;UTP20;RPS25;NOP14;RPL7;NOL6;SPPL2B;RPS15;EXOSC2
CD16p_Mono	GO_BP	Positive Regulation Of Interleukin-8 Production	-0.452394	-2.28335	0.0125679	10/17	17.14%	RAB1A;MYD88;LGALS9;CD74;CD14;FFAR2;FADD;DDIT3;TLR7;RELA
CD16p_Mono	GO_BP	Activation Of Cysteine-Type Endopeptidase Activity	-0.774869	-2.28318	0.01237	6/6	22.61%	IFI16;LGMN;FADD;BAK1;NLRC4;RIPK2
CD16p_Mono	GO_BP	Protein Catabolic Process	-0.32369	-2.28212	0.012153	20/42	15.96%	RAB7A;LAMP2;TRIM21;FBXO6;HSPA8;PPT1;CAPN2;PSMA6;CTSB;RNF5;CASP7;TPP1;CTSS;CTSL;BNIP3L;LGMN;YME1L1;CTSC;SOCS6;CASP3
CD16p_Mono	GO_BP	Positive Regulation Of Defense Response	-0.318571	-2.28092	0.0121485	33/41	44.15%	CASP4;IFI35;PLSCR1;TNFRSF1A;CASP1;GRN;RNF185;FPR2;OPTN;SLC15A4;FADD;GBP5;TLR7;LCP1;AIM2;NAIP;IL16;PLA2G7;NLRC4;NLRP3;NFKBIA;CCR2;NFKBIZ;CEBPA;NLRP12;POLR3F;NKG7;RIPK1;MYO1C;EMILIN1;PYCARD;APP;TRIM56
CD16p_Mono	GO_BP	Phospholipase C-activating G Protein-Coupled Receptor Signaling Pathway	-0.450462	-2.27605	0.0123205	17/18	46.55%	LPAR6;FPR3;FPR2;C3AR1;P2RY6;C5AR1;CXCR2;TGM2;CX3CR1;GPR55;C5AR2;GNAQ;P2RY1;GPR35;GPR20;GPR174;OPRL1
CD16p_Mono	GO_BP	Positive Regulation Of Wnt Signaling Pathway	0.487342	2.27442	0.00521545	17/32	20.48%	XIAP;USP34;WNK1;UBR5;MACF1;TNKS2;SKI;JRK;CSNK1G1;TNKS;LRRK1;TBL1X;CSNK2A1;SMARCA4;GID8;DISC1;LRRK2
CD16p_Mono	GO_BP	Cholesterol Metabolic Process	-0.4699	-2.26489	0.0134035	12/17	21.02%	SQLE;FDFT1;CYP51A1;HSD17B7;MSMO1;DHCR24;CES1;GLB1;ARV1;DHCR7;OSBPL1A;NSDHL
CD16p_Mono	GO_BP	Cytoplasmic Microtubule Organization	0.540243	2.25603	0.00637122	12/21	16.97%	DYNC1H1;CCDC88C;CCDC88B;HOOK3;TUBGCP6;CHP1;NUMA1;CLASP1;CCDC88A;DLG1;WDR73;KPNB1
CD16p_Mono	GO_BP	Multivesicular Body Sorting Pathway	-0.598088	-2.25048	0.0145241	9/10	28.80%	VTA1;CHMP5;VPS4B;CHMP2A;CHMP7;MITD1;RILP;VPS4A;RAB27A
CD16p_Mono	GO_BP	Negative Regulation Of Endocytosis	-0.613629	-2.23882	0.0154887	8/9	21.80%	PLSCR1;NR1H2;FCGR2B;SNX3;DYSF;ARF6;NR1H3;SIRPA
CD16p_Mono	GO_BP	Response To Interferon-Alpha	-0.658395	-2.22643	0.0166585	7/8	17.78%	MX2;BST2;IFITM1;EIF2AK2;AXL;IFITM3;GAS6
CD16p_Mono	GO_BP	Regulation Of B Cell Proliferation	-0.465312	-2.21883	0.0174667	8/15	9.67%	MNDA;CD74;TNFSF13B;BST1;SASH3;PTPRC;EPHB2;FCGR2B
CD16p_Mono	GO_BP	Defense Response To Gram-positive Bacterium	-0.447807	-2.20812	0.0190047	9/17	13.06%	PPP1R11;HLA-E;MYD88;CASP4;GBP2;RNASE1;MR1;RNASE6;GBP4
CD16p_Mono	GO_BP	Regulation Of Cell Death	-0.450017	-2.2036	0.0192573	10/17	15.86%	CHMP5;VPS4B;TXNDC12;TMEM109;BNIP3L;CHMP2A;CHMP7;DHCR24;CLU;TBK1
CD16p_Mono	GO_BP	Ribosomal Small Subunit Assembly	0.664125	2.20297	0.0110348	7/11	9.55%	PRKDC;RPSA;RPS5;RPS28;RPS27;RPS14;RPS19
CD16p_Mono	GO_BP	Dendritic Cell Differentiation	-0.823033	-2.20286	0.0190364	5/5	17.78%	LGALS9;BATF2;CLU;IRF8;GAS6
CD16p_Mono	GO_BP	Protein Localization To Organelle	-0.272627	-2.20116	0.0189532	17/55	9.43%	TOR1A;RAB8A;DNAJA1;TOR1AIP1;DDX1;SSB;GBP2;GBP1;RAB11A;TRAM1;UBAC2;ISG15;SNX10;YWHAE;OPTN;TMEM30A;PAK1
CD16p_Mono	GO_BP	Negative Regulation Of Leukocyte Activation	-0.582907	-2.19566	0.0194757	9/10	29.68%	GRN;HAVCR2;FCGR2B;LILRB4;CD84;FN1;NR1H3;MILR1;CD33
CD16p_Mono	GO_BP	Inflammatory Response	-0.272705	-2.19189	0.0197071	26/48	22.98%	ORC3;LGALS9;TNFRSF1A;FPR3;CCR1;TNFAIP6;SIGLEC1;FPR2;CXCL10;CD14;FCGR2B;CXCL11;BLNK;ADM;CCRL2;C3AR1;TBK1;RELA;C5AR1;PRDX5;NAIP;CXCR2;ANXA1;NLRC4;RIPK2;NLRP3
CD16p_Mono	GO_BP	Regulation Of Cytokine Production	-0.255831	-2.19152	0.0194714	23/58	16.97%	PPP1R11;IFI16;NPTN;TRIM21;LGALS9;SRGN;IFIH1;IRF7;PLD3;ISG15;CLEC6A;GPNMB;RNF26;PTPRC;FCGR2B;RIPK3;EIF2AK2;FFAR4;CRTAM;IRF8;TBK1;IL10;LITAF
CD16p_Mono	GO_BP	Nuclear Membrane Organization	-0.526227	-2.18795	0.019903	7/12	13.92%	TOR1A;TOR1AIP1;CHMP5;VPS4B;CHMP2A;CHMP7;TOR1B
CD16p_Mono	GO_BP	Cellular Response To Increased Oxygen Levels	-0.752717	-2.1824	0.020343	5/6	13.38%	ATP6AP1;ATP6V1G1;TMEM199;FAS;ATP6V0D1
CD16p_Mono	GO_BP	Cellular Response To Type I Interferon	-0.4367	-2.17763	0.0206306	11/17	17.95%	MYD88;IFIT1;STAT1;OAS2;IFI27;SP100;IKBKE;IFITM1;IFITM3;TBK1;STAT2
CD16p_Mono	GO_BP	Positive Regulation Of Production Of Molecular Mediator Of Immune Response	-0.537064	-2.17476	0.0206528	9/12	21.28%	LAPTM5;HLA-E;SASH3;PTPRC;FFAR2;EPHB2;IL10;DNAJB9;XBP1
CD16p_Mono	GO_BP	Protein Insertion Into ER Membrane	-0.568505	-2.17323	0.0205571	6/10	10.56%	EMC2;TMCO1;EMC7;TRAM1;EMC4;EMC3
CD16p_Mono	GO_BP	Negative Regulation Of Ubiquitin-Dependent Protein Catabolic Process	0.536396	2.17089	0.0149797	11/19	17.19%	RYBP;OGT;RPL11;RPL5;RPS7;TAF1;HIPK2;UBXN1;EIF3H;USP9X;CSNK2A1
CD16p_Mono	GO_BP	Synaptic Vesicle Membrane Organization	-0.81459	-2.15994	0.0223365	5/5	18.63%	TOR1A;SYNGR2;STX11;STX3;SNAP47
CD16p_Mono	GO_BP	Regulation Of Signal Transduction By P53 Class Mediator	0.500292	2.15235	0.018042	10/23	10.44%	ATM;KAT6A;RPL11;MTOR;RPL5;RPS20;TAF1;HIPK2;RPL37;EP300
CD16p_Mono	GO_BP	Positive Regulation Of Cytokine Production	-0.214697	-2.15138	0.0234605	42/91	23.32%	LAPTM5;HLA-E;RAB1A;IFI16;MYD88;LGALS9;DHX58;CD74;IFIH1;IRF7;CASP1;HAVCR2;ISG15;CLEC6A;CD14;PTPRC;IKBKE;FFAR2;EIF2AK2;SLAMF6;FADD;CRTAM;DDIT3;GBP5;PDE4B;TLR7;TBK1;IL10;RELA;LCP1;CD274;TMED10;IL16;HLA-A;XBP1;ANXA1;STOML2;RIPK2;HPSE;FCN1;NLRP3;FLOT1
CD16p_Mono	GO_BP	Peptidyl-Serine Phosphorylation	0.366759	2.14815	0.0180094	30/74	18.44%	PRKDC;SMG1;DYRK1A;ATM;ERN1;WNK1;PKD1;ATR;MTOR;TAF1;HIPK2;MAPK8;HIPK1;PDPK1;TTBK2;CSNK1G1;TNKS;CAMK1D;PDK3;AKT2;MAST3;TLK1;UHMK1;MAST2;PIKFYVE;GSK3B;DYRK2;CSNK2A1;MARK2;STK4
CD16p_Mono	GO_BP	Histone H3-K4 Methylation	0.577586	2.14374	0.0183913	9/16	14.58%	KMT2C;KMT2A;KMT2D;SETD1B;BOD1L1;SETD1A;HCFC1;WDR82;KMT2B
CD16p_Mono	GO_BP	Nuclear Membrane Reassembly	-0.518277	-2.13876	0.0253086	9/11	27.60%	CHMP5;VPS4B;SIRT2;CHMP2A;CHMP7;REEP4;NSFL1C;BANF1;VPS4A
CD16p_Mono	GO_BP	Lysosomal Lumen Acidification	-0.776258	-2.13719	0.0252152	5/5	22.46%	PPT1;TMEM199;GRN;CLN3;ATP6V1F
CD16p_Mono	GO_BP	Negative Regulation Of B Cell Activation	-0.617934	-2.13094	0.0256747	6/8	16.75%	LAPTM5;MNDA;SAMSN1;FCGR2B;BANK1;IL10
CD16p_Mono	GO_BP	Negative Regulation Of Viral Entry Into Host Cell	-0.563968	-2.13035	0.0254341	10/10	43.72%	TRIM5;LY6E;IFITM1;SNX3;GSN;IFITM3;FCN1;CIITA;TRIM11;TRIM26
CD16p_Mono	GO_BP	Establishment Of Protein Localization To Plasma Membrane	-0.434788	-2.121	0.0269366	10/17	18.00%	RAB7A;ATP6AP1;GOLGA7;GORASP2;BLZF1;OPTN;RAB10;VAMP5;GORASP1;RAB31
CD16p_Mono	GO_BP	Peptidyl-Serine Modification	0.365083	2.12051	0.0233542	33/71	24.18%	PRKDC;SMG1;DYRK1A;ATM;WNK1;PKD1;ATR;MTOR;TAF1;HIPK2;MAPK8;HIPK1;PDPK1;TTBK2;CSNK1G1;TNKS;CAMK1D;PDK3;AKT2;MAST3;TLK1;UHMK1;MAST2;GSK3B;DYRK2;CSNK2A1;MARK2;STK4;LRRK2;TOP1;RPS6KA3;GALNT2;RICTOR
CD16p_Mono	GO_BP	Regulation Of Endopeptidase Activity	-0.444279	-2.11844	0.0269699	8/15	11.52%	NCSTN;SERPING1;PSMB9;PSME3;PSME2;PSMB8;SERPINB8;PSME1
CD16p_Mono	GO_BP	Negative Regulation Of NIK/NF-kappaB Signaling	-0.623247	-2.11174	0.0279467	8/8	37.78%	ADIPOR1;IFI35;SPI1;RELA;NLRP3;CYLD;NLRP12;MYO1C
CD16p_Mono	GO_BP	Negative Regulation Of Interleukin-2 Production	-0.66434	-2.10687	0.0285724	5/7	10.92%	LAPTM5;GBP1;HAVCR2;PTPRC;LILRB4
CD16p_Mono	GO_BP	Endosome Transport Via Multivesicular Body Sorting Pathway	-0.503975	-2.1031	0.0290984	7/12	11.84%	VTA1;TMEM50A;CHMP5;VPS4B;LEPROTL1;CHMP2A;CHMP7
CD16p_Mono	GO_BP	Negative Regulation Of Macrophage Activation	-0.791287	-2.10005	0.0293589	5/5	20.95%	GRN;LDLR;PTPRC;FCGR2B;NR1H3
CD16p_Mono	GO_BP	RNA-mediated Gene Silencing	0.5548	2.0958	0.0301208	10/16	22.37%	TNRC6B;HELZ;AGO3;AGO1;DICER1;AGO2;CELF1;AGO4;FAM172A;NRDE2
CD16p_Mono	GO_BP	ncRNA Processing	0.401389	2.09412	0.0295847	28/49	30.23%	INTS3;RPL14;RPS24;RPL11;RPL5;RPS6;RPS7;RPL26;RPS28;RPS17;RPS27;RPL35A;RPL27;RPS19;RPS16;UTP20;RPS25;NOP14;RPL7;NOL6;SPPL2B;RPS15;EXOSC2;RPP30;FBL;INTS2;PELP1;NOB1
CD16p_Mono	GO_BP	Regulation Of I-kappaB kinase/NF-kappaB Signaling	-0.223054	-2.09322	0.0303653	36/95	17.58%	SHISA5;MYD88;USP10;TRIM21;TFG;DDX1;TNFSF10;STAT1;BST2;LGALS9;IFIT5;CD74;TRIM22;TRIM5;TNFRSF1A;PLK2;CASP1;TERF2IP;GOLT1B;CLEC6A;OPTN;IKBKE;RBCK1;TRIM62;SLC39A8;LILRB4;FADD;CASP10;UBE2N;MUL1;TBK1;TMEM9B;PIM2;LITAF;RELA;ALPK1
CD16p_Mono	GO_BP	Regulation Of Endosome Size	-0.757177	-2.09316	0.0300444	5/5	24.36%	RAB11A;SNAPIN;RAB5A;BLOC1S2;RILP
CD16p_Mono	GO_BP	Response To Endoplasmic Reticulum Stress	-0.279102	-2.0925	0.0298286	31/51	27.84%	HSPA5;ERLEC1;CASP4;TMCO1;PDIA4;GORASP2;OS9;PDIA6;TMX1;RNF5;RNF185;P4HB;ERP44;EIF2S1;BAK1;DDIT3;UFM1;NCK1;DNAJB9;TRIB3;BBC3;XBP1;FLOT1;HERPUD1;BCAP31;HSP90B1;UBA5;ATG10;TMEM259;TNFRSF10B;FICD
CD16p_Mono	GO_BP	Regulation Of T Cell Mediated Cytotoxicity	-0.65627	-2.09225	0.0295851	6/7	20.48%	HLA-E;PTPRC;RIPK3;FADD;HLA-C;HLA-A
CD16p_Mono	GO_BP	Base Conversion Or Substitution Editing	-0.70465	-2.09169	0.0293789	5/6	15.17%	APOBEC3G;APOBEC3C;APOBEC3H;ADAR;APOBEC3A
CD16p_Mono	GO_BP	Negative Regulation Of Microtubule Depolymerization	0.797944	2.0912	0.0294104	5/6	12.28%	TAOK1;ATXN7;TTBK2;ARHGEF2;CLASP1
CD16p_Mono	GO_BP	Positive Regulation Of Response To Biotic Stimulus	-0.437433	-2.09053	0.0293036	9/16	17.77%	IFI35;PLSCR1;GRN;RNF185;FPR2;SLC15A4;FADD;GBP5;LY96
CD16p_Mono	GO_BP	Late Endosome To Vacuole Transport Via Multivesicular Body Sorting Pathway	-0.50986	-2.08951	0.0292142	7/12	11.84%	VTA1;TMEM50A;CHMP5;UBAP1;TSG101;LEPROTL1;CHMP7
CD16p_Mono	GO_BP	Modulation By Symbiont Of Entry Into Host	-0.616586	-2.08895	0.0290028	5/8	10.28%	TRIM21;FUCA2;TRIM22;TRIM5;TRIM62
CD16p_Mono	GO_BP	Regulation Of Monocyte Chemotaxis	-0.609673	-2.08556	0.0290783	7/8	24.99%	CREB3;CCR1;FPR2;CXCL10;LGMN;PLA2G7;CCR2
CD16p_Mono	GO_BP	Positive Regulation Of Monocyte Chemotaxis	-0.609673	-2.08556	0.0290783	7/8	24.99%	CREB3;CCR1;FPR2;CXCL10;LGMN;PLA2G7;CCR2
CD16p_Mono	GO_BP	Bile Acid Biosynthetic Process	-0.615813	-2.08125	0.0295053	8/8	38.52%	OSBPL9;SCP2;OSBPL1A;HSD3B7;ACOT8;HSD17B10;ABCD3;SLC27A5
CD16p_Mono	GO_BP	Interferon-Mediated Signaling Pathway	-0.405754	-2.07914	0.0295522	12/18	21.09%	MYD88;STAT1;OAS2;IFI27;SP100;IKBKE;IFITM1;IFITM3;TBK1;STAT2;IFNGR2;IFNGR1
CD16p_Mono	GO_BP	Mitotic Metaphase Plate Congression	-0.364815	-2.07539	0.0300985	11/23	14.85%	CHMP5;MAPRE1;VPS4B;RAB11A;NUDC;CDC23;CHMP2A;BECN1;CHMP7;SPDL1;NDC80
CD16p_Mono	GO_BP	Positive Regulation Of Transport	0.531452	2.07481	0.0340187	9/18	16.52%	KMT2A;DYNC1H1;LRP1;CHP1;NUMA1;AKT2;KCTD7;RXRA;GSK3B
CD16p_Mono	GO_BP	Positive Regulation Of Signal Transduction By P53 Class Mediator	0.659229	2.0727	0.0337357	5/9	5.60%	ATM;ATR;RPS7;RPS20;RPL37
CD16p_Mono	GO_BP	COPII Vesicle Coating	-0.561845	-2.0622	0.0320253	9/9	43.92%	TMED2;PEF1;TRAPPC3;PREB;TMED10;TRAPPC2B;TRAPPC11;PPP6C;TRAPPC8
CD16p_Mono	GO_BP	Vesicle Targeting, Rough ER To cis-Golgi	-0.561845	-2.0622	0.0320253	9/9	43.92%	TMED2;PEF1;TRAPPC3;PREB;TMED10;TRAPPC2B;TRAPPC11;PPP6C;TRAPPC8
CD16p_Mono	GO_BP	Integrated Stress Response Signaling	-0.452258	-2.05758	0.0327179	12/14	36.00%	MAFB;CREB3;BATF2;EIF2S1;EIF2AK2;DDIT3;NFE2;NFE2L2;FOSL1;CEBPA;IMPACT;EIF2AK3
CD16p_Mono	GO_BP	Response To Lipopolysaccharide	-0.261414	-2.05592	0.0327461	27/50	24.30%	MYD88;CHMP5;GBP2;LGALS9;CASP1;PRDX3;PDCD1LG2;CDC73;CD68;CASP7;CXCL10;CD14;CXCL11;GBP3;PDE4B;AXL;IL10;RELA;LY96;CD274;NR1H3;XBP1;CARD16;SIRPA;NLRP3;CX3CR1;PEX2
CD16p_Mono	GO_BP	Antigen Processing And Presentation Of Peptide Antigen Via MHC Class I	-0.520723	-2.05054	0.0336292	10/11	36.58%	B2M;TAPBP;TAP1;ACE;TAPBPL;IFI30;HLA-A;ERAP2;FCER1G;MFSD6
CD16p_Mono	GO_BP	Negative Regulation Of Cytokine-Mediated Signaling Pathway	-0.347038	-2.04851	0.03369	15/27	21.61%	OAS1;IL1RN;YTHDF2;NR1H2;USP18;ISG15;PTPRC;OAS3;GPS2;MUL1;GAS6;STAT2;NAIP;NR1H3;CARD16
CD16p_Mono	GO_BP	Protein Targeting To Lysosome	-0.453054	-2.04557	0.0340387	7/14	13.50%	LAPTM5;RAB7A;LAMP2;HSPA8;NCOA4;BECN1;CLU
CD16p_Mono	GO_BP	Regulation Of Interleukin-8 Production	-0.326075	-2.03598	0.036154	15/27	22.91%	RAB1A;MYD88;LGALS9;CD74;CD14;PTPRC;FFAR2;FADD;DDIT3;TLR7;IL10;RELA;ANXA1;BCL3;FCN1
CD16p_Mono	GO_BP	Regulation Of Nuclease Activity	-0.756401	-2.0356	0.0359199	4/5	10.65%	OAS1;OASL;OAS2;OAS3
CD16p_Mono	GO_BP	Negative Regulation Of Cytokine Production	-0.2419	-2.03526	0.0356767	28/58	22.81%	LAPTM5;PPP1R11;NPTN;GBP1;LGALS9;SRGN;DHX58;HAVCR2;PDCD1LG2;XAF1;GPNMB;PTPRC;FCGR2B;LILRB4;FFAR4;DDIT3;AXL;IL10;GAS6;CD274;CD84;FN1;ANXA1;GPATCH3;SIRPA;BCL3;CUEDC2;APLP2
CD16p_Mono	GO_BP	Amino Acid Catabolic Process	-0.552233	-2.01651	0.0397381	6/9	16.86%	KYNU;IL4I1;BCKDHA;IDO1;BCKDK;SLC25A44
CD16p_Mono	GO_BP	Organic Cyclic Compound Biosynthetic Process	-0.644932	-2.00765	0.0416491	7/7	35.60%	FDFT1;CYP51A1;MOCS2;FDXR;SCP2;LIAS;GPHN
CD16p_Mono	GO_BP	Regulation Of Phagocytosis	-0.382953	-2.0063	0.0417401	12/19	21.80%	LMAN2;PLSCR1;FPR2;PTPRC;FCGR2B;SNX3;IL15RA;DYSF;GAS6;IL2RG;TGM2;SIRPA
CD16p_Mono	GO_BP	Negative Regulation Of Viral Life Cycle	-0.476281	-2.00626	0.0413901	7/12	14.17%	BST2;TRIM5;LY6E;IFITM1;SNX3;GSN;IFITM3
CD16p_Mono	GO_BP	Positive Regulation Of Exosomal Secretion	-0.581089	-2.00484	0.0411146	5/8	11.00%	RAB7A;VPS4B;TSG101;SDCBP;CHMP2A
CD16p_Mono	GO_BP	Regulation Of Exosomal Secretion	-0.581089	-2.00484	0.0411146	5/8	11.00%	RAB7A;VPS4B;TSG101;SDCBP;CHMP2A
CD16p_Mono	GO_BP	Positive Regulation Of B Cell Activation	-0.438873	-2.00157	0.0418747	11/15	27.59%	CD74;TNFSF13B;BST1;SASH3;PTPRC;EPHB2;SH3KBP1;SPI1;XBP1;CD38;BTK
CD16p_Mono	GO_BP	Negative Regulation Of T Cell Activation	-0.438412	-1.99916	0.0421849	9/14	19.12%	LAPTM5;HAVCR2;IL4I1;PDCD1LG2;GPNMB;FCGR2B;LILRB4;IL10;CD274
CD16p_Mono	GO_BP	Positive Regulation Of Type II Interferon Production	-0.420242	-1.99916	0.0418334	11/16	26.46%	LGALS9;ISG15;CD14;SLAMF6;FADD;CRTAM;PDE4B;TLR7;HLA-A;CCR2;TRIM27
CD16p_Mono	GO_BP	Positive Regulation Of Cytokine-Mediated Signaling Pathway	-0.40811	-1.9916	0.0434779	10/17	17.78%	LAPTM5;CASP4;CD74;PARP9;CASP1;RNF185;IKBKE;FADD;AXL;GAS6
CD16p_Mono	GO_BP	Antigen Processing And Presentation Of Exogenous Peptide Antigen	-0.49783	-1.99036	0.0435967	10/11	36.58%	HLA-E;FCGR2B;CTSS;CTSL;LGMN;IFI30;HLA-A;HLA-DQA1;FCER1G;MFSD6
CD16p_Mono	GO_BP	Type I Interferon-Mediated Signaling Pathway	-0.408261	-1.98827	0.0438224	10/16	17.95%	MYD88;STAT1;OAS2;IFI27;SP100;IKBKE;IFITM1;IFITM3;TBK1;STAT2
CD16p_Mono	GO_BP	Positive Regulation Of Lymphocyte Proliferation	-0.381257	-1.98809	0.0435649	8/18	9.63%	HLA-E;CD74;TNFSF13B;BST1;PDCD1LG2;SASH3;PTPRC;EPHB2
CD16p_Mono	GO_BP	Negative Regulation Of Leukocyte Mediated Cytotoxicity	-0.658032	-1.98718	0.043478	4/6	9.67%	HLA-E;LGALS9;PTPRC;FCGR2B
CD16p_Mono	GO_BP	Protein Insertion Into ER Membrane By Stop-Transfer Membrane-Anchor Sequence	-0.661303	-1.9846	0.04377	4/6	10.56%	EMC2;EMC7;EMC4;EMC3
CD16p_Mono	GO_BP	Negative Regulation Of Antigen Receptor-Mediated Signaling Pathway	-0.67621	-1.98393	0.0436243	5/6	13.73%	LAPTM5;GBP1;FCGR2B;LILRB4;GPS2
CD16p_Mono	GO_BP	T Cell Homeostasis	-0.677491	-1.9832	0.0435158	5/6	12.47%	PPP2CA;PPP2R1A;RIPK3;FAS;FADD
CD16p_Mono	GO_BP	Regulation Of Response To External Stimulus	-0.268647	-1.97772	0.0448493	25/42	26.24%	MYD88;CASP4;HERC5;NMT1;USP18;DHX58;TRIM5;CASP1;GRN;BST1;PSMA6;EPHB2;FCGR2B;P2RX4;ZMPSTE24;RELA;NFE2L2;CD36;ANXA1;CARD16;APLP2;CCR2;PTGES;BCL6;CYLD
CD16p_Mono	GO_BP	Positive Regulation Of Inflammatory Response	-0.299229	-1.96844	0.0471115	25/31	43.19%	CASP4;IFI35;TNFRSF1A;CASP1;GRN;TLR7;SNX4;LCP1;AIM2;NAIP;IL16;PLA2G7;NLRC4;NLRP3;NFKBIA;CCR2;NFKBIZ;CEBPA;NLRP12;NKG7;RIPK1;PLCG2;MYO1C;PYCARD;APP
CD16p_Mono	GO_BP	DNA Cytosine Deamination	-0.714588	-1.96559	0.047231	4/5	15.17%	APOBEC3G;APOBEC3C;APOBEC3H;APOBEC3A
CD16p_Mono	GO_BP	DNA Deamination	-0.714588	-1.96559	0.047231	4/5	15.17%	APOBEC3G;APOBEC3C;APOBEC3H;APOBEC3A
CD16p_Mono	GO_BP	Metaphase Plate Congression	-0.344939	-1.96348	0.0476359	11/23	14.85%	CHMP5;VPS4B;RAB11A;NUDC;CDC23;CHMP2A;MAP1S;BECN1;CHMP7;SPDL1;NDC80
CD16p_Mono	GO_BP	Positive Regulation Of Response To External Stimulus	-0.260991	-1.96057	0.0482012	36/47	44.15%	CASP4;IFI35;PLSCR1;TNFRSF1A;CASP1;GRN;RNF185;FPR2;OPTN;SLC15A4;FADD;GBP5;TLR7;STX3;LY96;LCP1;AIM2;NAIP;IL16;PLA2G7;NLRC4;NLRP3;NFKBIA;CCR2;NFKBIZ;THBD;CEBPA;NLRP12;POLR3F;NKG7;RIPK1;MYO1C;EMILIN1;PYCARD;APP;TRIM56
CD16p_Mono	GO_BP	Positive Regulation Of Endocytosis	-0.322353	-1.9597	0.0481305	17/28	23.32%	TOR1A;B2M;LMAN2;PPT1;FPR2;FCGR2B;IL15RA;CLU;AXL;CBLL1;RAB21;GAS6;SMPD1;CLN3;IL2RG;SIRPA;FLOT1
CD16p_Mono	GO_BP	Regulation Of Interleukin-4 Production	-0.660213	-1.95605	0.0488805	5/6	22.98%	HLA-E;LGALS9;HAVCR2;DDIT3;NLRP3
CL_Mono	GO_BP	Cytoplasmic Translation	0.662902	4.10009	0	67/79	24.83%	RPL12;RPL37A;RPS28;RPLP1;RPL13A;RPS15A;RPL14;RPL32;RPS20;RPSA;RPS7;RPLP2;RPS18;UBA52;RPS13;RPS11;RPL11;RPS21;RPL29;RPL30;RPL37;RPL18;RPL10;RPL41;RPL35A;RPL7A;RPL23A;RPL26;RPS23;RPL31;RPS27A;RPLP0;RPS3;RPL27A;RPL39;RPS27;RPS8;RPS24;RPL5;RPS3A;RPL24;RPL27;RPS17;RPL21;RPL13;RPS5;RPL18A;RPL28;RPS6;RPL19;RPS14;RPL9;RPL38;RPS19;RPL34;FAU;RPL22L1;RPL36;RPL10A;RPL35;RPL3;RPS29;RPL8;RPL22;RPL6;RPS4X;RPL15
CL_Mono	GO_BP	Defense Response To Symbiont	-0.456533	-3.92889	0	49/65	24.98%	APOBEC3C;IRF2;OAS1;APOBEC3G;IFI16;PTPRC;RNF185;MYD88;NT5C3A;IFIT2;BNIP3L;CASP1;MX2;FADD;IFIT3;OASL;IFIT1;PLSCR1;RIPK3;GBP2;IRF7;MX1;STAT1;BST2;TRIM5;IFIH1;OAS2;IFIT5;DDX56;RSAD2;ISG15;IFITM3;CNOT7;IFITM1;RNASEL;APOBEC3F;TANK;MLKL;TLR2;IFI44L;ISG20;RNASE6;LILRB1;IKBKE;APOBEC3A;MOV10;TBK1;IFI27;GBP5
CL_Mono	GO_BP	Defense Response To Virus	-0.412596	-3.91313	0	56/79	25.37%	APOBEC3C;IRF2;OAS1;APOBEC3G;IFI16;UBE2N;PTPRC;RNF185;TRIM21;MYD88;NT5C3A;IFIT2;BNIP3L;CASP1;MX2;FADD;IFIT3;OASL;IFIT1;PLSCR1;RIPK3;GBP2;IRF7;DHX58;MX1;STAT1;USP18;BST2;TRIM5;IFIH1;OAS2;IFIT5;DDX56;RSAD2;ISG15;IFITM3;CNOT7;IFITM1;RNASEL;APOBEC3F;TANK;MLKL;TLR2;IFI44L;ISG20;PML;RNASE6;LILRB1;TRIM6;IKBKE;APOBEC3A;MOV10;TBK1;IFI27;GBP5;SENP7
CL_Mono	GO_BP	Macromolecule Biosynthetic Process	0.553517	3.58063	0	78/105	27.78%	RPL12;RPL37A;RPS28;RPLP1;RPL13A;RPS15A;RPL14;RPL32;RPS20;RPSA;RPS7;RPLP2;RPS18;AGO2;MRPS16;RPS13;POLL;RPS11;RPL11;RPS21;RPL29;RPL30;RPL37;RPL18;RPL10;RPL41;RPL35A;RPL7A;RPL23A;RPL26;RPS23;RPL31;RPS27A;RPLP0;RPS3;RPL27A;RPL39;RPS27;EEF1A1;B4GALT5;RPS8;RPS24;RPL5;RPS3A;EEF1D;RPL24;RPL27;RPS17;RPL21;RPL13;RPS5;RPL18A;RPL28;RPS6;RPL19;RPS14;RPL9;RPL38;RPS19;RPL34;FAU;RPL36;RPL10A;YARS2;RPL35;RPL3;RPS…
CL_Mono	GO_BP	Peptide Biosynthetic Process	0.541469	3.48014	0	69/100	24.83%	RPL12;RPL37A;RPS28;RPLP1;RPL13A;RPS15A;RPL14;RPL32;RPS20;RPSA;RPS7;RPLP2;RPS18;AGO2;MRPS16;RPS13;RPS11;RPL11;RPS21;RPL29;RPL30;RPL37;RPL18;RPL10;RPL41;RPL35A;RPL7A;RPL23A;RPL26;RPS23;RPL31;RPS27A;RPLP0;RPS3;RPL27A;RPL39;RPS27;EEF1A1;RPS8;RPS24;RPL5;RPS3A;RPL24;RPL27;RPS17;RPL21;RPL13;RPS5;RPL18A;RPL28;RPS6;RPL19;RPS14;RPL9;RPL38;RPS19;RPL34;FAU;RPL36;RPL10A;YARS2;RPL35;RPL3;RPS29;RPL8;RPL22;RPL6;…
CL_Mono	GO_BP	Negative Regulation Of Viral Process	-0.482982	-3.35215	0	25/33	23.56%	LARP7;APOBEC3C;OAS1;APOBEC3G;IFI16;TRIM21;OASL;IFIT1;PLSCR1;MX1;STAT1;BST2;TRIM62;IFIH1;OAS2;IFIT5;RSAD2;ISG15;IFITM3;IFITM1;RNASEL;APOBEC3F;ISG20;TRIM6;APOBEC3A
CL_Mono	GO_BP	Protein Transport	-0.300937	-3.18854	0	67/111	27.54%	RAB7A;SLU7;RAB8A;SNX1;TMED2;SNX6;YWHAH;RAB1A;VPS29;CHMP2A;ARF1;RAB31;LAPTM5;CTSA;LAMP2;TVP23B;RAB10;RAB14;PPT1;UNC93B1;VPS26A;GOLGA7;RAB6A;TIMM23;ARF4;RAB18;SCAMP3;NAPA;GRPEL1;TIMM44;PREB;TIMM17A;PDIA4;RILP;SNX17;CD74;RAB29;STX5;SNX4;PDCD6;CHMP2B;STXBP2;SIL1;ARL6IP5;PRKCB;VAMP5;BLZF1;GOLPH3;RABL3;SCAMP2;RAB5A;COPB2;VPS35;RUFY1;VMP1;LMAN2L;OPTN;CHMP1A;STX11;SEC31A;RAB21;SEL1L;ABCG1;SAR1B;VIPAS39;K…
CL_Mono	GO_BP	Negative Regulation Of Cell Death	-0.534889	-3.11044	0	18/24	23.81%	TXNDC12;CHMP2A;VPS4B;CHMP4A;BECN1;CHMP5;TMEM109;BNIP3L;PEPD;FYN;CHMP2B;XPNPEP1;PSMC5;IKBKG;AMIGO2;VPS35;CHMP7;CHMP1A
CL_Mono	GO_BP	Translation	0.455267	3.03359	0	78/127	27.78%	RPL12;RPL37A;RPS28;RPLP1;RPL13A;RPS15A;RPL14;RPL32;RPS20;RPSA;RPS7;RPLP2;RPS18;UBA52;AGO2;MRPS16;RPS13;RPS11;RPL11;RPS21;RPL29;RPL30;RPL37;RPL18;RPL10;RPL41;RPL35A;RPL7A;RPL23A;RPL26;RPS23;RPL31;RPS27A;RPLP0;RPS3;RPL27A;RPL39;RPS27;EEF1A1;RPS8;RPS24;RPL5;RPS3A;EEF1D;RPL24;RPL27;RPS17;RPL21;RPL13;RPS5;RPL18A;RPL28;RPS6;RPL19;RPS14;RPL9;RPL38;RPS19;RPL34;FAU;RPL22L1;RPL36;RPL10A;YARS2;RPL35;RPL3;RP…
CL_Mono	GO_BP	Negative Regulation Of Viral Genome Replication	-0.4783	-2.99606	0.000223821	22/28	23.56%	APOBEC3C;OAS1;APOBEC3G;IFI16;OASL;IFIT1;PLSCR1;MX1;INPP5K;BST2;IFIH1;OAS2;IFIT5;RSAD2;ISG15;IFITM3;IFITM1;RNASEL;APOBEC3F;ISG20;TRIM6;APOBEC3A
CL_Mono	GO_BP	Sterol Biosynthetic Process	-0.765039	-2.88715	0.000383693	10/10	23.66%	FDFT1;SQLE;INSIG1;CYP51A1;MSMO1;GLB1;NSDHL;ARV1;DHCR24;PMVK
CL_Mono	GO_BP	Response To Type II Interferon	-0.493367	-2.83863	0.000671463	19/24	24.98%	TRIM21;CALCOCO2;CASP1;LGALS9;CALM1;GBP2;CD74;AIF1;STAT1;BST2;GBP1;SP100;IFITM3;IFITM1;IRF8;TLR2;CCL8;KYNU;GBP5
CL_Mono	GO_BP	Late Endosome To Vacuole Transport	-0.76353	-2.83409	0.000596856	10/10	23.81%	VTA1;TMEM50A;CHMP2A;VPS4B;CHMP4A;CHMP5;CHMP2B;LEPROTL1;CHMP7;CHMP1A
CL_Mono	GO_BP	Multivesicular Body Sorting Pathway	-0.703526	-2.81637	0.000671463	10/11	22.79%	VTA1;CHMP2A;VPS4B;CHMP4A;CHMP5;RILP;CHMP2B;MITD1;CHMP7;SNF8
CL_Mono	GO_BP	RNA Splicing, Via Transesterification Reactions With Bulged Adenosine As Nucleophile	-0.272133	-2.76773	0.000732505	31/84	14.66%	SNW1;CTNNBL1;IK;SYF2;SLU7;GPKOW;SF3B2;CWC15;SNRNP27;SNRPB2;FRG1;ZRSR2;EIF4A3;HNRNPM;SRRM1;RNPS1;HNRNPR;CWC25;MFAP1;BCAS2;WBP4;PRPF6;SNRNP40;HTATSF1;METTL14;CWF19L2;HNRNPC;PRPF31;CDC40;RNF113A;SRSF10
CL_Mono	GO_BP	Secondary Alcohol Biosynthetic Process	-0.764894	-2.74557	0.000723114	9/9	23.66%	FDFT1;INSIG1;CYP51A1;MSMO1;GLB1;NSDHL;ARV1;DHCR24;PMVK
CL_Mono	GO_BP	Cholesterol Biosynthetic Process	-0.764894	-2.74557	0.000723114	9/9	23.66%	FDFT1;INSIG1;CYP51A1;MSMO1;GLB1;NSDHL;ARV1;DHCR24;PMVK
CL_Mono	GO_BP	Response To Interferon-Beta	-0.573012	-2.73931	0.000671463	13/16	23.00%	MNDA;OAS1;IFI16;CALM1;PNPT1;PLSCR1;STAT1;BST2;XAF1;IFITM3;IFITM1;TRIM6;IKBKE
CL_Mono	GO_BP	Gene Expression	0.393161	2.71363	0.000173855	88/163	27.74%	SMG6;SMG1;ATXN1;RPL12;RPL37A;RPS28;RPLP1;RPL13A;RPS15A;MCM3AP;RPL14;RPL32;RPS20;RPSA;RPS7;RPLP2;RPS18;HNRNPUL1;AGO2;DDX17;MRPS16;RPS13;RPS11;RPL11;RPS21;RPL29;RPL30;RPL37;RPL18;RPL10;YTHDC1;RPL41;RPL35A;RPL7A;RPL23A;RPL26;RPS23;HNRNPH1;RPL31;RPS27A;RPLP0;RPS3;RPL27A;RPL39;RPS27;EEF1A1;NOL9;RPS8;RPS24;SETX;NUP214;RPL5;RPS3A;RPL24;RPL27;RPS17;RPL21;RPL13;RPS5;RPL18A;RPL28;RPS6;RPL19;RPS14;RPL9;RPL3…
CL_Mono	GO_BP	Regulation Of Viral Genome Replication	-0.370308	-2.66922	0.00152198	23/35	23.56%	APOBEC3C;OAS1;APOBEC3G;IFI16;OASL;IFIT1;PLSCR1;MX1;BST2;RAD23A;IFIH1;OAS2;IFIT5;RSAD2;ISG15;IFITM3;CNOT7;IFITM1;RNASEL;APOBEC3F;ISG20;TRIM6;APOBEC3A
CL_Mono	GO_BP	Autophagosome Maturation	-0.523388	-2.65976	0.00151079	15/18	26.97%	TSG101;CHMP2A;LAMP2;VPS4B;CHMP4A;BECN1;CHMP5;MAP1LC3B;CALM1;CHMP2B;CHMP7;VMP1;VAMP8;CHMP1A;VIPAS39
CL_Mono	GO_BP	Regulation Of Cell Death	-0.481337	-2.57787	0.00284384	14/19	24.28%	TXNDC12;CHMP2A;VPS4B;CHMP4A;CHMP5;TMEM109;BNIP3L;RAB29;CHMP2B;DHCR24;VPS35;CHMP7;CHMP1A;TBK1
CL_Mono	GO_BP	Mitochondrial Translation	-0.343538	-2.57568	0.00276046	35/38	54.83%	MRPS18A;MRPL22;MRPL46;MRPL27;MRPL37;MRPL44;MRPL49;MRPL42;MRPS5;MRPL1;MRPL18;MRPS7;MRPS10;MRPS18B;MRPL16;QRSL1;MRPL14;MRPL2;MRPL38;MRPS22;MRPL33;MRPS6;GATC;DROSHA;MRPL53;CHCHD1;MRPS25;LARS2;MRPS21;MRPS2;MRPL30;MRPL12;MRPL11;MRPL43;MRPL19
CL_Mono	GO_BP	Protein-Containing Complex Disassembly	-0.465298	-2.57278	0.00275653	10/21	8.39%	TSG101;CHMP2A;LAMP2;VPS4B;CHMP4A;BECN1;CHMP5;NAPA;PPP1CA;MAP1LC3B
CL_Mono	GO_BP	mRNA Splicing, Via Spliceosome	-0.255093	-2.56215	0.00288729	32/93	13.80%	SNW1;CTNNBL1;IK;SYF2;SLU7;GPKOW;SF3B2;CWC15;SNRNP27;DDX1;SNRPB2;PUF60;FRG1;ZRSR2;EIF4A3;HNRNPM;SRRM1;RNPS1;HNRNPR;CWC25;MFAP1;BCAS2;WBP4;PRPF6;SNRNP40;HTATSF1;METTL14;CWF19L2;HNRNPC;PRPF31;CDC40;RNF113A
CL_Mono	GO_BP	Cellular Response To Increased Oxygen Levels	-0.86433	-2.54738	0.00319744	6/6	13.68%	TMEM199;ATP6AP1;ATP6V1G1;ATP6V0D1;FAS;CCDC115
CL_Mono	GO_BP	Multivesicular Body Organization	-0.539405	-2.52016	0.003912	9/16	10.31%	VTA1;TSG101;CHMP2A;RAB11A;VPS4B;CHMP4A;CHMP5;IST1;UBAP1
CL_Mono	GO_BP	Multivesicular Body Assembly	-0.539405	-2.52016	0.003912	9/16	10.31%	VTA1;TSG101;CHMP2A;RAB11A;VPS4B;CHMP4A;CHMP5;IST1;UBAP1
CL_Mono	GO_BP	Regulation Of Viral Entry Into Host Cell	-0.466882	-2.5194	0.003749	13/20	18.41%	SNX3;TRIM21;FCN1;P4HB;LGALS9;HMGB1;CD74;TRIM22;TRIM5;TRIM62;LY6E;IFITM3;IFITM1
CL_Mono	GO_BP	Mitochondrial Gene Expression	-0.334899	-2.51866	0.00359904	20/38	21.57%	MRPS18A;MRPL22;MRPL46;MRPL27;MRPL37;MRPL44;MRPL49;MRPL42;MRPS5;MRPL1;MRPL18;MRPS7;MRPS10;MRPS18B;MRPL16;QRSL1;MRPL14;MRPL2;MRPL38;MRPS22
CL_Mono	GO_BP	ESCRT Complex Disassembly	-0.785337	-2.49763	0.00373035	7/7	21.59%	VTA1;CHMP2A;VPS4B;CHMP5;IST1;CHMP2B;CHMP7
CL_Mono	GO_BP	ESCRT III Complex Disassembly	-0.785337	-2.49763	0.00373035	7/7	21.59%	VTA1;CHMP2A;VPS4B;CHMP5;IST1;CHMP2B;CHMP7
CL_Mono	GO_BP	Nuclear Membrane Organization	-0.52717	-2.48814	0.00383693	13/15	33.18%	TOR1A;CHMP2A;VPS4B;CHMP4A;TOR1AIP1;CHMP5;TMEM43;CHMP2B;CHMP7;CHMP1A;TOR1B;EMD;NEMP1
CL_Mono	GO_BP	Nuclear Membrane Reassembly	-0.584336	-2.43398	0.0059737	9/11	23.81%	CHMP2A;VPS4B;SIRT2;CHMP4A;CHMP5;CHMP2B;REEP4;CHMP7;CHMP1A
CL_Mono	GO_BP	Extrinsic Apoptotic Signaling Pathway Via Death Domain Receptors	-0.619978	-2.41083	0.00693845	8/10	20.80%	DAXX;BLOC1S2;DEDD;TNFRSF1A;FADD;DIABLO;CASP10;SPI1
CL_Mono	GO_BP	Negative Regulation Of Type I Interferon-Mediated Signaling Pathway	-0.823629	-2.39691	0.00762435	6/6	17.75%	OAS1;YTHDF2;MUL1;USP18;ISG15;CNOT7
CL_Mono	GO_BP	Positive Regulation Of Peptidase Activity	-0.617331	-2.38323	0.00851918	8/10	20.05%	NCSTN;PSME3;PSME1;PSME2;CTSL;CTSS;TANK;GRN
CL_Mono	GO_BP	Endosome Transport Via Multivesicular Body Sorting Pathway	-0.544499	-2.36491	0.00948187	10/13	21.59%	VTA1;TMEM50A;CHMP2A;VPS4B;CHMP4A;CHMP5;RILP;CHMP2B;LEPROTL1;CHMP7
CL_Mono	GO_BP	Cholesterol Metabolic Process	-0.483136	-2.35709	0.00983496	13/17	26.56%	FDFT1;SQLE;INSIG1;CYP51A1;MSMO1;GLB1;SNX17;NSDHL;ARV1;DHCR24;PMVK;ABCG1;GBA2
CL_Mono	GO_BP	T Cell Homeostasis	-0.766158	-2.31927	0.013199	6/6	23.49%	PPP2CA;FADD;PPP2R1A;RIPK3;FAS;PPP2R3C
CL_Mono	GO_BP	Protein Autophosphorylation	0.418671	2.31522	0.00883764	24/57	15.00%	SMG1;ERN1;TAOK1;DYRK1A;PEAK1;PIKFYVE;TAOK2;LMTK2;ABL1;UHMK1;MTOR;PDPK1;CDKL5;CDK12;ATM;TAF1;ATR;STK4;CAD;FER;MARK2;SRC;GSK3B;ACVR1B
CL_Mono	GO_BP	Inorganic Cation Import Across Plasma Membrane	0.596015	2.31382	0.00757512	14/17	30.96%	SLC12A6;SLC24A1;ATP2B4;ATP1A1;SLC9A7;SLC12A9;KCNJ13;SLC9A1;SLC12A2;SLC24A4;ATP1B1;TRPV1;SLC8A1;SLC12A4
CL_Mono	GO_BP	Ribosomal Small Subunit Biogenesis	0.434362	2.31075	0.00662823	29/43	33.63%	RPS28;NOM1;RPS15A;RPSA;RPS7;RPS13;RPS11;RPS23;NOP14;RPS27;RPS8;RPS24;RPS3A;RPS17;RPS5;RPS6;RPS14;RPS19;UTP20;DHX37;NOB1;RPS4X;RPS16;NOL6;HEATR1;RPS15;KRR1;RPS25;NPM1
CL_Mono	GO_BP	Cellular Response To Type II Interferon	-0.447226	-2.29204	0.0152571	13/18	20.74%	CASP1;LGALS9;CALM1;GBP2;AIF1;STAT1;GBP1;SP100;IFNGR2;IRF8;TLR2;IFNGR1;CCL8
CL_Mono	GO_BP	Nuclear Export	0.514457	2.28876	0.00782349	17/24	30.32%	RANBP2;POM121C;ATXN1;POM121;PKD1;HNRNPA1;XPO4;CHP1;NUP214;DESI1;NUP98;SMURF1;CDKN1B;XPO7;NUTF2;XPO5;NUP153
CL_Mono	GO_BP	Negative Regulation Of Innate Immune Response	-0.382675	-2.28738	0.0157885	15/25	20.05%	TRAFD1;OAS1;IFI16;TREX1;YTHDF2;TRIM21;PARP1;MUL1;SERPING1;DHX58;USP18;LYAR;ISG15;CNOT7;GRN
CL_Mono	GO_BP	Interleukin-27-Mediated Signaling Pathway	-0.845705	-2.27294	0.017246	5/5	15.53%	OAS1;OASL;MX1;STAT1;OAS2
CL_Mono	GO_BP	Peptidyl-Serine Phosphorylation	0.393918	2.26976	0.00964897	36/66	29.46%	WNK1;SMG1;HIPK1;ERN1;DYRK1A;PIKFYVE;PKD1;LMTK2;UHMK1;MTOR;PRKDC;PDPK1;ATM;TAF1;TTBK2;ATR;MAST3;STK4;CSNK1G1;LATS1;AKT2;TNKS;MARK2;GSK3B;HIPK2;RICTOR;DYRK2;CSNK2A1;LRRK2;TOP1;MAPK8;AKT3;ULK2;TLK1;ULK1;PDK3
CL_Mono	GO_BP	Lysosomal Membrane Organization	-0.762955	-2.23742	0.0228986	6/6	23.81%	CHMP2A;CHMP4A;CHMP5;CHMP2B;CHMP7;CHMP1A
CL_Mono	GO_BP	Midbody Abscission	-0.630131	-2.23718	0.0223597	8/9	23.81%	CHMP2A;VPS4B;CHMP4A;CHMP5;CHMP2B;MITD1;CHMP7;CHMP1A
CL_Mono	GO_BP	Peptidyl-Serine Modification	0.388387	2.23221	0.0154099	35/64	29.46%	WNK1;SMG1;HIPK1;DYRK1A;PKD1;LMTK2;UHMK1;MTOR;PRKDC;PDPK1;ATM;TAF1;TTBK2;ATR;MAST3;STK4;CSNK1G1;LATS1;AKT2;TNKS;MARK2;GSK3B;HIPK2;RICTOR;DYRK2;CSNK2A1;LRRK2;TOP1;MAPK8;GALNT2;AKT3;ULK2;TLK1;ULK1;PDK3
CL_Mono	GO_BP	Regulation Of Innate Immune Response	-0.313781	-2.22724	0.0233866	19/36	20.40%	HLA-E;TRAFD1;IFI16;TREX1;RNF185;TRIM21;PARP1;MUL1;IFI35;FADD;NFE2L2;PLSCR1;PTPN6;DHX58;SLC15A4;FPR2;LYAR;PARP9;APLP2
CL_Mono	GO_BP	Mitotic Metaphase Plate Congression	-0.419156	-2.21539	0.0249081	14/20	27.99%	CHMP2A;RAB11A;VPS4B;CHMP4A;BECN1;MAPRE1;CHMP5;CDC23;CHMP2B;NUDC;CHMP7;CHMP1A;CENPC;ZW10
CL_Mono	GO_BP	Peptidyl-Threonine Phosphorylation	0.460264	2.20227	0.0214421	19/35	23.64%	WNK1;HIPK1;DYRK1A;LMTK2;PRKDC;PDPK1;TAF1;CAD;CSNK2B;TNKS;MARK2;GSK3B;ACVR1B;HIPK2;DYRK2;CSNK2A1;CDC42BPB;LRRK2;MAPK8
CL_Mono	GO_BP	COPII Vesicle Coating	-0.613683	-2.1999	0.026828	6/9	14.57%	PEF1;TMED2;TRAPPC3;PREB;PDCD6;TRAPPC1
CL_Mono	GO_BP	Vesicle Targeting, Rough ER To cis-Golgi	-0.613683	-2.1999	0.026828	6/9	14.57%	PEF1;TMED2;TRAPPC3;PREB;PDCD6;TRAPPC1
CL_Mono	GO_BP	Antiviral Innate Immune Response	-0.443467	-2.19252	0.0277836	12/16	25.37%	OAS1;UBE2N;IFIT2;IFIT3;IFIT1;DHX58;MX1;USP18;IFIH1;TRIM6;TBK1;SENP7
CL_Mono	GO_BP	Histone H3-K4 Methylation	0.551159	2.1867	0.024206	11/18	18.37%	KMT2D;KMT2C;KMT2A;SETD1A;SETD1B;WDR82;HCFC1;NCOA6;KMT2B;NFYA;BOD1L1
CL_Mono	GO_BP	Regulation Of Endosome Size	-0.804446	-2.18529	0.0283766	5/5	19.65%	BLOC1S2;SNAPIN;RAB11A;RILP;RAB5A
CL_Mono	GO_BP	Negative Regulation Of Carbohydrate Metabolic Process	0.675509	2.17012	0.0271338	8/10	19.10%	SOGA1;PGPEP1;EP300;AP2A1;FLCN;PPARA;MST1;HDAC4
CL_Mono	GO_BP	Histone Lysine Methylation	0.517193	2.16398	0.0265999	11/22	12.91%	KMT2D;KMT2C;KMT2A;SETD1A;SETD1B;SETDB1;WDR82;HCFC1;NCOA6;DOT1L;KMT2B
CL_Mono	GO_BP	Ribonucleoprotein Complex Biogenesis	0.379994	2.16141	0.0256436	35/58	33.63%	RPS28;NOM1;RPS15A;RPL14;RPS7;RPS13;RPS11;RPL11;RPL35A;RPL26;RPS23;NOP14;RPS27;RPS8;RPS24;RPL5;RPS3A;RPS17;RPS5;RPS6;RPS14;RPL38;RPS19;SPATA5;UTP20;DHX37;RPS4X;RPS16;NOL6;HEATR1;RPS15;HEATR3;KRR1;RPS25;NPM1
CL_Mono	GO_BP	Amino Acid Catabolic Process	-0.630331	-2.14981	0.0350304	7/8	23.55%	BCKDHA;BCKDK;SLC25A44;DLD;IDO1;IL4I1;KYNU
CL_Mono	GO_BP	Negative Regulation Of Small Molecule Metabolic Process	0.728548	2.14626	0.0288395	7/8	19.10%	SOGA1;PGPEP1;EP300;FLCN;PPARA;MST1;HDAC4
CL_Mono	GO_BP	Ubiquitin-Dependent Protein Catabolic Process	-0.18098	-2.14399	0.0356435	67/170	19.86%	PSMC2;PSMC1;TSG101;PPP1R11;CHMP2A;PSMD7;NTAN1;PSMD11;RNF114;PSMA4;CRBN;VPS4B;PSMD4;PSMD2;SIRT2;CHMP4A;SKP1;PSMB6;SPOP;RNF13;RNF185;PSMC3;CHMP5;UBE2L3;RNF8;OS9;TOPORS;HERC5;RNF34;PSMA6;PSMB5;PSMD14;UBE2S;UBE2L6;PSMC4;KAT5;UBAP1;TNFSF13B;NFE2L2;KCTD5;RNF25;PSMB3;PPP2R5C;RNF4;FBXO7;CUL1;CDC23;PSMD6;RAD23A;NEDD8;PCNP;SIAH2;CHMP2B;TOLLIP;PSMA2;UBE2D3;HERPUD1;PSMC5;PSMA7;UBE2A;FBXO8;ARRB2;PSMD9;PSMD1;U…
CL_Mono	GO_BP	mRNA Processing	-0.202022	-2.13529	0.0366975	30/102	13.80%	SNW1;CTNNBL1;IK;SYF2;SLU7;GPKOW;SF3B2;CWC15;SNRNP27;SNRPB2;FRG1;ZRSR2;EIF4A3;HNRNPM;SRRM1;RNPS1;HNRNPR;CWC25;MFAP1;BCAS2;WBP4;PRPF6;SNRNP40;HTATSF1;METTL14;CWF19L2;HNRNPC;PRPF31;CDC40;RNF113A
CL_Mono	GO_BP	Positive Regulation Of Interleukin-4 Production	-0.768463	-2.13421	0.0354954	5/5	23.24%	HLA-E;LGALS9;HAVCR2;CEBPB;SYK
CL_Mono	GO_BP	Regulation Of Interleukin-4 Production	-0.768463	-2.13421	0.0354954	5/5	23.24%	HLA-E;LGALS9;HAVCR2;CEBPB;SYK
CL_Mono	GO_BP	Regulation Of GTPase Activity	0.365165	2.12954	0.0322598	42/68	36.76%	WNK1;RAPGEF6;PLXND1;ARFGEF1;CDKL5;RIC1;SMCR8;FLCN;EVI5;RGL4;RAB3GAP1;SGSM2;PLXNB2;SNX18;SOS2;GSK3B;MAP4K4;SOS1;FGD6;RALGPS2;RAPGEF1;PLXNA2;RAB11FIP2;ALS2;LRRK2;VAV2;VAV1;NF1;RGP1;PICALM;PREX1;DVL3;OCRL;SRGAP3;RAPGEF2;RRP1B;PLXNC1;FICD;ARHGEF7;RABGAP1;DOCK11;BCAS3
CL_Mono	GO_BP	Positive Regulation Of Interleukin-1 Production	-0.444756	-2.12201	0.038041	8/15	13.48%	MNDA;IFI16;MYD88;CASP1;LCP1;LGALS9;HMGB1;IL16
CL_Mono	GO_BP	Negative Regulation Of Type II Interferon Production	-0.621633	-2.1195	0.0379313	7/8	23.83%	LAPTM5;LGALS9;HMGB1;HAVCR2;PDCD1LG2;LILRB1;LILRB4
CL_Mono	GO_BP	Negative Regulation Of Interleukin-2 Production	-0.627186	-2.11177	0.0390692	7/8	23.83%	LAPTM5;PTPRC;KAT5;HAVCR2;GBP1;EZR;LILRB4
CL_Mono	GO_BP	Regulation Of Cytokine Production Involved In Immune Response	-0.775057	-2.10456	0.0411912	5/5	22.59%	LAPTM5;FFAR2;IRF5;LILRB1;TRIM6
CL_Mono	GO_BP	Positive Regulation Of Cytokine Production Involved In Immune Response	-0.775057	-2.09848	0.0422782	5/5	22.59%	HLA-E;LAPTM5;FFAR2;IRF5;TRIM6
CL_Mono	GO_BP	Positive Regulation Of Immune Response	-0.371515	-2.09505	0.0425967	11/22	16.36%	SASH3;PTPRC;RNF185;IFI35;FADD;LGALS9;PLSCR1;CD74;SLC15A4;FPR2;RSAD2
CL_Mono	GO_BP	Vacuole Fusion	-0.785041	-2.09323	0.0408921	5/5	21.59%	CHMP2A;CHMP4A;CHMP5;CHMP2B;CHMP7
CL_Mono	GO_BP	Vesicle Fusion With Vacuole	-0.785041	-2.09323	0.0408921	5/5	21.59%	CHMP2A;CHMP4A;CHMP5;CHMP2B;CHMP7
CL_Mono	GO_BP	Multivesicular Body-Lysosome Fusion	-0.785041	-2.09323	0.0408921	5/5	21.59%	CHMP2A;CHMP4A;CHMP5;CHMP2B;CHMP7
CL_Mono	GO_BP	miRNA-mediated Gene Silencing	0.56613	2.08726	0.04932	12/15	32.88%	TNRC6B;LIMD1;AGO4;AGO2;TNRC6A;CNOT6;AGO3;DDX6;TNRC6C;XPO5;EIF4ENIF1;CNOT1
CL_Mono	GO_BP	Regulation Of Signal Transduction By P53 Class Mediator	0.500281	2.08253	0.0485925	11/20	18.92%	MTOR;ATM;KAT6A;TAF1;RPS20;EP300;RPL11;RPL37;RPL5;HIPK2;DYRK2
CL_Mono	GO_BP	RISC Complex Assembly	0.739492	2.07701	0.0489278	6/7	18.45%	DICER1;AGO4;AGO2;AGO1;AGO3;DHX9
CL_Mono	GO_BP	Endosomal Transport	-0.218893	-2.0765	0.0451311	18/74	6.02%	RAB7A;SNX1;SNX2;SNX6;BLOC1S2;CORO1C;VPS29;CHMP2A;PLEKHA3;RAB10;AP5M1;VPS4B;RAB14;VPS26A;TBC1D23;RAB6A;SNX3;TMEM87A
CL_Mono	GO_BP	Negative Regulation Of Peptidyl-Threonine Phosphorylation	-0.643878	-2.07582	0.0445981	5/7	12.87%	SIRT2;CALM3;CALM1;CALM2;INPP5K
CL_Mono	GO_BP	Regulation Of Phagocytosis	-0.421104	-2.06497	0.0472582	11/16	23.24%	LMAN2;PTPRC;SNX3;IL15RA;PLSCR1;FPR2;IL2RG;LYAR;SIRPB1;TLR2;SYK
CM_CD8	GO_BP	Mitochondrial Translation	-0.563068	-4.24887	0	56/60	38.54%	MRPL49;MRPL38;MRPS18A;MRPL24;MRPL18;MRPS10;MRPL46;TSFM;MRPL16;MRPL37;MRPS7;MRPS5;MRPS18B;GATB;MRPL35;MRPS26;GADD45GIP1;MRPL2;QRSL1;MRPL9;MRPL3;MRPS11;MRPS31;MRPL44;MRPS14;MRPL27;MRPL55;MRPL28;MRPL20;MRPL51;MRPS9;MRPS12;MRPL21;MRPS22;MRPS27;MRPS34;TUFM;GFM1;MRPL36;MRPS28;MRPL22;MRPL10;MRPL39;MRPL40;MRPS23;MRPL34;MRPL14;MRPL48;MRPL50;MRPL42;MRPL1;PTCD3;MRPS15;DAP3;MRPL4;RARS2
CM_CD8	GO_BP	Cytoplasmic Translation	0.604584	4.11889	0	56/81	17.83%	RPL37A;RPL30;RPLP1;RPSA;RPL28;RPLP2;RPS28;RPL5;RPS15A;RPL37;RPL7A;RPS11;RPS13;RPL35A;RPL10;RPL12;RPS23;RPL13A;RPS3;RPL14;RPL32;RPLP0;RPL41;RPS5;RPL11;RPS21;RPS20;RPL38;RPL39;RPS18;RPL27;UBA52;RPS27;RPS27A;RPS16;RPL18;RPS17;RPS8;RPL22L1;RPL26;RPL24;RPS3A;RPL15;RPL23A;RPS7;RPL36;RPS29;RPL29;FAU;RPL9;RPL31;RPL19;RPL27A;RPL21;RPS4X;RPS6
CM_CD8	GO_BP	Mitochondrial Gene Expression	-0.534985	-4.02183	0	57/62	39.55%	MRPL49;MRPL38;MRPS18A;MRPL24;MRPL18;MRPS10;MRPL46;TBRG4;MRPL16;MRPL37;MRPS7;MRPS5;MRPS18B;GATB;MTERF3;MRPL35;MRPS26;GADD45GIP1;MRPL2;QRSL1;MRPL9;MRPL3;MRPS11;MRPS31;MRPL44;MRPS14;MRPL27;MRPL55;MRPL28;MRPL20;MRPL51;MRPS9;MRPS12;MRPL21;MRPS22;MRPS27;MRPS34;MRPL36;MRPS28;MRPL22;MRPL10;MRPL39;MRPL40;MRPS23;MRPL34;POLRMT;MRPL14;MRPL48;MRPL50;MRPL42;MRPL1;PTCD3;MRPS15;DAP3;MRPL4;RARS2;FASTK
CM_CD8	GO_BP	mRNA Splicing, Via Spliceosome	-0.402034	-3.64697	0	62/105	26.27%	HNRNPM;RNPS1;PRPF6;IK;SF3B2;SYF2;DDX1;HTATSF1;DDX41;SRRM1;CTNNBL1;PUF60;PRPF31;SF3B4;SLU7;SF3A3;HNRNPR;SNW1;ZRSR2;PRMT5;CWC15;HNRNPC;FRG1;SNRNP27;HSPA8;CDC5L;WBP4;RNF113A;RBM42;SNRPB2;GPKOW;PPIE;SNRNP40;TSSC4;CWC25;COIL;USP39;PIN1;DDX39A;SRSF4;CWC22;EIF4A3;PPWD1;MFAP1;EFTUD2;PNN;SRSF9;NCBP2;DDX20;CWC27;WDR77;PRPF40A;HNRNPF;LSM4;DDX46;RBM22;RALY;SCAF11;SNRPB;ISY1;GEMIN7;SART3
CM_CD8	GO_BP	RNA Splicing, Via Transesterification Reactions With Bulged Adenosine As Nucleophile	-0.409216	-3.57031	0	54/91	26.27%	HNRNPM;RNPS1;PRPF6;IK;SF3B2;SYF2;HTATSF1;DDX41;SRRM1;CTNNBL1;PRPF31;SF3B4;SLU7;SF3A3;HNRNPR;SNW1;ZRSR2;CWC15;HNRNPC;FRG1;SNRNP27;HSPA8;CDC5L;WBP4;RNF113A;RBM42;SNRPB2;GPKOW;PPIE;SNRNP40;CWC25;USP39;PIN1;DDX39A;SRSF4;CWC22;EIF4A3;PPWD1;MFAP1;EFTUD2;PNN;SRSF9;NCBP2;CWC27;PRPF40A;HNRNPF;LSM4;DDX46;RBM22;RALY;SNRPB;ISY1;GEMIN7;SART3
CM_CD8	GO_BP	Peptide Biosynthetic Process	0.467675	3.4263	0	56/105	17.83%	RPL37A;RPL30;RPLP1;RPSA;RPL28;RPLP2;RPS28;RPL5;RPS15A;RPL37;RPL7A;RPS11;RPS13;RPL35A;RPL10;RPL12;RPS23;RPL13A;RPS3;RPL14;RPL32;RPLP0;RPL41;RPS5;EEF1A1;RPL11;RPS21;RPS20;RPL38;RPL39;RPS18;RPL27;RPS27;RPS27A;RPS16;RPL18;RPS17;RPS8;RPL26;RPL24;RPS3A;RPL15;RPL23A;RPS7;RPL36;RPS29;RPL29;FAU;RPL9;RPL31;RPL19;RPL27A;RPL21;AGO2;RPS4X;RPS6
CM_CD8	GO_BP	Macromolecule Biosynthetic Process	0.419062	3.17886	0	59/121	17.83%	RPL37A;RPL30;RPLP1;RPSA;RPL28;RPLP2;RPS28;RPL5;RPS15A;RPL37;RPL7A;RPS11;RPS13;RPL35A;RPL10;RPL12;RPS23;RPL13A;RPS3;RPL14;RPL32;RPLP0;RPL41;RPS5;EEF1A1;EEF1B2;RPL11;RPS21;RPS20;RPL38;RPL39;RPS18;RPL27;RPS27;RPS27A;RPS16;EEF2K;RPL18;RPS17;RPS8;RPL26;RPL24;RPS3A;RPL15;RPL23A;RPS7;RPL36;RPS29;RPL29;FAU;RPL9;POLL;RPL31;RPL19;RPL27A;RPL21;AGO2;RPS4X;RPS6
CM_CD8	GO_BP	mRNA Processing	-0.339956	-3.10362	0	57/108	26.27%	HNRNPM;RNPS1;PRPF6;IK;SF3B2;SYF2;HTATSF1;DDX41;SRRM1;CTNNBL1;PRPF31;SF3B4;SLU7;SF3A3;HNRNPR;SNW1;ZRSR2;CWC15;HNRNPC;FRG1;SNRNP27;HSPA8;CDC5L;WBP4;TBRG4;RNF113A;RBM42;SNRPB2;GPKOW;PPIE;SNRNP40;CWC25;USP39;PIN1;DDX39A;SRSF4;CWC22;EIF4A3;PPWD1;MFAP1;EFTUD2;PNN;SRSF9;NCBP2;CWC27;PRPF40A;HNRNPF;LSM4;DDX46;RBM22;RALY;SCAF11;SNRPB;TCERG1;ISY1;GEMIN7;SART3
CM_CD8	GO_BP	Negative Regulation Of Cell Death	-0.557417	-3.01748	0	19/25	26.67%	PEPD;PSMC5;TXNDC12;TMEM109;CHMP4A;AKT1;VPS4B;BECN1;IKBKG;VPS35;CHMP2A;TNFRSF1B;CHMP2B;TM7SF3;FYN;CHMP5;CHMP1A;PARK7;VPS4A
CM_CD8	GO_BP	RNA Splicing	-0.433278	-2.96215	0	35/48	34.00%	RNPS1;PRPF6;SF3B2;PRMT1;SRRM1;SF3B4;SLU7;SF3A3;USB1;ZRSR2;PPP2CA;HNRNPC;WBP4;RNF113A;PPP2R1A;SNRNP40;USP39;SRSF4;NCBP2;ZMAT5;CCAR2;LSM4;LSM1;SCAF11;SNRPB;TCERG1;MPHOSPH10;SNRNP25;BCAS2;PDCD7;PPIG;TXNL4A;SNRPD1;RP9;DBR1
CM_CD8	GO_BP	Protein-Containing Complex Disassembly	-0.528386	-2.95398	0	22/28	26.95%	MAP1LC3B;CHMP4A;VPS4B;BECN1;HSPA8;VCP;PPP1CA;VAMP8;NAPA;CHMP2A;WIPI2;VTI1B;MYC;APEH;VPS16;CHMP2B;TSG101;PEX10;CHMP5;CHMP1A;VPS4A;VPS33A
CM_CD8	GO_BP	DNA-templated DNA Replication	-0.459674	-2.78456	0.000139978	29/33	42.05%	POLDIP2;MCM3;POLE3;RECQL;RPA1;WDR18;POLD2;ORC3;POLD1;CDC34;RRM1;MCM5;POLD3;MCMBP;MCM6;RFC2;NOC3L;POLE4;HMGA1;MCM4;WRNIP1;MCM2;MCM10;RAD51;RFC4;CDC45;GINS2;CDK2AP1;PRIM2
CM_CD8	GO_BP	Proton Motive Force-Driven Mitochondrial ATP Synthesis	-0.641785	-2.74889	0.000629903	14/15	31.38%	SDHA;NDUFS2;SDHD;NDUFB8;NDUFA9;NDUFV1;NDUFA8;NDUFV2;NDUFB10;NDUFA5;NDUFA6;NDUFB9;NDUFB7;NDUFA13
CM_CD8	GO_BP	Positive Regulation Of Telomerase RNA Localization To Cajal Body	-0.755193	-2.7164	0.000687167	9/10	17.85%	DKC1;CCT7;TCP1;CCT3;CCT5;RUVBL1;RUVBL2;CCT4;NHP2
CM_CD8	GO_BP	Autophagosome Maturation	-0.530153	-2.6864	0.000734886	18/23	26.95%	MAP1LC3B;CHMP4A;VPS4B;BECN1;CALM1;VCP;VAMP8;CHMP2A;WIPI2;VTI1B;VPS16;CHMP2B;TSG101;CHMP5;CHMP1A;VMP1;VPS4A;VPS33A
CM_CD8	GO_BP	Peptidyl-Serine Phosphorylation	0.395342	2.65192	0.000417076	33/76	19.91%	DYRK1A;PRKDC;LMTK2;CSNK1G1;WNK1;RICTOR;ATM;SMG1;HIPK1;PKD1;TAF1;HIPK2;PIKFYVE;AKT3;TNKS;ATR;STK4;MAPK8;PDK3;PDPK1;GSK3B;MAST3;LATS1;TLK1;TTBK2;UHMK1;MTOR;CSNK2A2;DYRK2;CAMK4;ROCK1;CAMK1D;AKT2
CM_CD8	GO_BP	Proton Motive Force-Driven ATP Synthesis	-0.598855	-2.64389	0.00125981	14/16	31.38%	SDHA;NDUFS2;SDHD;NDUFB8;NDUFA9;NDUFV1;NDUFA8;NDUFV2;NDUFB10;NDUFA5;NDUFA6;NDUFB9;NDUFB7;NDUFA13
CM_CD8	GO_BP	Regulation Of Lysosomal Lumen pH	-0.666667	-2.64286	0.00116982	13/13	33.50%	PPT1;ATP6V0B;ATP6AP2;CCDC115;GRN;TMEM165;ATP6V1F;VPS33A;TMEM9;TMEM199;CLN3;ATP6V0C;ATP6V1D
CM_CD8	GO_BP	Mitochondrial ATP Synthesis Coupled Electron Transport	-0.498279	-2.62744	0.00110233	22/24	40.59%	SDHA;NDUFS2;UQCRC1;SDHD;NDUFB8;CYC1;NDUFA9;NDUFV1;NDUFA8;NDUFAF1;NDUFV2;NDUFB10;NDUFA5;NDUFA6;NDUFB9;NDUFB7;COX7B;COX6A1;UQCR10;NDUFB2;UQCRFS1;COX5B
CM_CD8	GO_BP	Aerobic Electron Transport Chain	-0.498279	-2.62744	0.00110233	22/24	40.59%	SDHA;NDUFS2;UQCRC1;SDHD;NDUFB8;CYC1;NDUFA9;NDUFV1;NDUFA8;NDUFAF1;NDUFV2;NDUFB10;NDUFA5;NDUFA6;NDUFB9;NDUFB7;COX7B;COX6A1;UQCR10;NDUFB2;UQCRFS1;COX5B
CM_CD8	GO_BP	RNA Processing	-0.30721	-2.62324	0.00103749	48/87	29.44%	RNPS1;PRPF6;SF3B2;PRMT1;DNTTIP2;SRRM1;DKC1;SF3B4;SLU7;SF3A3;USB1;HNRNPR;ZRSR2;PPP2CA;EXOSC10;HNRNPC;WBP4;TBRG4;PPP2R1A;EXOSC8;SNRNP40;RBM39;USP39;DUSP11;SRSF4;DEDD2;SRSF9;EXOSC7;NCBP2;DDX20;ZMAT5;CCAR2;HNRNPF;EXOSC1;LSM4;AKAP8L;LSM1;CSTF3;SCAF11;SNRPB;TCERG1;MPHOSPH10;RBMS1;SNRNP25;BCAS2;XRN2;PDCD7;DIS3
CM_CD8	GO_BP	Translation	0.327943	2.61076	0.000333661	53/155	12.50%	RPL37A;RPL30;RPLP1;RPSA;RPL28;RPLP2;RPS28;RPL5;RPS15A;RPL37;RPL7A;RPS11;RPS13;RPL35A;RPL10;RPL12;RPS23;RPL13A;RPS3;RPL14;RPL32;RPLP0;RPL41;RPS5;EEF1A1;EEF1B2;RPL11;RPS21;RPS20;RPL38;RPL39;RPS18;RPL27;UBA52;RPS27;RPS27A;RPS16;EEF2K;RPL18;RPS17;RPS8;RPL22L1;RPL26;RPL24;RPS3A;RPL15;RPL23A;RPS7;RPL36;RPS29;RPL29;FAU;RPL9
CM_CD8	GO_BP	Oxidative Phosphorylation	-0.571406	-2.58768	0.00146977	15/17	31.38%	SDHA;NDUFS2;UQCRC1;SDHD;NDUFB8;NDUFA9;NDUFV1;NDUFA8;NDUFV2;NDUFB10;NDUFA5;NDUFA6;NDUFB9;NDUFB7;NDUFA13
CM_CD8	GO_BP	Gene Expression	0.315396	2.58481	0.000556101	58/178	12.50%	SMG6;ATXN1;DDX17;SMG1;RPL37A;RPL30;RPLP1;RPSA;RPL28;RPLP2;YTHDC1;RPS28;RPL5;RPS15A;RPL37;RPL7A;RPS11;RPS13;RPL35A;RPL10;RPL12;RPS23;RPL13A;RPS3;RPL14;RPL32;RPLP0;RPL41;RPS5;EEF1A1;NUP214;RPL11;RPS21;RPS20;RPL38;SETX;RPL39;RPS18;RPL27;RPS27;RPS27A;RPS16;RPL18;RPS17;NOL9;RPS8;RPL26;RPL24;RPS3A;RPL15;RPL23A;RPS7;RPL36;RPS29;RPL29;MCM3AP;FAU;RPL9
CM_CD8	GO_BP	Mitochondrial Electron Transport, NADH To Ubiquinone	-0.634314	-2.58093	0.00159133	12/13	31.11%	NDUFS2;NDUFB8;NDUFA9;NDUFV1;NDUFA8;NDUFAF1;NDUFV2;NDUFB10;NDUFA5;NDUFA6;NDUFB9;NDUFB7
CM_CD8	GO_BP	Histone H3-K4 Methylation	0.63333	2.55644	0.000834152	10/16	13.60%	KMT2D;SETD1B;KMT2A;KMT2B;HCFC1;KMT2C;SETD1A;NCOA6;BOD1L1;WDR82
CM_CD8	GO_BP	Late Endosome To Vacuole Transport	-0.734588	-2.55413	0.00170074	9/9	26.67%	CHMP4A;VPS4B;TMEM50A;VTA1;CHMP2A;CHMP2B;CHMP5;CHMP1A;VPS4A
CM_CD8	GO_BP	Metaphase Plate Congression	-0.471439	-2.54873	0.00167974	20/25	35.29%	CDC23;CHMP4A;VPS4B;NUDC;BECN1;KIF22;CHMP2A;CUL3;SPDL1;MAP1S;CHMP2B;PINX1;CHMP5;CHMP1A;VPS4A;TRAPPC12;CENPQ;NDC80;SEH1L;KIF18A
CM_CD8	GO_BP	Golgi Vesicle Transport	-0.289367	-2.5434	0.00166065	35/95	16.05%	TMED2;PREB;RAB8A;NRBP1;TRAPPC3;PEF1;RAB1A;LMAN2;PITPNB;BCAP31;SNX2;SNX1;COG8;SURF4;RAB2A;RAB29;RER1;COPG1;COPB1;TFG;NAPA;YIF1A;SNX3;LMAN2L;VTI1B;SEC31A;SNAP23;CUL3;TRAPPC1;IER3IP1;COPE;TRAPPC6A;PDCD6;RINT1;TAPBP
CM_CD8	GO_BP	Regulation Of Telomerase RNA Localization To Cajal Body	-0.628763	-2.53595	0.00175277	10/13	17.85%	DKC1;EXOSC10;CCT7;TCP1;CCT3;CCT5;RUVBL1;RUVBL2;CCT4;NHP2
CM_CD8	GO_BP	Mitochondrial Respiratory Chain Complex Assembly	-0.432844	-2.52481	0.00183722	25/29	40.86%	CHCHD4;NDUFS2;NDUFB8;TIMM21;FOXRED1;NDUFA9;NDUFA8;NDUFAF1;UQCC1;NDUFB10;COA3;NDUFA5;NDUFA6;NDUFB9;AIFM1;LYRM2;TMEM126B;UQCC2;NDUFB7;NDUFA13;SDHAF1;NDUFB2;UQCRFS1;ECSIT;OMA1
CM_CD8	GO_BP	Lysosomal Lumen Acidification	-0.666443	-2.52431	0.00181412	11/11	33.50%	PPT1;ATP6V0B;ATP6AP2;CCDC115;GRN;ATP6V1F;TMEM9;TMEM199;CLN3;ATP6V0C;ATP6V1D
CM_CD8	GO_BP	COPII-coated Vesicle Budding	-0.490887	-2.52118	0.00184125	12/22	17.80%	TMED2;PREB;SEC23B;TRAPPC3;PEF1;RAB1A;SEC31A;CUL3;TRAPPC1;TRAPPC6A;PDCD6;VAPA
CM_CD8	GO_BP	Endoplasmic Reticulum To Golgi Vesicle-Mediated Transport	-0.340584	-2.50812	0.00209968	22/54	15.48%	TMED2;PREB;NRBP1;TRAPPC3;PEF1;RAB1A;LMAN2;BCAP31;RAB2A;RAB29;COPG1;COPB1;TFG;YIF1A;LMAN2L;SEC31A;CUL3;TRAPPC1;IER3IP1;COPE;TRAPPC6A;PDCD6
CM_CD8	GO_BP	Positive Regulation Of Protein Localization To Chromosome, Telomeric Region	-0.780335	-2.50097	0.00211467	7/8	14.21%	GNL3;DKC1;CCT7;TCP1;CCT3;CCT5;CCT4
CM_CD8	GO_BP	Protein Targeting To Mitochondrion	-0.418117	-2.49082	0.00238929	22/31	33.33%	GRPEL1;CHCHD4;BCAP31;FBXO7;TIMM22;TIMM21;MTCH1;TIMM23;TOMM40;PMPCA;AIP;TIMM17B;TOMM22;TOMM5;MTX2;TIMM44;TOMM34;MFN2;AIFM1;NDUFA13;MTX1;TIMM17A
CM_CD8	GO_BP	Sterol Biosynthetic Process	-0.596839	-2.48251	0.00251961	14/14	40.47%	MSMO1;FDFT1;INSIG1;NSDHL;SQLE;PMVK;ACLY;ARV1;DHCR24;LBR;G6PD;CYP51A1;DHCR7;MVD
CM_CD8	GO_BP	NADH Dehydrogenase Complex Assembly	-0.530603	-2.47913	0.00236213	15/18	31.38%	NDUFS2;NDUFB8;TIMM21;FOXRED1;NDUFA9;NDUFA8;NDUFAF1;NDUFB10;NDUFA5;NDUFA6;NDUFB9;LYRM2;TMEM126B;NDUFB7;NDUFA13
CM_CD8	GO_BP	Mitochondrial Respiratory Chain Complex I Assembly	-0.530603	-2.47913	0.00236213	15/18	31.38%	NDUFS2;NDUFB8;TIMM21;FOXRED1;NDUFA9;NDUFA8;NDUFAF1;NDUFB10;NDUFA5;NDUFA6;NDUFB9;LYRM2;TMEM126B;NDUFB7;NDUFA13
CM_CD8	GO_BP	Peptidyl-Serine Modification	0.368129	2.47757	0.00187684	32/78	19.91%	DYRK1A;PRKDC;LMTK2;CSNK1G1;WNK1;RICTOR;ATM;SMG1;HIPK1;PKD1;TAF1;HIPK2;AKT3;TNKS;ATR;STK4;MAPK8;PDK3;PDPK1;GSK3B;MAST3;LATS1;TLK1;TTBK2;UHMK1;MTOR;CSNK2A2;DYRK2;CAMK4;ROCK1;CAMK1D;AKT2
CM_CD8	GO_BP	Regulation Of Gene Expression	0.26471	2.46998	0.00203904	136/373	21.86%	KMT2D;CHD3;CREBBP;RREB1;ATXN1L;ZNF507;ATF7;ATM;NSD1;PRDM2;ATXN7;BAZ2A;PCBP2;TRRAP;TAF1;REL;BPTF;ZNF217;ZNF407;KAT6A;OGT;UBR5;NR2C2;ZNF445;ERC1;HCFC1;SRCAP;MEGF8;NOTCH1;TTN;YTHDC1;HIC2;RPL5;ZBTB25;VHL;ABL1;ZNF664;RFX3;SMCR8;ZNF736;LIMD1;RLIM;RPS3;KANSL1;JMJD1C;AFF4;RPL11;ZNF737;RYBP;MAPK8;MBNL3;CHD6;NOTCH2;PTBP3;GON4L;KDM4A;ACVR1B;KDM6B;YY1;ZNF678;ATP2B4;ZNF460;ATF7IP;ATXN7L3;RC3H1;ZNF398;NCOA2;GS…
CM_CD8	GO_BP	COPII Vesicle Coating	-0.624174	-2.46771	0.00251961	8/12	15.48%	TMED2;PREB;TRAPPC3;PEF1;CUL3;TRAPPC1;TRAPPC6A;PDCD6
CM_CD8	GO_BP	Vesicle Targeting, Rough ER To cis-Golgi	-0.624174	-2.46771	0.00251961	8/12	15.48%	TMED2;PREB;TRAPPC3;PEF1;CUL3;TRAPPC1;TRAPPC6A;PDCD6
CM_CD8	GO_BP	Proteasome-Mediated Ubiquitin-Dependent Protein Catabolic Process	-0.247415	-2.46411	0.00262759	70/170	20.76%	PSMD2;ASCC2;HSPA5;PSMD4;PSMC5;ERLEC1;PSMC1;CDC23;PSMD1;PSMC2;UBE2D3;SIRT2;RNF10;KCTD5;PPP2R5C;PSMC4;NSFL1C;CDC26;HERPUD1;PSMD7;ANAPC5;PSMD14;RNF34;SPOP;VCP;SGTA;PSMD11;RNF4;DERL2;CUL4A;HSP90B1;DCAF11;PSMC3;CUL2;UBXN4;FBXO7;FBXW5;PSMB6;UBE2J1;PCNP;ANAPC13;RNF5;KAT5;CUL3;STUB1;RAD23A;PSMD3;ERLIN1;OS9;ZFAND2B;FBXL5;CUL1;PSMD12;SIAH2;CDC34;TRIP4;SHARPIN;PSMB5;CRBN;AKIRIN2;NFE2L2;PSMA4;ARRB2;ARMC8;SKP…
CM_CD8	GO_BP	Regulation Of Protein Localization To Cajal Body	-0.709973	-2.4555	0.00262176	7/9	14.21%	DKC1;LARP7;CCT7;TCP1;CCT3;CCT5;CCT4
CM_CD8	GO_BP	Positive Regulation Of Protein Localization To Cajal Body	-0.709973	-2.4555	0.00262176	7/9	14.21%	DKC1;LARP7;CCT7;TCP1;CCT3;CCT5;CCT4
CM_CD8	GO_BP	Endosome Transport Via Multivesicular Body Sorting Pathway	-0.704561	-2.43489	0.00321582	8/9	22.07%	CHMP4A;VPS4B;TMEM50A;VCP;VTA1;CHMP2A;CHMP2B;CHMP5
CM_CD8	GO_BP	Mitotic Metaphase Plate Congression	-0.462721	-2.4309	0.00329488	18/23	35.29%	CDC23;CHMP4A;VPS4B;NUDC;BECN1;KIF22;CHMP2A;CUL3;SPDL1;CHMP2B;MAPRE1;PINX1;CHMP5;CHMP1A;VPS4A;NDC80;SEH1L;KIF18A
CM_CD8	GO_BP	Protein Autophosphorylation	0.378225	2.42824	0.00308636	25/60	17.34%	TAOK1;DYRK1A;LMTK2;ATM;SMG1;CDK12;TAF1;PIKFYVE;ABL1;TAOK2;ATR;STK4;PEAK1;CAD;SIK2;EEF2K;PDPK1;ACVR1B;TNIK;GSK3B;UHMK1;MTOR;MAP3K9;MAK;CAMK4
CM_CD8	GO_BP	Regulation Of Intrinsic Apoptotic Signaling Pathway	-0.530924	-2.42682	0.00346446	14/18	31.38%	P4HB;BCAP31;LCK;BECN1;HERPUD1;URI1;NOC2L;BID;SLC9A3R1;STYXL1;PTPMT1;PLEKHF1;BCL2L1;NDUFA13
CM_CD8	GO_BP	Secondary Alcohol Biosynthetic Process	-0.596739	-2.42191	0.00356433	13/13	40.47%	MSMO1;FDFT1;INSIG1;NSDHL;PMVK;ACLY;ARV1;DHCR24;LBR;G6PD;CYP51A1;DHCR7;MVD
CM_CD8	GO_BP	Endoplasmic Reticulum To Cytosol Transport	-0.772606	-2.42005	0.00353945	6/7	14.56%	ERLEC1;HERPUD1;VCP;DERL2;HSP90B1;OS9
CM_CD8	GO_BP	Nuclear Membrane Organization	-0.578183	-2.41072	0.00389661	11/14	26.67%	TOR1A;CHMP4A;TMEM43;VPS4B;NSFL1C;CHMP2A;TOR1AIP1;CHMP2B;CHMP5;CHMP1A;VPS4A
CM_CD8	GO_BP	Regulation Of Transcription By RNA Polymerase II	0.242971	2.40926	0.00401909	234/638	24.89%	BCL11B;KMT2D;CHD3;MED13;KLF12;ARID1A;CCNT1;CREBBP;BCL9L;PRKDC;RREB1;MDM4;ATF7;ATXN1;KMT2A;ATM;DDX17;EPC1;NSD1;PRDM2;CCNK;BRWD3;CDK12;PKD1;ATXN7;TRRAP;HIVEP1;TAF1;REL;TET3;BPTF;ELK4;ZNF217;ZNF236;JMY;TRERF1;HIPK2;OGT;NR2C2;HCFC1;SRCAP;KMT2C;ARID2;NFAT5;AGO1;NOTCH1;ZNF142;HIC2;MAVS;ZBTB25;USF1;PIK3R1;ABL1;ZNF621;RPL10;KDM2A;EP300;RFX3;ATN1;BCL9;NIPBL;MAML1;KDM3B;NUCKS1;AKNA;SKI;EPC2;USP9X;JMJD1C;TN…
CM_CD8	GO_BP	T Cell Homeostasis	-0.780045	-2.40543	0.00423753	6/7	12.21%	AKT1;PPP2CA;FADD;PPP2R3C;PPP2R1A;RIPK3
CM_CD8	GO_BP	Protein Transport	-0.238617	-2.40431	0.00419935	65/140	28.85%	PDIA4;RAB7A;TMED2;GRPEL1;PPT1;PREB;RAB8A;RAB18;ARF1;SLU7;RAB10;RAB1A;VPS26A;ACD;SNX1;SURF4;SNX17;STXBP2;SNX6;RAB29;COPG1;HSP90B1;TANGO2;ARL6IP5;NAPA;VPS35;CHMP2A;MEN1;HSPA9;LMAN2L;UNC93B1;RUFY1;SEC31A;RAB28;CMTM6;YWHAH;RAB14;TIMM21;PDCD6;SNX4;TIMM23;STXBP3;CHMP2B;SCAMP2;IFT27;RAB21;ARF4;TIMM17B;CD74;GOLGA7;MON1A;PRF1;RAB6A;CHMP1A;ASPSCR1;VMP1;COPZ1;TIMM44;VPS33A;VPS29;ARL5A;SIL1;SEC13;ARHGAP1;GOL…
CM_CD8	GO_BP	Regulation Of Establishment Of Protein Localization To Telomere	-0.728131	-2.40364	0.00416283	7/8	18.85%	DKC1;CCT7;TCP1;CCT3;CCT5;CCT4;TERF1
CM_CD8	GO_BP	Maturation Of LSU-rRNA	-0.564568	-2.39974	0.00420829	11/13	27.94%	DDX18;PES1;NOP2;RBM34;RPL7L1;WDR12;LAS1L;EIF6;FTSJ3;NIFK;RPF2
CM_CD8	GO_BP	Defense Response To Virus	-0.298384	-2.39364	0.00427809	45/70	35.26%	CASP1;DDX56;IRF2;FADD;MYD88;IFI16;UBE2N;APOBEC3C;MX2;PTPRC;CNOT7;DHX58;RIPK3;TRIM8;TRIM21;OAS1;TBK1;ISG20;IRF7;APOBEC3G;NT5C3A;TANK;BST2;USP18;IFIH1;G3BP1;PRF1;OASL;IFIT2;MX1;OAS2;ISG15;PLSCR1;IFIT1;APOBEC3H;IFIT3;BCL2L1;STAT1;RSAD2;IFI27;IFITM3;IFI44L;EXOSC5;IFITM1;ATAD3A
CM_CD8	GO_BP	Histone Lysine Methylation	0.549443	2.39035	0.0043793	12/20	18.60%	KMT2D;SETD1B;KMT2A;KMT2B;HCFC1;KMT2C;SETD1A;NCOA6;BOD1L1;WDR82;DOT1L;SETDB1
CM_CD8	GO_BP	Defense Response To Symbiont	-0.318163	-2.38857	0.00455073	39/58	34.87%	CASP1;DDX56;IRF2;FADD;MYD88;IFI16;APOBEC3C;MX2;PTPRC;CNOT7;RIPK3;OAS1;TBK1;ISG20;IRF7;APOBEC3G;NT5C3A;TANK;BST2;IFIH1;G3BP1;PRF1;OASL;IFIT2;MX1;OAS2;ISG15;PLSCR1;IFIT1;APOBEC3H;IFIT3;BCL2L1;STAT1;RSAD2;IFI27;IFITM3;IFI44L;EXOSC5;IFITM1
CM_CD8	GO_BP	DNA Metabolic Process	-0.246691	-2.37268	0.00503922	62/133	25.55%	PARP1;DNASE2;MCRS1;HMGB1;RPA2;GRWD1;XRCC5;XRCC6;TERF2IP;TDP1;MCM3;UCHL5;POLE3;VCP;XPC;RECQL;RPA1;APEX1;RUVBL1;UBE2N;TSN;POLD2;MEN1;SUMO1;ORC3;UNG;CNBP;DCTPP1;RUVBL2;TFPT;RAD21;POLD1;TDG;ERCC3;CDK2;CDC34;ISG20;RRM1;PARP2;MCM5;HMGB2;TERF1;HINFP;RAD50;POLD3;DUT;ATRIP;PARG;RAN;FBXO6;UBE2V2;ACTL6A;TREX1;ASF1A;MCM6;NSMCE4A;RFC2;NOC3L;SMARCB1;RMI1;RBMS1;PARK7
CM_CD8	GO_BP	Nuclear Membrane Reassembly	-0.588657	-2.34379	0.00708949	11/13	31.21%	CHMP4A;SIRT2;VPS4B;NSFL1C;CHMP2A;REEP4;CHMP2B;CHMP5;CHMP1A;VPS4A;BANF1
CM_CD8	GO_BP	Fatty Acid Beta-Oxidation	-0.445587	-2.32923	0.00782533	19/23	36.80%	ACADM;ACAT2;HADHA;ACAA1;ACADVL;ECHS1;ACAT1;CPT2;MCAT;ACADS;ECHDC1;ETFB;BDH2;ACOX3;ECI2;HADHB;ETFDH;SCP2;SLC25A17
CM_CD8	GO_BP	Peptidyl-Threonine Phosphorylation	0.44048	2.32727	0.00917567	16/34	19.22%	DYRK1A;PRKDC;LMTK2;WNK1;HIPK1;TAF1;HIPK2;TNKS;MAPK8;CAD;PDPK1;ACVR1B;GSK3B;CSNK2A2;DYRK2;ROCK1
CM_CD8	GO_BP	Positive Regulation Of Establishment Of Protein Localization To Telomere	-0.764852	-2.32449	0.00784407	6/7	14.21%	DKC1;CCT7;TCP1;CCT3;CCT5;CCT4
CM_CD8	GO_BP	Telomere Maintenance Via Telomerase	-0.711611	-2.31981	0.00774208	7/8	19.52%	DKC1;TERF2IP;RPA1;NHP2;TERF1;RAD50;PINX1
CM_CD8	GO_BP	RNA-templated DNA Biosynthetic Process	-0.711611	-2.31981	0.00774208	7/8	19.52%	DKC1;TERF2IP;RPA1;NHP2;TERF1;RAD50;PINX1
CM_CD8	GO_BP	Protein Neddylation	-0.652612	-2.30513	0.00857118	9/9	34.85%	UBA3;COPS6;GPS1;COPS8;NEDD8;COPS4;UBE2M;NAE1;COPS7A
CM_CD8	GO_BP	Intrinsic Apoptotic Signaling Pathway In Response To Oxidative Stress	-0.804154	-2.30512	0.0084208	5/6	7.72%	ZNF622;PDCD10;GSKIP;DIABLO;PRKCD
CM_CD8	GO_BP	DNA Replication	-0.371219	-2.29173	0.00918789	23/33	34.97%	POLDIP2;RPA2;GRWD1;POLE3;RPA1;WDR18;POLD2;ORC3;POLD1;CDK2;MCM5;POLD3;DUT;MCMBP;TREX1;MCM6;RFC2;RBMS1;POLE4;MCM4;WRNIP1;MCM2;FEN1
CM_CD8	GO_BP	Cellular Respiration	-0.403814	-2.28919	0.00928839	25/30	40.59%	SDHA;NDUFS2;UQCRC1;NDUFB8;CYC1;NDUFA9;NDUFV1;MDH2;NDUFA8;NDUFV2;NDUFB10;ETFB;NDUFA5;NDUFA6;NDUFB9;NDUFB7;NDUFA13;COX7B;COX6A1;ETFDH;UQCR10;NDUFB2;MTFR1;UQCRFS1;COX5B
CM_CD8	GO_BP	Heart Morphogenesis	0.663953	2.28862	0.0136443	6/11	7.26%	MDM4;MEGF8;NOTCH1;TTN;NIPBL;APC
CM_CD8	GO_BP	Retrograde Protein Transport, ER To Cytosol	-0.687021	-2.27837	0.0102254	6/8	14.56%	ERLEC1;HERPUD1;VCP;DERL2;HSP90B1;OS9
CM_CD8	GO_BP	ESCRT III Complex Disassembly	-0.734341	-2.27156	0.0103426	7/7	26.67%	VPS4B;IST1;VTA1;CHMP2A;CHMP2B;CHMP5;VPS4A
CM_CD8	GO_BP	ESCRT Complex Disassembly	-0.734341	-2.27156	0.0103426	7/7	26.67%	VPS4B;IST1;VTA1;CHMP2A;CHMP2B;CHMP5;VPS4A
CM_CD8	GO_BP	Peptidyl-Threonine Modification	0.423553	2.27053	0.0160713	13/35	10.18%	DYRK1A;PRKDC;LMTK2;WNK1;HIPK1;TAF1;HIPK2;TNKS;MAPK8;CAD;PDPK1;ACVR1B;GSK3B
CM_CD8	GO_BP	Extrinsic Apoptotic Signaling Pathway Via Death Domain Receptors	-0.607852	-2.25279	0.0119781	8/11	22.46%	DAXX;DEDD;FADD;DIABLO;BID;DEDD2;BLOC1S2;TRADD
CM_CD8	GO_BP	Multivesicular Body Organization	-0.533271	-2.25205	0.0116871	11/14	30.51%	UBAP1;CHMP4A;VPS4B;IST1;VTA1;CHMP2A;CHMP2B;TSG101;CHMP5;VPS4A;VPS37B
CM_CD8	GO_BP	Multivesicular Body Assembly	-0.533271	-2.25205	0.0116871	11/14	30.51%	UBAP1;CHMP4A;VPS4B;IST1;VTA1;CHMP2A;CHMP2B;TSG101;CHMP5;VPS4A;VPS37B
CM_CD8	GO_BP	Ubiquitin-Dependent ERAD Pathway	-0.379483	-2.24632	0.0121972	18/31	24.24%	HSPA5;ERLEC1;HERPUD1;VCP;SGTA;DERL2;HSP90B1;UBXN4;UBE2J1;RNF5;STUB1;ERLIN1;OS9;RHBDD2;JKAMP;FBXO6;EDEM2;TMUB1
CM_CD8	GO_BP	Branched-Chain Amino Acid Catabolic Process	-0.677669	-2.24565	0.0120904	7/8	21.67%	BCKDHA;BCKDK;DLD;ECHS1;HMGCL;ACAT1;HIBADH
CM_CD8	GO_BP	Protein Exit From Endoplasmic Reticulum	-0.569724	-2.22972	0.0135429	8/12	14.56%	PREB;ERLEC1;HERPUD1;SURF4;VCP;DERL2;HSP90B1;OS9
CM_CD8	GO_BP	RNA Splicing, Via Transesterification Reactions	-0.511219	-2.22654	0.0136935	14/16	38.33%	PRPF6;SRRM1;SF3B4;SLU7;SF3A3;SNRNP40;SRSF4;LSM1;SCAF11;MPHOSPH10;TXNL4A;DBR1;SRSF10;PRPF4
CM_CD8	GO_BP	Proteasomal Protein Catabolic Process	-0.242908	-2.21999	0.0143978	50/122	20.76%	PSMD2;PSMD4;PSMC5;ERLEC1;PSMC1;PSMD1;PSMC2;UBE2D3;SIRT2;KCTD5;PPP2R5C;PSMC4;NSFL1C;PSMD7;PSMD14;RNF34;SPOP;VCP;PSMD11;RNF4;CUL4A;DCAF11;PSMC3;FBXO7;FBXW5;PSMB6;PCNP;RNF5;KAT5;CUL3;STUB1;TRIM21;RAD23A;PSMD3;ZFAND2B;CUL1;PSMD12;SIAH2;CDC34;SHARPIN;PSMB5;CRBN;NFE2L2;PSMA4;ARRB2;ARMC8;SKP1;TNFSF13B;PSMA7;PSMD6
CM_CD8	GO_BP	Regulation Of DNA-templated Transcription	0.223206	2.21139	0.0262758	190/627	19.78%	KMT2D;CHD3;MED13;KLF12;EP400;ARID1A;CCNT1;DYRK1A;CREBBP;RREB1;ATXN1L;MDM4;ATF7;ILF3;ATXN1;KMT2A;DDX17;EPC1;NSD1;PRDM2;CCNK;BRWD3;CDKN1B;ATXN7;BAZ2A;TRRAP;HIVEP1;REL;BPTF;ELK4;ZNF217;ZNF236;SETD5;JMY;TRERF1;KAT6A;KMT2B;HIPK2;OGT;NR2C2;ERC1;HCFC1;SRCAP;ARID2;NFAT5;NOTCH1;ZNF142;HIC2;ZNF318;VHL;USF1;ABL1;ZNF621;KDM2A;EP300;ZNF664;RFX3;ZNF736;LIMD1;NIPBL;INO80D;RLIM;KDM3B;KANSL1;L3MBTL3;EPC2;JMJD1C;C…
CM_CD8	GO_BP	Cellular Response To Low-Density Lipoprotein Particle Stimulus	-0.835991	-2.20781	0.0158274	5/5	16.49%	AKT1;LCP1;MYD88;CD81;LDLR
CM_CD8	GO_BP	Regulation Of Cell Death	-0.458668	-2.19589	0.0172698	15/20	29.22%	TXNDC12;TMEM109;CHMP4A;VPS4B;RAB29;VPS35;CHMP2A;TBK1;CHMP2B;CHMP5;CASP6;CHMP1A;PARK7;VPS4A;DHCR24
CM_CD8	GO_BP	Vesicle Coating	-0.493411	-2.19213	0.0176718	9/16	15.48%	TMED2;PREB;TRAPPC3;PEF1;AP3S1;CUL3;TRAPPC1;TRAPPC6A;PDCD6
CM_CD8	GO_BP	Inorganic Cation Import Across Plasma Membrane	0.574221	2.18586	0.0330717	10/13	27.81%	SLC12A6;SLC24A1;ATP2B4;KCNJ13;SLC9A7;ATP1A1;SLC9A1;SLC12A2;TRPV1;CACNA1I
CM_CD8	GO_BP	Macromolecule Catabolic Process	-0.374072	-2.17562	0.0197483	20/31	30.61%	PPT1;EXOSC10;BECN1;PNPT1;EXOSC8;APEX1;RNF5;ISG20;EXOSC7;EXOSC1;TREX1;SLC16A3;CASP3;TPP1;CASP7;XRN2;DIS3;RNASEH2B;REXO4;MUS81
CM_CD8	GO_BP	Response To Unfolded Protein	-0.494264	-2.16073	0.0216519	6/15	6.74%	DAXX;TMBIM6;HERPUD1;HSPA8;HSPH1;DNAJA1
CM_CD8	GO_BP	Regulation Of GTPase Activity	0.337993	2.16042	0.0410588	33/66	27.12%	WNK1;RAB11FIP2;ARFGEF1;RAPGEF6;SMCR8;MAP4K4;RAB3GAP1;SNX18;GSK3B;RIC1;RAPGEF1;RAPGEF2;DOCK11;SOS1;RAP1A;NF1;DOCK9;FLCN;RALGPS2;ARHGEF5;RGP1;CDKL5;BCAS3;PICALM;SOS2;PLXNA3;DOCK10;PREX1;CPEB2;EPHA4;RASGRF2;RASGRP1;RRP1B
CM_CD8	GO_BP	Response To Interferon-Beta	-0.483452	-2.15267	0.0230578	14/16	38.81%	CALM1;PNPT1;IFI16;OAS1;CDC34;BST2;PLSCR1;STAT1;NDUFA13;IFITM3;PYHIN1;IFITM1;MNDA;XAF1
CM_CD8	GO_BP	Positive Regulation Of GTPase Activity	0.322693	2.15088	0.0420149	49/78	40.49%	RAB11FIP2;RAPGEF6;SMCR8;MAP4K4;RALGAPB;RAB3GAP1;RALGAPA2;SNX18;ARHGEF26;GSK3B;RIC1;RAPGEF1;RAPGEF2;RALGAPA1;DOCK11;SOS1;TBC1D2B;RAP1A;TBC1D5;NF1;DOCK9;FLCN;RALGPS2;ARHGEF5;RGP1;CDKL5;BCAS3;PICALM;SOS2;DOCK10;PREX1;TBC1D8;AGAP2;SIPA1L3;RASGRF2;RASGRP1;RASGEF1B;TBC1D22A;TBC1D9B;APC2;DOCK8;SEMA4D;TBC1D14;PIP5K1A;AGAP5;SGSM2;TSC1;PKP4;RAP1GAP2
CM_CD8	GO_BP	Membrane Organization	-0.259921	-2.1461	0.023969	37/73	28.51%	TOR1A;PPT1;UBAP1;AP2M1;CHMP4A;ESYT1;TMEM43;VPS4B;NSFL1C;SYNGR2;HSPA8;NAPA;NUP93;GLTP;CHMP2A;SNX3;VTI1B;TOR1AIP1;DBNL;SNAP23;SLC9A3R1;CORO1C;CPTP;MTCH1;REEP4;VAPA;CHMP2B;TSG101;ANXA2;CHMP5;OTOF;CHMP1A;CHRNB1;STX18;VPS4A;BIN1;MFN2
CM_CD8	GO_BP	Regulation Of Developmental Growth	0.639451	2.14418	0.0426252	8/10	24.39%	MYCBP2;NIPBL;MBD5;GSK3B;LATS1;EPPK1;STAT5B;SIN3A
CM_CD8	GO_BP	Vacuolar Acidification	-0.494766	-2.14343	0.0241786	13/15	33.50%	PPT1;ATP6V1B2;ATP6V0B;ATP6AP2;CCDC115;ATP6V0D1;GRN;ATP6V1F;TMEM9;TMEM199;CLN3;ATP6V0C;ATP6V1D
CM_CD8	GO_BP	Monoatomic Cation Homeostasis	0.527092	2.14222	0.041072	11/17	23.50%	WNK1;XIAP;LETMD1;SLC12A6;ITPR3;SLC39A10;ATP7A;CNNM2;LETM1;SLC12A2;PICALM
CM_CD8	GO_BP	Regulation Of Proteasomal Protein Catabolic Process	-0.453181	-2.1418	0.0242712	15/19	31.30%	PSME3;PSMC5;ARAF;PSMC2;PSMD14;UCHL5;PSMC3;UBB;PSME2;RAD23A;F8A1;PSME1;LAMP3;PSMC6;COMMD1
CM_CD8	GO_BP	Negative Regulation Of Intrinsic Apoptotic Signaling Pathway	-0.37357	-2.14045	0.0242827	19/29	31.38%	TMBIM6;TXNDC12;AKT1;CREB3;HERPUD1;URI1;DNAJA1;ARMC10;NOC2L;PTTG1IP;NFE2L2;YBX3;ENO1;CCAR2;PARK7;CDKN2D;BCL2L1;XBP1;NDUFA13
CM_CD8	GO_BP	Spliceosomal snRNP Assembly	-0.413579	-2.13681	0.0245895	18/23	38.12%	PRPF6;PRPF31;PRMT5;HNRNPC;TSSC4;COIL;DDX20;WDR77;LSM4;SNRPB;CD2BP2;GEMIN7;SART3;USP4;SNRPD1;STRAP;SRSF10;GEMIN6
CM_CD8	GO_BP	Protein-Containing Complex Assembly	-0.229642	-2.1246	0.0266095	49/114	25.91%	TMED2;PREB;CASP1;AP2M1;TRAPPC3;PEF1;CHMP4A;CHCHD4;CAPZA2;BECN1;BIN2;FERMT3;FADD;TCP1;PPP2R1A;CDC123;PSMD11;VAMP8;CASP4;IKBKG;KIFAP3;CHMP2A;GBP1;ADRM1;DBNL;CUL3;STOML2;TRAPPC1;SLC9A3R1;ITGB1BP1;HIGD1A;TRAPPC6A;PDCD6;TAPBP;GPAA1;NT5C3A;PSMG1;DNAAF2;SRP19;CAPZA1;CD74;COG4;CD3E;PXN;NDUFAF1;CYBA;WAS;TBCC;MCU
CM_CD8	GO_BP	DNA Modification	-0.607761	-2.12113	0.0269568	9/9	39.33%	PARP1;UNG;TDG;PARP2;NTHL1;MPG;EXOSC5;EXOSC4;MBD4
CM_CD8	GO_BP	Nuclear Export	0.433485	2.11743	0.0492529	13/27	19.94%	ATXN1;POM121C;CDKN1B;PKD1;RANBP2;POM121;NUP214;DESI1;SMURF1;XPO4;XPO5;NUP98;HNRNPA1
CM_CD8	GO_BP	Pyruvate Metabolic Process	-0.450177	-2.11367	0.0282256	13/18	30.31%	PGK1;PKM;PDHA1;TPI1;DLAT;PDHB;DLD;PFKL;ENO1;PGM1;PGAM1;LDHA;UCP2
CM_CD8	GO_BP	Telomere Maintenance Via Telomere Lengthening	-0.571108	-2.1135	0.027938	7/10	19.52%	DKC1;TERF2IP;RPA1;NHP2;TERF1;RAD50;PINX1
CM_CD8	GO_BP	Aerobic Respiration	-0.460076	-2.10614	0.0292246	14/18	31.38%	NDUFS2;UQCRC1;NDUFB8;NDUFA9;NDUFV1;MDH2;NDUFA8;NDUFV2;NDUFB10;NDUFA5;NDUFA6;NDUFB9;NDUFB7;NDUFA13
CM_CD8	GO_BP	Response To Endoplasmic Reticulum Stress	-0.309481	-2.10012	0.0301919	17/45	14.56%	PDIA4;GORASP2;HSPA5;ERLEC1;TMCO1;P4HB;BCAP31;HERPUD1;VCP;UBA5;TMX1;HSP90B1;CASP4;RNF5;EIF2B5;PDIA6;OS9
CM_CD8	GO_BP	Endosome To Lysosome Transport Via Multivesicular Body Sorting Pathway	-0.643294	-2.08732	0.0330269	7/8	26.67%	CHMP4A;VPS4B;VCP;CHMP2A;CHMP2B;CHMP5;VPS4A
CM_CD8	GO_BP	Protein K11-linked Ubiquitination	-0.492999	-2.08552	0.033038	7/14	11.27%	CDC23;UBE2D3;CDC26;ANAPC5;RNF4;UBE2L3;ANAPC13
CM_CD8	GO_BP	Negative Regulation Of Peptidyl-Threonine Phosphorylation	-0.717353	-2.08261	0.0334968	5/6	17.13%	SIRT2;CALM1;CALM2;INPP5K;CALM3
CM_CD8	GO_BP	Cholesterol Biosynthetic Process	-0.494274	-2.07807	0.034167	13/14	40.47%	MSMO1;FDFT1;INSIG1;NSDHL;PMVK;ACLY;ARV1;DHCR24;LBR;G6PD;CYP51A1;DHCR7;MVD
CM_CD8	GO_BP	Protein Deneddylation	-0.710452	-2.07483	0.034631	5/6	19.66%	TOR1A;COPS6;GPS1;COPS8;COPS4
CM_CD8	GO_BP	Protein Localization To Chromosome, Centromeric Region	-0.727094	-2.07415	0.0344482	5/6	17.39%	IK;BUB3;CTCF;SPDL1;ZWILCH
CM_CD8	GO_BP	Late Endosome To Lysosome Transport	-0.582094	-2.05998	0.0377137	8/9	29.91%	CHMP4A;VPS4B;CHMP2A;CHMP2B;CHMP5;CHMP1A;VPS4A;VPS39
CM_CD8	GO_BP	Establishment Of Protein Localization To Mitochondrion	-0.388815	-2.05937	0.0375422	15/25	28.51%	GRPEL1;AKT1;CHCHD4;BCAP31;FBXO7;TIMM21;TIMM23;TOMM40;AIP;TIMM17B;TOMM22;TOMM5;TIMM44;TOMM34;MFN2
CM_CD8	GO_BP	Mitochondrion Organization	-0.271186	-2.05844	0.0373742	39/63	33.33%	PARP1;ATPAF1;CHCHD4;BCAP31;PNPT1;RAB29;APEX1;FBXO7;PRDX3;STOML2;BID;HIGD1A;MUL1;TIMM23;TOMM40;MPV17;AIP;TIMM17B;TMEM242;TOMM22;TMEM11;TOMM5;GABPB1;IFIT2;MTX2;SLC25A4;PARK7;TYMP;TIMM44;HAX1;TOMM34;DNAJA3;BCL2L1;MFN2;AIFM1;UCP2;COX7A2L;MTX1;TIMM17A
CM_CD8	GO_BP	acetyl-CoA Biosynthetic Process	-0.601096	-2.04438	0.04108	7/9	22.91%	PDHA1;PPCS;DLAT;PDHB;DLD;ACLY;ACSS1
CM_CD8	GO_BP	Proteasome Assembly	-0.711871	-2.0404	0.0418435	5/6	18.72%	PSMD10;PSMD11;PSMD9;NT5C3A;PSMG1
CM_CD8	GO_BP	Regulation Of Double-Strand Break Repair	-0.298808	-2.02494	0.0464983	18/44	13.37%	MORF4L1;DPF2;DEK;SMARCE1;BCL7B;OTUB1;RPA2;TERF2IP;MORF4L2;BRD8;KDM1A;RUVBL1;UBE2N;PPP4C;KAT5;VPS72;MEAF6;RUVBL2
CM_CD8	GO_BP	Positive Regulation Of Establishment Of Protein Localization	-0.579445	-2.0216	0.0470285	6/9	14.21%	DKC1;CCT7;TCP1;CCT3;CCT5;CCT4
CM_CD8	GO_BP	Mitotic Cytokinetic Process	-0.573449	-2.01745	0.0472056	7/9	26.67%	CHMP4A;VPS4B;CHMP2A;CHMP2B;CHMP5;CHMP1A;VPS4A
CM_CD8	GO_BP	Midbody Abscission	-0.573449	-2.01745	0.0472056	7/9	26.67%	CHMP4A;VPS4B;CHMP2A;CHMP2B;CHMP5;CHMP1A;VPS4A
DN_B	GO_BP	Mitochondrial Translation	-0.59122	-4.5903	0	45/54	27.77%	MRPL49;MRPS18A;MRPS10;MRPS5;MRPL18;MRPL24;MRPL46;MRPS9;MRPL37;MRPS23;MRPL16;MRPL27;MRPL38;MRPS12;TSFM;MRPL22;MRPL48;MRPS18B;MRPL1;MRPL3;GFM1;MRPS7;MRPL51;MRPL39;MRPL34;MRPL9;MRPS6;MRPL40;MRPS22;MRPL44;MRPS11;MRPL28;MRPL13;MRPL2;GADD45GIP1;MRPL14;MRPL35;MRPS31;MRPS26;MRPS28;MRPL42;GFM2;TUFM;GATB;MRPL45
DN_B	GO_BP	Mitochondrial Gene Expression	-0.587526	-4.43764	0	42/53	24.05%	MRPL49;MRPS18A;MRPS10;MRPS5;MRPL18;MRPL24;MRPL46;MRPS9;MRPL37;MRPS23;MRPL16;MRPL27;MRPL38;MRPS12;MRPL22;MRPL48;MRPS18B;MRPL1;MRPL3;MRPS7;MTERF3;MRPL51;MRPL39;MRPL34;MRPL9;MRPS6;MRPL40;MRPS22;MRPL44;MRPS11;MRPL28;MRPL13;MRPL2;GADD45GIP1;MRPL14;SLC25A33;MRPL35;MRPS31;MRPS26;MRPS28;MRPL42;GFM2
DN_B	GO_BP	Mitochondrial ATP Synthesis Coupled Electron Transport	-0.669729	-3.89151	0	27/28	30.92%	UQCRC1;SDHA;NDUFS2;NDUFB8;CYC1;SDHD;NDUFB9;NDUFA12;NDUFV1;NDUFA8;NDUFB2;COX6A1;NDUFA6;NDUFA9;NDUFV2;NDUFAF1;NDUFB10;NDUFA5;SDHB;COX5B;UQCR10;NDUFB7;UQCRFS1;COX7B;NDUFB6;NDUFB5;NDUFA1
DN_B	GO_BP	Aerobic Electron Transport Chain	-0.668558	-3.79817	0	26/27	30.92%	UQCRC1;SDHA;NDUFS2;NDUFB8;CYC1;SDHD;NDUFB9;NDUFV1;NDUFA8;NDUFB2;COX6A1;NDUFA6;NDUFA9;NDUFV2;NDUFAF1;NDUFB10;NDUFA5;SDHB;COX5B;UQCR10;NDUFB7;UQCRFS1;COX7B;NDUFB6;NDUFB5;NDUFA1
DN_B	GO_BP	Cellular Respiration	-0.599025	-3.61754	0	30/34	30.92%	UQCRC1;SDHA;NDUFS2;NDUFB8;CYC1;NDUFB9;NDUFA12;NDUFV1;NDUFA8;NDUFB2;COX6A1;NDUFA6;NDUFA9;SURF1;NDUFV2;NDUFA13;NDUFB10;NDUFA5;SDHB;COX5B;UQCR10;MDH2;NDUFB7;UQCRFS1;COX7B;MTFR1L;ETFA;NDUFB6;NDUFB5;NDUFA1
DN_B	GO_BP	Oxidative Phosphorylation	-0.672467	-3.50117	0	17/22	17.85%	UQCRC1;SDHA;NDUFS2;NDUFB8;SDHD;NDUFB9;NDUFA12;NDUFV1;NDUFA8;NDUFB2;NDUFA6;NDUFA9;NDUFV2;NDUFA13;NDUFB10;NDUFA5;SDHB
DN_B	GO_BP	Aerobic Respiration	-0.643	-3.468	0	23/24	33.01%	UQCRC1;NDUFS2;NDUFB8;NDUFB9;NDUFA12;NDUFV1;NDUFA8;NDUFB2;NDUFA6;NDUFA9;SURF1;NDUFV2;NDUFA13;NDUFB10;NDUFA5;SDHB;MDH2;NDUFB7;MTFR1L;NDUFB6;NDUFB5;NDUFA1;OXA1L
DN_B	GO_BP	Proton Motive Force-Driven Mitochondrial ATP Synthesis	-0.69326	-3.43254	0	20/20	30.92%	SDHA;NDUFS2;NDUFB8;SDHD;NDUFB9;NDUFA12;NDUFV1;NDUFA8;NDUFB2;NDUFA6;NDUFA9;NDUFV2;NDUFA13;NDUFB10;NDUFA5;SDHB;NDUFB7;NDUFB6;NDUFB5;NDUFA1
DN_B	GO_BP	Negative Regulation Of Cell Death	-0.636821	-3.3606	0	14/21	11.12%	TXNDC12;CHMP4A;VPS4B;TMEM109;VPS35;BECN1;PSMC5;TM7SF3;PEPD;BNIP3L;CHMP2B;CHMP2A;PARK7;AKT1
DN_B	GO_BP	mRNA Splicing, Via Spliceosome	-0.345139	-3.32802	0	65/110	26.30%	IK;CTNNBL1;HNRNPC;SNW1;SYF2;SF3B4;CWC15;RNPS1;HNRNPR;HNRNPM;SF3B2;SNRPB2;SLU7;PUF60;HSPA8;HTATSF1;FRG1;SNRNP40;DDX1;PRPF31;CWC25;SNRNP27;RNF113A;GPKOW;PRPF6;CDC5L;BCAS2;ZRSR2;EIF4A3;SF3A3;USP39;PRMT5;PIN1;PPIE;SRRM1;MFAP1;PRPF40A;ISY1;COIL;DDX41;DDX46;PLRG1;RBM42;SNRPD1;RBM8A;WBP4;LSM3;TXNL4A;SCAF11;SNRPB;RALY;LSM5;GEMIN6;CWC22;EFTUD2;PPIL1;CWF19L1;CDC40;DHX8;U2AF1L4;CWC27;BUD31;SNRPD2;TSSC4;SRSF4
DN_B	GO_BP	Proton Motive Force-Driven ATP Synthesis	-0.643405	-3.29367	0	16/21	17.85%	SDHA;NDUFS2;NDUFB8;SDHD;NDUFB9;NDUFA12;NDUFV1;NDUFA8;NDUFB2;NDUFA6;NDUFA9;NDUFV2;NDUFA13;NDUFB10;NDUFA5;SDHB
DN_B	GO_BP	RNA Splicing, Via Transesterification Reactions With Bulged Adenosine As Nucleophile	-0.359231	-3.23203	0	57/99	24.74%	IK;CTNNBL1;HNRNPC;SNW1;SYF2;SF3B4;CWC15;RNPS1;HNRNPR;HNRNPM;SF3B2;SNRPB2;SLU7;HSPA8;HTATSF1;FRG1;SNRNP40;PRPF31;CWC25;SNRNP27;RNF113A;GPKOW;PRPF6;CDC5L;BCAS2;ZRSR2;EIF4A3;SF3A3;USP39;PIN1;PPIE;SRRM1;MFAP1;PRPF40A;ISY1;DDX41;DDX46;PLRG1;RBM42;SNRPD1;RBM8A;WBP4;LSM3;TXNL4A;SNRPB;RALY;LSM5;GEMIN6;CWC22;EFTUD2;PPIL1;CWF19L1;CDC40;DHX8;U2AF1L4;CWC27;BUD31
DN_B	GO_BP	Mitochondrial Respiratory Chain Complex Assembly	-0.477494	-3.1928	0	29/38	30.92%	CHCHD4;NDUFS2;NDUFB8;NDUFB9;COA3;NDUFA8;NDUFB2;NDUFA6;NDUFA9;SURF1;NDUFAF1;TIMM21;LYRM2;NDUFA13;NDUFB10;NDUFA5;UQCC1;SLC25A33;COX14;NDUFB7;UQCRFS1;FOXRED1;NDUFB6;PET100;OMA1;AIFM1;UQCC2;NDUFB5;NDUFA1
DN_B	GO_BP	Mitochondrial Electron Transport, NADH To Ubiquinone	-0.693516	-3.04868	0	15/15	30.84%	NDUFS2;NDUFB8;NDUFB9;NDUFV1;NDUFA8;NDUFB2;NDUFA6;NDUFA9;NDUFV2;NDUFAF1;NDUFB10;NDUFA5;NDUFB7;NDUFB6;NDUFB5
DN_B	GO_BP	Mitochondrial Respiratory Chain Complex I Assembly	-0.583729	-3.04542	0	19/21	33.01%	NDUFS2;NDUFB8;NDUFB9;NDUFA8;NDUFB2;NDUFA6;NDUFA9;NDUFAF1;TIMM21;LYRM2;NDUFA13;NDUFB10;NDUFA5;NDUFB7;FOXRED1;NDUFB6;NDUFB5;NDUFA1;OXA1L
DN_B	GO_BP	NADH Dehydrogenase Complex Assembly	-0.583729	-3.04542	0	19/21	33.01%	NDUFS2;NDUFB8;NDUFB9;NDUFA8;NDUFB2;NDUFA6;NDUFA9;NDUFAF1;TIMM21;LYRM2;NDUFA13;NDUFB10;NDUFA5;NDUFB7;FOXRED1;NDUFB6;NDUFB5;NDUFA1;OXA1L
DN_B	GO_BP	Secondary Alcohol Biosynthetic Process	-0.690393	-2.993	0	14/14	31.14%	INSIG1;FDFT1;NSDHL;MSMO1;PMVK;CYP51A1;DHCR24;DHCR7;GLB1;MVD;INSIG2;ACLY;ARV1;MVK
DN_B	GO_BP	Cholesterol Biosynthetic Process	-0.690393	-2.993	0	14/14	31.14%	INSIG1;FDFT1;NSDHL;MSMO1;PMVK;CYP51A1;DHCR24;DHCR7;GLB1;MVD;INSIG2;ACLY;ARV1;MVK
DN_B	GO_BP	Protein Targeting To Mitochondrion	-0.515608	-2.98299	0	22/27	30.46%	BCAP31;GRPEL1;FBXO7;CHCHD4;TIMM22;TIMM23;TOMM5;TOMM40;TOMM22;TIMM21;NDUFA13;MIPEP;TIMM17B;MTX2;AIP;PMPCA;MTCH2;TOMM34;TOMM40L;AIFM1;TIMM50;MTCH1
DN_B	GO_BP	RNA Splicing	-0.387917	-2.87522	0.00013279	27/50	20.49%	HNRNPC;SF3B4;RNPS1;SF3B2;PRMT1;USB1;SLU7;SNRNP40;RNF113A;PPP2CA;PRPF6;LSM1;BCAS2;ZRSR2;SF3A3;PPP2R1A;USP39;SRRM1;SNRNP25;MPHOSPH10;SNRPD1;RBM8A;RRAGC;WBP4;TXNL4A;SCAF11;SNRPB
DN_B	GO_BP	Sterol Biosynthetic Process	-0.623148	-2.85881	0.000126466	15/16	31.14%	SQLE;INSIG1;FDFT1;NSDHL;MSMO1;PMVK;CYP51A1;DHCR24;DHCR7;GLB1;MVD;INSIG2;ACLY;ARV1;MVK
DN_B	GO_BP	Protein Transport	-0.290851	-2.81424	0.000241436	55/111	24.24%	RAB7A;GRPEL1;RAB8A;PPT1;SLU7;SNX17;RAB31;PDCD6;ARL6IP5;SCAMP3;VPS35;SNX6;RAB18;GOLGA7;SNX4;RAB6A;LAMP2;VPS26A;ARF1;STXBP2;CMTM6;YWHAH;TVP23B;LMAN2L;SNX1;STXBP3;HSPA9;RAB29;RAB10;CHMP2B;RAB1A;CHMP2A;CD74;TIMM23;SCAMP2;CTSA;TMED2;TANGO2;RAB14;VPS29;TIMM21;NAPA;MEN1;ARL5A;TIMM17B;RAB28;CHMP1A;VMP1;COPZ1;ARF5;STX8;RUFY1;PREB;COG7;ARFGAP3
DN_B	GO_BP	Multivesicular Body Assembly	-0.682984	-2.79479	0.000221316	9/12	12.87%	VTA1;CHMP4A;VPS4B;UBAP1;TSG101;CHMP2B;IST1;CHMP2A;SNF8
DN_B	GO_BP	Multivesicular Body Organization	-0.682984	-2.79479	0.000221316	9/12	12.87%	VTA1;CHMP4A;VPS4B;UBAP1;TSG101;CHMP2B;IST1;CHMP2A;SNF8
DN_B	GO_BP	Cholesterol Metabolic Process	-0.526191	-2.77312	0.000318695	20/22	36.26%	SQLE;INSIG1;SNX17;FDFT1;NSDHL;MSMO1;ACAA2;PMVK;CYP51A1;DHCR24;DHCR7;LDLRAP1;GLB1;MVD;INSIG2;ACLY;ARV1;MVK;OSBPL1A;APOL2
DN_B	GO_BP	mRNA Processing	-0.293117	-2.7636	0.00035751	59/115	24.74%	IK;CTNNBL1;HNRNPC;SNW1;SYF2;SF3B4;CWC15;RNPS1;HNRNPR;HNRNPM;SF3B2;SNRPB2;SLU7;HSPA8;HTATSF1;FRG1;SNRNP40;PRPF31;CWC25;SNRNP27;RNF113A;GPKOW;PRPF6;CDC5L;BCAS2;ZRSR2;EIF4A3;SF3A3;USP39;PIN1;PPIE;SRRM1;MFAP1;PRPF40A;ISY1;DDX41;CPSF3;DDX46;PLRG1;RBM42;SNRPD1;RBM8A;WBP4;LSM3;TXNL4A;SCAF11;SNRPB;RALY;LSM5;GEMIN6;CWC22;EFTUD2;PPIL1;CWF19L1;CDC40;DHX8;U2AF1L4;CWC27;BUD31
DN_B	GO_BP	Protein Neddylation	-0.707798	-2.60656	0.00108199	10/10	29.35%	COPS6;COPS8;NEDD8;UBA3;COPS4;GPS1;UBE2M;COPS7A;COPS7B;COPS3
DN_B	GO_BP	Nuclear Membrane Organization	-0.624893	-2.57562	0.00123305	8/12	11.79%	TOR1A;CHMP4A;VPS4B;TMEM43;NSFL1C;CHMP2B;CHMP2A;TOR1AIP1
DN_B	GO_BP	Membrane Organization	-0.322016	-2.57037	0.00137368	25/65	14.09%	AP2M1;TOR1A;CHMP4A;PPT1;HSPA8;VPS4B;STX18;TMEM43;UBAP1;NUP93;ESYT1;SYNGR2;GLTP;TSG101;VAPA;SNX3;NSFL1C;CHMP2B;CHMP2A;CORO1C;TOR1AIP1;CTDNEP1;SNF8;CHRNB1;ANXA2
DN_B	GO_BP	Peptidyl-Serine Phosphorylation	0.437886	2.56099	0.00670118	39/62	31.99%	RICTOR;WNK1;PRKDC;ATR;SMG1;MTOR;HIPK1;ATM;PDPK1;STK4;CSNK1G1;PKD1;TNKS;DYRK1A;TAF1;LMTK2;AKT2;UHMK1;CAMK1D;TTBK2;MAP3K10;MAP3K12;LATS1;PIKFYVE;ROCK1;MAST3;PDK3;HIPK3;AKT3;MAPK8;MAST4;CAMK1;LRRK2;GSK3B;DYRK2;TLK1;TLK2;NEK6;DMPK
DN_B	GO_BP	Protein-Containing Complex Disassembly	-0.419235	-2.55717	0.00150495	21/29	31.04%	MAP1LC3B;PPP1CA;CHMP4A;HSPA8;VAMP8;VPS4B;BECN1;TSG101;LAMP2;CHMP2B;CHMP2A;WIPI2;NAPA;CHMP1A;VCP;UBQLN1;VTI1B;APEH;VPS16;ETF1;GSPT1
DN_B	GO_BP	Autophagosome Maturation	-0.447698	-2.55681	0.0014564	16/24	25.47%	MAP1LC3B;CHMP4A;VAMP8;VPS4B;CALM1;BECN1;TSG101;LAMP2;CHMP2B;CHMP2A;WIPI2;CHMP1A;VMP1;VCP;UBQLN1;VTI1B
DN_B	GO_BP	Histone Lysine Methylation	0.599428	2.53417	0.00418824	12/20	14.57%	KMT2D;KMT2A;KMT2B;KMT2C;HCFC1;SETD1B;NCOA6;SETDB1;SETD1A;DOT1L;BOD1L1;WDR82
DN_B	GO_BP	Cellular Response To Interferon-Beta	-0.80257	-2.53115	0.00164981	7/7	19.85%	CALM1;MNDA;PNPT1;NDUFA13;CDC34;IFI16;OAS1
DN_B	GO_BP	Response To Interferon-Beta	-0.80257	-2.53115	0.00164981	7/7	19.85%	CALM1;MNDA;PNPT1;NDUFA13;CDC34;IFI16;OAS1
DN_B	GO_BP	Nuclear Membrane Reassembly	-0.718214	-2.52657	0.00171845	8/9	21.14%	CHMP4A;VPS4B;SIRT2;NSFL1C;CHMP2B;CHMP2A;CHMP1A;BANF1
DN_B	GO_BP	Late Endosome To Vacuole Transport	-0.805908	-2.52637	0.00166935	7/7	19.52%	TMEM50A;VTA1;CHMP4A;VPS4B;CHMP2B;CHMP2A;CHMP1A
DN_B	GO_BP	Regulation Of Cell Death	-0.498767	-2.5234	0.00173364	10/19	10.92%	TXNDC12;CHMP4A;VPS4B;TMEM109;VPS35;BNIP3L;RAB29;CHMP2B;CHMP2A;PARK7
DN_B	GO_BP	Establishment Of Protein Localization To Mitochondrion	-0.469359	-2.52182	0.00168679	17/23	29.09%	BCAP31;GRPEL1;FBXO7;CHCHD4;TIMM23;TOMM5;AKT1;TOMM40;TOMM22;TIMM21;TIMM17B;AIP;TOMM34;TOMM40L;PINK1;RALA;TIMM50
DN_B	GO_BP	Protein Insertion Into ER Membrane	-0.600702	-2.4895	0.00241118	9/13	17.55%	EMC4;TMCO1;EMC8;EMC7;EMC3;EMC2;SGTA;CAMLG;TMEM147
DN_B	GO_BP	Pyruvate Metabolic Process	-0.546644	-2.48917	0.00234935	11/15	20.02%	PKM;UCP2;PGK1;DLAT;TPI1;PGM1;PDHB;PDHA1;ENO1;DLD;PGAM1
DN_B	GO_BP	Peptidyl-Serine Modification	0.42896	2.48818	0.00418824	38/61	31.99%	RICTOR;WNK1;PRKDC;ATR;SMG1;MTOR;HIPK1;ATM;PDPK1;STK4;CSNK1G1;PKD1;TNKS;DYRK1A;TAF1;LMTK2;AKT2;UHMK1;CAMK1D;TTBK2;MAP3K10;MAP3K12;LATS1;ROCK1;MAST3;PDK3;HIPK3;AKT3;MAPK8;MAST4;CAMK1;LRRK2;GSK3B;DYRK2;TLK1;TLK2;NEK6;DMPK
DN_B	GO_BP	Protein Targeting To Lysosome	-0.661929	-2.48557	0.00239021	6/10	7.70%	RAB7A;HSPA8;BECN1;M6PR;LAMP2;NCOA4
DN_B	GO_BP	Response To Unfolded Protein	-0.562025	-2.48186	0.00246146	11/14	28.14%	TMBIM6;HSPA8;DNAJA1;TM7SF3;DAXX;HERPUD1;HSPH1;TRAM1;HSP90AB1;ERP44;HSPA2
DN_B	GO_BP	Histone H3-K4 Methylation	0.631348	2.46241	0.00376941	11/16	17.17%	KMT2D;KMT2A;KMT2B;KMT2C;HCFC1;SETD1B;NCOA6;SETD1A;BOD1L1;WDR82;NFYA
DN_B	GO_BP	Positive Regulation Of Telomerase RNA Localization To Cajal Body	-0.698331	-2.45535	0.00284549	9/9	30.29%	DKC1;CCT7;CCT5;RUVBL1;CCT3;NHP2;RUVBL2;CCT4;CCT6A
DN_B	GO_BP	ESCRT III Complex Disassembly	-0.89673	-2.43758	0.00319902	5/5	10.42%	VTA1;VPS4B;CHMP2B;IST1;CHMP2A
DN_B	GO_BP	ESCRT Complex Disassembly	-0.89673	-2.43758	0.00319902	5/5	10.42%	VTA1;VPS4B;CHMP2B;IST1;CHMP2A
DN_B	GO_BP	Endosome Transport Via Multivesicular Body Sorting Pathway	-0.667225	-2.41715	0.00374762	6/9	10.42%	TMEM50A;VTA1;CHMP4A;VPS4B;CHMP2B;CHMP2A
DN_B	GO_BP	Fatty Acid Oxidation	-0.473743	-2.3796	0.00534045	15/20	29.65%	ADIPOR1;ACAT2;HADHA;ECHS1;ACADM;SCP2;ACAT1;ACAA2;HADHB;ACADS;SLC25A17;ECI2;CPT2;ILVBL;PHYH
DN_B	GO_BP	Protein Deneddylation	-0.707561	-2.37292	0.00542459	8/8	29.35%	COPS6;TOR1A;COPS8;COPS4;GPS1;COPS7A;COPS7B;COPS3
DN_B	GO_BP	Multivesicular Body Sorting Pathway	-0.753111	-2.36185	0.00594786	6/7	12.87%	VTA1;CHMP4A;VPS4B;CHMP2B;CHMP2A;SNF8
DN_B	GO_BP	Tail-Anchored Membrane Protein Insertion Into ER Membrane	-0.684158	-2.35863	0.00593488	7/9	17.22%	EMC4;EMC8;EMC7;EMC3;EMC2;SGTA;CAMLG
DN_B	GO_BP	Positive Regulation Of Peptidase Activity	-0.541073	-2.35544	0.00600209	12/15	28.62%	PSME3;NCSTN;PSENEN;PSME1;CTSS;NDUFA13;TANK;PSME2;VCP;PINK1;PRELID1;GRN
DN_B	GO_BP	Negative Regulation Of Peptidyl-Threonine Phosphorylation	-0.887221	-2.35473	0.00591044	5/5	11.37%	CALM2;SIRT2;CALM1;INPP5K;CALM3
DN_B	GO_BP	Protein K11-linked Ubiquitination	-0.498651	-2.35382	0.00589892	12/17	23.22%	CDC26;UBE2D3;UBE2L3;UBE2A;RNF4;ANAPC5;ANAPC13;UBE2E3;CDC23;RNF26;UBE2S;UBE2T
DN_B	GO_BP	Dolichol-Linked Oligosaccharide Biosynthetic Process	-0.725255	-2.33053	0.00719068	8/8	27.59%	PDCD6;MPDU1;DOLPP1;ALG8;DPAGT1;DOLK;SRD5A3;ALG3
DN_B	GO_BP	Lysosomal Lumen Acidification	-0.59002	-2.32426	0.00750015	10/11	33.09%	PPT1;ATP6AP2;ATP6V1F;ATP6V0B;ATP6V1D;CCDC115;TMEM199;TMEM9;GRN;ATP6V0A1
DN_B	GO_BP	Fatty Acid Beta-Oxidation	-0.472845	-2.31277	0.00818466	14/19	27.90%	ACAT2;HADHA;ECHS1;ACADM;SCP2;ACAT1;ACAA2;HADHB;ACADS;SLC25A17;ECI2;ACADVL;CPT2;ETFA
DN_B	GO_BP	Cellular Response To Osmotic Stress	0.76756	2.28697	0.0244593	5/8	3.55%	RPTOR;NFAT5;CAPN3;MTOR;ARHGEF2
DN_B	GO_BP	Protein Insertion Into ER Membrane By Stop-Transfer Membrane-Anchor Sequence	-0.782318	-2.26681	0.0122119	5/6	12.35%	EMC4;EMC8;EMC7;EMC3;EMC2
DN_B	GO_BP	Positive Regulation Of GTPase Activity	0.353504	2.26104	0.0263859	46/77	35.32%	RALGAPB;SIPA1L3;RGL4;RAB3GAP1;RAPGEF1;RIC1;RAB11FIP2;SOS2;RAPGEF6;RALGAPA2;SMCR8;RALGPS2;MAP4K4;SOS1;NF1;DOCK10;PREX1;TBC1D5;TBC1D8;RALGAPA1;RASGRP3;DOCK8;SGSM2;TBC1D22A;BCAS3;ARHGEF26;EVI5;RGP1;AGAP2;SNX18;DOCK11;APC2;RAP1GAP2;GSK3B;DOCK9;TBC1D2B;PIP5K1A;ARHGEF7;TSC1;PICALM;SCRIB;FLCN;DVL3;RALGPS1;AGAP6;ERBB2
DN_B	GO_BP	Dolichol Metabolic Process	-0.725134	-2.21752	0.0178218	7/7	27.59%	PDCD6;DPM2;MPDU1;ALG8;DPAGT1;SRD5A3;ALG3
DN_B	GO_BP	RNA Splicing, Via Transesterification Reactions	-0.491565	-2.21465	0.017835	10/15	20.27%	SF3B4;SLU7;SNRNP40;PRPF6;LSM1;SF3A3;SRRM1;MPHOSPH10;TXNL4A;SCAF11
DN_B	GO_BP	Nuclear Export	0.494845	2.21039	0.042361	11/24	15.00%	POM121C;NUP214;POM121;RANBP2;PKD1;NUP153;CDKN1B;XPO4;SMURF1;NUP98;ATXN1
DN_B	GO_BP	Protein Localization To Lysosome	-0.47299	-2.19719	0.0203686	11/15	26.20%	RAB7A;BECN1;M6PR;LAMTOR5;RTN4;NCOA4;LMBRD1;KPTN;CD81;MFSD1;LAPTM5
DN_B	GO_BP	Proton Transmembrane Transport	-0.44208	-2.19685	0.0200512	9/19	12.14%	ATP6V1B2;ATP6V1E1;UCP2;ATP6AP1;ATP6AP2;ATP6V1F;ATP6V0D1;ATP6V0B;ATP6V1D
DN_B	GO_BP	fatty-acyl-CoA Biosynthetic Process	-0.581997	-2.18921	0.0211157	8/10	26.77%	PPT1;ELOVL1;ACAT1;HSD17B12;ACSL3;ACSL5;TECR;SLC25A1
DN_B	GO_BP	Heart Morphogenesis	0.700829	2.18556	0.0494212	6/9	10.74%	MDM4;NOTCH1;NIPBL;TTN;MEGF8;APC
DN_B	GO_BP	Endosome Organization	-0.385406	-2.1693	0.0245232	12/25	14.19%	ATP6AP1;PLEKHA3;LAMTOR1;ATP6AP2;ATP6V1F;ATP6V0B;SNX3;PLEKHJ1;CHMP2B;CORO1C;ATP6V1D;SQSTM1
DN_B	GO_BP	Branched-Chain Amino Acid Catabolic Process	-0.692112	-2.16515	0.0247663	6/7	18.60%	BCKDHA;ECHS1;HMGCL;ACAT1;BCKDK;DLD
DN_B	GO_BP	DNA-templated DNA Replication	-0.357867	-2.165	0.0244623	19/30	29.47%	POLE3;POLD2;MCM3;RPA1;POLDIP2;RFC2;POLE4;MCM5;RECQL;POLD3;RRM1;CDC34;SSBP1;CHRAC1;CDK2AP1;ORC5;WDR18;HMGA1;RFC5
DN_B	GO_BP	Vesicle Targeting, Rough ER To cis-Golgi	-0.499858	-2.16089	0.0247874	10/13	31.21%	TRAPPC3;PEF1;PDCD6;TRAPPC1;TMED2;TRAPPC4;TRAPPC6A;PREB;TMED10;CUL3
DN_B	GO_BP	COPII Vesicle Coating	-0.499858	-2.16089	0.0247874	10/13	31.21%	TRAPPC3;PEF1;PDCD6;TRAPPC1;TMED2;TRAPPC4;TRAPPC6A;PREB;TMED10;CUL3
DN_B	GO_BP	Negative Regulation Of Antigen Receptor-Mediated Signaling Pathway	-0.684746	-2.15735	0.025012	7/7	31.62%	GPS2;EZR;GBP1;FCGR2B;LAPTM5;LPXN;PTPN2
DN_B	GO_BP	Mitochondrion Organization	-0.259901	-2.15301	0.0254058	41/67	31.69%	PARP1;BCAP31;FBXO7;CHCHD4;UCP2;ATPAF1;MPV17;HIGD1A;MUL1;TMEM11;BNIP3L;RAB29;TIMM23;TOMM5;PARK7;CHCHD3;STOML2;PRDX3;PNPT1;TOMM40;TOMM22;HAX1;COX7A2L;TIMM17B;SLC25A33;TMEM242;BCL2L1;MTX2;AIP;MTFR1L;BID;APEX1;TOMM34;PINK1;OMA1;AIFM1;TMEM70;TIMM50;IFIT2;TYMP;WASF1
DN_B	GO_BP	Steroid Biosynthetic Process	-0.556293	-2.14874	0.0258266	7/11	15.24%	SQLE;OSBPL9;FDFT1;MSMO1;SCP2;PMVK;CYP51A1
DN_B	GO_BP	Golgi Vesicle Transport	-0.234473	-2.14445	0.0263682	51/89	31.82%	BCAP31;RAB8A;TRAPPC3;RAB2A;PEF1;STX18;PDCD6;RER1;SCAMP3;TRAPPC1;RAB6A;NRBP1;VAPA;SNX2;LMAN2L;SNX1;SNX3;RAB29;RAB1A;YIF1A;SCAMP2;TMED2;ARL3;PITPNB;BNIP1;IER3IP1;LMAN2;TRAPPC4;COPE;NAPA;RABIF;COPZ1;ARF5;COPB1;TRAPPC6A;PREB;YIF1B;COG7;GOLPH3;TFG;VTI1B;YIPF5;TMED1;SNAP23;TMED10;GOLGA5;COPG1;CUL3;STX5;PRKD1;BET1
DN_B	GO_BP	RNA Processing	-0.232287	-2.12203	0.0309156	47/87	30.47%	HNRNPC;SF3B4;RNPS1;HNRNPR;SF3B2;DKC1;PRMT1;USB1;SLU7;DNTTIP2;SNRNP40;PPP2CA;PRPF6;EXOSC8;LSM1;BCAS2;EXOSC7;ZRSR2;DUSP11;SF3A3;PPP2R1A;USP39;SRRM1;SNRNP25;MPHOSPH10;SNRPD1;RBM8A;RRAGC;WBP4;LSM3;SCAF11;SNRPB;EXOSC1;LSM5;DHX8;EXOSC5;DEDD2;DIS3;SNRPD2;SRSF4;ZMAT5;SRSF9;HNRNPF;LSM4;EXOSC3;EXOSC4;RBM39
[truncated: 2,405 more rows]
