# Supplementary material for: X-linked transcriptome dysregulation across immune cells in systemic lupus erythematosus
Source: Biol Sex Differ. 2025 Sep 25;16:69. doi: 10.1186/s13293-025-00750-3 (PMC12466074; doi:10.1186/s13293-025-00750-3)
Supplement: Supplementary file 9 — Supplementary Table 9 [file 13293_2025_750_MOESM9_ESM.xlsx]

## Sheet: Sheet1
SUP TABLE 9 - XIST intercellular correlated genes (FDR < 0.05, |Spearman's r| > 0.5)
Origin_Gene	Origin_Cell_Line	Target_Gene	Target_Cell_Line	XIST_Correlation	FDR
XIST	NC_Mono	AAK1	Th1	0.532317	1.62845e-11
XIST	NC_Mono	AIMP1	Th1	-0.505804	1.64296e-10
XIST	NC_Mono	ALMS1	Th1	0.536559	9.94395e-12
XIST	NC_Mono	ANKRD36BP1	Th1	0.527252	2.48825e-11
XIST	NC_Mono	ARF1	Th1	-0.506477	1.6027e-10
XIST	NC_Mono	ARID1A	Th1	0.500046	2.56762e-10
XIST	NC_Mono	ATF5	Th1	0.500942	2.37626e-10
XIST	NC_Mono	ATG2B	Th1	0.523339	3.28584e-11
XIST	NC_Mono	ATM	Th1	0.509977	1.22117e-10
XIST	NC_Mono	ATP8B1	Th1	0.539996	7.42285e-12
XIST	NC_Mono	ATXN7	Th1	0.516113	6.39487e-11
XIST	NC_Mono	B4GALT1	Th1	0.518309	5.26121e-11
XIST	NC_Mono	BCL11B	Th1	0.518131	5.29662e-11
XIST	NC_Mono	BCL9L	Th1	0.522246	3.68474e-11
XIST	NC_Mono	C11orf58	Th1	-0.505825	1.64296e-10
XIST	NC_Mono	C5orf58	Th1	0.507551	1.47727e-10
XIST	NC_Mono	CASP1	Th1	-0.503635	1.86325e-10
XIST	NC_Mono	CBL	Th1	0.539131	7.78281e-12
XIST	NC_Mono	CCNT1	Th1	0.529955	2.00216e-11
XIST	NC_Mono	CDK6	Th1	0.523934	3.14972e-11
XIST	NC_Mono	CELF2-AS1	Th1	0.571644	3.27012e-13
XIST	NC_Mono	CHD3	Th1	0.510512	1.19168e-10
XIST	NC_Mono	CREBBP	Th1	0.512772	9.33045e-11
XIST	NC_Mono	DNAH1	Th1	0.566603	4.54269e-13
XIST	NC_Mono	DNAJC8	Th1	-0.525017	2.8342e-11
XIST	NC_Mono	DNASE2	Th1	-0.502296	2.11996e-10
XIST	NC_Mono	DNHD1	Th1	0.516544	6.15488e-11
XIST	NC_Mono	DUOX1	Th1	0.544568	4.67465e-12
XIST	NC_Mono	ELMSAN1	Th1	0.507769	1.45672e-10
XIST	NC_Mono	EMC7	Th1	-0.504705	1.74424e-10
XIST	NC_Mono	EP400	Th1	0.529101	2.10774e-11
XIST	NC_Mono	EPG5	Th1	0.510139	1.22117e-10
XIST	NC_Mono	EPHX1	Th1	0.51861	5.23138e-11
XIST	NC_Mono	FAM208B	Th1	0.502571	2.0717e-10
XIST	NC_Mono	FAM32A	Th1	-0.525128	2.8342e-11
XIST	NC_Mono	FRG1	Th1	-0.509495	1.277e-10
XIST	NC_Mono	GIGYF1	Th1	0.537296	9.595e-12
XIST	NC_Mono	GPATCH2L	Th1	0.531587	1.74043e-11
XIST	NC_Mono	HECTD4	Th1	0.546024	4.0119e-12
XIST	NC_Mono	HIPK1	Th1	0.525651	2.83359e-11
XIST	NC_Mono	HUWE1	Th1	0.507356	1.49435e-10
XIST	NC_Mono	IPO5P1	Th1	0.506811	1.55798e-10
XIST	NC_Mono	JRK	Th1	0.525549	2.83359e-11
XIST	NC_Mono	KCNQ1OT1	Th1	0.548538	3.2627e-12
XIST	NC_Mono	KIAA0556	Th1	0.504404	1.78096e-10
XIST	NC_Mono	KIAA1109	Th1	0.550077	2.93214e-12
XIST	NC_Mono	KLF12	Th1	0.504246	1.78433e-10
XIST	NC_Mono	KMT2D	Th1	0.637676	1.84124e-17
XIST	NC_Mono	LAMB1	Th1	0.53688	9.82529e-12
XIST	NC_Mono	LINC01000	Th1	0.562426	7.08708e-13
XIST	NC_Mono	LMTK2	Th1	0.518684	5.23138e-11
XIST	NC_Mono	LOC101927954	Th1	0.546344	4.0119e-12
XIST	NC_Mono	MBNL1-AS1	Th1	0.561712	7.20621e-13
XIST	NC_Mono	MDM4	Th1	0.515094	7.13977e-11
XIST	NC_Mono	MDN1	Th1	0.504913	1.74424e-10
XIST	NC_Mono	MED13L	Th1	0.524924	2.8342e-11
XIST	NC_Mono	MEGF8	Th1	0.504344	1.78096e-10
XIST	NC_Mono	MFSD5	Th1	-0.503918	1.83675e-10
XIST	NC_Mono	MIATNB	Th1	0.501691	2.25438e-10
XIST	NC_Mono	MYD88	Th1	-0.504991	1.74424e-10
XIST	NC_Mono	NR2C2	Th1	0.56137	7.20621e-13
XIST	NC_Mono	OGT	Th1	0.500263	2.52538e-10
XIST	NC_Mono	PCNXL2	Th1	0.527266	2.48825e-11
XIST	NC_Mono	PFDN1	Th1	-0.530952	1.83843e-11
XIST	NC_Mono	PIK3C2B	Th1	0.500737	2.41057e-10
XIST	NC_Mono	PRR13	Th1	-0.521422	4.01216e-11
XIST	NC_Mono	PRRC2B	Th1	0.550311	2.93214e-12
XIST	NC_Mono	PSMD4	Th1	-0.505907	1.64296e-10
XIST	NC_Mono	RALGAPA2	Th1	0.500935	2.37626e-10
XIST	NC_Mono	REL	Th1	0.529885	2.00216e-11
XIST	NC_Mono	RER1	Th1	-0.501441	2.27992e-10
XIST	NC_Mono	RN7SL2	Th1	0.548549	3.2627e-12
XIST	NC_Mono	RNA45S5	Th1	0.58828	4.23397e-14
XIST	NC_Mono	RNF169	Th1	0.519576	4.95816e-11
XIST	NC_Mono	RNF44	Th1	0.507844	1.45672e-10
XIST	NC_Mono	RNPS1	Th1	-0.504688	1.74424e-10
XIST	NC_Mono	RREB1	Th1	0.636943	1.84124e-17
XIST	NC_Mono	RTCB	Th1	-0.505208	1.72609e-10
XIST	NC_Mono	SCAI	Th1	0.569015	3.49295e-13
XIST	NC_Mono	SH3KBP1	Th1	-0.516774	6.07192e-11
XIST	NC_Mono	SHISA5	Th1	-0.508417	1.3815e-10
XIST	NC_Mono	SLC35A4	Th1	-0.506947	1.55069e-10
XIST	NC_Mono	SLU7	Th1	-0.518804	5.23138e-11
XIST	NC_Mono	SMARCA5-AS1	Th1	0.529283	2.10774e-11
XIST	NC_Mono	SMCR8	Th1	0.525297	2.8342e-11
XIST	NC_Mono	SMG1	Th1	0.508998	1.32131e-10
XIST	NC_Mono	SMG6	Th1	0.569739	3.45753e-13
XIST	NC_Mono	SRCAP	Th1	0.527623	2.4844e-11
XIST	NC_Mono	SSH2	Th1	0.539617	7.54293e-12
XIST	NC_Mono	SZT2	Th1	0.562671	7.08708e-13
XIST	NC_Mono	TAOK1	Th1	0.536259	1.00467e-11
XIST	NC_Mono	TCEAL8	Th1	-0.526614	2.58255e-11
XIST	NC_Mono	TCP11L2	Th1	0.519168	5.12776e-11
XIST	NC_Mono	TENM1	Th1	0.543513	4.99532e-12
XIST	NC_Mono	TMCO1	Th1	-0.527023	2.50574e-11
XIST	NC_Mono	TMEM183A	Th1	-0.504836	1.74424e-10
XIST	NC_Mono	TMEM50A	Th1	-0.503675	1.86325e-10
XIST	NC_Mono	TNRC6B	Th1	0.550056	2.93214e-12
XIST	NC_Mono	TUG1	Th1	0.546162	4.0119e-12
XIST	NC_Mono	TXNDC12	Th1	-0.510641	1.18942e-10
XIST	NC_Mono	UBA3	Th1	-0.505874	1.64296e-10
XIST	NC_Mono	UBN2	Th1	0.544291	4.67465e-12
XIST	NC_Mono	VPS13A	Th1	0.583312	7.5888e-14
XIST	NC_Mono	VPS13D	Th1	0.523306	3.28584e-11
XIST	NC_Mono	WNK1	Th1	0.5085	1.3815e-10
XIST	NC_Mono	XIST	Th1	0.690684	9.0972e-22
XIST	NC_Mono	XYLT1	Th1	0.506198	1.63798e-10
XIST	NC_Mono	YTHDF2	Th1	-0.510004	1.22117e-10
XIST	NC_Mono	ZBTB25	Th1	0.501589	2.26117e-10
XIST	NC_Mono	ZKSCAN8	Th1	0.502995	1.98986e-10
XIST	NC_Mono	ZNF264	Th1	0.570159	3.45753e-13
XIST	NC_Mono	ZNF316	Th1	0.505706	1.64463e-10
XIST	NC_Mono	ZNF445	Th1	0.509156	1.31302e-10
XIST	NC_Mono	ZNF507	Th1	0.540202	7.42285e-12
XIST	NC_Mono	ZNF587	Th1	0.582097	7.82899e-14
XIST	NC_Mono	ZNF736	Th1	0.518467	5.24079e-11
XIST	NC_Mono	ZPR1	Th1	-0.517271	5.79829e-11
XIST	NC_Mono	ZZEF1	Th1	0.616661	5.12117e-16
XIST	Th1	ACIN1	NC_Mono	0.572852	8.10185e-14
XIST	Th1	AGO1	NC_Mono	0.555602	6.85261e-13
XIST	Th1	ALMS1	NC_Mono	0.52144	2.65157e-11
XIST	Th1	ANKRD36BP1	NC_Mono	0.528722	1.27215e-11
XIST	Th1	ANKRD50	NC_Mono	0.502363	1.63374e-10
XIST	Th1	ARFGEF1	NC_Mono	0.52128	2.65925e-11
XIST	Th1	ARHGAP35	NC_Mono	0.515045	4.86231e-11
XIST	Th1	ARID1A	NC_Mono	0.584565	1.88149e-14
XIST	Th1	ATG2B	NC_Mono	0.527819	1.36862e-11
XIST	Th1	ATM	NC_Mono	0.545111	2.18929e-12
XIST	Th1	ATP11A	NC_Mono	0.536974	5.10713e-12
XIST	Th1	ATXN1L	NC_Mono	0.544069	2.42836e-12
XIST	Th1	BTBD9	NC_Mono	0.507204	1.01714e-10
XIST	Th1	CBL	NC_Mono	0.629513	6.59876e-17
XIST	Th1	CDK12	NC_Mono	0.514513	5.02299e-11
XIST	Th1	CDK19	NC_Mono	0.541741	2.98093e-12
XIST	Th1	CDK6	NC_Mono	0.510992	7.19587e-11
XIST	Th1	CHD3	NC_Mono	0.587704	1.42766e-14
XIST	Th1	CIR1	NC_Mono	-0.500185	2.01286e-10
XIST	Th1	CLASP1	NC_Mono	0.533449	7.58563e-12
XIST	Th1	CLCN5	NC_Mono	0.526917	1.48017e-11
XIST	Th1	CRACR2A	NC_Mono	0.524676	1.88607e-11
XIST	Th1	CREBBP	NC_Mono	0.501652	1.7483e-10
XIST	Th1	DDX24	NC_Mono	-0.509084	8.48832e-11
XIST	Th1	DICER1	NC_Mono	0.549635	1.39931e-12
XIST	Th1	DNAH1	NC_Mono	0.527754	1.36862e-11
XIST	Th1	DOCK5	NC_Mono	0.517282	3.91606e-11
XIST	Th1	DTX4	NC_Mono	0.50817	9.30219e-11
XIST	Th1	DYNC1H1	NC_Mono	0.511315	7.05382e-11
XIST	Th1	EHBP1L1	NC_Mono	0.513761	5.35241e-11
XIST	Th1	ELMSAN1	NC_Mono	0.562514	3.02102e-13
XIST	Th1	EP400	NC_Mono	0.500056	2.02056e-10
XIST	Th1	FAM120A	NC_Mono	0.548535	1.50949e-12
XIST	Th1	FAM196B	NC_Mono	0.538225	4.4898e-12
XIST	Th1	FRYL	NC_Mono	0.533418	7.58563e-12
XIST	Th1	GIGYF1	NC_Mono	0.540185	3.59582e-12
XIST	Th1	GOLGA3	NC_Mono	0.533296	7.58563e-12
XIST	Th1	GPATCH2L	NC_Mono	0.502519	1.61642e-10
XIST	Th1	HECTD4	NC_Mono	0.533453	7.58563e-12
XIST	Th1	HELZ	NC_Mono	0.505323	1.23938e-10
XIST	Th1	HERC1	NC_Mono	0.532663	8.10219e-12
XIST	Th1	HIPK1	NC_Mono	0.590015	1.26947e-14
XIST	Th1	HTT	NC_Mono	0.520567	2.82915e-11
XIST	Th1	HUWE1	NC_Mono	0.579682	3.65487e-14
XIST	Th1	ICE1	NC_Mono	0.51363	5.38577e-11
XIST	Th1	IK	NC_Mono	-0.503866	1.43392e-10
XIST	Th1	ITCH	NC_Mono	0.510523	7.40524e-11
XIST	Th1	ITPKB	NC_Mono	0.502594	1.61642e-10
XIST	Th1	ITPRIPL2	NC_Mono	0.506197	1.12696e-10
XIST	Th1	KDM4A	NC_Mono	0.50791	9.43219e-11
XIST	Th1	KIAA0100	NC_Mono	0.562855	2.97707e-13
XIST	Th1	KIAA0556	NC_Mono	0.528669	1.27215e-11
XIST	Th1	KMT2C	NC_Mono	0.529893	1.13845e-11
XIST	Th1	KMT2D	NC_Mono	0.592828	9.84225e-15
XIST	Th1	LARP7	NC_Mono	-0.50088	1.89364e-10
XIST	Th1	LIMD1	NC_Mono	0.584852	1.88149e-14
XIST	Th1	LINC01000	NC_Mono	0.578438	4.1983e-14
XIST	Th1	MAN1A2	NC_Mono	0.520236	2.8998e-11
XIST	Th1	MAVS	NC_Mono	0.502549	1.61642e-10
XIST	Th1	MBNL1-AS1	NC_Mono	0.513973	5.26759e-11
XIST	Th1	MED13	NC_Mono	0.548847	1.50949e-12
XIST	Th1	MED13L	NC_Mono	0.539103	4.0723e-12
XIST	Th1	MICU1	NC_Mono	-0.510843	7.23138e-11
XIST	Th1	MYCBP2	NC_Mono	0.555066	7.17809e-13
XIST	Th1	NACC2	NC_Mono	0.645287	5.33609e-18
XIST	Th1	NBAS	NC_Mono	0.528096	1.34847e-11
XIST	Th1	NCOA2	NC_Mono	0.528916	1.2702e-11
XIST	Th1	NR2C2	NC_Mono	0.551488	1.11457e-12
XIST	Th1	ORC3	NC_Mono	-0.515902	4.47199e-11
XIST	Th1	PIKFYVE	NC_Mono	0.5249	1.85815e-11
XIST	Th1	PKD1	NC_Mono	0.500785	1.89364e-10
XIST	Th1	PLEC	NC_Mono	0.602714	3.26768e-15
XIST	Th1	PLXND1	NC_Mono	0.547059	1.80094e-12
XIST	Th1	POMK	NC_Mono	0.556926	5.86433e-13
XIST	Th1	PPM1F	NC_Mono	0.503809	1.43392e-10
XIST	Th1	PRKDC	NC_Mono	0.588751	1.39971e-14
XIST	Th1	PRRC2A	NC_Mono	0.518786	3.42863e-11
XIST	Th1	PRRC2B	NC_Mono	0.603131	3.26768e-15
XIST	Th1	PTPRA	NC_Mono	-0.537588	4.79516e-12
XIST	Th1	RAI1	NC_Mono	0.504862	1.29785e-10
XIST	Th1	RANBP2	NC_Mono	0.524196	1.97702e-11
XIST	Th1	RAPGEF6	NC_Mono	0.516095	4.41461e-11
XIST	Th1	REL	NC_Mono	0.545739	2.05657e-12
XIST	Th1	RN7SL1	NC_Mono	0.51794	3.67782e-11
XIST	Th1	RN7SL2	NC_Mono	0.560531	3.87411e-13
XIST	Th1	RNA18S5	NC_Mono	0.514764	4.98043e-11
XIST	Th1	RNA45S5	NC_Mono	0.600962	3.72655e-15
XIST	Th1	RPL10	NC_Mono	0.50255	1.61642e-10
XIST	Th1	RPL12	NC_Mono	0.541833	2.98093e-12
XIST	Th1	RPL13A	NC_Mono	0.543402	2.48266e-12
XIST	Th1	RPL30	NC_Mono	0.500774	1.89364e-10
XIST	Th1	RPL37A	NC_Mono	0.5255	1.74621e-11
XIST	Th1	RPLP0	NC_Mono	0.52294	2.25463e-11
XIST	Th1	RPLP1	NC_Mono	0.54858	1.50949e-12
XIST	Th1	RPS15A	NC_Mono	0.52752	1.39029e-11
XIST	Th1	RPS23	NC_Mono	0.500027	2.02056e-10
XIST	Th1	RPTOR	NC_Mono	0.511031	7.19587e-11
XIST	Th1	RREB1	NC_Mono	0.592671	9.84225e-15
XIST	Th1	SFT2D2	NC_Mono	0.567131	1.6684e-13
XIST	Th1	SH3PXD2A	NC_Mono	0.51551	4.64274e-11
XIST	Th1	SLC12A6	NC_Mono	0.570762	1.05912e-13
XIST	Th1	SLC5A3	NC_Mono	0.544021	2.42836e-12
XIST	Th1	SLU7	NC_Mono	-0.507958	9.43219e-11
XIST	Th1	SMG1	NC_Mono	0.584382	1.88149e-14
XIST	Th1	SMG6	NC_Mono	0.585143	1.88149e-14
XIST	Th1	SPTAN1	NC_Mono	0.510797	7.23138e-11
XIST	Th1	SRCAP	NC_Mono	0.553521	8.65105e-13
XIST	Th1	SSH1	NC_Mono	0.517941	3.67782e-11
XIST	Th1	SSH2	NC_Mono	0.517172	3.91606e-11
XIST	Th1	SUPT6H	NC_Mono	0.546225	1.96986e-12
XIST	Th1	SZT2	NC_Mono	0.573237	7.97316e-14
XIST	Th1	TAF1	NC_Mono	0.523583	2.10749e-11
XIST	Th1	TAOK1	NC_Mono	0.518536	3.49559e-11
XIST	Th1	TCP11L2	NC_Mono	0.509	8.49974e-11
XIST	Th1	TEP1	NC_Mono	0.58989	1.26947e-14
XIST	Th1	TNRC18	NC_Mono	0.575644	5.82271e-14
XIST	Th1	TNRC6B	NC_Mono	0.514446	5.02299e-11
XIST	Th1	TRIO	NC_Mono	0.509883	7.85281e-11
XIST	Th1	UBE4B	NC_Mono	0.510215	7.61448e-11
XIST	Th1	UBN2	NC_Mono	0.55879	4.7978e-13
XIST	Th1	UBR4	NC_Mono	0.588068	1.42766e-14
XIST	Th1	UGGT1	NC_Mono	0.514554	5.02299e-11
XIST	Th1	USP24	NC_Mono	0.598279	5.03202e-15
XIST	Th1	USP9X	NC_Mono	0.533793	7.58563e-12
XIST	Th1	VHL	NC_Mono	0.543524	2.48266e-12
XIST	Th1	VPS13D	NC_Mono	0.625369	1.03701e-16
XIST	Th1	VWA8	NC_Mono	0.509415	8.23117e-11
XIST	Th1	WDFY3	NC_Mono	0.558511	4.83904e-13
XIST	Th1	WNK1	NC_Mono	0.543802	2.44953e-12
XIST	Th1	XIST	NC_Mono	0.690684	8.41429e-22
XIST	Th1	XRCC4	NC_Mono	-0.501661	1.7483e-10
XIST	Th1	YLPM1	NC_Mono	0.507012	1.03182e-10
XIST	Th1	ZFHX3	NC_Mono	0.522841	2.25463e-11
XIST	Th1	ZNF264	NC_Mono	0.520529	2.82915e-11
XIST	Th1	ZNF316	NC_Mono	0.577143	4.86658e-14
XIST	Th1	ZNF407	NC_Mono	0.52122	2.65925e-11
XIST	Th1	ZNF410	NC_Mono	-0.517162	3.91606e-11
XIST	Th1	ZNF445	NC_Mono	0.504414	1.35707e-10
XIST	Th1	ZZEF1	NC_Mono	0.570332	1.08618e-13
XIST	CD16p_Mono	AAK1	Int_Mono	0.571118	1.08962e-14
XIST	CD16p_Mono	AATBC	Int_Mono	0.60496	1.10685e-16
XIST	CD16p_Mono	ABHD2	Int_Mono	0.54367	3.6936e-13
XIST	CD16p_Mono	ABL1	Int_Mono	0.534378	1.09805e-12
XIST	CD16p_Mono	ACACA	Int_Mono	0.542263	4.38153e-13
XIST	CD16p_Mono	ACIN1	Int_Mono	0.647222	1.12858e-19
XIST	CD16p_Mono	ACVR1B	Int_Mono	0.536765	8.3306e-13
XIST	CD16p_Mono	AGO1	Int_Mono	0.60431	1.19562e-16
XIST	CD16p_Mono	AKNA	Int_Mono	0.650844	6.6054e-20
XIST	CD16p_Mono	ALMS1	Int_Mono	0.532412	1.39163e-12
XIST	CD16p_Mono	ANKRD36BP1	Int_Mono	0.652329	5.69298e-20
XIST	CD16p_Mono	ANKRD50	Int_Mono	0.534319	1.10175e-12
XIST	CD16p_Mono	ANKRD52	Int_Mono	0.705097	2.57465e-24
XIST	CD16p_Mono	ANP32A-IT1	Int_Mono	0.554959	8.79925e-14
XIST	CD16p_Mono	APC	Int_Mono	0.538199	6.97702e-13
XIST	CD16p_Mono	ARFGEF1	Int_Mono	0.601859	1.69233e-16
XIST	CD16p_Mono	ARFGEF2	Int_Mono	0.515141	9.64644e-12
XIST	CD16p_Mono	ARHGAP32	Int_Mono	0.531792	1.49021e-12
XIST	CD16p_Mono	ARHGAP35	Int_Mono	0.537536	7.58706e-13
XIST	CD16p_Mono	ARID1A	Int_Mono	0.650933	6.6054e-20
XIST	CD16p_Mono	ARID2	Int_Mono	0.643703	2.15941e-19
XIST	CD16p_Mono	ARL6IP1	Int_Mono	-0.504609	2.90645e-11
XIST	CD16p_Mono	ATG2B	Int_Mono	0.564788	2.44277e-14
XIST	CD16p_Mono	ATM	Int_Mono	0.653522	5.09243e-20
XIST	CD16p_Mono	ATP11A	Int_Mono	0.569001	1.43854e-14
XIST	CD16p_Mono	ATR	Int_Mono	0.545881	2.86238e-13
XIST	CD16p_Mono	ATXN1	Int_Mono	0.578466	4.08202e-15
XIST	CD16p_Mono	ATXN1L	Int_Mono	0.588619	1.01749e-15
XIST	CD16p_Mono	B2M	Int_Mono	-0.523974	3.64469e-12
XIST	CD16p_Mono	BAZ2A	Int_Mono	0.565661	2.16434e-14
XIST	CD16p_Mono	BCORL1	Int_Mono	0.557924	5.87842e-14
XIST	CD16p_Mono	BIRC6	Int_Mono	0.551876	1.32166e-13
XIST	CD16p_Mono	BRWD3	Int_Mono	0.65339	5.09243e-20
XIST	CD16p_Mono	BTBD7	Int_Mono	0.543075	3.9645e-13
XIST	CD16p_Mono	BTBD9	Int_Mono	0.59828	2.8433e-16
XIST	CD16p_Mono	C11orf58	Int_Mono	-0.512962	1.20707e-11
XIST	CD16p_Mono	CAD	Int_Mono	0.511086	1.4597e-11
XIST	CD16p_Mono	CAMSAP1	Int_Mono	0.524635	3.37529e-12
XIST	CD16p_Mono	CASP2	Int_Mono	0.528968	2.07401e-12
XIST	CD16p_Mono	CBL	Int_Mono	0.660264	1.71791e-20
XIST	CD16p_Mono	CBWD2	Int_Mono	-0.507668	2.11609e-11
XIST	CD16p_Mono	CBX5	Int_Mono	0.501071	4.19835e-11
XIST	CD16p_Mono	CCDC88B	Int_Mono	0.523569	3.79503e-12
XIST	CD16p_Mono	CCNI	Int_Mono	0.532802	1.32799e-12
XIST	CD16p_Mono	CCNT1	Int_Mono	0.512328	1.28425e-11
XIST	CD16p_Mono	CD93	Int_Mono	0.573138	8.35981e-15
XIST	CD16p_Mono	CDK12	Int_Mono	0.566844	1.85641e-14
XIST	CD16p_Mono	CDK19	Int_Mono	0.58928	9.51913e-16
XIST	CD16p_Mono	CDK6	Int_Mono	0.62471	4.94274e-18
XIST	CD16p_Mono	CELF2-AS1	Int_Mono	0.515736	9.05906e-12
XIST	CD16p_Mono	CEP192	Int_Mono	0.535674	9.4993e-13
XIST	CD16p_Mono	CEP295NL	Int_Mono	0.53198	1.46013e-12
XIST	CD16p_Mono	CERK	Int_Mono	0.510078	1.62157e-11
XIST	CD16p_Mono	CHD3	Int_Mono	0.671729	2.41299e-21
XIST	CD16p_Mono	CHD4	Int_Mono	0.515782	9.05815e-12
XIST	CD16p_Mono	CHMP5	Int_Mono	-0.522522	4.27243e-12
XIST	CD16p_Mono	CHP1	Int_Mono	0.512982	1.20707e-11
XIST	CD16p_Mono	CIC	Int_Mono	0.506893	2.27761e-11
XIST	CD16p_Mono	CIR1	Int_Mono	-0.529702	1.90862e-12
XIST	CD16p_Mono	CIRBP	Int_Mono	0.51224	1.29072e-11
XIST	CD16p_Mono	CLASP1	Int_Mono	0.575901	5.93157e-15
XIST	CD16p_Mono	CLCN5	Int_Mono	0.589216	9.51913e-16
XIST	CD16p_Mono	CLOCK	Int_Mono	0.500802	4.32279e-11
XIST	CD16p_Mono	CNOT6L	Int_Mono	0.575575	6.1287e-15
XIST	CD16p_Mono	CRACR2A	Int_Mono	0.543354	3.83629e-13
XIST	CD16p_Mono	CRAMP1L	Int_Mono	0.579886	3.3406e-15
XIST	CD16p_Mono	CREBBP	Int_Mono	0.630786	1.75457e-18
XIST	CD16p_Mono	CUL9	Int_Mono	0.523628	3.78046e-12
XIST	CD16p_Mono	DCP2	Int_Mono	0.550201	1.63796e-13
XIST	CD16p_Mono	DICER1	Int_Mono	0.545037	3.14555e-13
XIST	CD16p_Mono	DIDO1	Int_Mono	0.527435	2.48802e-12
XIST	CD16p_Mono	DIP2A	Int_Mono	0.510321	1.57881e-11
XIST	CD16p_Mono	DLG4	Int_Mono	0.581919	2.50697e-15
XIST	CD16p_Mono	DMXL2	Int_Mono	0.524457	3.43963e-12
XIST	CD16p_Mono	DNAH1	Int_Mono	0.673422	1.8856e-21
XIST	CD16p_Mono	DNMBP	Int_Mono	0.550755	1.53343e-13
XIST	CD16p_Mono	DOCK5	Int_Mono	0.583248	2.07715e-15
XIST	CD16p_Mono	DOT1L	Int_Mono	0.56125	3.78167e-14
XIST	CD16p_Mono	DPF2	Int_Mono	-0.505363	2.68475e-11
XIST	CD16p_Mono	DTX4	Int_Mono	0.539719	5.90895e-13
XIST	CD16p_Mono	DYNC1H1	Int_Mono	0.519266	6.10773e-12
XIST	CD16p_Mono	DYRK1A	Int_Mono	0.504144	3.04798e-11
XIST	CD16p_Mono	EEF1A1	Int_Mono	0.589139	9.53449e-16
XIST	CD16p_Mono	EHBP1L1	Int_Mono	0.54548	2.9921e-13
XIST	CD16p_Mono	EIF3F	Int_Mono	0.51184	1.34735e-11
XIST	CD16p_Mono	EIF4B	Int_Mono	0.569351	1.37575e-14
XIST	CD16p_Mono	ELMSAN1	Int_Mono	0.552042	1.30319e-13
XIST	CD16p_Mono	EP400	Int_Mono	0.573037	8.36475e-15
XIST	CD16p_Mono	ERN1	Int_Mono	0.517319	7.66034e-12
XIST	CD16p_Mono	EVI5	Int_Mono	0.515217	9.58825e-12
XIST	CD16p_Mono	EZH1	Int_Mono	0.51341	1.15674e-11
XIST	CD16p_Mono	FAM120A	Int_Mono	0.629661	2.1065e-18
XIST	CD16p_Mono	FAM120C	Int_Mono	0.52026	5.5041e-12
XIST	CD16p_Mono	FAM168A	Int_Mono	0.641712	2.9671e-19
XIST	CD16p_Mono	FAM168B	Int_Mono	0.557216	6.46432e-14
XIST	CD16p_Mono	FAM53B-AS1	Int_Mono	0.58613	1.4278e-15
XIST	CD16p_Mono	FBXO41	Int_Mono	0.570077	1.24421e-14
XIST	CD16p_Mono	FDPSP2	Int_Mono	0.542641	4.18359e-13
XIST	CD16p_Mono	FRY	Int_Mono	0.541447	4.79689e-13
XIST	CD16p_Mono	FRYL	Int_Mono	0.605452	1.03596e-16
XIST	CD16p_Mono	FYB	Int_Mono	-0.506953	2.27429e-11
XIST	CD16p_Mono	GBF1	Int_Mono	0.503153	3.41173e-11
XIST	CD16p_Mono	GIGYF1	Int_Mono	0.606728	8.64071e-17
XIST	CD16p_Mono	GIGYF2	Int_Mono	0.502508	3.65958e-11
XIST	CD16p_Mono	GIMAP4	Int_Mono	-0.526206	2.83512e-12
XIST	CD16p_Mono	GK5	Int_Mono	0.50003	4.72306e-11
XIST	CD16p_Mono	GON4L	Int_Mono	0.539647	5.93852e-13
XIST	CD16p_Mono	GPATCH2L	Int_Mono	0.570555	1.16748e-14
XIST	CD16p_Mono	GPR107	Int_Mono	0.50454	2.92268e-11
XIST	CD16p_Mono	GUSBP11	Int_Mono	0.545051	3.14555e-13
XIST	CD16p_Mono	H3F3B	Int_Mono	-0.516696	8.17576e-12
XIST	CD16p_Mono	HCFC1	Int_Mono	0.545754	2.89731e-13
XIST	CD16p_Mono	HECTD1	Int_Mono	0.572607	8.8536e-15
XIST	CD16p_Mono	HECTD4	Int_Mono	0.638683	4.82744e-19
XIST	CD16p_Mono	HELZ	Int_Mono	0.522208	4.42913e-12
XIST	CD16p_Mono	HERC1	Int_Mono	0.670168	3.03145e-21
XIST	CD16p_Mono	HIAT1	Int_Mono	-0.505649	2.60154e-11
XIST	CD16p_Mono	HIC2	Int_Mono	0.507862	2.07292e-11
XIST	CD16p_Mono	HIPK1	Int_Mono	0.638153	5.18787e-19
XIST	CD16p_Mono	HIPK2	Int_Mono	0.527626	2.43733e-12
XIST	CD16p_Mono	HLA-E	Int_Mono	-0.538831	6.56223e-13
XIST	CD16p_Mono	HTT	Int_Mono	0.662959	1.14962e-20
XIST	CD16p_Mono	HUWE1	Int_Mono	0.71415	3.56664e-25
XIST	CD16p_Mono	ICE1	Int_Mono	0.51718	7.76718e-12
XIST	CD16p_Mono	IFI16	Int_Mono	-0.51752	7.52184e-12
XIST	CD16p_Mono	IK	Int_Mono	-0.53336	1.24477e-12
XIST	CD16p_Mono	ILF3	Int_Mono	0.532815	1.32799e-12
XIST	CD16p_Mono	INO80	Int_Mono	0.512754	1.23396e-11
XIST	CD16p_Mono	IPO8	Int_Mono	0.505837	2.55049e-11
XIST	CD16p_Mono	IREB2	Int_Mono	0.522521	4.27243e-12
XIST	CD16p_Mono	ITCH	Int_Mono	0.640524	3.60952e-19
XIST	CD16p_Mono	ITGAX	Int_Mono	0.637847	5.34771e-19
XIST	CD16p_Mono	ITPKB	Int_Mono	0.58702	1.26627e-15
XIST	CD16p_Mono	ITPR2	Int_Mono	0.538547	6.78456e-13
XIST	CD16p_Mono	ITPRIPL2	Int_Mono	0.505159	2.7364e-11
XIST	CD16p_Mono	JRK	Int_Mono	0.529493	1.9533e-12
XIST	CD16p_Mono	KANSL1	Int_Mono	0.56203	3.46354e-14
XIST	CD16p_Mono	KCNC3	Int_Mono	0.559535	4.72366e-14
XIST	CD16p_Mono	KDM2A	Int_Mono	0.57925	3.65161e-15
XIST	CD16p_Mono	KDM4A	Int_Mono	0.59361	5.83179e-16
XIST	CD16p_Mono	KDM6B	Int_Mono	0.515864	8.99646e-12
XIST	CD16p_Mono	KIAA0100	Int_Mono	0.589762	9.01653e-16
XIST	CD16p_Mono	KIAA0430	Int_Mono	0.561812	3.55205e-14
XIST	CD16p_Mono	KIAA0513	Int_Mono	0.536654	8.417e-13
XIST	CD16p_Mono	KIAA0556	Int_Mono	0.615542	2.04736e-17
XIST	CD16p_Mono	KIAA1109	Int_Mono	0.501382	4.10003e-11
XIST	CD16p_Mono	KIAA2026	Int_Mono	0.50473	2.87253e-11
XIST	CD16p_Mono	KIF21B	Int_Mono	0.600538	2.07531e-16
XIST	CD16p_Mono	KIF3B	Int_Mono	0.54112	4.96509e-13
XIST	CD16p_Mono	KLHL11	Int_Mono	0.516687	8.17576e-12
XIST	CD16p_Mono	KMT2A	Int_Mono	0.602318	1.59175e-16
XIST	CD16p_Mono	KMT2C	Int_Mono	0.69904	8.9371e-24
XIST	CD16p_Mono	KMT2D	Int_Mono	0.736787	1.24021e-27
XIST	CD16p_Mono	L3MBTL3	Int_Mono	0.538214	6.97702e-13
XIST	CD16p_Mono	LAPTM5	Int_Mono	-0.513184	1.18188e-11
XIST	CD16p_Mono	LARP7	Int_Mono	-0.513994	1.08819e-11
XIST	CD16p_Mono	LDLRAD4	Int_Mono	0.510946	1.48042e-11
XIST	CD16p_Mono	LENG8	Int_Mono	0.509735	1.67586e-11
XIST	CD16p_Mono	LIMD1	Int_Mono	0.647721	1.06022e-19
XIST	CD16p_Mono	LINC00174	Int_Mono	0.512313	1.28425e-11
XIST	CD16p_Mono	LINC00657	Int_Mono	0.513759	1.11154e-11
XIST	CD16p_Mono	LINC01000	Int_Mono	0.616759	1.71828e-17
XIST	CD16p_Mono	LMTK2	Int_Mono	0.512732	1.23396e-11
XIST	CD16p_Mono	LNPEP	Int_Mono	0.575472	6.17474e-15
XIST	CD16p_Mono	LOC100288069	Int_Mono	0.529179	2.02603e-12
XIST	CD16p_Mono	LOC101927954	Int_Mono	0.526905	2.63236e-12
XIST	CD16p_Mono	LOC200772	Int_Mono	0.518901	6.37159e-12
XIST	CD16p_Mono	LOC729218	Int_Mono	0.582223	2.41314e-15
XIST	CD16p_Mono	LPP	Int_Mono	0.57324	8.30556e-15
XIST	CD16p_Mono	LRBA	Int_Mono	0.591702	7.17775e-16
XIST	CD16p_Mono	LRP1	Int_Mono	0.550128	1.64563e-13
XIST	CD16p_Mono	LRRC37A4P	Int_Mono	0.511343	1.42738e-11
XIST	CD16p_Mono	LYST	Int_Mono	0.592378	6.83846e-16
XIST	CD16p_Mono	MACF1	Int_Mono	0.526588	2.72049e-12
XIST	CD16p_Mono	MAN1A2	Int_Mono	0.501964	3.86747e-11
XIST	CD16p_Mono	MAPK8IP3	Int_Mono	0.504311	2.99568e-11
XIST	CD16p_Mono	MAPKBP1	Int_Mono	0.520479	5.39279e-12
XIST	CD16p_Mono	MAVS	Int_Mono	0.588598	1.01749e-15
XIST	CD16p_Mono	MBNL1-AS1	Int_Mono	0.510452	1.56314e-11
XIST	CD16p_Mono	MCM3AP	Int_Mono	0.501666	3.98493e-11
XIST	CD16p_Mono	MDN1	Int_Mono	0.519414	6.03701e-12
XIST	CD16p_Mono	MED1	Int_Mono	0.501081	4.19835e-11
XIST	CD16p_Mono	MED13	Int_Mono	0.657309	2.58488e-20
XIST	CD16p_Mono	MED13L	Int_Mono	0.603182	1.42102e-16
XIST	CD16p_Mono	MEGF8	Int_Mono	0.506008	2.50542e-11
XIST	CD16p_Mono	MFSD5	Int_Mono	-0.501323	4.11774e-11
XIST	CD16p_Mono	MGA	Int_Mono	0.585098	1.63062e-15
XIST	CD16p_Mono	MLLT1	Int_Mono	0.5272	2.54426e-12
XIST	CD16p_Mono	MTOR	Int_Mono	0.553007	1.1449e-13
XIST	CD16p_Mono	MYCBP2	Int_Mono	0.648453	9.52453e-20
XIST	CD16p_Mono	MYO15B	Int_Mono	0.56736	1.73256e-14
XIST	CD16p_Mono	MYO9B	Int_Mono	0.528861	2.08587e-12
XIST	CD16p_Mono	NACC2	Int_Mono	0.622274	7.16832e-18
XIST	CD16p_Mono	NBAS	Int_Mono	0.5931	6.16858e-16
XIST	CD16p_Mono	NBEAL1	Int_Mono	0.567627	1.67721e-14
XIST	CD16p_Mono	NBEAL2	Int_Mono	0.610745	4.44214e-17
XIST	CD16p_Mono	NCKAP5L	Int_Mono	0.502766	3.56312e-11
XIST	CD16p_Mono	NCOA2	Int_Mono	0.564614	2.48913e-14
XIST	CD16p_Mono	NHSL1	Int_Mono	0.502496	3.65958e-11
XIST	CD16p_Mono	NMI	Int_Mono	-0.502156	3.80017e-11
XIST	CD16p_Mono	NOL9	Int_Mono	0.53454	1.07945e-12
XIST	CD16p_Mono	NOM1	Int_Mono	0.507392	2.16924e-11
XIST	CD16p_Mono	NOTCH1	Int_Mono	0.588096	1.07925e-15
XIST	CD16p_Mono	NOTCH2	Int_Mono	0.575165	6.41495e-15
XIST	CD16p_Mono	NR2C2	Int_Mono	0.676653	1.06825e-21
XIST	CD16p_Mono	NSD1	Int_Mono	0.591745	7.17775e-16
XIST	CD16p_Mono	NUMA1	Int_Mono	0.521205	4.95643e-12
XIST	CD16p_Mono	NUP210	Int_Mono	0.586468	1.36742e-15
XIST	CD16p_Mono	OAS1	Int_Mono	-0.513983	1.08819e-11
XIST	CD16p_Mono	OGT	Int_Mono	0.547024	2.45966e-13
XIST	CD16p_Mono	PAQR7	Int_Mono	0.51501	9.77238e-12
XIST	CD16p_Mono	PCBP2	Int_Mono	0.604846	1.11031e-16
XIST	CD16p_Mono	PCNX	Int_Mono	0.506912	2.27761e-11
XIST	CD16p_Mono	PCNXL3	Int_Mono	0.539045	6.4071e-13
XIST	CD16p_Mono	PCYT1A	Int_Mono	0.535246	9.94859e-13
XIST	CD16p_Mono	PDPR	Int_Mono	0.509873	1.65306e-11
XIST	CD16p_Mono	PEF1	Int_Mono	-0.525021	3.23701e-12
XIST	CD16p_Mono	PHOSPHO1	Int_Mono	0.505333	2.68713e-11
XIST	CD16p_Mono	PIEZO1	Int_Mono	0.566024	2.06598e-14
XIST	CD16p_Mono	PIKFYVE	Int_Mono	0.606247	9.21368e-17
XIST	CD16p_Mono	PKD1	Int_Mono	0.535319	9.91235e-13
XIST	CD16p_Mono	PLEC	Int_Mono	0.573839	7.6501e-15
XIST	CD16p_Mono	PLEKHM1P	Int_Mono	0.591693	7.17775e-16
XIST	CD16p_Mono	PLEKHM3	Int_Mono	0.548722	1.96722e-13
XIST	CD16p_Mono	PLXND1	Int_Mono	0.583502	2.03364e-15
XIST	CD16p_Mono	POGZ	Int_Mono	0.537422	7.66854e-13
XIST	CD16p_Mono	POLR1A	Int_Mono	0.583442	2.03388e-15
XIST	CD16p_Mono	POM121	Int_Mono	0.506855	2.28168e-11
XIST	CD16p_Mono	POM121C	Int_Mono	0.623428	5.9569e-18
XIST	CD16p_Mono	POMK	Int_Mono	0.590638	8.01834e-16
XIST	CD16p_Mono	PRDM2	Int_Mono	0.590878	8.01834e-16
XIST	CD16p_Mono	PRKDC	Int_Mono	0.650559	6.6054e-20
XIST	CD16p_Mono	PRRC2A	Int_Mono	0.568138	1.5994e-14
XIST	CD16p_Mono	PRRC2B	Int_Mono	0.615949	1.94272e-17
XIST	CD16p_Mono	PSMC1	Int_Mono	-0.510423	1.56394e-11
XIST	CD16p_Mono	PSMC2	Int_Mono	-0.520233	5.5041e-12
XIST	CD16p_Mono	R3HDM2	Int_Mono	0.581056	2.81425e-15
XIST	CD16p_Mono	RAB8A	Int_Mono	-0.506652	2.33162e-11
XIST	CD16p_Mono	RAD54L2	Int_Mono	0.585702	1.4976e-15
XIST	CD16p_Mono	RAI1	Int_Mono	0.574296	7.19802e-15
XIST	CD16p_Mono	RALGAPA2	Int_Mono	0.516373	8.4733e-12
XIST	CD16p_Mono	RALGAPB	Int_Mono	0.509209	1.78124e-11
XIST	CD16p_Mono	RANBP2	Int_Mono	0.590842	8.01834e-16
XIST	CD16p_Mono	RAP1GAP2	Int_Mono	0.519856	5.73089e-12
XIST	CD16p_Mono	RAPGEF6	Int_Mono	0.59074	8.01834e-16
XIST	CD16p_Mono	REL	Int_Mono	0.667584	4.76785e-21
XIST	CD16p_Mono	RFX7	Int_Mono	0.521086	5.01317e-12
XIST	CD16p_Mono	RGL4	Int_Mono	0.564176	2.61855e-14
XIST	CD16p_Mono	RIC1	Int_Mono	0.515656	9.11037e-12
XIST	CD16p_Mono	RN7SL1	Int_Mono	0.52489	3.27932e-12
XIST	CD16p_Mono	RN7SL2	Int_Mono	0.58988	8.94735e-16
XIST	CD16p_Mono	RNA45S5	Int_Mono	0.593516	5.84407e-16
XIST	CD16p_Mono	RNF122	Int_Mono	0.509871	1.65306e-11
XIST	CD16p_Mono	RNF169	Int_Mono	0.543865	3.61557e-13
XIST	CD16p_Mono	RNF44	Int_Mono	0.501594	4.00882e-11
XIST	CD16p_Mono	RPF1	Int_Mono	-0.515728	9.05906e-12
XIST	CD16p_Mono	RPL10	Int_Mono	0.556983	6.64311e-14
XIST	CD16p_Mono	RPL12	Int_Mono	0.585923	1.46068e-15
XIST	CD16p_Mono	RPL13A	Int_Mono	0.573092	8.35981e-15
XIST	CD16p_Mono	RPL14	Int_Mono	0.567749	1.67024e-14
XIST	CD16p_Mono	RPL23	Int_Mono	0.563968	2.66482e-14
XIST	CD16p_Mono	RPL23A	Int_Mono	0.514321	1.05049e-11
XIST	CD16p_Mono	RPL30	Int_Mono	0.547404	2.34701e-13
XIST	CD16p_Mono	RPL32	Int_Mono	0.542073	4.47364e-13
XIST	CD16p_Mono	RPL37	Int_Mono	0.523045	4.04153e-12
XIST	CD16p_Mono	RPL37A	Int_Mono	0.575016	6.50893e-15
XIST	CD16p_Mono	RPL41	Int_Mono	0.506093	2.48706e-11
XIST	CD16p_Mono	RPL5	Int_Mono	0.567858	1.6552e-14
XIST	CD16p_Mono	RPLP0	Int_Mono	0.531248	1.57349e-12
XIST	CD16p_Mono	RPLP1	Int_Mono	0.592063	7.10337e-16
XIST	CD16p_Mono	RPLP2	Int_Mono	0.531649	1.51196e-12
XIST	CD16p_Mono	RPS11	Int_Mono	0.512306	1.28425e-11
XIST	CD16p_Mono	RPS12	Int_Mono	0.566382	1.97349e-14
XIST	CD16p_Mono	RPS13	Int_Mono	0.517011	7.90595e-12
XIST	CD16p_Mono	RPS15A	Int_Mono	0.570802	1.13355e-14
XIST	CD16p_Mono	RPS18	Int_Mono	0.520303	5.49404e-12
XIST	CD16p_Mono	RPS20	Int_Mono	0.529973	1.85019e-12
XIST	CD16p_Mono	RPS23	Int_Mono	0.560645	4.07594e-14
XIST	CD16p_Mono	RPS28	Int_Mono	0.535225	9.94859e-13
XIST	CD16p_Mono	RPS3	Int_Mono	0.501941	3.86747e-11
XIST	CD16p_Mono	RPS3A	Int_Mono	0.538297	6.9497e-13
XIST	CD16p_Mono	RPS7	Int_Mono	0.525212	3.1712e-12
XIST	CD16p_Mono	RPS8	Int_Mono	0.512363	1.28425e-11
XIST	CD16p_Mono	RPTOR	Int_Mono	0.597411	3.23301e-16
XIST	CD16p_Mono	RREB1	Int_Mono	0.632724	1.30231e-18
XIST	CD16p_Mono	RTCB	Int_Mono	-0.544305	3.44016e-13
XIST	CD16p_Mono	RYBP	Int_Mono	0.561287	3.78167e-14
XIST	CD16p_Mono	SDCBP2-AS1	Int_Mono	0.617773	1.49539e-17
XIST	CD16p_Mono	SEC16A	Int_Mono	0.539993	5.72317e-13
XIST	CD16p_Mono	SESN3	Int_Mono	0.613204	2.9626e-17
XIST	CD16p_Mono	SETBP1	Int_Mono	0.521464	4.83162e-12
XIST	CD16p_Mono	SETD1B	Int_Mono	0.576382	5.56051e-15
XIST	CD16p_Mono	SETDB1	Int_Mono	0.522738	4.18707e-12
XIST	CD16p_Mono	SFMBT2	Int_Mono	0.501085	4.19835e-11
XIST	CD16p_Mono	SFT2D2	Int_Mono	0.632319	1.35499e-18
XIST	CD16p_Mono	SH3PXD2A	Int_Mono	0.616956	1.69223e-17
XIST	CD16p_Mono	SLC12A6	Int_Mono	0.55186	1.32166e-13
XIST	CD16p_Mono	SLC13A4	Int_Mono	0.538469	6.8238e-13
XIST	CD16p_Mono	SLC35A4	Int_Mono	-0.519369	6.05014e-12
XIST	CD16p_Mono	SLC4A7	Int_Mono	0.509146	1.78982e-11
XIST	CD16p_Mono	SLC5A3	Int_Mono	0.568339	1.57495e-14
XIST	CD16p_Mono	SLC6A6	Int_Mono	0.508039	2.03509e-11
XIST	CD16p_Mono	SLC9A7	Int_Mono	0.507467	2.15561e-11
XIST	CD16p_Mono	SMG1	Int_Mono	0.63993	3.92305e-19
XIST	CD16p_Mono	SMG6	Int_Mono	0.650503	6.6054e-20
XIST	CD16p_Mono	SNHG1	Int_Mono	0.560141	4.3562e-14
XIST	CD16p_Mono	SNHG3	Int_Mono	0.511258	1.43808e-11
XIST	CD16p_Mono	SNX18	Int_Mono	0.50873	1.87701e-11
XIST	CD16p_Mono	SNX6	Int_Mono	-0.518172	6.95668e-12
XIST	CD16p_Mono	SOGA1	Int_Mono	0.584131	1.86094e-15
XIST	CD16p_Mono	SPG11	Int_Mono	0.541964	4.51732e-13
XIST	CD16p_Mono	SPN	Int_Mono	0.5258	2.96356e-12
XIST	CD16p_Mono	SQRDL	Int_Mono	-0.510548	1.54959e-11
XIST	CD16p_Mono	SRCAP	Int_Mono	0.657367	2.58488e-20
XIST	CD16p_Mono	SSB	Int_Mono	-0.507244	2.20203e-11
XIST	CD16p_Mono	SSH1	Int_Mono	0.56175	3.5621e-14
XIST	CD16p_Mono	SSH2	Int_Mono	0.564039	2.6544e-14
XIST	CD16p_Mono	SUPT6H	Int_Mono	0.550694	1.53792e-13
XIST	CD16p_Mono	SVIL	Int_Mono	0.600099	2.16817e-16
XIST	CD16p_Mono	SYF2	Int_Mono	-0.531587	1.51803e-12
XIST	CD16p_Mono	SYNE3	Int_Mono	0.514521	1.03147e-11
XIST	CD16p_Mono	SZT2	Int_Mono	0.642737	2.5162e-19
XIST	CD16p_Mono	TAF1	Int_Mono	0.511142	1.45422e-11
XIST	CD16p_Mono	TAOK1	Int_Mono	0.620027	1.04645e-17
XIST	CD16p_Mono	TAOK2	Int_Mono	0.531455	1.53799e-12
XIST	CD16p_Mono	TBC1D5	Int_Mono	0.514812	9.98217e-12
XIST	CD16p_Mono	TCEAL8	Int_Mono	-0.527261	2.53428e-12
XIST	CD16p_Mono	TCP11L2	Int_Mono	0.503157	3.41173e-11
XIST	CD16p_Mono	TECPR2	Int_Mono	0.519977	5.66413e-12
XIST	CD16p_Mono	TEP1	Int_Mono	0.632667	1.30231e-18
XIST	CD16p_Mono	TET3	Int_Mono	0.549138	1.87742e-13
XIST	CD16p_Mono	THRIL	Int_Mono	0.536417	8.64687e-13
XIST	CD16p_Mono	TMCO1	Int_Mono	-0.507593	2.12919e-11
XIST	CD16p_Mono	TMEM59	Int_Mono	-0.501944	3.86747e-11
XIST	CD16p_Mono	TMPPE	Int_Mono	0.532121	1.43958e-12
XIST	CD16p_Mono	TNRC18	Int_Mono	0.628159	2.70848e-18
XIST	CD16p_Mono	TNRC6A	Int_Mono	0.525575	3.03877e-12
XIST	CD16p_Mono	TNRC6B	Int_Mono	0.652568	5.69298e-20
XIST	CD16p_Mono	TNRC6C-AS1	Int_Mono	0.501294	4.12116e-11
XIST	CD16p_Mono	TOR1A	Int_Mono	-0.526432	2.76464e-12
XIST	CD16p_Mono	TPT1	Int_Mono	0.575825	5.95044e-15
XIST	CD16p_Mono	TRAPPC10	Int_Mono	0.513831	1.10525e-11
XIST	CD16p_Mono	TRIO	Int_Mono	0.619114	1.20487e-17
XIST	CD16p_Mono	TRRAP	Int_Mono	0.567631	1.67721e-14
XIST	CD16p_Mono	TSSK4	Int_Mono	0.526607	2.72049e-12
XIST	CD16p_Mono	TTBK2	Int_Mono	0.528861	2.08587e-12
XIST	CD16p_Mono	UBE4B	Int_Mono	0.563114	2.99795e-14
XIST	CD16p_Mono	UBN2	Int_Mono	0.599013	2.5564e-16
XIST	CD16p_Mono	UBR3	Int_Mono	0.589497	9.30174e-16
XIST	CD16p_Mono	UBR4	Int_Mono	0.600132	2.16817e-16
XIST	CD16p_Mono	UCKL1-AS1	Int_Mono	0.544	3.56776e-13
XIST	CD16p_Mono	UGGT1	Int_Mono	0.534679	1.06458e-12
XIST	CD16p_Mono	UHRF2	Int_Mono	0.548931	1.9216e-13
XIST	CD16p_Mono	USP24	Int_Mono	0.561199	3.78652e-14
XIST	CD16p_Mono	USP34	Int_Mono	0.602872	1.47378e-16
XIST	CD16p_Mono	USP9X	Int_Mono	0.562804	3.11589e-14
XIST	CD16p_Mono	UTRN	Int_Mono	0.591822	7.17775e-16
XIST	CD16p_Mono	VHL	Int_Mono	0.658702	2.20709e-20
XIST	CD16p_Mono	VPS13A	Int_Mono	0.544926	3.17737e-13
XIST	CD16p_Mono	VPS13B	Int_Mono	0.554028	9.97532e-14
XIST	CD16p_Mono	VPS13D	Int_Mono	0.636653	6.51985e-19
XIST	CD16p_Mono	VWA8	Int_Mono	0.590708	8.01834e-16
XIST	CD16p_Mono	WASF2	Int_Mono	0.59594	4.05343e-16
XIST	CD16p_Mono	WDFY3	Int_Mono	0.572303	9.19587e-15
XIST	CD16p_Mono	WDR82	Int_Mono	0.513364	1.15958e-11
XIST	CD16p_Mono	WNK1	Int_Mono	0.651474	6.44089e-20
XIST	CD16p_Mono	XIAP	Int_Mono	0.558048	5.809e-14
XIST	CD16p_Mono	XIST	Int_Mono	0.775416	1.61096e-32
XIST	CD16p_Mono	XYLT1	Int_Mono	0.564414	2.54606e-14
XIST	CD16p_Mono	YLPM1	Int_Mono	0.541277	4.88466e-13
XIST	CD16p_Mono	ZBTB40	Int_Mono	0.588522	1.01917e-15
XIST	CD16p_Mono	ZCCHC10	Int_Mono	-0.54192	4.52214e-13
XIST	CD16p_Mono	ZFC3H1	Int_Mono	0.521746	4.67916e-12
XIST	CD16p_Mono	ZFHX3	Int_Mono	0.613521	2.85483e-17
XIST	CD16p_Mono	ZNF142	Int_Mono	0.540621	5.28498e-13
XIST	CD16p_Mono	ZNF264	Int_Mono	0.624542	4.98357e-18
XIST	CD16p_Mono	ZNF316	Int_Mono	0.66109	1.56132e-20
XIST	CD16p_Mono	ZNF407	Int_Mono	0.568215	1.59273e-14
XIST	CD16p_Mono	ZNF445	Int_Mono	0.525949	2.9188e-12
XIST	CD16p_Mono	ZNF460	Int_Mono	0.514433	1.03941e-11
XIST	CD16p_Mono	ZNF469	Int_Mono	0.521387	4.861e-12
XIST	CD16p_Mono	ZNF587	Int_Mono	0.584662	1.72918e-15
XIST	CD16p_Mono	ZNF609	Int_Mono	0.581451	2.67142e-15
XIST	CD16p_Mono	ZNF621	Int_Mono	0.511953	1.3328e-11
XIST	CD16p_Mono	ZNF687	Int_Mono	0.517448	7.56323e-12
XIST	CD16p_Mono	ZNF736	Int_Mono	0.523781	3.72146e-12
XIST	CD16p_Mono	ZZEF1	Int_Mono	0.684209	2.32999e-22
XIST	CD16p_Mono	AAR2	Fr._I_nTreg	-0.512366	1.07342e-10
XIST	CD16p_Mono	AASDHPPT	Fr._I_nTreg	-0.524891	3.39881e-11
XIST	CD16p_Mono	ABT1	Fr._I_nTreg	-0.514816	8.61388e-11
XIST	CD16p_Mono	ACACB	Fr._I_nTreg	0.509233	1.32293e-10
XIST	CD16p_Mono	ACADM	Fr._I_nTreg	-0.502684	2.27965e-10
XIST	CD16p_Mono	ACIN1	Fr._I_nTreg	0.507463	1.52037e-10
XIST	CD16p_Mono	ACO2	Fr._I_nTreg	-0.51044	1.22635e-10
XIST	CD16p_Mono	ADPGK	Fr._I_nTreg	-0.507805	1.49083e-10
XIST	CD16p_Mono	AIMP1	Fr._I_nTreg	-0.531221	1.85832e-11
XIST	CD16p_Mono	ALDOA	Fr._I_nTreg	-0.513804	9.4473e-11
XIST	CD16p_Mono	ALG3	Fr._I_nTreg	-0.510675	1.20832e-10
XIST	CD16p_Mono	ANKRD36BP1	Fr._I_nTreg	0.571923	4.0717e-13
XIST	CD16p_Mono	APEX1	Fr._I_nTreg	-0.506956	1.60463e-10
XIST	CD16p_Mono	ARAF	Fr._I_nTreg	-0.511233	1.16181e-10
XIST	CD16p_Mono	ARHGAP17	Fr._I_nTreg	-0.565635	7.55053e-13
XIST	CD16p_Mono	ARV1	Fr._I_nTreg	-0.502733	2.2743e-10
XIST	CD16p_Mono	ATP5C1	Fr._I_nTreg	-0.50406	2.06437e-10
XIST	CD16p_Mono	ATP6AP2	Fr._I_nTreg	-0.505941	1.75607e-10
XIST	CD16p_Mono	ATP6V1E1	Fr._I_nTreg	-0.527176	2.69521e-11
XIST	CD16p_Mono	ATPAF1	Fr._I_nTreg	-0.504211	2.05549e-10
XIST	CD16p_Mono	ATXN1L	Fr._I_nTreg	0.538675	9.20482e-12
XIST	CD16p_Mono	AZI2	Fr._I_nTreg	-0.512111	1.09099e-10
XIST	CD16p_Mono	B2M	Fr._I_nTreg	-0.517507	6.72631e-11
XIST	CD16p_Mono	B4GALT1	Fr._I_nTreg	0.512183	1.08677e-10
XIST	CD16p_Mono	BABAM1	Fr._I_nTreg	-0.545958	4.91016e-12
XIST	CD16p_Mono	BCCIP	Fr._I_nTreg	-0.528147	2.47443e-11
XIST	CD16p_Mono	BCL9	Fr._I_nTreg	0.503853	2.08429e-10
XIST	CD16p_Mono	BCL9L	Fr._I_nTreg	0.569711	5.05667e-13
XIST	CD16p_Mono	BEX2	Fr._I_nTreg	-0.54077	7.39777e-12
XIST	CD16p_Mono	BISPR	Fr._I_nTreg	-0.529161	2.29495e-11
XIST	CD16p_Mono	BRIX1	Fr._I_nTreg	-0.555915	2.11759e-12
XIST	CD16p_Mono	BST2	Fr._I_nTreg	-0.511047	1.16744e-10
XIST	CD16p_Mono	BZW2	Fr._I_nTreg	-0.522238	4.42564e-11
XIST	CD16p_Mono	C11orf58	Fr._I_nTreg	-0.578541	2.24451e-13
XIST	CD16p_Mono	C1GALT1C1	Fr._I_nTreg	-0.535292	1.23941e-11
XIST	CD16p_Mono	C1QBP	Fr._I_nTreg	-0.512836	1.02574e-10
XIST	CD16p_Mono	C1orf131	Fr._I_nTreg	-0.52301	4.08377e-11
XIST	CD16p_Mono	C4orf3	Fr._I_nTreg	-0.545573	4.98123e-12
XIST	CD16p_Mono	C6orf62	Fr._I_nTreg	-0.519581	5.64253e-11
XIST	CD16p_Mono	C8orf33	Fr._I_nTreg	-0.547421	4.21718e-12
XIST	CD16p_Mono	C9orf78	Fr._I_nTreg	-0.524267	3.5978e-11
XIST	CD16p_Mono	CALCOCO2	Fr._I_nTreg	-0.509997	1.26479e-10
XIST	CD16p_Mono	CALM2	Fr._I_nTreg	-0.516138	7.56177e-11
XIST	CD16p_Mono	CARD16	Fr._I_nTreg	-0.500846	2.68859e-10
XIST	CD16p_Mono	CASP1	Fr._I_nTreg	-0.534409	1.33066e-11
XIST	CD16p_Mono	CASP4	Fr._I_nTreg	-0.535445	1.23196e-11
XIST	CD16p_Mono	CBL	Fr._I_nTreg	0.56104	1.2551e-12
XIST	CD16p_Mono	CBX3	Fr._I_nTreg	-0.523555	3.87166e-11
XIST	CD16p_Mono	CCDC115	Fr._I_nTreg	-0.503372	2.18551e-10
XIST	CD16p_Mono	CCDC28A	Fr._I_nTreg	-0.538588	9.22385e-12
XIST	CD16p_Mono	CCDC90B	Fr._I_nTreg	-0.503427	2.17907e-10
XIST	CD16p_Mono	CCT5	Fr._I_nTreg	-0.51804	6.38873e-11
XIST	CD16p_Mono	CCT7	Fr._I_nTreg	-0.505366	1.85452e-10
XIST	CD16p_Mono	CD164	Fr._I_nTreg	-0.576032	2.82637e-13
XIST	CD16p_Mono	CEBPZ	Fr._I_nTreg	-0.557483	1.75172e-12
XIST	CD16p_Mono	CHD3	Fr._I_nTreg	0.560085	1.34915e-12
XIST	CD16p_Mono	CHMP5	Fr._I_nTreg	-0.547577	4.21718e-12
XIST	CD16p_Mono	CIR1	Fr._I_nTreg	-0.547663	4.21718e-12
XIST	CD16p_Mono	CIRH1A	Fr._I_nTreg	-0.509653	1.29024e-10
XIST	CD16p_Mono	CLASP1	Fr._I_nTreg	0.528725	2.35254e-11
XIST	CD16p_Mono	CMSS1	Fr._I_nTreg	-0.53549	1.23196e-11
XIST	CD16p_Mono	CNDP2	Fr._I_nTreg	-0.524817	3.4086e-11
XIST	CD16p_Mono	COPS6	Fr._I_nTreg	-0.51872	5.95905e-11
XIST	CD16p_Mono	CRACR2A	Fr._I_nTreg	0.51105	1.16744e-10
XIST	CD16p_Mono	CREBBP	Fr._I_nTreg	0.509294	1.32179e-10
XIST	CD16p_Mono	CUEDC2	Fr._I_nTreg	-0.52741	2.65363e-11
XIST	CD16p_Mono	CWC15	Fr._I_nTreg	-0.507562	1.50889e-10
XIST	CD16p_Mono	DARS	Fr._I_nTreg	-0.550467	3.3827e-12
XIST	CD16p_Mono	DAXX	Fr._I_nTreg	-0.532491	1.62469e-11
XIST	CD16p_Mono	DAZAP2	Fr._I_nTreg	-0.551936	2.96575e-12
XIST	CD16p_Mono	DCTD	Fr._I_nTreg	-0.525361	3.23219e-11
XIST	CD16p_Mono	DCTPP1	Fr._I_nTreg	-0.501966	2.4393e-10
XIST	CD16p_Mono	DDX18	Fr._I_nTreg	-0.579971	2.01016e-13
XIST	CD16p_Mono	DDX24	Fr._I_nTreg	-0.509683	1.29024e-10
XIST	CD16p_Mono	DDX56	Fr._I_nTreg	-0.572932	3.91247e-13
XIST	CD16p_Mono	DDX58	Fr._I_nTreg	-0.515186	8.36786e-11
XIST	CD16p_Mono	DEDD	Fr._I_nTreg	-0.520149	5.39156e-11
XIST	CD16p_Mono	DGUOK	Fr._I_nTreg	-0.51318	9.99026e-11
XIST	CD16p_Mono	DIABLO	Fr._I_nTreg	-0.537346	1.01524e-11
XIST	CD16p_Mono	DKC1	Fr._I_nTreg	-0.535929	1.19159e-11
XIST	CD16p_Mono	DNAH1	Fr._I_nTreg	0.505012	1.9039e-10
XIST	CD16p_Mono	DNAJA1	Fr._I_nTreg	-0.520509	5.2232e-11
XIST	CD16p_Mono	DNPEP	Fr._I_nTreg	-0.552082	2.95572e-12
XIST	CD16p_Mono	DPAGT1	Fr._I_nTreg	-0.507794	1.49083e-10
XIST	CD16p_Mono	DPF2	Fr._I_nTreg	-0.595473	3.68463e-14
XIST	CD16p_Mono	DPH2	Fr._I_nTreg	-0.516939	6.98675e-11
XIST	CD16p_Mono	DRG1	Fr._I_nTreg	-0.520463	5.2232e-11
XIST	CD16p_Mono	EBNA1BP2	Fr._I_nTreg	-0.502618	2.28935e-10
XIST	CD16p_Mono	EEF1A1	Fr._I_nTreg	0.547068	4.30731e-12
XIST	CD16p_Mono	EIF2S2	Fr._I_nTreg	-0.500882	2.68588e-10
XIST	CD16p_Mono	EIF4A2	Fr._I_nTreg	-0.573008	3.91247e-13
XIST	CD16p_Mono	EIF4E	Fr._I_nTreg	-0.528072	2.48081e-11
XIST	CD16p_Mono	EIF6	Fr._I_nTreg	-0.517086	6.93474e-11
XIST	CD16p_Mono	EMC7	Fr._I_nTreg	-0.504064	2.06437e-10
XIST	CD16p_Mono	EMC9	Fr._I_nTreg	-0.521	5.01136e-11
XIST	CD16p_Mono	ENOX2	Fr._I_nTreg	-0.50125	2.59379e-10
XIST	CD16p_Mono	EPPK1	Fr._I_nTreg	0.541529	6.97904e-12
XIST	CD16p_Mono	ERLEC1	Fr._I_nTreg	-0.511279	1.16039e-10
XIST	CD16p_Mono	ESF1	Fr._I_nTreg	-0.551187	3.12478e-12
XIST	CD16p_Mono	EXOSC1	Fr._I_nTreg	-0.504465	2.01789e-10
XIST	CD16p_Mono	FAM192A	Fr._I_nTreg	-0.508383	1.43572e-10
XIST	CD16p_Mono	FAM60A	Fr._I_nTreg	-0.513781	9.4473e-11
XIST	CD16p_Mono	FARSA	Fr._I_nTreg	-0.56751	6.48035e-13
XIST	CD16p_Mono	FLAD1	Fr._I_nTreg	-0.520582	5.21272e-11
XIST	CD16p_Mono	FOPNL	Fr._I_nTreg	-0.552881	2.74853e-12
XIST	CD16p_Mono	FYCO1	Fr._I_nTreg	0.507569	1.50889e-10
XIST	CD16p_Mono	GBP1	Fr._I_nTreg	-0.528709	2.35254e-11
XIST	CD16p_Mono	GIMAP4	Fr._I_nTreg	-0.578204	2.25348e-13
XIST	CD16p_Mono	GLOD4	Fr._I_nTreg	-0.553253	2.68028e-12
XIST	CD16p_Mono	GNL2	Fr._I_nTreg	-0.538071	9.58848e-12
XIST	CD16p_Mono	GNL3	Fr._I_nTreg	-0.591733	5.0931e-14
XIST	CD16p_Mono	GPBP1	Fr._I_nTreg	-0.577617	2.34856e-13
XIST	CD16p_Mono	GPBP1L1	Fr._I_nTreg	-0.510275	1.23985e-10
XIST	CD16p_Mono	GPN1	Fr._I_nTreg	-0.519863	5.50441e-11
XIST	CD16p_Mono	GRPEL1	Fr._I_nTreg	-0.554524	2.33362e-12
XIST	CD16p_Mono	GTF3A	Fr._I_nTreg	-0.558961	1.49463e-12
XIST	CD16p_Mono	H2AFZ	Fr._I_nTreg	-0.510953	1.17527e-10
XIST	CD16p_Mono	H3F3B	Fr._I_nTreg	-0.560147	1.34915e-12
XIST	CD16p_Mono	HCCS	Fr._I_nTreg	-0.532005	1.70131e-11
XIST	CD16p_Mono	HERC5	Fr._I_nTreg	-0.542986	6.28361e-12
XIST	CD16p_Mono	HERPUD1	Fr._I_nTreg	-0.50805	1.46924e-10
XIST	CD16p_Mono	HIC2	Fr._I_nTreg	0.511159	1.162e-10
XIST	CD16p_Mono	HLA-E	Fr._I_nTreg	-0.590494	5.60138e-14
XIST	CD16p_Mono	HMGN1	Fr._I_nTreg	-0.52915	2.29495e-11
XIST	CD16p_Mono	HMGN2	Fr._I_nTreg	-0.509322	1.32179e-10
XIST	CD16p_Mono	HNRNPC	Fr._I_nTreg	-0.517153	6.91424e-11
XIST	CD16p_Mono	HSH2D	Fr._I_nTreg	-0.510609	1.21267e-10
XIST	CD16p_Mono	HSPA8	Fr._I_nTreg	-0.516944	6.98675e-11
XIST	CD16p_Mono	HTATIP2	Fr._I_nTreg	-0.5382	9.51605e-12
XIST	CD16p_Mono	HUWE1	Fr._I_nTreg	0.514094	9.23623e-11
XIST	CD16p_Mono	IDH3A	Fr._I_nTreg	-0.599724	2.34861e-14
XIST	CD16p_Mono	IFI16	Fr._I_nTreg	-0.601217	2.0974e-14
XIST	CD16p_Mono	IFI35	Fr._I_nTreg	-0.501915	2.44583e-10
XIST	CD16p_Mono	IFIT2	Fr._I_nTreg	-0.50766	1.50824e-10
XIST	CD16p_Mono	IFNGR2	Fr._I_nTreg	-0.503274	2.20249e-10
XIST	CD16p_Mono	IFRD2	Fr._I_nTreg	-0.566463	7.28483e-13
XIST	CD16p_Mono	IGF2R	Fr._I_nTreg	0.550059	3.46551e-12
XIST	CD16p_Mono	IK	Fr._I_nTreg	-0.536117	1.17366e-11
XIST	CD16p_Mono	IL15RA	Fr._I_nTreg	-0.502835	2.2743e-10
XIST	CD16p_Mono	IMP4	Fr._I_nTreg	-0.622297	1.40883e-15
XIST	CD16p_Mono	IRF2	Fr._I_nTreg	-0.502759	2.2743e-10
XIST	CD16p_Mono	IRF9	Fr._I_nTreg	-0.554504	2.33362e-12
XIST	CD16p_Mono	IRS2	Fr._I_nTreg	0.501048	2.64458e-10
XIST	CD16p_Mono	ISG20	Fr._I_nTreg	-0.531999	1.70131e-11
XIST	CD16p_Mono	ITCH	Fr._I_nTreg	0.502786	2.2743e-10
XIST	CD16p_Mono	KIAA1147	Fr._I_nTreg	0.506276	1.70497e-10
XIST	CD16p_Mono	KIF5B	Fr._I_nTreg	-0.590205	5.60138e-14
XIST	CD16p_Mono	KMT2D	Fr._I_nTreg	0.605611	1.25589e-14
XIST	CD16p_Mono	KNOP1	Fr._I_nTreg	-0.54145	6.98189e-12
XIST	CD16p_Mono	LARP7	Fr._I_nTreg	-0.545614	4.98123e-12
XIST	CD16p_Mono	LINC00998	Fr._I_nTreg	-0.514152	9.21693e-11
XIST	CD16p_Mono	LLPH	Fr._I_nTreg	-0.513555	9.65288e-11
XIST	CD16p_Mono	LRBA	Fr._I_nTreg	0.508202	1.4601e-10
XIST	CD16p_Mono	LTV1	Fr._I_nTreg	-0.528778	2.35254e-11
XIST	CD16p_Mono	MAGED2	Fr._I_nTreg	-0.549682	3.53876e-12
XIST	CD16p_Mono	MAT2B	Fr._I_nTreg	-0.537378	1.01524e-11
XIST	CD16p_Mono	MCRS1	Fr._I_nTreg	-0.519893	5.50441e-11
XIST	CD16p_Mono	MDH1	Fr._I_nTreg	-0.527814	2.54302e-11
XIST	CD16p_Mono	MED13	Fr._I_nTreg	0.57323	3.91247e-13
XIST	CD16p_Mono	MED13L	Fr._I_nTreg	0.511439	1.15372e-10
XIST	CD16p_Mono	MESDC2	Fr._I_nTreg	-0.505062	1.89968e-10
XIST	CD16p_Mono	MFSD5	Fr._I_nTreg	-0.523814	3.77571e-11
XIST	CD16p_Mono	MKRN1	Fr._I_nTreg	-0.529069	2.30205e-11
XIST	CD16p_Mono	MLX	Fr._I_nTreg	-0.560027	1.34915e-12
XIST	CD16p_Mono	MORF4L1	Fr._I_nTreg	-0.509318	1.32179e-10
XIST	CD16p_Mono	MRPL1	Fr._I_nTreg	-0.530411	2.02314e-11
XIST	CD16p_Mono	MRPL15	Fr._I_nTreg	-0.510139	1.2494e-10
XIST	CD16p_Mono	MRPL16	Fr._I_nTreg	-0.502838	2.2743e-10
XIST	CD16p_Mono	MRPL24	Fr._I_nTreg	-0.517704	6.61263e-11
XIST	CD16p_Mono	MRPL42	Fr._I_nTreg	-0.545577	4.98123e-12
XIST	CD16p_Mono	MRPL46	Fr._I_nTreg	-0.54347	5.97019e-12
XIST	CD16p_Mono	MRPS18A	Fr._I_nTreg	-0.561716	1.19869e-12
XIST	CD16p_Mono	MRPS18B	Fr._I_nTreg	-0.605354	1.25589e-14
XIST	CD16p_Mono	MRPS7	Fr._I_nTreg	-0.512319	1.07456e-10
XIST	CD16p_Mono	MX2	Fr._I_nTreg	-0.509443	1.31644e-10
XIST	CD16p_Mono	MYC	Fr._I_nTreg	-0.513485	9.68827e-11
XIST	CD16p_Mono	MYD88	Fr._I_nTreg	-0.543769	5.87015e-12
XIST	CD16p_Mono	MYL12A	Fr._I_nTreg	-0.5051	1.89804e-10
XIST	CD16p_Mono	NARS	Fr._I_nTreg	-0.509865	1.27903e-10
XIST	CD16p_Mono	NCBP2	Fr._I_nTreg	-0.529839	2.15432e-11
XIST	CD16p_Mono	NDUFA9	Fr._I_nTreg	-0.510467	1.22635e-10
XIST	CD16p_Mono	NDUFS2	Fr._I_nTreg	-0.506419	1.69215e-10
XIST	CD16p_Mono	NDUFV1	Fr._I_nTreg	-0.541918	6.77326e-12
XIST	CD16p_Mono	NGFRAP1	Fr._I_nTreg	-0.532854	1.56508e-11
XIST	CD16p_Mono	NGRN	Fr._I_nTreg	-0.610328	7.98407e-15
XIST	CD16p_Mono	NOP16	Fr._I_nTreg	-0.535403	1.23196e-11
XIST	CD16p_Mono	NOP56	Fr._I_nTreg	-0.555422	2.14014e-12
XIST	CD16p_Mono	NOP58	Fr._I_nTreg	-0.50862	1.4027e-10
XIST	CD16p_Mono	NR2C2	Fr._I_nTreg	0.5659	7.46736e-13
XIST	CD16p_Mono	NRBF2	Fr._I_nTreg	-0.535425	1.23196e-11
XIST	CD16p_Mono	NT5C3A	Fr._I_nTreg	-0.538757	9.1911e-12
XIST	CD16p_Mono	NUDC	Fr._I_nTreg	-0.581646	1.66115e-13
XIST	CD16p_Mono	OAS1	Fr._I_nTreg	-0.543873	5.85593e-12
XIST	CD16p_Mono	OGFOD1	Fr._I_nTreg	-0.52165	4.71887e-11
XIST	CD16p_Mono	ORC3	Fr._I_nTreg	-0.519	5.82499e-11
XIST	CD16p_Mono	OTUB1	Fr._I_nTreg	-0.528535	2.37609e-11
XIST	CD16p_Mono	PAIP2	Fr._I_nTreg	-0.54259	6.47348e-12
XIST	CD16p_Mono	PCIF1	Fr._I_nTreg	-0.511656	1.13018e-10
XIST	CD16p_Mono	PCMT1	Fr._I_nTreg	-0.505893	1.75956e-10
XIST	CD16p_Mono	PDCD10	Fr._I_nTreg	-0.515037	8.47449e-11
XIST	CD16p_Mono	PDCD6	Fr._I_nTreg	-0.519094	5.79055e-11
XIST	CD16p_Mono	PDCL3	Fr._I_nTreg	-0.505223	1.87817e-10
XIST	CD16p_Mono	PEF1	Fr._I_nTreg	-0.565983	7.46736e-13
XIST	CD16p_Mono	PES1	Fr._I_nTreg	-0.534764	1.28307e-11
XIST	CD16p_Mono	PFDN1	Fr._I_nTreg	-0.519395	5.67694e-11
XIST	CD16p_Mono	PHB	Fr._I_nTreg	-0.592969	4.93361e-14
XIST	CD16p_Mono	PHF11	Fr._I_nTreg	-0.523069	4.07895e-11
XIST	CD16p_Mono	PIM2	Fr._I_nTreg	-0.534814	1.28307e-11
XIST	CD16p_Mono	PISD	Fr._I_nTreg	-0.51839	6.16329e-11
XIST	CD16p_Mono	PITPNB	Fr._I_nTreg	-0.509666	1.29024e-10
XIST	CD16p_Mono	PLEC	Fr._I_nTreg	0.526242	2.96104e-11
XIST	CD16p_Mono	PLEKHM3	Fr._I_nTreg	0.510219	1.24294e-10
XIST	CD16p_Mono	PNO1	Fr._I_nTreg	-0.541359	6.99592e-12
XIST	CD16p_Mono	PNPT1	Fr._I_nTreg	-0.509759	1.28954e-10
XIST	CD16p_Mono	POLD2	Fr._I_nTreg	-0.519424	5.67694e-11
XIST	CD16p_Mono	POLDIP2	Fr._I_nTreg	-0.508647	1.4027e-10
XIST	CD16p_Mono	POLR1C	Fr._I_nTreg	-0.533238	1.51501e-11
XIST	CD16p_Mono	POLR3GL	Fr._I_nTreg	-0.528671	2.35254e-11
XIST	CD16p_Mono	PPM1K	Fr._I_nTreg	-0.511309	1.16039e-10
XIST	CD16p_Mono	PPT1	Fr._I_nTreg	-0.572171	4.06399e-13
XIST	CD16p_Mono	PRDX4	Fr._I_nTreg	-0.519836	5.50441e-11
XIST	CD16p_Mono	PRMT1	Fr._I_nTreg	-0.57098	4.36481e-13
XIST	CD16p_Mono	PRPF40A	Fr._I_nTreg	-0.500461	2.78089e-10
XIST	CD16p_Mono	PRPS2	Fr._I_nTreg	-0.582642	1.51735e-13
XIST	CD16p_Mono	PRR12	Fr._I_nTreg	0.515353	8.24595e-11
XIST	CD16p_Mono	PRR13	Fr._I_nTreg	-0.537638	9.95252e-12
XIST	CD16p_Mono	PRRC2B	Fr._I_nTreg	0.519528	5.64782e-11
XIST	CD16p_Mono	PSMA4	Fr._I_nTreg	-0.500786	2.69028e-10
XIST	CD16p_Mono	PSMA6	Fr._I_nTreg	-0.511314	1.16039e-10
XIST	CD16p_Mono	PSMB8	Fr._I_nTreg	-0.529683	2.18036e-11
XIST	CD16p_Mono	PSMB9	Fr._I_nTreg	-0.535062	1.26541e-11
XIST	CD16p_Mono	PSMC2	Fr._I_nTreg	-0.539303	8.66e-12
XIST	CD16p_Mono	PSMD10	Fr._I_nTreg	-0.548145	4.09267e-12
XIST	CD16p_Mono	PSMD4	Fr._I_nTreg	-0.508083	1.46921e-10
XIST	CD16p_Mono	PSMD7	Fr._I_nTreg	-0.505993	1.752e-10
XIST	CD16p_Mono	PSME2	Fr._I_nTreg	-0.503189	2.21656e-10
XIST	CD16p_Mono	PSME3	Fr._I_nTreg	-0.502352	2.34375e-10
XIST	CD16p_Mono	PTRH2	Fr._I_nTreg	-0.50426	2.05549e-10
XIST	CD16p_Mono	PUF60	Fr._I_nTreg	-0.512018	1.09337e-10
XIST	CD16p_Mono	RAB29	Fr._I_nTreg	-0.505853	1.76149e-10
XIST	CD16p_Mono	RAB8A	Fr._I_nTreg	-0.571227	4.3489e-13
XIST	CD16p_Mono	RAN	Fr._I_nTreg	-0.538481	9.26702e-12
XIST	CD16p_Mono	REL	Fr._I_nTreg	0.507923	1.48027e-10
XIST	CD16p_Mono	RIC8A	Fr._I_nTreg	-0.509039	1.34737e-10
XIST	CD16p_Mono	RIOK1	Fr._I_nTreg	-0.542625	6.47348e-12
XIST	CD16p_Mono	RN7SL2	Fr._I_nTreg	0.55929	1.4594e-12
XIST	CD16p_Mono	RNA45S5	Fr._I_nTreg	0.522765	4.18069e-11
XIST	CD16p_Mono	RNF220	Fr._I_nTreg	-0.563365	9.80907e-13
XIST	CD16p_Mono	RNF34	Fr._I_nTreg	-0.501318	2.58191e-10
XIST	CD16p_Mono	RNPS1	Fr._I_nTreg	-0.544877	5.26472e-12
XIST	CD16p_Mono	RPF1	Fr._I_nTreg	-0.627031	8.45842e-16
XIST	CD16p_Mono	RPF2	Fr._I_nTreg	-0.502843	2.2743e-10
XIST	CD16p_Mono	RPS15A	Fr._I_nTreg	0.553197	2.68028e-12
XIST	CD16p_Mono	RPS3A	Fr._I_nTreg	0.517157	6.91424e-11
XIST	CD16p_Mono	RPS7	Fr._I_nTreg	0.503092	2.23355e-10
XIST	CD16p_Mono	RREB1	Fr._I_nTreg	0.539853	8.15396e-12
XIST	CD16p_Mono	SAP18	Fr._I_nTreg	-0.512877	1.02543e-10
XIST	CD16p_Mono	SARS	Fr._I_nTreg	-0.544059	5.78102e-12
XIST	CD16p_Mono	SCAI	Fr._I_nTreg	0.551406	3.08267e-12
XIST	CD16p_Mono	SCAMP2	Fr._I_nTreg	-0.500819	2.68859e-10
XIST	CD16p_Mono	SDHD	Fr._I_nTreg	-0.526576	2.86179e-11
XIST	CD16p_Mono	SELL	Fr._I_nTreg	-0.527002	2.73528e-11
XIST	CD16p_Mono	SELPLG	Fr._I_nTreg	-0.50792	1.48027e-10
XIST	CD16p_Mono	SF3B2	Fr._I_nTreg	-0.506264	1.70497e-10
XIST	CD16p_Mono	SFT2D2	Fr._I_nTreg	0.518863	5.88937e-11
XIST	CD16p_Mono	SHISA5	Fr._I_nTreg	-0.595801	3.68463e-14
XIST	CD16p_Mono	SIRPG	Fr._I_nTreg	-0.506576	1.6692e-10
XIST	CD16p_Mono	SKP1	Fr._I_nTreg	-0.503978	2.0688e-10
XIST	CD16p_Mono	SLC35A4	Fr._I_nTreg	-0.561173	1.2551e-12
XIST	CD16p_Mono	SLC5A3	Fr._I_nTreg	0.501615	2.50586e-10
XIST	CD16p_Mono	SLU7	Fr._I_nTreg	-0.578841	2.24451e-13
XIST	CD16p_Mono	SMCR8	Fr._I_nTreg	0.508096	1.46921e-10
XIST	CD16p_Mono	SMG6	Fr._I_nTreg	0.555638	2.11759e-12
XIST	CD16p_Mono	SMIM15	Fr._I_nTreg	-0.543516	5.97019e-12
XIST	CD16p_Mono	SNRNP27	Fr._I_nTreg	-0.506393	1.69215e-10
XIST	CD16p_Mono	SNRPB2	Fr._I_nTreg	-0.519196	5.75139e-11
XIST	CD16p_Mono	SNX6	Fr._I_nTreg	-0.503932	2.07277e-10
XIST	CD16p_Mono	SP100	Fr._I_nTreg	-0.510308	1.23985e-10
XIST	CD16p_Mono	SPATS2L	Fr._I_nTreg	-0.502465	2.32165e-10
XIST	CD16p_Mono	SPOP	Fr._I_nTreg	-0.549028	3.79989e-12
XIST	CD16p_Mono	SRCAP	Fr._I_nTreg	0.526145	2.97719e-11
XIST	CD16p_Mono	SRM	Fr._I_nTreg	-0.544959	5.26472e-12
XIST	CD16p_Mono	SRP68	Fr._I_nTreg	-0.500426	2.7835e-10
XIST	CD16p_Mono	STOML2	Fr._I_nTreg	-0.540947	7.30149e-12
XIST	CD16p_Mono	STRADB	Fr._I_nTreg	-0.592182	5.0931e-14
XIST	CD16p_Mono	SUMO1	Fr._I_nTreg	-0.533024	1.54394e-11
XIST	CD16p_Mono	SUMO3	Fr._I_nTreg	-0.541761	6.84193e-12
XIST	CD16p_Mono	SYF2	Fr._I_nTreg	-0.568379	5.91099e-13
XIST	CD16p_Mono	SYNGR2	Fr._I_nTreg	-0.516367	7.43318e-11
XIST	CD16p_Mono	TAF9	Fr._I_nTreg	-0.545204	5.16342e-12
XIST	CD16p_Mono	TBRG4	Fr._I_nTreg	-0.537752	9.8954e-12
XIST	CD16p_Mono	TCEAL8	Fr._I_nTreg	-0.555774	2.11759e-12
XIST	CD16p_Mono	TCP11L2	Fr._I_nTreg	0.542052	6.72502e-12
XIST	CD16p_Mono	TFG	Fr._I_nTreg	-0.520573	5.21272e-11
XIST	CD16p_Mono	TIMMDC1	Fr._I_nTreg	-0.511176	1.162e-10
XIST	CD16p_Mono	TMA16	Fr._I_nTreg	-0.548172	4.09267e-12
XIST	CD16p_Mono	TMEM50A	Fr._I_nTreg	-0.512069	1.09167e-10
XIST	CD16p_Mono	TMEM59	Fr._I_nTreg	-0.525607	3.15713e-11
XIST	CD16p_Mono	TMX2	Fr._I_nTreg	-0.629239	8.45842e-16
XIST	CD16p_Mono	TRAFD1	Fr._I_nTreg	-0.572284	4.06399e-13
XIST	CD16p_Mono	TRAPPC3	Fr._I_nTreg	-0.50167	2.49792e-10
XIST	CD16p_Mono	TRAT1	Fr._I_nTreg	-0.527264	2.68377e-11
XIST	CD16p_Mono	TREX1	Fr._I_nTreg	-0.514834	8.61388e-11
XIST	CD16p_Mono	TRIM21	Fr._I_nTreg	-0.542052	6.72502e-12
XIST	CD16p_Mono	TRIM22	Fr._I_nTreg	-0.533892	1.40797e-11
XIST	CD16p_Mono	TTC38	Fr._I_nTreg	-0.51177	1.12022e-10
XIST	CD16p_Mono	TUG1	Fr._I_nTreg	0.517473	6.72631e-11
XIST	CD16p_Mono	TXNDC12	Fr._I_nTreg	-0.534801	1.28307e-11
XIST	CD16p_Mono	UBA3	Fr._I_nTreg	-0.550137	3.46551e-12
XIST	CD16p_Mono	UBB	Fr._I_nTreg	-0.524563	3.49331e-11
XIST	CD16p_Mono	UBE2L6	Fr._I_nTreg	-0.519345	5.68077e-11
XIST	CD16p_Mono	UBE2N	Fr._I_nTreg	-0.504103	2.06437e-10
XIST	CD16p_Mono	UBN2	Fr._I_nTreg	0.549943	3.46853e-12
XIST	CD16p_Mono	UBR4	Fr._I_nTreg	0.547306	4.22816e-12
XIST	CD16p_Mono	UGGT1	Fr._I_nTreg	0.513809	9.4473e-11
XIST	CD16p_Mono	UGP2	Fr._I_nTreg	-0.54008	7.99616e-12
XIST	CD16p_Mono	UMAD1	Fr._I_nTreg	-0.514486	8.90854e-11
XIST	CD16p_Mono	USP11	Fr._I_nTreg	-0.502801	2.2743e-10
XIST	CD16p_Mono	USP18	Fr._I_nTreg	-0.501717	2.49261e-10
XIST	CD16p_Mono	UTP11L	Fr._I_nTreg	-0.507622	1.50889e-10
XIST	CD16p_Mono	VHL	Fr._I_nTreg	0.521396	4.83603e-11
XIST	CD16p_Mono	VMP1	Fr._I_nTreg	-0.516238	7.51028e-11
XIST	CD16p_Mono	VPS13D	Fr._I_nTreg	0.504228	2.05549e-10
XIST	CD16p_Mono	VWA8	Fr._I_nTreg	0.54867	3.92665e-12
XIST	CD16p_Mono	WBSCR22	Fr._I_nTreg	-0.504026	2.06437e-10
XIST	CD16p_Mono	WDR12	Fr._I_nTreg	-0.509274	1.32179e-10
XIST	CD16p_Mono	WDR43	Fr._I_nTreg	-0.547424	4.21718e-12
XIST	CD16p_Mono	WNK1	Fr._I_nTreg	0.521068	4.99937e-11
XIST	CD16p_Mono	XIST	Fr._I_nTreg	0.638874	3.24406e-16
XIST	CD16p_Mono	YIF1A	Fr._I_nTreg	-0.551615	3.04545e-12
XIST	CD16p_Mono	YLPM1	Fr._I_nTreg	0.530754	1.9538e-11
XIST	CD16p_Mono	YTHDF2	Fr._I_nTreg	-0.512672	1.0407e-10
XIST	CD16p_Mono	YWHAE	Fr._I_nTreg	-0.504047	2.06437e-10
XIST	CD16p_Mono	ZCCHC10	Fr._I_nTreg	-0.542409	6.55658e-12
XIST	CD16p_Mono	ZNF22	Fr._I_nTreg	-0.564678	8.39934e-13
XIST	CD16p_Mono	ZNF445	Fr._I_nTreg	0.557718	1.73083e-12
XIST	CD16p_Mono	ZNF587	Fr._I_nTreg	0.512884	1.02543e-10
XIST	CD16p_Mono	ZNF766	Fr._I_nTreg	-0.547652	4.21718e-12
XIST	CD16p_Mono	ZPR1	Fr._I_nTreg	-0.589213	6.11137e-14
XIST	CD16p_Mono	ZZEF1	Fr._I_nTreg	0.552281	2.92569e-12
XIST	CL_Mono	ABHD2	NC_Mono	0.554564	2.19865e-13
XIST	CL_Mono	ACIN1	NC_Mono	0.614232	8.74087e-17
XIST	CL_Mono	AGO1	NC_Mono	0.524137	7.82805e-12
XIST	CL_Mono	AGO4	NC_Mono	0.53447	2.58362e-12
XIST	CL_Mono	ALMS1	NC_Mono	0.577196	1.30347e-14
XIST	CL_Mono	ANKRD36BP1	NC_Mono	0.590756	2.16495e-15
XIST	CL_Mono	ANKRD49	NC_Mono	-0.50515	6.18671e-11
XIST	CL_Mono	ANKRD50	NC_Mono	0.514606	2.25365e-11
XIST	CL_Mono	ANKRD52	NC_Mono	0.506811	5.40635e-11
XIST	CL_Mono	APC	NC_Mono	0.503917	7.08098e-11
XIST	CL_Mono	ARFGEF1	NC_Mono	0.51791	1.56236e-11
XIST	CL_Mono	ARHGAP35	NC_Mono	0.626238	1.28513e-17
XIST	CL_Mono	ARID1A	NC_Mono	0.606994	2.53753e-16
XIST	CL_Mono	ATM	NC_Mono	0.528663	4.86121e-12
XIST	CL_Mono	ATP11A	NC_Mono	0.628412	1.21374e-17
XIST	CL_Mono	ATXN1L	NC_Mono	0.598906	7.72102e-16
XIST	CL_Mono	BAZ2A	NC_Mono	0.56045	1.14575e-13
XIST	CL_Mono	CBL	NC_Mono	0.62696	1.2214e-17
XIST	CL_Mono	CDK19	NC_Mono	0.611171	1.39389e-16
XIST	CL_Mono	CDK6	NC_Mono	0.520203	1.22753e-11
XIST	CL_Mono	CHD3	NC_Mono	0.586416	3.7226e-15
XIST	CL_Mono	CIC	NC_Mono	0.594498	1.34797e-15
XIST	CL_Mono	CLASP1	NC_Mono	0.59479	1.34797e-15
XIST	CL_Mono	CLCN5	NC_Mono	0.500996	9.54628e-11
XIST	CL_Mono	CMTM4	NC_Mono	0.514325	2.30366e-11
XIST	CL_Mono	CNOT6L	NC_Mono	0.50693	5.36583e-11
XIST	CL_Mono	CPEB4	NC_Mono	0.529009	4.69194e-12
XIST	CL_Mono	CRAMP1L	NC_Mono	0.534911	2.49285e-12
XIST	CL_Mono	CREBBP	NC_Mono	0.534519	2.58362e-12
XIST	CL_Mono	CTNNBL1	NC_Mono	-0.506487	5.51081e-11
XIST	CL_Mono	CUL9	NC_Mono	0.506719	5.43018e-11
XIST	CL_Mono	DICER1	NC_Mono	0.519907	1.26415e-11
XIST	CL_Mono	DMXL1	NC_Mono	0.506261	5.58126e-11
XIST	CL_Mono	DMXL2	NC_Mono	0.522009	1.01744e-11
XIST	CL_Mono	DNAH1	NC_Mono	0.592277	1.75218e-15
XIST	CL_Mono	DNAJC8	NC_Mono	-0.506354	5.5633e-11
XIST	CL_Mono	DOCK5	NC_Mono	0.513129	2.62787e-11
XIST	CL_Mono	DTX4	NC_Mono	0.505918	5.74967e-11
XIST	CL_Mono	EHBP1L1	NC_Mono	0.556955	1.70932e-13
XIST	CL_Mono	ELMSAN1	NC_Mono	0.556704	1.74501e-13
XIST	CL_Mono	EP300	NC_Mono	0.526423	6.20307e-12
XIST	CL_Mono	EPG5	NC_Mono	0.501218	9.35338e-11
XIST	CL_Mono	ERLEC1	NC_Mono	-0.500674	9.85834e-11
XIST	CL_Mono	FBXO41	NC_Mono	0.506219	5.58126e-11
XIST	CL_Mono	FRYL	NC_Mono	0.558965	1.36588e-13
XIST	CL_Mono	FYCO1	NC_Mono	0.503497	7.39891e-11
XIST	CL_Mono	GBF1	NC_Mono	0.545104	6.8479e-13
XIST	CL_Mono	GIGYF1	NC_Mono	0.506619	5.45961e-11
XIST	CL_Mono	GPN1	NC_Mono	-0.51792	1.56236e-11
XIST	CL_Mono	HCFC1	NC_Mono	0.579746	9.02993e-15
XIST	CL_Mono	HECTD4	NC_Mono	0.532276	3.34613e-12
XIST	CL_Mono	HELZ	NC_Mono	0.526049	6.33975e-12
XIST	CL_Mono	HIPK1	NC_Mono	0.62714	1.2214e-17
XIST	CL_Mono	HIVEP1	NC_Mono	0.5344	2.58362e-12
XIST	CL_Mono	HUWE1	NC_Mono	0.675812	4.44402e-21
XIST	CL_Mono	ICE1	NC_Mono	0.530157	4.28189e-12
XIST	CL_Mono	IK	NC_Mono	-0.501352	9.3174e-11
XIST	CL_Mono	ITCH	NC_Mono	0.594111	1.34797e-15
XIST	CL_Mono	ITGAX	NC_Mono	0.564178	7.38609e-14
XIST	CL_Mono	ITPKB	NC_Mono	0.562648	9.05777e-14
XIST	CL_Mono	KDM2A	NC_Mono	0.572002	2.79138e-14
XIST	CL_Mono	KDM4A	NC_Mono	0.551842	3.0132e-13
XIST	CL_Mono	KIAA0100	NC_Mono	0.570467	3.3606e-14
XIST	CL_Mono	KIAA0556	NC_Mono	0.529089	4.69194e-12
XIST	CL_Mono	KIF1B	NC_Mono	0.500428	9.97206e-11
XIST	CL_Mono	KIF21B	NC_Mono	0.502187	8.54135e-11
XIST	CL_Mono	KLHL11	NC_Mono	0.500432	9.97206e-11
XIST	CL_Mono	KMT2C	NC_Mono	0.560418	1.14575e-13
XIST	CL_Mono	KMT2D	NC_Mono	0.657927	1.27805e-19
XIST	CL_Mono	LARP7	NC_Mono	-0.520844	1.15043e-11
XIST	CL_Mono	LIMD1	NC_Mono	0.549087	4.10176e-13
XIST	CL_Mono	LINC01000	NC_Mono	0.552102	2.94367e-13
XIST	CL_Mono	LMTK2	NC_Mono	0.529615	4.53093e-12
XIST	CL_Mono	LNPEP	NC_Mono	0.554411	2.21588e-13
XIST	CL_Mono	LOC729218	NC_Mono	0.53043	4.17373e-12
XIST	CL_Mono	LRBA	NC_Mono	0.519525	1.31592e-11
XIST	CL_Mono	LRP1	NC_Mono	0.501904	8.78013e-11
XIST	CL_Mono	MAML1	NC_Mono	0.518363	1.49904e-11
XIST	CL_Mono	MAN1A2	NC_Mono	0.556126	1.86631e-13
XIST	CL_Mono	MED1	NC_Mono	0.529531	4.53093e-12
XIST	CL_Mono	MED13	NC_Mono	0.56993	3.56419e-14
XIST	CL_Mono	MED13L	NC_Mono	0.607852	2.31679e-16
XIST	CL_Mono	MIB1	NC_Mono	0.567625	4.81321e-14
XIST	CL_Mono	MORF4L2	NC_Mono	-0.511607	3.12368e-11
XIST	CL_Mono	MTA2	NC_Mono	0.543135	8.46367e-13
XIST	CL_Mono	MTOR	NC_Mono	0.554784	2.19865e-13
XIST	CL_Mono	MYCBP2	NC_Mono	0.526983	5.87565e-12
XIST	CL_Mono	NACC2	NC_Mono	0.586686	3.66743e-15
XIST	CL_Mono	NBAS	NC_Mono	0.531341	3.74356e-12
XIST	CL_Mono	NBEAL2	NC_Mono	0.545409	6.6455e-13
XIST	CL_Mono	NCOA2	NC_Mono	0.583418	5.64407e-15
XIST	CL_Mono	NOTCH1	NC_Mono	0.599711	7.05831e-16
XIST	CL_Mono	NOTCH2	NC_Mono	0.550228	3.58722e-13
XIST	CL_Mono	NR2C2	NC_Mono	0.562254	9.253e-14
XIST	CL_Mono	NUMA1	NC_Mono	0.567181	5.03774e-14
XIST	CL_Mono	PCNXL3	NC_Mono	0.52903	4.69194e-12
XIST	CL_Mono	PCYT1A	NC_Mono	0.507786	4.90504e-11
XIST	CL_Mono	PEAK1	NC_Mono	0.521651	1.04742e-11
XIST	CL_Mono	PIEZO1	NC_Mono	0.5584	1.45729e-13
XIST	CL_Mono	PIKFYVE	NC_Mono	0.564758	6.91492e-14
XIST	CL_Mono	PLEC	NC_Mono	0.59036	2.23617e-15
XIST	CL_Mono	PLEKHM3	NC_Mono	0.52528	6.82078e-12
XIST	CL_Mono	PLXND1	NC_Mono	0.501267	9.35338e-11
XIST	CL_Mono	POMK	NC_Mono	0.605899	2.76139e-16
XIST	CL_Mono	PRDM2	NC_Mono	0.543398	8.25735e-13
XIST	CL_Mono	PRKDC	NC_Mono	0.510841	3.40684e-11
XIST	CL_Mono	PRRC2A	NC_Mono	0.582553	6.2948e-15
XIST	CL_Mono	PRRC2B	NC_Mono	0.580504	8.2281e-15
XIST	CL_Mono	RAI1	NC_Mono	0.561069	1.07917e-13
XIST	CL_Mono	RALGAPA2	NC_Mono	0.500601	9.88519e-11
XIST	CL_Mono	RANBP2	NC_Mono	0.594428	1.34797e-15
XIST	CL_Mono	RAPGEF6	NC_Mono	0.516693	1.76503e-11
XIST	CL_Mono	REL	NC_Mono	0.589274	2.50575e-15
XIST	CL_Mono	RIC1	NC_Mono	0.52186	1.02836e-11
XIST	CL_Mono	RN7SL1	NC_Mono	0.551629	3.06446e-13
XIST	CL_Mono	RN7SL2	NC_Mono	0.632075	7.18644e-18
XIST	CL_Mono	RNA45S5	NC_Mono	0.618068	5.11685e-17
XIST	CL_Mono	RNF169	NC_Mono	0.543826	7.87758e-13
XIST	CL_Mono	RPF1	NC_Mono	-0.527056	5.8739e-12
XIST	CL_Mono	RPTOR	NC_Mono	0.515084	2.13954e-11
XIST	CL_Mono	RREB1	NC_Mono	0.653295	2.43877e-19
XIST	CL_Mono	SDCBP2-AS1	NC_Mono	0.580887	7.94528e-15
XIST	CL_Mono	SEC16A	NC_Mono	0.570892	3.22348e-14
XIST	CL_Mono	SETD1A	NC_Mono	0.513157	2.62787e-11
XIST	CL_Mono	SFT2D2	NC_Mono	0.529497	4.53093e-12
XIST	CL_Mono	SH3PXD2A	NC_Mono	0.557372	1.66122e-13
XIST	CL_Mono	SLC12A6	NC_Mono	0.550519	3.48807e-13
XIST	CL_Mono	SLC5A3	NC_Mono	0.606218	2.74778e-16
XIST	CL_Mono	SMCR8	NC_Mono	0.554192	2.25424e-13
XIST	CL_Mono	SMG1	NC_Mono	0.58957	2.46104e-15
XIST	CL_Mono	SMG6	NC_Mono	0.566893	5.1541e-14
XIST	CL_Mono	SNW1	NC_Mono	-0.554731	2.19865e-13
XIST	CL_Mono	SNX18	NC_Mono	0.525433	6.74481e-12
XIST	CL_Mono	SOGA1	NC_Mono	0.550859	3.36889e-13
XIST	CL_Mono	SP1	NC_Mono	0.554592	2.19865e-13
XIST	CL_Mono	SPG11	NC_Mono	0.502937	7.86078e-11
XIST	CL_Mono	SPTAN1	NC_Mono	0.556967	1.70932e-13
XIST	CL_Mono	SRCAP	NC_Mono	0.643598	9.34129e-19
XIST	CL_Mono	SSH1	NC_Mono	0.549469	3.93737e-13
XIST	CL_Mono	SSH2	NC_Mono	0.541294	1.07415e-12
XIST	CL_Mono	SUPT6H	NC_Mono	0.596724	1.05889e-15
XIST	CL_Mono	SYF2	NC_Mono	-0.533379	2.92505e-12
XIST	CL_Mono	SZT2	NC_Mono	0.648808	4.26608e-19
XIST	CL_Mono	TAOK1	NC_Mono	0.527721	5.44047e-12
XIST	CL_Mono	TAOK2	NC_Mono	0.51846	1.49235e-11
XIST	CL_Mono	TCP11L2	NC_Mono	0.517352	1.63781e-11
XIST	CL_Mono	TEP1	NC_Mono	0.648422	4.26608e-19
XIST	CL_Mono	TMCO1	NC_Mono	-0.525496	6.74481e-12
XIST	CL_Mono	TMPPE	NC_Mono	0.517789	1.57423e-11
XIST	CL_Mono	TNRC18	NC_Mono	0.544684	7.08775e-13
XIST	CL_Mono	TNRC6B	NC_Mono	0.517363	1.63781e-11
XIST	CL_Mono	TTC1	NC_Mono	-0.512939	2.67116e-11
XIST	CL_Mono	UBE4B	NC_Mono	0.514312	2.30366e-11
XIST	CL_Mono	UBN2	NC_Mono	0.544686	7.08775e-13
XIST	CL_Mono	UBR3	NC_Mono	0.507296	5.16857e-11
XIST	CL_Mono	UBR4	NC_Mono	0.627999	1.21374e-17
XIST	CL_Mono	UGGT1	NC_Mono	0.505779	5.80941e-11
XIST	CL_Mono	USP24	NC_Mono	0.568535	4.29367e-14
XIST	CL_Mono	USP9X	NC_Mono	0.585841	3.96742e-15
XIST	CL_Mono	VHL	NC_Mono	0.559524	1.28132e-13
XIST	CL_Mono	VPS13D	NC_Mono	0.594281	1.34797e-15
XIST	CL_Mono	WDFY3	NC_Mono	0.546722	5.61676e-13
XIST	CL_Mono	WNK1	NC_Mono	0.615057	8.07925e-17
XIST	CL_Mono	XIAP	NC_Mono	0.505587	5.90757e-11
XIST	CL_Mono	XIST	NC_Mono	0.693191	1.7618e-22
XIST	CL_Mono	YLPM1	NC_Mono	0.520397	1.20751e-11
XIST	CL_Mono	ZFHX3	NC_Mono	0.562493	9.09794e-14
XIST	CL_Mono	ZNF142	NC_Mono	0.526052	6.33975e-12
XIST	CL_Mono	ZNF316	NC_Mono	0.552353	2.8798e-13
XIST	CL_Mono	ZNF407	NC_Mono	0.504204	6.88457e-11
XIST	CL_Mono	ZNF587	NC_Mono	0.526098	6.33975e-12
XIST	CL_Mono	ZNF687	NC_Mono	0.526792	5.9686e-12
XIST	CL_Mono	ZZEF1	NC_Mono	0.600592	6.38174e-16
XIST	CL_Mono	ABHD2	TEMRA_CD8	0.501094	2.55932e-11
XIST	CL_Mono	ACACA	TEMRA_CD8	0.554127	5.63493e-14
XIST	CL_Mono	ACIN1	TEMRA_CD8	0.621488	6.83078e-18
XIST	CL_Mono	ALMS1	TEMRA_CD8	0.552483	6.65524e-14
XIST	CL_Mono	ANKRD36BP1	TEMRA_CD8	0.559574	2.57994e-14
XIST	CL_Mono	ANKRD52	TEMRA_CD8	0.622262	6.83078e-18
XIST	CL_Mono	ARHGAP35	TEMRA_CD8	0.537639	4.14614e-13
XIST	CL_Mono	ATG2B	TEMRA_CD8	0.541225	2.74249e-13
XIST	CL_Mono	ATM	TEMRA_CD8	0.533403	7.06109e-13
XIST	CL_Mono	ATXN1L	TEMRA_CD8	0.536438	4.83447e-13
XIST	CL_Mono	BCL9	TEMRA_CD8	0.518415	3.89265e-12
XIST	CL_Mono	BCL9L	TEMRA_CD8	0.520885	2.92753e-12
XIST	CL_Mono	C1orf131	TEMRA_CD8	-0.510741	8.98776e-12
XIST	CL_Mono	CASP2	TEMRA_CD8	0.531825	8.28804e-13
XIST	CL_Mono	CELF2-AS1	TEMRA_CD8	0.510339	9.38115e-12
XIST	CL_Mono	CHD3	TEMRA_CD8	0.550708	8.46874e-14
XIST	CL_Mono	CLASP1	TEMRA_CD8	0.571952	5.42667e-15
XIST	CL_Mono	CPEB4	TEMRA_CD8	0.530844	9.23039e-13
XIST	CL_Mono	CREBBP	TEMRA_CD8	0.559677	2.57994e-14
XIST	CL_Mono	CUL9	TEMRA_CD8	0.526116	1.56905e-12
XIST	CL_Mono	DIP2B	TEMRA_CD8	0.507453	1.30129e-11
XIST	CL_Mono	DMXL1	TEMRA_CD8	0.529672	1.0289e-12
XIST	CL_Mono	DNAH1	TEMRA_CD8	0.601926	8.81672e-17
XIST	CL_Mono	DNAJC8	TEMRA_CD8	-0.529662	1.0289e-12
XIST	CL_Mono	EIF2S2	TEMRA_CD8	-0.56265	1.74462e-14
XIST	CL_Mono	ELMSAN1	TEMRA_CD8	0.546437	1.42076e-13
XIST	CL_Mono	FRYL	TEMRA_CD8	0.505504	1.64102e-11
XIST	CL_Mono	FYCO1	TEMRA_CD8	0.502606	2.19993e-11
XIST	CL_Mono	GIGYF1	TEMRA_CD8	0.546365	1.42076e-13
XIST	CL_Mono	GPATCH2L	TEMRA_CD8	0.596196	1.6474e-16
XIST	CL_Mono	HECTD4	TEMRA_CD8	0.581347	1.49004e-15
XIST	CL_Mono	HEG1	TEMRA_CD8	0.534117	6.4902e-13
XIST	CL_Mono	HELZ	TEMRA_CD8	0.538893	3.52754e-13
XIST	CL_Mono	HERC1	TEMRA_CD8	0.544233	1.85539e-13
XIST	CL_Mono	HIC2	TEMRA_CD8	0.539884	3.15154e-13
XIST	CL_Mono	HIPK1	TEMRA_CD8	0.546268	1.42076e-13
XIST	CL_Mono	HIVEP1	TEMRA_CD8	0.505584	1.63842e-11
XIST	CL_Mono	HUWE1	TEMRA_CD8	0.616812	1.0934e-17
XIST	CL_Mono	ICE1	TEMRA_CD8	0.501542	2.47627e-11
XIST	CL_Mono	JRK	TEMRA_CD8	0.514065	6.25685e-12
XIST	CL_Mono	KDM2A	TEMRA_CD8	0.569423	7.28796e-15
XIST	CL_Mono	KIAA0556	TEMRA_CD8	0.516376	4.9378e-12
XIST	CL_Mono	KIAA1109	TEMRA_CD8	0.541514	2.69512e-13
XIST	CL_Mono	KIAA1147	TEMRA_CD8	0.519676	3.40269e-12
XIST	CL_Mono	KMT2A	TEMRA_CD8	0.50981	9.86517e-12
XIST	CL_Mono	KMT2C	TEMRA_CD8	0.53269	7.51295e-13
XIST	CL_Mono	KMT2D	TEMRA_CD8	0.671185	9.1695e-22
XIST	CL_Mono	LIMD1	TEMRA_CD8	0.523962	1.99755e-12
XIST	CL_Mono	LINC01000	TEMRA_CD8	0.614368	1.28877e-17
XIST	CL_Mono	LMTK2	TEMRA_CD8	0.611381	1.97996e-17
XIST	CL_Mono	LOC101927954	TEMRA_CD8	0.501276	2.54049e-11
XIST	CL_Mono	LOC729218	TEMRA_CD8	0.534216	6.4902e-13
XIST	CL_Mono	MAML1	TEMRA_CD8	0.573216	4.60698e-15
XIST	CL_Mono	MAVS	TEMRA_CD8	0.502389	2.24303e-11
XIST	CL_Mono	MBNL1-AS1	TEMRA_CD8	0.516081	5.0322e-12
XIST	CL_Mono	MDM4	TEMRA_CD8	0.533077	7.27885e-13
XIST	CL_Mono	MED1	TEMRA_CD8	0.532636	7.51295e-13
XIST	CL_Mono	MED13	TEMRA_CD8	0.560652	2.30655e-14
XIST	CL_Mono	MED13L	TEMRA_CD8	0.576598	2.78415e-15
XIST	CL_Mono	MGA	TEMRA_CD8	0.570301	6.56308e-15
XIST	CL_Mono	MIB1	TEMRA_CD8	0.504382	1.84514e-11
XIST	CL_Mono	NBAS	TEMRA_CD8	0.521295	2.80299e-12
XIST	CL_Mono	NCOA2	TEMRA_CD8	0.552521	6.65524e-14
XIST	CL_Mono	NCOA3	TEMRA_CD8	0.528656	1.16641e-12
XIST	CL_Mono	NOL9	TEMRA_CD8	0.500485	2.72089e-11
XIST	CL_Mono	NOM1	TEMRA_CD8	0.510884	8.90515e-12
XIST	CL_Mono	NOTCH2	TEMRA_CD8	0.513919	6.28776e-12
XIST	CL_Mono	NR2C2	TEMRA_CD8	0.585896	7.56899e-16
XIST	CL_Mono	NSD1	TEMRA_CD8	0.514852	5.73115e-12
XIST	CL_Mono	NUP214	TEMRA_CD8	0.52811	1.24085e-12
XIST	CL_Mono	PCNXL2	TEMRA_CD8	0.541059	2.74249e-13
XIST	CL_Mono	PFDN1	TEMRA_CD8	-0.503005	2.10848e-11
XIST	CL_Mono	PIK3C2B	TEMRA_CD8	0.51954	3.42568e-12
XIST	CL_Mono	PIKFYVE	TEMRA_CD8	0.599796	1.10856e-16
XIST	CL_Mono	PLEC	TEMRA_CD8	0.503514	1.99309e-11
XIST	CL_Mono	PLEKHM3	TEMRA_CD8	0.526913	1.42502e-12
XIST	CL_Mono	POMK	TEMRA_CD8	0.554071	5.63493e-14
XIST	CL_Mono	PPTC7	TEMRA_CD8	0.525323	1.70559e-12
XIST	CL_Mono	PRDM2	TEMRA_CD8	0.567416	9.36311e-15
XIST	CL_Mono	PRKDC	TEMRA_CD8	0.527776	1.28246e-12
XIST	CL_Mono	PRRC2A	TEMRA_CD8	0.512736	7.06323e-12
XIST	CL_Mono	PRRC2B	TEMRA_CD8	0.597932	1.39349e-16
XIST	CL_Mono	RALGAPB	TEMRA_CD8	0.504053	1.89215e-11
XIST	CL_Mono	RANBP2	TEMRA_CD8	0.587882	5.71491e-16
XIST	CL_Mono	RIC1	TEMRA_CD8	0.549182	1.03776e-13
XIST	CL_Mono	RN7SL2	TEMRA_CD8	0.579963	1.75199e-15
XIST	CL_Mono	RNA18S5	TEMRA_CD8	0.525549	1.67418e-12
XIST	CL_Mono	RNA45S5	TEMRA_CD8	0.594676	2.0147e-16
XIST	CL_Mono	RNF169	TEMRA_CD8	0.504309	1.84695e-11
XIST	CL_Mono	RPF1	TEMRA_CD8	-0.515475	5.3343e-12
XIST	CL_Mono	RPRD2	TEMRA_CD8	0.530543	9.48933e-13
XIST	CL_Mono	RREB1	TEMRA_CD8	0.563949	1.46824e-14
XIST	CL_Mono	SCAI	TEMRA_CD8	0.509722	9.88865e-12
XIST	CL_Mono	SETD1A	TEMRA_CD8	0.518549	3.86614e-12
XIST	CL_Mono	SFT2D2	TEMRA_CD8	0.516972	4.61254e-12
XIST	CL_Mono	SMARCA5-AS1	TEMRA_CD8	0.512834	7.0394e-12
XIST	CL_Mono	SMCR8	TEMRA_CD8	0.565305	1.22488e-14
XIST	CL_Mono	SMG1	TEMRA_CD8	0.524227	1.95551e-12
XIST	CL_Mono	SMG6	TEMRA_CD8	0.567522	9.36311e-15
XIST	CL_Mono	SP1	TEMRA_CD8	0.541015	2.74249e-13
XIST	CL_Mono	SRCAP	TEMRA_CD8	0.597536	1.39349e-16
XIST	CL_Mono	SSH2	TEMRA_CD8	0.513353	6.65335e-12
XIST	CL_Mono	SUPT6H	TEMRA_CD8	0.553688	5.82451e-14
XIST	CL_Mono	SYF2	TEMRA_CD8	-0.500301	2.7449e-11
XIST	CL_Mono	SZT2	TEMRA_CD8	0.62978	2.78618e-18
XIST	CL_Mono	TAF1	TEMRA_CD8	0.515532	5.3343e-12
XIST	CL_Mono	TCP11L2	TEMRA_CD8	0.570831	6.25131e-15
XIST	CL_Mono	TEP1	TEMRA_CD8	0.581224	1.49004e-15
XIST	CL_Mono	TMCO1	TEMRA_CD8	-0.516073	5.0322e-12
XIST	CL_Mono	TMPPE	TEMRA_CD8	0.514032	6.25685e-12
XIST	CL_Mono	TNRC6B	TEMRA_CD8	0.565785	1.17127e-14
XIST	CL_Mono	TRRAP	TEMRA_CD8	0.501099	2.55932e-11
XIST	CL_Mono	TTC1	TEMRA_CD8	-0.509052	1.06869e-11
XIST	CL_Mono	TUG1	TEMRA_CD8	0.614434	1.28877e-17
XIST	CL_Mono	UBN2	TEMRA_CD8	0.547536	1.26641e-13
XIST	CL_Mono	UBR3	TEMRA_CD8	0.500295	2.7449e-11
XIST	CL_Mono	UBR4	TEMRA_CD8	0.59967	1.10856e-16
XIST	CL_Mono	URB1	TEMRA_CD8	0.510058	9.64029e-12
XIST	CL_Mono	USP9X	TEMRA_CD8	0.577647	2.4473e-15
XIST	CL_Mono	VHL	TEMRA_CD8	0.523894	1.99755e-12
XIST	CL_Mono	VPS13A	TEMRA_CD8	0.546201	1.42076e-13
XIST	CL_Mono	VPS13D	TEMRA_CD8	0.549032	1.0384e-13
XIST	CL_Mono	WNK1	TEMRA_CD8	0.504814	1.76153e-11
XIST	CL_Mono	XIST	TEMRA_CD8	0.617608	1.0934e-17
XIST	CL_Mono	XPO4	TEMRA_CD8	0.513339	6.65335e-12
XIST	CL_Mono	YLPM1	TEMRA_CD8	0.530867	9.23039e-13
XIST	CL_Mono	ZNF316	TEMRA_CD8	0.530415	9.52579e-13
XIST	CL_Mono	ZNF417	TEMRA_CD8	0.503958	1.89945e-11
XIST	CL_Mono	ZNF445	TEMRA_CD8	0.504842	1.76153e-11
XIST	CL_Mono	ZNF460	TEMRA_CD8	0.539802	3.15154e-13
XIST	CL_Mono	ZNF587	TEMRA_CD8	0.592562	2.73259e-16
XIST	CL_Mono	ZNF721	TEMRA_CD8	0.500801	2.63493e-11
XIST	CL_Mono	ZNF736	TEMRA_CD8	0.518277	3.92177e-12
XIST	CL_Mono	ZZEF1	TEMRA_CD8	0.609088	2.70144e-17
XIST	CL_Mono	AAK1	Fr._I_nTreg	0.507905	2.18855e-10
XIST	CL_Mono	ABHD2	Fr._I_nTreg	0.623984	2.50493e-16
XIST	CL_Mono	ABL1	Fr._I_nTreg	0.549529	3.02224e-12
XIST	CL_Mono	ACACA	Fr._I_nTreg	0.557219	1.20975e-12
XIST	CL_Mono	ACACB	Fr._I_nTreg	0.537977	1.05106e-11
XIST	CL_Mono	ACIN1	Fr._I_nTreg	0.606823	2.6821e-15
XIST	CL_Mono	ALMS1	Fr._I_nTreg	0.500096	4.7648e-10
XIST	CL_Mono	ANKRD36BP1	Fr._I_nTreg	0.623968	2.50493e-16
XIST	CL_Mono	ANKRD49	Fr._I_nTreg	-0.510111	1.7687e-10
XIST	CL_Mono	ANKRD52	Fr._I_nTreg	0.571718	2.36216e-13
XIST	CL_Mono	ARFGEF1	Fr._I_nTreg	0.544821	5.02314e-12
XIST	CL_Mono	ARHGAP35	Fr._I_nTreg	0.562748	6.49367e-13
XIST	CL_Mono	ARID1A	Fr._I_nTreg	0.545308	4.82063e-12
XIST	CL_Mono	ARID2	Fr._I_nTreg	0.524042	4.55936e-11
XIST	CL_Mono	ATG2B	Fr._I_nTreg	0.548256	3.44488e-12
XIST	CL_Mono	ATP11A	Fr._I_nTreg	0.531222	2.16113e-11
XIST	CL_Mono	ATXN1L	Fr._I_nTreg	0.568962	3.23383e-13
XIST	CL_Mono	B4GALT1	Fr._I_nTreg	0.553827	1.80505e-12
XIST	CL_Mono	BAZ2A	Fr._I_nTreg	0.554744	1.639e-12
XIST	CL_Mono	BCL11B	Fr._I_nTreg	0.508009	2.17459e-10
XIST	CL_Mono	BCL9	Fr._I_nTreg	0.641489	2.5437e-17
XIST	CL_Mono	BCL9L	Fr._I_nTreg	0.698283	1.17752e-21
XIST	CL_Mono	BIRC6	Fr._I_nTreg	0.558054	1.13203e-12
XIST	CL_Mono	BRIX1	Fr._I_nTreg	-0.508744	2.03298e-10
XIST	CL_Mono	BRWD3	Fr._I_nTreg	0.533397	1.69962e-11
XIST	CL_Mono	BTBD9	Fr._I_nTreg	0.522047	5.54019e-11
XIST	CL_Mono	C11orf58	Fr._I_nTreg	-0.516044	9.96805e-11
XIST	CL_Mono	C1orf131	Fr._I_nTreg	-0.553999	1.78615e-12
XIST	CL_Mono	C8orf33	Fr._I_nTreg	-0.523682	4.72514e-11
XIST	CL_Mono	CAMSAP1	Fr._I_nTreg	0.508574	2.06136e-10
XIST	CL_Mono	CBL	Fr._I_nTreg	0.63131	9.37863e-17
XIST	CL_Mono	CBX3	Fr._I_nTreg	-0.530565	2.27122e-11
XIST	CL_Mono	CCDC134	Fr._I_nTreg	0.518897	7.46573e-11
XIST	CL_Mono	CHD3	Fr._I_nTreg	0.591165	2.09814e-14
XIST	CL_Mono	CLASP1	Fr._I_nTreg	0.618637	5.17266e-16
XIST	CL_Mono	CMSS1	Fr._I_nTreg	-0.56916	3.2004e-13
XIST	CL_Mono	CNOT6L	Fr._I_nTreg	0.504661	2.98072e-10
XIST	CL_Mono	CRACR2A	Fr._I_nTreg	0.5221	5.54019e-11
XIST	CL_Mono	CREBBP	Fr._I_nTreg	0.621095	3.62391e-16
XIST	CL_Mono	CUL9	Fr._I_nTreg	0.52744	3.19293e-11
XIST	CL_Mono	DAZAP2	Fr._I_nTreg	-0.51879	7.51102e-11
XIST	CL_Mono	DCHS1	Fr._I_nTreg	0.519343	7.22472e-11
XIST	CL_Mono	DCP1A	Fr._I_nTreg	-0.503938	3.2e-10
XIST	CL_Mono	DCTD	Fr._I_nTreg	-0.520446	6.42786e-11
XIST	CL_Mono	DDX1	Fr._I_nTreg	-0.525343	4.01845e-11
XIST	CL_Mono	DDX18	Fr._I_nTreg	-0.516155	9.90483e-11
XIST	CL_Mono	DGKH	Fr._I_nTreg	0.510329	1.73474e-10
XIST	CL_Mono	DICER1	Fr._I_nTreg	0.562875	6.47629e-13
XIST	CL_Mono	DMXL1	Fr._I_nTreg	0.543325	5.72018e-12
XIST	CL_Mono	DNAH1	Fr._I_nTreg	0.591737	1.9794e-14
XIST	CL_Mono	DPF2	Fr._I_nTreg	-0.523473	4.80976e-11
XIST	CL_Mono	DUOX1	Fr._I_nTreg	0.600143	6.83211e-15
XIST	CL_Mono	EIF2S2	Fr._I_nTreg	-0.534251	1.5558e-11
XIST	CL_Mono	ELMSAN1	Fr._I_nTreg	0.601318	5.89929e-15
XIST	CL_Mono	EPG5	Fr._I_nTreg	0.52025	6.53521e-11
XIST	CL_Mono	ERLEC1	Fr._I_nTreg	-0.505868	2.62895e-10
XIST	CL_Mono	FAM208B	Fr._I_nTreg	0.540363	7.93411e-12
XIST	CL_Mono	FMNL3	Fr._I_nTreg	0.511792	1.53549e-10
XIST	CL_Mono	FNIP1	Fr._I_nTreg	0.522705	5.19629e-11
XIST	CL_Mono	FRYL	Fr._I_nTreg	0.547385	3.73008e-12
XIST	CL_Mono	FYCO1	Fr._I_nTreg	0.612359	1.20014e-15
XIST	CL_Mono	GBF1	Fr._I_nTreg	0.512546	1.43315e-10
XIST	CL_Mono	GIGYF1	Fr._I_nTreg	0.570919	2.54867e-13
XIST	CL_Mono	GNL3	Fr._I_nTreg	-0.506155	2.57136e-10
XIST	CL_Mono	GPATCH2L	Fr._I_nTreg	0.559185	1.00722e-12
XIST	CL_Mono	HCFC1	Fr._I_nTreg	0.549063	3.17383e-12
XIST	CL_Mono	HECTD4	Fr._I_nTreg	0.510464	1.7274e-10
XIST	CL_Mono	HELZ	Fr._I_nTreg	0.589115	2.51864e-14
XIST	CL_Mono	HERC1	Fr._I_nTreg	0.54347	5.6716e-12
XIST	CL_Mono	HIPK1	Fr._I_nTreg	0.582267	6.13684e-14
XIST	CL_Mono	HIVEP1	Fr._I_nTreg	0.532225	1.94682e-11
XIST	CL_Mono	HIVEP2	Fr._I_nTreg	0.535722	1.31928e-11
XIST	CL_Mono	HLA-E	Fr._I_nTreg	-0.534657	1.49248e-11
XIST	CL_Mono	HUWE1	Fr._I_nTreg	0.694573	1.78788e-21
XIST	CL_Mono	IGF2R	Fr._I_nTreg	0.565341	4.91368e-13
XIST	CL_Mono	IK	Fr._I_nTreg	-0.531139	2.16113e-11
XIST	CL_Mono	IRS2	Fr._I_nTreg	0.571888	2.34898e-13
XIST	CL_Mono	ITCH	Fr._I_nTreg	0.598432	8.31876e-15
XIST	CL_Mono	ITPR2	Fr._I_nTreg	0.535852	1.31928e-11
XIST	CL_Mono	KIAA0100	Fr._I_nTreg	0.505959	2.61535e-10
XIST	CL_Mono	KIAA0556	Fr._I_nTreg	0.5839	5.05277e-14
XIST	CL_Mono	KIAA1109	Fr._I_nTreg	0.529313	2.62476e-11
XIST	CL_Mono	KIAA1147	Fr._I_nTreg	0.577411	1.11645e-13
XIST	CL_Mono	KLF12	Fr._I_nTreg	0.557833	1.13203e-12
XIST	CL_Mono	KLHL11	Fr._I_nTreg	0.521524	5.85448e-11
XIST	CL_Mono	KMT2A	Fr._I_nTreg	0.514839	1.12595e-10
XIST	CL_Mono	KMT2B	Fr._I_nTreg	0.502301	3.78885e-10
XIST	CL_Mono	KMT2C	Fr._I_nTreg	0.507278	2.32476e-10
XIST	CL_Mono	KMT2D	Fr._I_nTreg	0.673575	9.02668e-20
XIST	CL_Mono	KNOP1	Fr._I_nTreg	-0.506325	2.54885e-10
XIST	CL_Mono	LINC00641	Fr._I_nTreg	0.509289	1.93186e-10
XIST	CL_Mono	LINC01000	Fr._I_nTreg	0.507382	2.30997e-10
XIST	CL_Mono	LMTK2	Fr._I_nTreg	0.59574	1.14464e-14
XIST	CL_Mono	LRBA	Fr._I_nTreg	0.557813	1.13203e-12
XIST	CL_Mono	MACF1	Fr._I_nTreg	0.523035	5.03163e-11
XIST	CL_Mono	MAML1	Fr._I_nTreg	0.542192	6.54164e-12
XIST	CL_Mono	MED12	Fr._I_nTreg	0.547825	3.60205e-12
XIST	CL_Mono	MED13	Fr._I_nTreg	0.557843	1.13203e-12
XIST	CL_Mono	MED13L	Fr._I_nTreg	0.635639	6.37855e-17
XIST	CL_Mono	MEGF8	Fr._I_nTreg	0.528667	2.81703e-11
XIST	CL_Mono	MESDC2	Fr._I_nTreg	-0.517475	8.65323e-11
XIST	CL_Mono	MFSD5	Fr._I_nTreg	-0.51075	1.69099e-10
XIST	CL_Mono	MGA	Fr._I_nTreg	0.534028	1.58572e-11
XIST	CL_Mono	MORF4L1	Fr._I_nTreg	-0.525932	3.77192e-11
XIST	CL_Mono	MTA2	Fr._I_nTreg	0.577695	1.09298e-13
XIST	CL_Mono	MYO18A	Fr._I_nTreg	0.531487	2.11349e-11
XIST	CL_Mono	NBAS	Fr._I_nTreg	0.538891	9.46108e-12
XIST	CL_Mono	NCOA2	Fr._I_nTreg	0.571154	2.51052e-13
XIST	CL_Mono	NCOA3	Fr._I_nTreg	0.577106	1.14411e-13
XIST	CL_Mono	NFAT5	Fr._I_nTreg	0.506332	2.54885e-10
XIST	CL_Mono	NGRN	Fr._I_nTreg	-0.518951	7.46573e-11
XIST	CL_Mono	NOTCH1	Fr._I_nTreg	0.617279	6.15991e-16
XIST	CL_Mono	NR2C2	Fr._I_nTreg	0.627924	1.45295e-16
XIST	CL_Mono	NSD1	Fr._I_nTreg	0.564694	5.20663e-13
XIST	CL_Mono	NUMA1	Fr._I_nTreg	0.544469	5.14618e-12
XIST	CL_Mono	NUP214	Fr._I_nTreg	0.550801	2.59045e-12
XIST	CL_Mono	OBSCN	Fr._I_nTreg	0.535909	1.31928e-11
XIST	CL_Mono	PAIP2	Fr._I_nTreg	-0.511165	1.62167e-10
XIST	CL_Mono	PCNXL3	Fr._I_nTreg	0.536665	1.22691e-11
XIST	CL_Mono	PDCD6	Fr._I_nTreg	-0.516174	9.90483e-11
XIST	CL_Mono	PFDN1	Fr._I_nTreg	-0.514632	1.13965e-10
XIST	CL_Mono	PIKFYVE	Fr._I_nTreg	0.560489	8.56989e-13
XIST	CL_Mono	PKD1	Fr._I_nTreg	0.511865	1.53167e-10
XIST	CL_Mono	PLEC	Fr._I_nTreg	0.541454	7.04573e-12
XIST	CL_Mono	PLEKHM3	Fr._I_nTreg	0.544617	5.10241e-12
XIST	CL_Mono	POMK	Fr._I_nTreg	0.531035	2.16181e-11
XIST	CL_Mono	PPT1	Fr._I_nTreg	-0.508467	2.07552e-10
XIST	CL_Mono	PPTC7	Fr._I_nTreg	0.515994	9.96805e-11
XIST	CL_Mono	PRKDC	Fr._I_nTreg	0.584667	4.61885e-14
XIST	CL_Mono	PRPS2	Fr._I_nTreg	-0.511345	1.59763e-10
XIST	CL_Mono	PRR12	Fr._I_nTreg	0.581433	6.78127e-14
XIST	CL_Mono	PRRC2B	Fr._I_nTreg	0.629106	1.27223e-16
XIST	CL_Mono	PSMC2	Fr._I_nTreg	-0.505289	2.79166e-10
XIST	CL_Mono	PTPRJ	Fr._I_nTreg	0.519177	7.31886e-11
XIST	CL_Mono	RAI1	Fr._I_nTreg	0.511515	1.57595e-10
XIST	CL_Mono	RALGAPA2	Fr._I_nTreg	0.531103	2.16113e-11
XIST	CL_Mono	RALGAPB	Fr._I_nTreg	0.524355	4.42366e-11
XIST	CL_Mono	RANBP2	Fr._I_nTreg	0.541608	6.97662e-12
XIST	CL_Mono	REL	Fr._I_nTreg	0.623084	2.74421e-16
XIST	CL_Mono	RN7SL1	Fr._I_nTreg	0.563398	6.12135e-13
XIST	CL_Mono	RN7SL2	Fr._I_nTreg	0.632247	8.6406e-17
XIST	CL_Mono	RNA18S5	Fr._I_nTreg	0.521151	6.03493e-11
XIST	CL_Mono	RNA45S5	Fr._I_nTreg	0.606059	2.91378e-15
XIST	CL_Mono	RPF1	Fr._I_nTreg	-0.578707	9.84093e-14
XIST	CL_Mono	RPL23AP64	Fr._I_nTreg	0.52756	3.17158e-11
XIST	CL_Mono	RPRD2	Fr._I_nTreg	0.598974	7.90823e-15
XIST	CL_Mono	RREB1	Fr._I_nTreg	0.632557	8.6406e-17
XIST	CL_Mono	SARS	Fr._I_nTreg	-0.526643	3.48869e-11
XIST	CL_Mono	SCAI	Fr._I_nTreg	0.543838	5.48574e-12
XIST	CL_Mono	SDAD1	Fr._I_nTreg	-0.520678	6.33934e-11
XIST	CL_Mono	SFT2D2	Fr._I_nTreg	0.595794	1.14464e-14
XIST	CL_Mono	SLC5A3	Fr._I_nTreg	0.598031	8.5704e-15
XIST	CL_Mono	SMCR8	Fr._I_nTreg	0.54381	5.48574e-12
XIST	CL_Mono	SMG1	Fr._I_nTreg	0.565188	4.9405e-13
XIST	CL_Mono	SMG6	Fr._I_nTreg	0.590657	2.14782e-14
XIST	CL_Mono	SNRNP27	Fr._I_nTreg	-0.548583	3.33963e-12
XIST	CL_Mono	SNW1	Fr._I_nTreg	-0.545163	4.85942e-12
XIST	CL_Mono	SNX18	Fr._I_nTreg	0.540465	7.90737e-12
XIST	CL_Mono	SP1	Fr._I_nTreg	0.642786	2.30277e-17
XIST	CL_Mono	SPTAN1	Fr._I_nTreg	0.562453	6.66314e-13
XIST	CL_Mono	SPTBN1	Fr._I_nTreg	0.568074	3.5378e-13
XIST	CL_Mono	SRCAP	Fr._I_nTreg	0.682823	1.67671e-20
XIST	CL_Mono	SUPT6H	Fr._I_nTreg	0.589551	2.4698e-14
XIST	CL_Mono	SYF2	Fr._I_nTreg	-0.547675	3.6324e-12
XIST	CL_Mono	SYNGAP1	Fr._I_nTreg	0.506632	2.4879e-10
XIST	CL_Mono	SZT2	Fr._I_nTreg	0.552757	2.02853e-12
XIST	CL_Mono	TAF1	Fr._I_nTreg	0.500214	4.72583e-10
XIST	CL_Mono	TAOK2	Fr._I_nTreg	0.558123	1.13203e-12
XIST	CL_Mono	TCEA1	Fr._I_nTreg	-0.504473	3.029e-10
XIST	CL_Mono	TCEAL8	Fr._I_nTreg	-0.524785	4.26466e-11
XIST	CL_Mono	TCP11L2	Fr._I_nTreg	0.585646	4.09394e-14
XIST	CL_Mono	TEP1	Fr._I_nTreg	0.501032	4.33753e-10
XIST	CL_Mono	TMA16	Fr._I_nTreg	-0.514788	1.12595e-10
XIST	CL_Mono	TMCO1	Fr._I_nTreg	-0.510501	1.7274e-10
XIST	CL_Mono	TMEM59	Fr._I_nTreg	-0.508927	2.00205e-10
XIST	CL_Mono	TMX2	Fr._I_nTreg	-0.502293	3.78885e-10
XIST	CL_Mono	TNRC6B	Fr._I_nTreg	0.553181	1.94174e-12
XIST	CL_Mono	TRMT6	Fr._I_nTreg	-0.524514	4.37269e-11
XIST	CL_Mono	TTC1	Fr._I_nTreg	-0.514928	1.12151e-10
XIST	CL_Mono	TUG1	Fr._I_nTreg	0.583716	5.07705e-14
XIST	CL_Mono	UBA3	Fr._I_nTreg	-0.510375	1.73474e-10
XIST	CL_Mono	UBN2	Fr._I_nTreg	0.566793	4.15413e-13
XIST	CL_Mono	UBR3	Fr._I_nTreg	0.528436	2.87431e-11
XIST	CL_Mono	UBR4	Fr._I_nTreg	0.651653	5.30012e-18
XIST	CL_Mono	UGGT1	Fr._I_nTreg	0.565364	4.91368e-13
XIST	CL_Mono	USF1	Fr._I_nTreg	0.506219	2.56626e-10
XIST	CL_Mono	USP24	Fr._I_nTreg	0.512034	1.51107e-10
XIST	CL_Mono	USP9X	Fr._I_nTreg	0.590661	2.14782e-14
XIST	CL_Mono	VHL	Fr._I_nTreg	0.612919	1.14403e-15
XIST	CL_Mono	VIMP	Fr._I_nTreg	-0.517474	8.65323e-11
XIST	CL_Mono	VPS13A	Fr._I_nTreg	0.557048	1.22208e-12
XIST	CL_Mono	VPS13D	Fr._I_nTreg	0.577872	1.08701e-13
XIST	CL_Mono	VWA8	Fr._I_nTreg	0.593125	1.65237e-14
XIST	CL_Mono	WNK1	Fr._I_nTreg	0.616748	6.4154e-16
XIST	CL_Mono	XIST	Fr._I_nTreg	0.701204	1.17752e-21
XIST	CL_Mono	YLPM1	Fr._I_nTreg	0.589092	2.51864e-14
XIST	CL_Mono	ZCCHC10	Fr._I_nTreg	-0.514546	1.14424e-10
XIST	CL_Mono	ZNF142	Fr._I_nTreg	0.535727	1.31928e-11
XIST	CL_Mono	ZNF22	Fr._I_nTreg	-0.536306	1.27147e-11
XIST	CL_Mono	ZNF316	Fr._I_nTreg	0.516337	9.8197e-11
XIST	CL_Mono	ZNF407	Fr._I_nTreg	0.521322	5.95477e-11
XIST	CL_Mono	ZNF445	Fr._I_nTreg	0.634741	6.71758e-17
XIST	CL_Mono	ZNF460	Fr._I_nTreg	0.50377	3.24465e-10
XIST	CL_Mono	ZNF587	Fr._I_nTreg	0.568631	3.32953e-13
XIST	CL_Mono	ZNF687	Fr._I_nTreg	0.520504	6.42729e-11
XIST	CL_Mono	ZZEF1	Fr._I_nTreg	0.611852	1.25031e-15
XIST	CL_Mono	AAK1	Mem_CD4	0.510352	6.58312e-12
XIST	CL_Mono	ABHD2	Mem_CD4	0.574197	2.59426e-15
XIST	CL_Mono	ABL2	Mem_CD4	0.502857	1.41429e-11
XIST	CL_Mono	ACACA	Mem_CD4	0.546475	9.87602e-14
XIST	CL_Mono	ACACB	Mem_CD4	0.558445	2.19664e-14
XIST	CL_Mono	ACIN1	Mem_CD4	0.626645	1.23655e-18
XIST	CL_Mono	ADAM19	Mem_CD4	0.550169	6.74148e-14
XIST	CL_Mono	AGO2	Mem_CD4	0.519258	2.43133e-12
XIST	CL_Mono	ALMS1	Mem_CD4	0.546618	9.78293e-14
XIST	CL_Mono	ANKRD36BP1	Mem_CD4	0.50528	1.08979e-11
XIST	CL_Mono	ANKRD52	Mem_CD4	0.591847	1.98566e-16
XIST	CL_Mono	ARFGEF1	Mem_CD4	0.512661	5.15936e-12
XIST	CL_Mono	ARHGEF18	Mem_CD4	0.536334	3.42836e-13
XIST	CL_Mono	ARID1A	Mem_CD4	0.526172	1.13377e-12
XIST	CL_Mono	ARID1B	Mem_CD4	0.508992	7.42369e-12
XIST	CL_Mono	ARID2	Mem_CD4	0.53082	6.48847e-13
XIST	CL_Mono	ARL6IP1	Mem_CD4	-0.508862	7.45488e-12
XIST	CL_Mono	ATG2B	Mem_CD4	0.603182	3.48366e-17
XIST	CL_Mono	ATM	Mem_CD4	0.532427	5.28162e-13
XIST	CL_Mono	ATP11A	Mem_CD4	0.502702	1.43577e-11
XIST	CL_Mono	ATP6V1E1	Mem_CD4	-0.533439	4.74535e-13
XIST	CL_Mono	ATXN1L	Mem_CD4	0.576595	1.92128e-15
XIST	CL_Mono	BAZ2A	Mem_CD4	0.53453	4.33362e-13
XIST	CL_Mono	BCAP31	Mem_CD4	-0.539049	2.46068e-13
XIST	CL_Mono	BCL11B	Mem_CD4	0.520367	2.19902e-12
XIST	CL_Mono	BCL9	Mem_CD4	0.577289	1.75669e-15
XIST	CL_Mono	BCL9L	Mem_CD4	0.628912	9.56072e-19
XIST	CL_Mono	BIRC6	Mem_CD4	0.513706	4.68893e-12
XIST	CL_Mono	BZW1	Mem_CD4	-0.503304	1.34877e-11
XIST	CL_Mono	C11orf58	Mem_CD4	-0.501808	1.57151e-11
XIST	CL_Mono	CAD	Mem_CD4	0.530519	6.70901e-13
XIST	CL_Mono	CAP1	Mem_CD4	-0.510952	6.22619e-12
XIST	CL_Mono	CAPZA2	Mem_CD4	-0.507523	8.71638e-12
XIST	CL_Mono	CBL	Mem_CD4	0.574889	2.47122e-15
XIST	CL_Mono	CBX3	Mem_CD4	-0.50069	1.7693e-11
XIST	CL_Mono	CBX5	Mem_CD4	0.534436	4.3513e-13
XIST	CL_Mono	CDK12	Mem_CD4	0.513031	5.02054e-12
XIST	CL_Mono	CDK6	Mem_CD4	0.543137	1.5467e-13
XIST	CL_Mono	CHD3	Mem_CD4	0.614214	9.95563e-18
XIST	CL_Mono	CHMP4A	Mem_CD4	-0.505995	1.01883e-11
XIST	CL_Mono	CIR1	Mem_CD4	-0.505897	1.02188e-11
XIST	CL_Mono	CLASP1	Mem_CD4	0.581129	1.08798e-15
XIST	CL_Mono	CROCCP3	Mem_CD4	0.528257	8.79706e-13
XIST	CL_Mono	CUL9	Mem_CD4	0.580646	1.14763e-15
XIST	CL_Mono	DAXX	Mem_CD4	-0.501017	1.71291e-11
XIST	CL_Mono	DAZAP2	Mem_CD4	-0.512686	5.15936e-12
XIST	CL_Mono	DGKE	Mem_CD4	0.506064	1.01474e-11
XIST	CL_Mono	DICER1	Mem_CD4	0.540204	2.1852e-13
XIST	CL_Mono	DMXL1	Mem_CD4	0.55938	1.93508e-14
XIST	CL_Mono	DNAH1	Mem_CD4	0.670057	8.27446e-22
XIST	CL_Mono	DNAJB6	Mem_CD4	-0.502454	1.46816e-11
XIST	CL_Mono	DNAJC8	Mem_CD4	-0.571232	3.80705e-15
XIST	CL_Mono	DOPEY2	Mem_CD4	0.519282	2.43133e-12
XIST	CL_Mono	DUOX1	Mem_CD4	0.539759	2.30474e-13
XIST	CL_Mono	EHBP1L1	Mem_CD4	0.508945	7.42369e-12
XIST	CL_Mono	EIF2S2	Mem_CD4	-0.5092	7.32071e-12
XIST	CL_Mono	ELMSAN1	Mem_CD4	0.52562	1.2039e-12
XIST	CL_Mono	EP400	Mem_CD4	0.587764	3.73626e-16
XIST	CL_Mono	EPG5	Mem_CD4	0.551609	5.60203e-14
XIST	CL_Mono	EPHX1	Mem_CD4	0.520355	2.19902e-12
XIST	CL_Mono	ERLEC1	Mem_CD4	-0.550698	6.32229e-14
XIST	CL_Mono	EYS	Mem_CD4	0.507539	8.71638e-12
XIST	CL_Mono	FAM208B	Mem_CD4	0.504309	1.19893e-11
XIST	CL_Mono	FRG1	Mem_CD4	-0.535205	3.97937e-13
XIST	CL_Mono	FRYL	Mem_CD4	0.552855	4.78874e-14
XIST	CL_Mono	GHITM	Mem_CD4	-0.530103	6.98468e-13
XIST	CL_Mono	GIGYF1	Mem_CD4	0.546978	9.39066e-14
XIST	CL_Mono	GPATCH2L	Mem_CD4	0.611357	1.3797e-17
XIST	CL_Mono	GPN1	Mem_CD4	-0.500198	1.87339e-11
XIST	CL_Mono	HCFC1	Mem_CD4	0.526328	1.11834e-12
XIST	CL_Mono	HECTD4	Mem_CD4	0.599135	6.83152e-17
XIST	CL_Mono	HELZ	Mem_CD4	0.513002	5.02054e-12
XIST	CL_Mono	HERC1	Mem_CD4	0.54709	9.37255e-14
XIST	CL_Mono	HIC2	Mem_CD4	0.578736	1.49017e-15
XIST	CL_Mono	HIPK1	Mem_CD4	0.610768	1.44965e-17
XIST	CL_Mono	HIPK2	Mem_CD4	0.547071	9.37255e-14
XIST	CL_Mono	HIVEP2	Mem_CD4	0.567554	6.25991e-15
XIST	CL_Mono	HSPA5	Mem_CD4	-0.526103	1.13598e-12
XIST	CL_Mono	HUWE1	Mem_CD4	0.655828	8.68241e-21
XIST	CL_Mono	ICE1	Mem_CD4	0.541787	1.79112e-13
XIST	CL_Mono	IK	Mem_CD4	-0.523047	1.63136e-12
XIST	CL_Mono	IPO5P1	Mem_CD4	0.522751	1.68016e-12
XIST	CL_Mono	IRS2	Mem_CD4	0.549563	7.09118e-14
XIST	CL_Mono	ITCH	Mem_CD4	0.504647	1.16075e-11
XIST	CL_Mono	ITPKB	Mem_CD4	0.505122	1.10669e-11
XIST	CL_Mono	ITPR2	Mem_CD4	0.505646	1.05007e-11
XIST	CL_Mono	ITPR3	Mem_CD4	0.503761	1.27903e-11
XIST	CL_Mono	JRK	Mem_CD4	0.541743	1.79112e-13
XIST	CL_Mono	KDM2A	Mem_CD4	0.543966	1.38805e-13
XIST	CL_Mono	KIAA0556	Mem_CD4	0.638346	1.725e-19
XIST	CL_Mono	KIAA1109	Mem_CD4	0.519619	2.36245e-12
XIST	CL_Mono	KIAA1147	Mem_CD4	0.549041	7.5592e-14
XIST	CL_Mono	KLF12	Mem_CD4	0.548256	8.07437e-14
XIST	CL_Mono	KLHL11	Mem_CD4	0.519194	2.43662e-12
XIST	CL_Mono	KMT2A	Mem_CD4	0.516064	3.50655e-12
XIST	CL_Mono	KMT2C	Mem_CD4	0.534211	4.42293e-13
XIST	CL_Mono	KMT2D	Mem_CD4	0.655129	8.68241e-21
XIST	CL_Mono	LARP7	Mem_CD4	-0.537976	2.77214e-13
XIST	CL_Mono	LINC00641	Mem_CD4	0.53902	2.46068e-13
XIST	CL_Mono	LINC01000	Mem_CD4	0.545518	1.12188e-13
XIST	CL_Mono	LMTK2	Mem_CD4	0.615224	8.90885e-18
XIST	CL_Mono	LOC729218	Mem_CD4	0.553442	4.45104e-14
XIST	CL_Mono	LRBA	Mem_CD4	0.519565	2.36431e-12
XIST	CL_Mono	MAML1	Mem_CD4	0.577708	1.67924e-15
XIST	CL_Mono	MAPKBP1	Mem_CD4	0.530437	6.73111e-13
XIST	CL_Mono	MAVS	Mem_CD4	0.596661	9.50043e-17
XIST	CL_Mono	MBNL1-AS1	Mem_CD4	0.598203	7.61192e-17
XIST	CL_Mono	MDM4	Mem_CD4	0.550082	6.74148e-14
XIST	CL_Mono	MED12	Mem_CD4	0.510229	6.58391e-12
XIST	CL_Mono	MED13	Mem_CD4	0.571175	3.80705e-15
XIST	CL_Mono	MED13L	Mem_CD4	0.61203	1.37787e-17
XIST	CL_Mono	MESDC2	Mem_CD4	-0.529384	7.5978e-13
XIST	CL_Mono	MFSD5	Mem_CD4	-0.517243	3.11486e-12
XIST	CL_Mono	MGA	Mem_CD4	0.567976	5.96277e-15
XIST	CL_Mono	MIRLET7DHG	Mem_CD4	0.520052	2.25956e-12
XIST	CL_Mono	MKL2	Mem_CD4	0.513417	4.8403e-12
XIST	CL_Mono	MORF4L1	Mem_CD4	-0.507809	8.48753e-12
XIST	CL_Mono	MRPL37	Mem_CD4	-0.509994	6.71434e-12
XIST	CL_Mono	MTR	Mem_CD4	0.51145	5.92629e-12
XIST	CL_Mono	MTX3	Mem_CD4	0.517033	3.18253e-12
XIST	CL_Mono	MYH11	Mem_CD4	0.510803	6.28787e-12
XIST	CL_Mono	MYO18A	Mem_CD4	0.524284	1.40092e-12
XIST	CL_Mono	NBAS	Mem_CD4	0.556333	2.93238e-14
XIST	CL_Mono	NCOA2	Mem_CD4	0.548518	7.96022e-14
XIST	CL_Mono	NOTCH1	Mem_CD4	0.569285	5.03279e-15
XIST	CL_Mono	NR2C2	Mem_CD4	0.60737	2.02925e-17
XIST	CL_Mono	NUMA1	Mem_CD4	0.552288	5.13673e-14
XIST	CL_Mono	NUP214	Mem_CD4	0.516275	3.43129e-12
XIST	CL_Mono	OGT	Mem_CD4	0.533857	4.59386e-13
XIST	CL_Mono	PAIP2	Mem_CD4	-0.5198	2.3215e-12
XIST	CL_Mono	PBDC1	Mem_CD4	-0.502294	1.49061e-11
XIST	CL_Mono	PCMT1	Mem_CD4	-0.526611	1.08425e-12
XIST	CL_Mono	PCNXL2	Mem_CD4	0.611698	1.37787e-17
XIST	CL_Mono	PDIA4	Mem_CD4	-0.512511	5.23116e-12
XIST	CL_Mono	PDPR	Mem_CD4	0.505319	1.0894e-11
XIST	CL_Mono	PELP1	Mem_CD4	0.508933	7.42369e-12
XIST	CL_Mono	PFDN1	Mem_CD4	-0.533698	4.61661e-13
XIST	CL_Mono	PIK3C2B	Mem_CD4	0.598139	7.61192e-17
XIST	CL_Mono	PIKFYVE	Mem_CD4	0.539284	2.41681e-13
XIST	CL_Mono	PKD1	Mem_CD4	0.520474	2.19346e-12
XIST	CL_Mono	PLEC	Mem_CD4	0.56098	1.5406e-14
XIST	CL_Mono	PLEKHA3	Mem_CD4	-0.51011	6.64895e-12
XIST	CL_Mono	PLEKHM3	Mem_CD4	0.590957	2.24563e-16
XIST	CL_Mono	PMEL	Mem_CD4	0.573397	2.88855e-15
XIST	CL_Mono	POLR1A	Mem_CD4	0.51311	5.0086e-12
XIST	CL_Mono	PRKDC	Mem_CD4	0.593159	1.63483e-16
XIST	CL_Mono	PRR12	Mem_CD4	0.538348	2.65498e-13
XIST	CL_Mono	PRR13	Mem_CD4	-0.541984	1.76697e-13
XIST	CL_Mono	PRRC2A	Mem_CD4	0.520095	2.25956e-12
XIST	CL_Mono	PRRC2B	Mem_CD4	0.628481	9.56072e-19
XIST	CL_Mono	RAB1A	Mem_CD4	-0.512199	5.41701e-12
XIST	CL_Mono	RALGAPA2	Mem_CD4	0.562183	1.3019e-14
XIST	CL_Mono	RALGAPB	Mem_CD4	0.566455	7.30245e-15
XIST	CL_Mono	RANBP2	Mem_CD4	0.607296	2.02925e-17
XIST	CL_Mono	RAPGEF6	Mem_CD4	0.562724	1.23644e-14
XIST	CL_Mono	RBM12B	Mem_CD4	0.532619	5.2526e-13
XIST	CL_Mono	REL	Mem_CD4	0.503065	1.38377e-11
XIST	CL_Mono	RICTOR	Mem_CD4	0.504866	1.1378e-11
XIST	CL_Mono	RN7SL2	Mem_CD4	0.608929	1.87926e-17
XIST	CL_Mono	RNA18S5	Mem_CD4	0.568648	5.46288e-15
XIST	CL_Mono	RNA45S5	Mem_CD4	0.608743	1.87926e-17
XIST	CL_Mono	RPF1	Mem_CD4	-0.538767	2.52615e-13
XIST	CL_Mono	RPL23AP64	Mem_CD4	0.530054	6.98468e-13
XIST	CL_Mono	RPN2	Mem_CD4	-0.506321	9.91555e-12
XIST	CL_Mono	RPRD2	Mem_CD4	0.506469	9.77746e-12
XIST	CL_Mono	RREB1	Mem_CD4	0.521868	1.85529e-12
XIST	CL_Mono	SARNP	Mem_CD4	-0.521597	1.90097e-12
XIST	CL_Mono	SARS	Mem_CD4	-0.501635	1.59905e-11
XIST	CL_Mono	SCAI	Mem_CD4	0.579189	1.41844e-15
XIST	CL_Mono	SEC16A	Mem_CD4	0.509003	7.42369e-12
XIST	CL_Mono	SEPT7	Mem_CD4	-0.52474	1.3462e-12
XIST	CL_Mono	SGTB	Mem_CD4	0.509644	6.9507e-12
XIST	CL_Mono	SH3KBP1	Mem_CD4	-0.506495	9.77746e-12
XIST	CL_Mono	SLC12A6	Mem_CD4	0.534192	4.42293e-13
XIST	CL_Mono	SLC5A3	Mem_CD4	0.565807	7.94245e-15
XIST	CL_Mono	SLU7	Mem_CD4	-0.523845	1.47576e-12
XIST	CL_Mono	SMCR8	Mem_CD4	0.518203	2.76113e-12
XIST	CL_Mono	SMG1	Mem_CD4	0.548656	7.89841e-14
XIST	CL_Mono	SMG6	Mem_CD4	0.620009	3.97679e-18
XIST	CL_Mono	SNRPB2	Mem_CD4	-0.51286	5.085e-12
XIST	CL_Mono	SNW1	Mem_CD4	-0.500933	1.72369e-11
XIST	CL_Mono	SP1	Mem_CD4	0.578028	1.63191e-15
XIST	CL_Mono	SPATA13-AS1	Mem_CD4	0.504636	1.16075e-11
XIST	CL_Mono	SPCS2	Mem_CD4	-0.510227	6.58391e-12
XIST	CL_Mono	SPTAN1	Mem_CD4	0.510286	6.58391e-12
XIST	CL_Mono	SPTBN1	Mem_CD4	0.511193	6.06814e-12
XIST	CL_Mono	SRCAP	Mem_CD4	0.605633	2.61963e-17
XIST	CL_Mono	SSH2	Mem_CD4	0.537056	3.12632e-13
XIST	CL_Mono	SUPT6H	Mem_CD4	0.532501	5.27071e-13
XIST	CL_Mono	SYF2	Mem_CD4	-0.564042	1.02613e-14
XIST	CL_Mono	SYNE3	Mem_CD4	0.604474	3.09329e-17
XIST	CL_Mono	SZT2	Mem_CD4	0.603235	3.48366e-17
XIST	CL_Mono	TAF1	Mem_CD4	0.515727	3.64338e-12
XIST	CL_Mono	TCP11L2	Mem_CD4	0.548324	8.07437e-14
XIST	CL_Mono	TENM1	Mem_CD4	0.510533	6.46607e-12
XIST	CL_Mono	TMBIM6	Mem_CD4	-0.524319	1.40092e-12
XIST	CL_Mono	TMCO1	Mem_CD4	-0.532586	5.2526e-13
XIST	CL_Mono	TMED2	Mem_CD4	-0.521995	1.83981e-12
XIST	CL_Mono	TMEM50A	Mem_CD4	-0.515464	3.7488e-12
XIST	CL_Mono	TMEM59	Mem_CD4	-0.526834	1.05997e-12
XIST	CL_Mono	TMPPE	Mem_CD4	0.52183	1.85529e-12
XIST	CL_Mono	TNRC6B	Mem_CD4	0.542892	1.56794e-13
XIST	CL_Mono	TSSK4	Mem_CD4	0.540767	2.03771e-13
XIST	CL_Mono	TTC1	Mem_CD4	-0.50625	9.95768e-12
XIST	CL_Mono	TUG1	Mem_CD4	0.607445	2.02925e-17
XIST	CL_Mono	UBB	Mem_CD4	-0.533789	4.5976e-13
XIST	CL_Mono	UBE4B	Mem_CD4	0.543022	1.55548e-13
XIST	CL_Mono	UBN2	Mem_CD4	0.516735	3.27588e-12
XIST	CL_Mono	UBR3	Mem_CD4	0.596503	9.50043e-17
XIST	CL_Mono	UBR4	Mem_CD4	0.651582	1.53063e-20
XIST	CL_Mono	UCKL1-AS1	Mem_CD4	0.504574	1.16465e-11
XIST	CL_Mono	URB1	Mem_CD4	0.572032	3.51726e-15
XIST	CL_Mono	USP24	Mem_CD4	0.505955	1.0191e-11
XIST	CL_Mono	USP9X	Mem_CD4	0.603891	3.30169e-17
XIST	CL_Mono	VHL	Mem_CD4	0.531896	5.63849e-13
XIST	CL_Mono	VPS13A	Mem_CD4	0.574514	2.56324e-15
XIST	CL_Mono	VPS13B	Mem_CD4	0.50739	8.82298e-12
XIST	CL_Mono	VPS13D	Mem_CD4	0.574399	2.56324e-15
XIST	CL_Mono	VWA8	Mem_CD4	0.516668	3.27836e-12
XIST	CL_Mono	WDR4	Mem_CD4	0.52431	1.40092e-12
XIST	CL_Mono	WDR61	Mem_CD4	-0.51672	3.27588e-12
XIST	CL_Mono	WNK1	Mem_CD4	0.60832	1.9309e-17
XIST	CL_Mono	XIST	Mem_CD4	0.727348	8.15116e-28
XIST	CL_Mono	YLPM1	Mem_CD4	0.50978	6.86529e-12
XIST	CL_Mono	ZBTB25	Mem_CD4	0.511419	5.92629e-12
XIST	CL_Mono	ZBTB40	Mem_CD4	0.510791	6.28787e-12
XIST	CL_Mono	ZCCHC10	Mem_CD4	-0.502577	1.45205e-11
XIST	CL_Mono	ZKSCAN8	Mem_CD4	0.502264	1.49061e-11
XIST	CL_Mono	ZNF142	Mem_CD4	0.501413	1.63717e-11
XIST	CL_Mono	ZNF264	Mem_CD4	0.53937	2.4112e-13
XIST	CL_Mono	ZNF316	Mem_CD4	0.522724	1.68016e-12
XIST	CL_Mono	ZNF407	Mem_CD4	0.549588	7.09118e-14
XIST	CL_Mono	ZNF445	Mem_CD4	0.556516	2.89423e-14
XIST	CL_Mono	ZNF507	Mem_CD4	0.562303	1.29807e-14
XIST	CL_Mono	ZNF587	Mem_CD4	0.646201	4.01191e-20
XIST	CL_Mono	ZNF687	Mem_CD4	0.507257	8.92982e-12
XIST	CL_Mono	ZNF736	Mem_CD4	0.571699	3.63726e-15
XIST	CL_Mono	ZZEF1	Mem_CD4	0.663834	2.20293e-21
XIST	CL_Mono	AAK1	Th1	0.550954	7.2025e-14
XIST	CL_Mono	ABHD2	Th1	0.514422	6.00739e-12
XIST	CL_Mono	ABL1	Th1	0.5449	1.55451e-13
XIST	CL_Mono	ACACA	Th1	0.62886	1.0155e-18
XIST	CL_Mono	ACACB	Th1	0.506565	1.43309e-11
XIST	CL_Mono	ACIN1	Th1	0.650701	2.77489e-20
XIST	CL_Mono	ADAM19	Th1	0.543546	1.84288e-13
XIST	CL_Mono	AGO2	Th1	0.587137	5.33258e-16
XIST	CL_Mono	AGO3	Th1	0.50223	2.31255e-11
XIST	CL_Mono	ALMS1	Th1	0.549749	8.37384e-14
XIST	CL_Mono	ANKRD36BP1	Th1	0.604191	4.56961e-17
XIST	CL_Mono	ANKRD52	Th1	0.568643	7.10566e-15
XIST	CL_Mono	ARFGEF1	Th1	0.553018	5.51196e-14
XIST	CL_Mono	ARFGEF2	Th1	0.504678	1.7492e-11
XIST	CL_Mono	ARHGAP35	Th1	0.515138	5.60659e-12
XIST	CL_Mono	ARHGEF18	Th1	0.570509	5.5446e-15
XIST	CL_Mono	ARHGEF2	Th1	0.514919	5.71368e-12
XIST	CL_Mono	ARID1A	Th1	0.58043	1.38936e-15
XIST	CL_Mono	ARID1B	Th1	0.573436	3.74429e-15
XIST	CL_Mono	ARID2	Th1	0.555565	3.95799e-14
XIST	CL_Mono	ATF7	Th1	0.546852	1.19532e-13
XIST	CL_Mono	ATG2B	Th1	0.555155	4.16835e-14
XIST	CL_Mono	ATM	Th1	0.597141	1.22915e-16
XIST	CL_Mono	ATP11A	Th1	0.586597	5.7392e-16
XIST	CL_Mono	ATP7A	Th1	0.503567	1.99157e-11
XIST	CL_Mono	ATP8B1	Th1	0.5086	1.14757e-11
XIST	CL_Mono	ATR	Th1	0.521079	2.8383e-12
XIST	CL_Mono	ATXN7	Th1	0.514469	5.9979e-12
XIST	CL_Mono	B4GALT1	Th1	0.518438	3.91574e-12
XIST	CL_Mono	BAZ2A	Th1	0.590671	3.12307e-16
XIST	CL_Mono	BCL11B	Th1	0.543867	1.77353e-13
XIST	CL_Mono	BCL9	Th1	0.558267	2.82226e-14
XIST	CL_Mono	BCL9L	Th1	0.602875	5.23432e-17
XIST	CL_Mono	BIRC6	Th1	0.602822	5.23432e-17
XIST	CL_Mono	BTBD9	Th1	0.501975	2.37733e-11
XIST	CL_Mono	C5orf42	Th1	0.509345	1.0625e-11
XIST	CL_Mono	CAD	Th1	0.507393	1.29758e-11
XIST	CL_Mono	CAMSAP1	Th1	0.549828	8.34202e-14
XIST	CL_Mono	CBL	Th1	0.606981	3.01045e-17
XIST	CL_Mono	CCNT1	Th1	0.52159	2.67656e-12
XIST	CL_Mono	CDK6	Th1	0.55313	5.47847e-14
XIST	CL_Mono	CELF2-AS1	Th1	0.559826	2.32106e-14
XIST	CL_Mono	CHD3	Th1	0.624839	1.78557e-18
XIST	CL_Mono	CIC	Th1	0.502977	2.11761e-11
XIST	CL_Mono	CLASP1	Th1	0.595166	1.65503e-16
XIST	CL_Mono	CNOT6L	Th1	0.524148	1.99254e-12
XIST	CL_Mono	CPEB4	Th1	0.506157	1.47852e-11
XIST	CL_Mono	CRAMP1L	Th1	0.570467	5.5446e-15
XIST	CL_Mono	CREBBP	Th1	0.589359	3.81819e-16
XIST	CL_Mono	CROCCP3	Th1	0.507714	1.2559e-11
XIST	CL_Mono	CSNK1G1	Th1	0.512494	7.54491e-12
XIST	CL_Mono	CUL9	Th1	0.611751	1.51457e-17
XIST	CL_Mono	DGKH	Th1	0.501542	2.49776e-11
XIST	CL_Mono	DHX37	Th1	0.519748	3.33614e-12
XIST	CL_Mono	DICER1	Th1	0.570574	5.5446e-15
XIST	CL_Mono	DIP2B	Th1	0.511262	8.63034e-12
XIST	CL_Mono	DMXL1	Th1	0.555642	3.94614e-14
XIST	CL_Mono	DNAH1	Th1	0.663483	2.28335e-21
XIST	CL_Mono	DNAJC8	Th1	-0.513971	6.33448e-12
XIST	CL_Mono	DNHD1	Th1	0.518746	3.78116e-12
XIST	CL_Mono	DOPEY2	Th1	0.549992	8.20896e-14
XIST	CL_Mono	DUOX1	Th1	0.607915	2.6816e-17
XIST	CL_Mono	EIF2S2	Th1	-0.520773	2.93369e-12
XIST	CL_Mono	ELMSAN1	Th1	0.582262	1.07838e-15
XIST	CL_Mono	EP300	Th1	0.517572	4.2553e-12
XIST	CL_Mono	EP400	Th1	0.617869	5.48246e-18
XIST	CL_Mono	EPG5	Th1	0.622222	2.80236e-18
XIST	CL_Mono	EPHX1	Th1	0.517629	4.24411e-12
XIST	CL_Mono	FAM208B	Th1	0.594107	1.91099e-16
XIST	CL_Mono	FMNL3	Th1	0.507738	1.2559e-11
XIST	CL_Mono	FNIP1	Th1	0.54235	2.108e-13
XIST	CL_Mono	FRYL	Th1	0.597713	1.13588e-16
XIST	CL_Mono	FYCO1	Th1	0.529331	1.10387e-12
XIST	CL_Mono	GBF1	Th1	0.515916	5.12102e-12
XIST	CL_Mono	GIGYF1	Th1	0.575184	2.9527e-15
XIST	CL_Mono	GOLGA3	Th1	0.512049	7.91324e-12
XIST	CL_Mono	GPATCH2L	Th1	0.611438	1.55497e-17
XIST	CL_Mono	GVINP1	Th1	0.506427	1.44084e-11
XIST	CL_Mono	HECTD4	Th1	0.67121	4.70568e-22
XIST	CL_Mono	HELZ	Th1	0.552648	5.72528e-14
XIST	CL_Mono	HERC1	Th1	0.559286	2.46999e-14
XIST	CL_Mono	HIC2	Th1	0.576797	2.34838e-15
XIST	CL_Mono	HIPK1	Th1	0.635984	3.00659e-19
XIST	CL_Mono	HIVEP1	Th1	0.528714	1.18533e-12
XIST	CL_Mono	HIVEP2	Th1	0.565279	1.10478e-14
XIST	CL_Mono	HUWE1	Th1	0.692394	5.30566e-24
XIST	CL_Mono	ICE1	Th1	0.549197	8.93016e-14
XIST	CL_Mono	IGF2R	Th1	0.525055	1.80533e-12
XIST	CL_Mono	IPO5P1	Th1	0.518182	4.02782e-12
XIST	CL_Mono	IRS2	Th1	0.525588	1.70063e-12
XIST	CL_Mono	ITCH	Th1	0.515023	5.66394e-12
XIST	CL_Mono	ITPKB	Th1	0.54858	9.61445e-14
XIST	CL_Mono	ITPR2	Th1	0.533972	6.29403e-13
XIST	CL_Mono	ITPR3	Th1	0.542708	2.0181e-13
XIST	CL_Mono	JRK	Th1	0.523596	2.10989e-12
XIST	CL_Mono	KAT6A	Th1	0.552664	5.72528e-14
XIST	CL_Mono	KCNQ1OT1	Th1	0.542862	1.99627e-13
XIST	CL_Mono	KDM2A	Th1	0.565886	1.0277e-14
XIST	CL_Mono	KIAA0100	Th1	0.505558	1.58056e-11
XIST	CL_Mono	KIAA0430	Th1	0.55733	3.15827e-14
XIST	CL_Mono	KIAA0556	Th1	0.559992	2.30619e-14
XIST	CL_Mono	KIAA1109	Th1	0.592006	2.62401e-16
XIST	CL_Mono	KIAA1147	Th1	0.509131	1.08698e-11
XIST	CL_Mono	KIF1B	Th1	0.510293	9.58831e-12
XIST	CL_Mono	KIF21B	Th1	0.511386	8.56239e-12
XIST	CL_Mono	KLHL11	Th1	0.556898	3.33684e-14
XIST	CL_Mono	KLHL6	Th1	0.500464	2.82861e-11
XIST	CL_Mono	KMT2A	Th1	0.5472	1.14568e-13
XIST	CL_Mono	KMT2C	Th1	0.565279	1.10478e-14
XIST	CL_Mono	KMT2D	Th1	0.711365	9.15905e-26
XIST	CL_Mono	LDB1	Th1	0.517644	4.24411e-12
XIST	CL_Mono	LENG8	Th1	0.541355	2.39135e-13
XIST	CL_Mono	LINC00174	Th1	0.526832	1.48166e-12
XIST	CL_Mono	LINC00641	Th1	0.507686	1.2559e-11
XIST	CL_Mono	LINC01000	Th1	0.583218	9.50409e-16
XIST	CL_Mono	LMTK2	Th1	0.625954	1.50223e-18
XIST	CL_Mono	LNPEP	Th1	0.557893	2.93124e-14
XIST	CL_Mono	LOC100288069	Th1	0.515729	5.22121e-12
XIST	CL_Mono	LOC101927954	Th1	0.564855	1.16657e-14
XIST	CL_Mono	LOC729218	Th1	0.575669	2.76976e-15
XIST	CL_Mono	LRBA	Th1	0.52778	1.32035e-12
XIST	CL_Mono	MACF1	Th1	0.591535	2.79238e-16
XIST	CL_Mono	MAML1	Th1	0.625962	1.50223e-18
XIST	CL_Mono	MAPK8IP3	Th1	0.504627	1.75368e-11
XIST	CL_Mono	MAPKBP1	Th1	0.509809	1.01064e-11
XIST	CL_Mono	MAVS	Th1	0.563553	1.40584e-14
XIST	CL_Mono	MBNL1-AS1	Th1	0.597898	1.12096e-16
XIST	CL_Mono	MCM3AP	Th1	0.511358	8.56239e-12
XIST	CL_Mono	MDC1	Th1	0.523707	2.09011e-12
XIST	CL_Mono	MDM4	Th1	0.605788	3.62169e-17
XIST	CL_Mono	MDN1	Th1	0.532936	7.1649e-13
XIST	CL_Mono	MED1	Th1	0.547245	1.14568e-13
XIST	CL_Mono	MED12	Th1	0.506481	1.44084e-11
XIST	CL_Mono	MED13	Th1	0.644031	8.54681e-20
XIST	CL_Mono	MED13L	Th1	0.620011	3.94256e-18
XIST	CL_Mono	MEGF8	Th1	0.610476	1.7963e-17
XIST	CL_Mono	MFSD5	Th1	-0.521725	2.65845e-12
XIST	CL_Mono	MGA	Th1	0.629757	8.94412e-19
XIST	CL_Mono	MIATNB	Th1	0.506442	1.44084e-11
XIST	CL_Mono	MIB1	Th1	0.513581	6.62865e-12
XIST	CL_Mono	MKL2	Th1	0.543081	1.95403e-13
XIST	CL_Mono	MSMP	Th1	0.508108	1.21061e-11
XIST	CL_Mono	MTOR	Th1	0.532388	7.58223e-13
XIST	CL_Mono	MTR	Th1	0.526545	1.53085e-12
XIST	CL_Mono	MYCBP2	Th1	0.567313	8.52771e-15
XIST	CL_Mono	MYO18A	Th1	0.524622	1.89146e-12
XIST	CL_Mono	NBAS	Th1	0.52544	1.72489e-12
XIST	CL_Mono	NCOA2	Th1	0.596687	1.30403e-16
XIST	CL_Mono	NCOA3	Th1	0.532929	7.1649e-13
XIST	CL_Mono	NEK9	Th1	0.509494	1.04713e-11
XIST	CL_Mono	NFAT5	Th1	0.540651	2.6212e-13
XIST	CL_Mono	NOL9	Th1	0.517682	4.24411e-12
XIST	CL_Mono	NOM1	Th1	0.50558	1.58056e-11
XIST	CL_Mono	NOTCH1	Th1	0.581481	1.206e-15
XIST	CL_Mono	NR2C2	Th1	0.634265	3.95323e-19
XIST	CL_Mono	NSD1	Th1	0.565929	1.0277e-14
XIST	CL_Mono	NUMA1	Th1	0.558432	2.77828e-14
XIST	CL_Mono	NUP210	Th1	0.510602	9.26108e-12
XIST	CL_Mono	NUP214	Th1	0.549409	8.72767e-14
XIST	CL_Mono	OBSCN	Th1	0.500151	2.92809e-11
XIST	CL_Mono	OGT	Th1	0.544354	1.66747e-13
XIST	CL_Mono	PCNXL2	Th1	0.570133	5.77457e-15
XIST	CL_Mono	PCNXL3	Th1	0.529726	1.05296e-12
XIST	CL_Mono	PDPR	Th1	0.540148	2.79308e-13
XIST	CL_Mono	PELP1	Th1	0.521903	2.62152e-12
XIST	CL_Mono	PFDN1	Th1	-0.510066	9.82621e-12
XIST	CL_Mono	PIEZO1	Th1	0.553526	5.24312e-14
XIST	CL_Mono	PIK3C2B	Th1	0.548638	9.60445e-14
XIST	CL_Mono	PIKFYVE	Th1	0.607216	2.95824e-17
XIST	CL_Mono	PKD1	Th1	0.53012	1.00445e-12
XIST	CL_Mono	PLEC	Th1	0.534199	6.14033e-13
XIST	CL_Mono	POLR1A	Th1	0.54192	2.22436e-13
XIST	CL_Mono	PPP1R12B	Th1	0.511075	8.79837e-12
XIST	CL_Mono	PPTC7	Th1	0.57097	5.302e-15
XIST	CL_Mono	PRDM2	Th1	0.568932	6.86988e-15
XIST	CL_Mono	PRKDC	Th1	0.567491	8.38483e-15
XIST	CL_Mono	PRRC2B	Th1	0.620724	3.5719e-18
XIST	CL_Mono	QSOX2	Th1	0.524164	1.99254e-12
XIST	CL_Mono	R3HDM2	Th1	0.514483	5.9979e-12
XIST	CL_Mono	RAD54L2	Th1	0.560108	2.28749e-14
XIST	CL_Mono	RAI1	Th1	0.580519	1.38764e-15
XIST	CL_Mono	RALGAPA2	Th1	0.556181	3.67644e-14
XIST	CL_Mono	RALGAPB	Th1	0.599637	8.66084e-17
XIST	CL_Mono	RANBP2	Th1	0.618725	4.83397e-18
XIST	CL_Mono	RAPGEF6	Th1	0.604764	4.23013e-17
XIST	CL_Mono	RBM12B	Th1	0.592713	2.37144e-16
XIST	CL_Mono	RC3H1	Th1	0.54778	1.06996e-13
XIST	CL_Mono	REL	Th1	0.643451	8.74008e-20
XIST	CL_Mono	RIC1	Th1	0.600497	7.62468e-17
XIST	CL_Mono	RICTOR	Th1	0.551312	6.89212e-14
XIST	CL_Mono	RN7SL2	Th1	0.584236	8.29343e-16
XIST	CL_Mono	RNA45S5	Th1	0.643291	8.74008e-20
XIST	CL_Mono	RNF169	Th1	0.553114	5.47847e-14
XIST	CL_Mono	RPRD2	Th1	0.571768	4.74006e-15
XIST	CL_Mono	RREB1	Th1	0.69311	5.30566e-24
XIST	CL_Mono	SCAI	Th1	0.572724	4.1343e-15
XIST	CL_Mono	SEC16A	Th1	0.539693	2.93767e-13
XIST	CL_Mono	SETD1B	Th1	0.506372	1.44517e-11
XIST	CL_Mono	SFT2D2	Th1	0.559717	2.33791e-14
XIST	CL_Mono	SIRPG-AS1	Th1	0.516911	4.56867e-12
XIST	CL_Mono	SLC12A6	Th1	0.587479	5.11697e-16
XIST	CL_Mono	SLC16A7	Th1	0.503454	2.01178e-11
XIST	CL_Mono	SLC5A3	Th1	0.57909	1.67613e-15
XIST	CL_Mono	SLFN12L	Th1	0.521719	2.65845e-12
XIST	CL_Mono	SMCR8	Th1	0.594404	1.84888e-16
XIST	CL_Mono	SMG1	Th1	0.644959	7.60627e-20
XIST	CL_Mono	SMG6	Th1	0.636369	3.00659e-19
XIST	CL_Mono	SP1	Th1	0.611736	1.51457e-17
XIST	CL_Mono	SPG11	Th1	0.53893	3.24533e-13
XIST	CL_Mono	SPTAN1	Th1	0.5256	1.70063e-12
XIST	CL_Mono	SRCAP	Th1	0.698436	1.8238e-24
XIST	CL_Mono	SSH1	Th1	0.521647	2.67008e-12
XIST	CL_Mono	SSH2	Th1	0.646416	6.11294e-20
XIST	CL_Mono	STK4	Th1	0.521064	2.8383e-12
XIST	CL_Mono	SULF2	Th1	0.566151	1.00725e-14
XIST	CL_Mono	SUPT6H	Th1	0.583491	9.22167e-16
XIST	CL_Mono	SYF2	Th1	-0.516395	4.8376e-12
XIST	CL_Mono	SYNE3	Th1	0.542833	1.99627e-13
XIST	CL_Mono	SYNGAP1	Th1	0.524873	1.83952e-12
XIST	CL_Mono	SZT2	Th1	0.675367	2.39277e-22
XIST	CL_Mono	TAF1	Th1	0.557898	2.93124e-14
XIST	CL_Mono	TAOK1	Th1	0.614513	9.75489e-18
XIST	CL_Mono	TAOK2	Th1	0.526266	1.57989e-12
XIST	CL_Mono	TCP11L2	Th1	0.574793	3.10151e-15
XIST	CL_Mono	TENM1	Th1	0.517044	4.5123e-12
XIST	CL_Mono	TEP1	Th1	0.626452	1.47401e-18
XIST	CL_Mono	TET3	Th1	0.517304	4.38389e-12
XIST	CL_Mono	TMPPE	Th1	0.510777	9.09787e-12
XIST	CL_Mono	TNIK	Th1	0.590874	3.06706e-16
XIST	CL_Mono	TNKS2	Th1	0.512319	7.68067e-12
XIST	CL_Mono	TNRC6A	Th1	0.53273	7.31628e-13
XIST	CL_Mono	TNRC6B	Th1	0.602805	5.23432e-17
XIST	CL_Mono	TRPM7	Th1	0.512735	7.34967e-12
XIST	CL_Mono	TSSK4	Th1	0.50333	2.03511e-11
XIST	CL_Mono	TTC1	Th1	-0.523735	2.09011e-12
XIST	CL_Mono	TUG1	Th1	0.641906	1.08668e-19
XIST	CL_Mono	UBN2	Th1	0.573462	3.74429e-15
XIST	CL_Mono	UBR3	Th1	0.528732	1.18533e-12
XIST	CL_Mono	UBR4	Th1	0.671796	4.6487e-22
XIST	CL_Mono	UGGT1	Th1	0.560311	2.24032e-14
XIST	CL_Mono	UHMK1	Th1	0.5165	4.79435e-12
XIST	CL_Mono	UHRF1BP1	Th1	0.508934	1.10507e-11
XIST	CL_Mono	URB1	Th1	0.528307	1.23754e-12
XIST	CL_Mono	USF1	Th1	0.507755	1.2559e-11
XIST	CL_Mono	USP24	Th1	0.59863	1.00864e-16
XIST	CL_Mono	USP9X	Th1	0.609252	2.17343e-17
XIST	CL_Mono	UTP20	Th1	0.531703	8.25866e-13
XIST	CL_Mono	VHL	Th1	0.517726	4.24411e-12
XIST	CL_Mono	VPS13A	Th1	0.635923	3.00659e-19
XIST	CL_Mono	VPS13B	Th1	0.530651	9.46211e-13
XIST	CL_Mono	VPS13C	Th1	0.504728	1.74524e-11
XIST	CL_Mono	VPS13D	Th1	0.577268	2.20767e-15
XIST	CL_Mono	VWA8	Th1	0.535999	4.82998e-13
XIST	CL_Mono	WDR82	Th1	0.509086	1.08862e-11
XIST	CL_Mono	WNK1	Th1	0.603722	4.84971e-17
XIST	CL_Mono	XIST	Th1	0.714822	5.54351e-26
XIST	CL_Mono	XYLT1	Th1	0.525661	1.70063e-12
XIST	CL_Mono	YLPM1	Th1	0.603255	5.14697e-17
XIST	CL_Mono	ZBTB40	Th1	0.508322	1.18344e-11
XIST	CL_Mono	ZFYVE26	Th1	0.530553	9.53145e-13
XIST	CL_Mono	ZKSCAN8	Th1	0.500947	2.67632e-11
XIST	CL_Mono	ZNF142	Th1	0.582928	9.82286e-16
XIST	CL_Mono	ZNF264	Th1	0.52743	1.37584e-12
[truncated: 116,798 more rows]
