# Supplementary material for: X-linked transcriptome dysregulation across immune cells in systemic lupus erythematosus
Source: Biol Sex Differ. 2025 Sep 25;16:69. doi: 10.1186/s13293-025-00750-3 (PMC12466074; doi:10.1186/s13293-025-00750-3)
Supplement: Supplementary file 10 — Supplementary Table 10 [file 13293_2025_750_MOESM10_ESM.xlsx]

## Sheet: Sheet1
SUP TABLE 10 - GSEA Result for KEGG Pathways enriched in XIST intercellular correlated genes (FDR < 0.05)
XIST_Cell_Line	All_Cell_Line	Term	NES	FDR q-val	Tag %	Gene %	Lead_genes
NC_Mono	Th1	Antigen processing and presentation	-1.90194	0.00306955	33/58	34.65%	HSPA5;PSME1;CTSS;B2M;PSME3;TAP1;PSME2;HSPA8;PDIA3;RFX5;CTSB;RFXANK;CD74;IFI30;TAPBP;HSP90AB1;HLA-E;HLA-DPA1;NFYC;KIR3DL2;HSPA2;HLA-DMA;LGMN;HSP90AA1;CANX;HLA-DRB1;HSPA4;HLA-DRA;NFYB;CALR;HLA-DPB1;HLA-C;HLA-DQB1
NC_Mono	Th1	Primary immunodeficiency	-1.90012	0.00315911	15/25	25.13%	LCK;IL2RG;TAP1;PTPRC;RFX5;UNG;IKBKG;CD3E;RFXANK;ADA;CD3D;DCLRE1C;ZAP70;ICOS;ORAI1
NC_Mono	Th1	Cytosolic DNA-sensing pathway	-1.88863	0.00324664	26/40	35.79%	CASP1;POLR3GL;TREX1;ZBP1;IRF7;DDX58;TBK1;POLR2F;RIPK3;POLR2E;POLR2K;IKBKG;POLR3K;POLR1C;RELA;CXCL10;ADAR;CHUK;IKBKE;PYCARD;POLR3C;NFKBIA;IRF3;AIM2;POLR2H;POLR2L
NC_Mono	Th1	Autoimmune thyroid disease	-1.80347	0.00718724	18/28	38.60%	FAS;PRF1;CTLA4;HLA-E;GZMB;HLA-DPA1;FASLG;HLA-DMA;HLA-DRB1;HLA-DRA;HLA-DPB1;CD86;HLA-C;HLA-DQB1;HLA-A;CD40LG;HLA-DRB5;TSHR
NC_Mono	Th1	RIG-I-like receptor signaling pathway	-1.68906	0.015761	28/47	34.59%	TANK;AZI2;IRF7;DDX58;MAP3K7;FADD;TBK1;PIN1;IFIH1;DHX58;ISG15;ATG5;IKBKG;TRAF2;RELA;MAPK9;TRADD;NLRX1;TKFC;CXCL10;CHUK;IKBKE;MAPK14;ATG12;NFKBIA;OTUD5;IRF3;RNF125
NC_Mono	Th1	NOD-like receptor signaling pathway	-1.62564	0.024863	57/125	30.15%	MYD88;CASP1;CASP4;IFI16;VDAC3;VDAC2;TANK;TXN2;OAS1;CARD16;IRF7;MAP3K7;FADD;GBP1;IRF9;MCU;OAS2;TBK1;RBCK1;RIPK3;YWHAE;PRKCD;BRCC3;CTSB;GBP3;GSDMD;ATG5;GBP2;CYBA;IKBKG;CARD17;TXN;VDAC1;TRAF2;STAT1;RELA;TRIP6;MAPK9;HSP90AB1;SUGT1;JAK1;TICAM1;NLRX1;NAMPT;STAT2;CHUK;IKBKE;RHOA;BCL2L1;HSP90AA1;MFN2;GABARAP;MAPK14;DNM1L;ATG12;SHARPIN;PYCARD
NC_Mono	Th1	Allograft rejection	-1.62272	0.0253435	19/29	43.67%	FAS;PRF1;HLA-E;GZMB;HLA-DPA1;FASLG;HLA-DMA;HLA-DRB1;HLA-DRA;HLA-DPB1;CD86;HLA-C;HLA-DQB1;HLA-A;CD40LG;HLA-DRB5;IFNG;IL12A;HLA-DMB
NC_Mono	Th1	Systemic lupus erythematosus	-1.58623	0.0333378	17/29	40.32%	TRIM21;SSB;SNRPB;SNRPD1;HLA-DPA1;HLA-DMA;HLA-DRB1;HLA-DRA;HLA-DPB1;SNRPD3;CD86;HLA-DQB1;C1R;ACTN4;CD40LG;HLA-DRB5;IFNG
NC_Mono	Th1	Graft-versus-host disease	-1.57863	0.0352456	17/28	40.32%	FAS;PRF1;HLA-E;GZMB;HLA-DPA1;KIR3DL2;FASLG;HLA-DMA;HLA-DRB1;HLA-DRA;HLA-DPB1;CD86;HLA-C;HLA-DQB1;HLA-A;HLA-DRB5;IFNG
NC_Mono	Th1	Rheumatoid arthritis	-1.53647	0.0463504	29/54	40.32%	ATP6V1E1;ATP6V1B2;ATP6V1F;ATP6V0B;ATP6AP1;ATP6V0D1;ATP6V1D;ATP6V1G1;ATP6V1H;ITGB2;ATP6V0C;ATP6V0E1;CTLA4;HLA-DPA1;HLA-DMA;ATP6V1A;TCIRG1;ACP5;HLA-DRB1;HLA-DRA;ATP6V1C1;HLA-DPB1;CD86;HLA-DQB1;HLA-DRB5;FLT1;ICAM1;TNFSF13B;IFNG
Th1	NC_Mono	Cytosolic DNA-sensing pathway	-1.82509	0.0243781	16/40	13.34%	CASP1;DDX58;POLR3GL;IRF7;TBK1;RIPK3;ZBP1;POLR3C;TREX1;CXCL10;RELA;AIM2;CHUK;ADAR;POLR2K;IKBKE
Th1	NC_Mono	NOD-like receptor signaling pathway	-1.79517	0.0216	55/134	24.07%	IFI16;MCU;MYD88;OAS1;CASP1;CASP4;TRIP6;OAS2;GBP1;TANK;IRF9;CARD6;GBP2;CASP5;VDAC3;STAT1;IRF7;TBK1;RIPK3;ATG5;RNASEL;RIPK2;YWHAE;BRCC3;RBCK1;PRKCD;RELA;ATG12;FADD;TXN2;AIM2;CHUK;CTSB;NAMPT;IKBKE;CARD16;OAS3;STAT2;IFNAR1;MAP3K7;NFKBIA;GBP3;GBP5;P2RX7;GABARAP;RHOA;BIRC3;GABARAPL1;NLRC4;IKBKG;TXN;BCL2L1;TLR4;NOD2;GBP4
Th1	NC_Mono	Antigen processing and presentation	-1.78903	0.0204683	21/53	24.91%	HLA-E;HSPA5;B2M;HSPA8;CTSL;PSME1;PSME2;TAP1;IFI30;PSME3;CTSS;CD74;CTSB;TAPBP;PDIA3;NFYB;HLA-A;RFXANK;RFX5;HSPA6;LGMN
Th1	NC_Mono	Systemic lupus erythematosus	-1.70249	0.0337383	19/34	37.51%	SSB;TRIM21;SNRPD1;FCGR1A;C2;FCGR3A;CD86;C1QC;CD40;FCGR3B;C1QB;SNRPB;CD80;IL10;C1QA;HLA-DRB1;ACTN1;FCGR2A;HLA-DRA
CD16p_Mono	Int_Mono	Cytosolic DNA-sensing pathway	-2.15181	0.002134	19/40	15.13%	CASP1;DDX58;IRF7;POLR3GL;IKBKE;ZBP1;TBK1;TREX1;CXCL10;RIPK3;POLR2E;POLR3C;IKBKG;RELA;ADAR;AIM2;POLR2K;CHUK;NFKBIA
CD16p_Mono	Int_Mono	Antigen processing and presentation	-2.06278	0.0026675	23/54	21.66%	HLA-E;B2M;HSPA5;CTSB;PSME2;TAP1;CD74;HSPA8;PSME3;PSME1;TAPBP;LGMN;PDIA3;CTSS;CTSL;IFI30;HLA-A;HLA-DRB1;HLA-C;NFYB;HLA-DRA;HLA-DMB;HSP90AB1
CD16p_Mono	Int_Mono	Systemic lupus erythematosus	-1.96503	0.00587939	19/34	28.85%	SSB;TRIM21;FCGR1A;C2;IL10;C1QC;ACTN1;CD86;HLA-DRB1;SNRPD1;SNRPB;FCGR2A;HLA-DRA;HLA-DMB;C1QB;CD40;FCGR3B;HLA-DMA;CD80
CD16p_Mono	Int_Mono	RIG-I-like receptor signaling pathway	-1.95581	0.00619877	19/45	16.51%	DDX58;IRF7;IFIH1;DHX58;IKBKE;FADD;ATG12;CASP10;ISG15;TBK1;CXCL10;AZI2;TANK;PIN1;IKBKG;RELA;CHUK;NFKBIA;ATG5
CD16p_Mono	Int_Mono	NOD-like receptor signaling pathway	-1.88271	0.00943606	56/134	22.14%	IFI16;OAS1;CASP4;CTSB;CASP1;IRF7;STAT1;MYD88;OAS2;IRF9;GBP1;TRIP6;IKBKE;BRCC3;GBP2;FADD;RBCK1;ATG12;YWHAE;TBK1;MCU;VDAC3;GBP3;TANK;RIPK3;CASP5;TXN;CARD16;IKBKG;RELA;PRKCD;GBP5;STAT2;RNASEL;BCL2L1;OAS3;CARD6;AIM2;NAMPT;CHUK;NFKBIA;GBP4;ATG5;CYBA;MAPK3;NLRP3;TXN2;RIPK2;NAIP;TRAF6;GABARAP;BIRC3;NLRC4;HSP90AB1;GSDMD;NOD2
CD16p_Mono	Int_Mono	Autoimmune thyroid disease	-1.70145	0.0297041	13/23	30.35%	HLA-E;FAS;IL10;HLA-A;CD86;HLA-DRB1;HLA-C;HLA-DRA;HLA-DMB;CD40;HLA-DMA;CD80;HLA-G
CD16p_Mono	Int_Mono	Rheumatoid arthritis	-1.63	0.0408758	25/56	28.85%	ATP6AP1;ATP6V1E1;TNFSF13B;ATP6V1G1;TLR2;ATP6V1D;CTSL;ATP6V0D1;ATP6V1F;VEGFA;ATP6V0B;ATP6V1B2;CD86;HLA-DRB1;ATP6V0E1;HLA-DRA;HLA-DMB;ATP6V1C1;TLR4;FLT1;ATP6V0C;ITGB2;ATP6V1H;HLA-DMA;CD80
CD16p_Mono	Int_Mono	Allograft rejection	-1.61719	0.0436251	13/24	30.35%	HLA-E;FAS;IL10;HLA-A;CD86;HLA-DRB1;HLA-C;HLA-DRA;HLA-DMB;CD40;HLA-DMA;CD80;HLA-G
CD16p_Mono	Fr._I_nTreg	Primary immunodeficiency	-1.74443	0.0157017	16/26	30.58%	CD3E;TAP1;LCK;PTPRC;IL2RG;RFXANK;DCLRE1C;IKBKG;ADA;UNG;ZAP70;RFX5;CD3D;ORAI1;ICOS;CD40
CD16p_Mono	Fr._I_nTreg	Cytosolic DNA-sensing pathway	-1.68524	0.0185819	22/39	28.97%	CASP1;POLR1C;POLR3GL;DDX58;TREX1;IRF7;ZBP1;POLR2K;POLR3C;POLR2E;POLR2F;POLR3K;ADAR;RELA;IKBKG;RIPK3;CHUK;TBK1;IRF3;IKBKB;NFKB1;NFKBIA
CD16p_Mono	Fr._I_nTreg	RIG-I-like receptor signaling pathway	-1.57988	0.0442449	25/45	28.97%	DDX58;AZI2;IRF7;DHX58;FADD;ISG15;IFIH1;PIN1;TANK;TRADD;MAP3K7;RELA;TRAF2;ATG12;IKBKG;ATG5;CHUK;TBK1;IRF3;CASP8;DDX3X;IKBKB;NFKB1;CASP10;NFKBIA
CL_Mono	NC_Mono	Cytosolic DNA-sensing pathway	-1.64216	0.0427409	22/40	29.97%	CASP1;POLR3GL;POLR3C;TREX1;POLR1C;TBK1;RIPK3;DDX58;IKBKE;IRF7;NFKBIA;POLR2F;ZBP1;RELA;POLR2K;POLR2E;IKBKG;AIM2;CXCL10;CHUK;POLR3K;IKBKB
CL_Mono	TEMRA_CD8	Primary immunodeficiency	-1.90996	0.0044736	13/25	23.93%	PTPRC;IL2RG;LCK;CD3E;DCLRE1C;ADA;UNG;TAP1;CD3D;RFX5;RFXANK;ORAI1;IKBKG
CL_Mono	TEMRA_CD8	Antigen processing and presentation	-1.87141	0.00593091	35/64	37.14%	HLA-E;B2M;HSPA8;HSPA5;PSME3;PSME2;PSME1;CTSS;PDIA3;TAP1;HLA-DPA1;CD74;HLA-DPB1;RFX5;KLRD1;NFYB;RFXANK;CANX;HLA-DRB1;TAPBP;HSPA6;CTSB;HLA-DMA;IFI30;HLA-F;HSP90AB1;HLA-DMB;HLA-C;HLA-DQB1;HLA-DRA;CD8B;NFYC;HLA-DRB5;KLRC1;HLA-G
CL_Mono	TEMRA_CD8	Cytosolic DNA-sensing pathway	-1.72693	0.0161807	19/41	23.93%	POLR3GL;CASP1;TBK1;CCL5;RIPK3;POLR2F;DDX58;POLR1C;POLR3K;ZBP1;POLR2E;POLR3C;TREX1;IRF7;RELA;CCL4L2;PYCARD;POLR2K;IKBKG
CL_Mono	TEMRA_CD8	Graft-versus-host disease	-1.71829	0.016595	18/30	37.14%	HLA-E;HLA-DPA1;HLA-DPB1;KLRD1;GZMB;HLA-DRB1;FASLG;FAS;PRF1;HLA-DMA;HLA-F;HLA-DMB;HLA-C;HLA-DQB1;HLA-DRA;HLA-DRB5;KLRC1;HLA-G
CL_Mono	TEMRA_CD8	Autoimmune thyroid disease	-1.697	0.0193761	16/25	37.14%	HLA-E;HLA-DPA1;HLA-DPB1;GZMB;HLA-DRB1;FASLG;FAS;PRF1;HLA-DMA;HLA-F;HLA-DMB;HLA-C;HLA-DQB1;HLA-DRA;HLA-DRB5;HLA-G
CL_Mono	TEMRA_CD8	Allograft rejection	-1.66365	0.0246524	16/27	37.14%	HLA-E;HLA-DPA1;HLA-DPB1;GZMB;HLA-DRB1;FASLG;FAS;PRF1;HLA-DMA;HLA-F;HLA-DMB;HLA-C;HLA-DQB1;HLA-DRA;HLA-DRB5;HLA-G
CL_Mono	Fr._I_nTreg	Primary immunodeficiency	-1.76974	0.0111759	16/26	30.83%	CD3E;IL2RG;PTPRC;LCK;RFXANK;TAP1;CD40;DCLRE1C;ADA;UNG;IKBKG;CD3D;ZAP70;RFX5;ORAI1;CD40LG
CL_Mono	Fr._I_nTreg	Antigen processing and presentation	-1.69955	0.0214959	23/53	29.10%	HLA-E;HSPA8;B2M;PSME3;HSPA5;PSME1;PSME2;PDIA3;RFXANK;TAP1;CTSS;LGMN;CD74;TAPBP;IFI30;HLA-DPB1;NFYC;NFYB;HSP90AB1;CANX;HLA-DPA1;HLA-F;RFX5
CL_Mono	Fr._I_nTreg	Cytosolic DNA-sensing pathway	-1.59619	0.0436505	25/39	37.52%	POLR1C;POLR3GL;POLR2K;CASP1;POLR3K;POLR2F;POLR3C;TREX1;POLR2E;RIPK3;DDX58;TBK1;NFKBIA;IRF7;IKBKG;ZBP1;NFKB1;CHUK;IKBKE;RELA;POLR3E;POLR2L;IRF3;IKBKB;POLR3F
CL_Mono	Mem_CD4	Antigen processing and presentation	-1.87129	0.00456821	40/57	42.76%	HSPA5;HSPA8;B2M;HLA-E;PSME1;CTSS;PSME3;PSME2;PDIA3;TAP1;NFYB;CD74;TAPBP;RFX5;CANX;HLA-DPB1;HLA-DPA1;CTSB;IFI30;HSP90AA1;HSP90AB1;HLA-C;RFXANK;HLA-G;HLA-DMA;CALR;HLA-DRB1;NFYC;HLA-A;HLA-F;HLA-DMB;HSPA6;HLA-DRB5;HLA-DRA;IFNG;HSPA4;KIR3DL2;KLRD1;HLA-B;HLA-DQB1
CL_Mono	Mem_CD4	Primary immunodeficiency	-1.73942	0.0145607	14/26	26.51%	IL2RG;PTPRC;LCK;CD3E;ADA;IKBKG;TAP1;DCLRE1C;CD3D;RFX5;UNG;CD40LG;ORAI1;RFXANK
CL_Mono	Mem_CD4	Cytosolic DNA-sensing pathway	-1.68285	0.0220767	28/42	38.61%	POLR3GL;CASP1;TBK1;RIPK3;POLR2F;POLR2K;POLR2E;IKBKG;ZBP1;POLR3K;POLR1C;DDX58;CCL4L2;NFKBIA;POLR3C;TREX1;RELA;IRF7;CHUK;PYCARD;CCL5;POLR2H;IRF3;CCL4L1;RIPK1;IKBKB;AIM2;CXCL10
CL_Mono	Mem_CD4	Graft-versus-host disease	-1.62657	0.0315275	21/28	42.76%	HLA-E;HLA-DPB1;HLA-DPA1;HLA-C;FAS;HLA-G;PRF1;HLA-DMA;HLA-DRB1;GZMB;FASLG;HLA-A;HLA-F;HLA-DMB;HLA-DRB5;HLA-DRA;IFNG;KIR3DL2;KLRD1;HLA-B;HLA-DQB1
CL_Mono	Mem_CD4	Allograft rejection	-1.62027	0.0313637	21/28	42.76%	HLA-E;HLA-DPB1;HLA-DPA1;CD40LG;HLA-C;FAS;HLA-G;PRF1;HLA-DMA;HLA-DRB1;GZMB;FASLG;HLA-A;HLA-F;HLA-DMB;HLA-DRB5;HLA-DRA;IFNG;CD40;HLA-B;HLA-DQB1
CL_Mono	Th1	Antigen processing and presentation	-2.03918	0.00173187	38/58	38.05%	HSPA8;HSPA5;B2M;PSME1;PSME2;PSME3;HLA-E;PDIA3;CD74;TAP1;CTSS;HLA-DPA1;CTSB;RFXANK;HLA-DPB1;RFX5;HSP90AA1;HSP90AB1;HLA-DRB1;HLA-DMB;IFI30;NFYB;HLA-C;NFYC;HLA-DMA;TAPBP;HLA-DRA;KIR3DL2;CANX;HLA-DRB5;HSPA6;HLA-DQB1;CALR;HLA-G;HLA-DQA1;HSPA4;LGMN;HLA-A
CL_Mono	Th1	Primary immunodeficiency	-2.00083	0.00230916	14/25	23.02%	IL2RG;LCK;PTPRC;CD3E;CD3D;UNG;TAP1;IKBKG;RFXANK;RFX5;DCLRE1C;ADA;ORAI1;CD40LG
CL_Mono	Th1	Autoimmune thyroid disease	-1.87676	0.00551632	20/28	38.05%	HLA-E;PRF1;GZMB;HLA-DPA1;FAS;HLA-DPB1;FASLG;HLA-DRB1;CD40LG;HLA-DMB;HLA-C;HLA-DMA;CTLA4;HLA-DRA;HLA-DRB5;HLA-DQB1;HLA-G;HLA-DQA1;CD86;HLA-A
CL_Mono	Th1	Cytosolic DNA-sensing pathway	-1.86218	0.00559526	24/40	31.27%	POLR3GL;CASP1;POLR2K;POLR2E;POLR2F;ZBP1;RIPK3;TREX1;TBK1;POLR1C;POLR3K;DDX58;IKBKG;IRF7;NFKBIA;CCL5;RELA;POLR2L;PYCARD;IKBKE;POLR2H;AIM2;IRF3;POLR3C
CL_Mono	Th1	Allograft rejection	-1.79725	0.00854879	20/29	38.05%	HLA-E;PRF1;GZMB;HLA-DPA1;FAS;HLA-DPB1;FASLG;HLA-DRB1;CD40LG;HLA-DMB;HLA-C;HLA-DMA;HLA-DRA;HLA-DRB5;HLA-DQB1;HLA-G;HLA-DQA1;CD86;IL12A;HLA-A
CL_Mono	Th1	Graft-versus-host disease	-1.77812	0.00962148	19/28	38.05%	HLA-E;PRF1;GZMB;HLA-DPA1;FAS;HLA-DPB1;FASLG;HLA-DRB1;HLA-DMB;HLA-C;HLA-DMA;HLA-DRA;KIR3DL2;HLA-DRB5;HLA-DQB1;HLA-G;HLA-DQA1;CD86;HLA-A
CL_Mono	Th1	Asthma	-1.70267	0.0160101	10/15	35.69%	HLA-DPA1;HLA-DPB1;HLA-DRB1;CD40LG;HLA-DMB;HLA-DMA;HLA-DRA;HLA-DRB5;HLA-DQB1;HLA-DQA1
CL_Mono	Th1	Systemic lupus erythematosus	-1.68184	0.0183633	17/29	37.05%	SSB;TRIM21;SNRPB;SNRPD1;HLA-DPA1;HLA-DPB1;C1R;HLA-DRB1;CD40LG;HLA-DMB;SNRPD3;HLA-DMA;HLA-DRA;HLA-DRB5;HLA-DQB1;HLA-DQA1;CD86
CL_Mono	Th1	RIG-I-like receptor signaling pathway	-1.58116	0.03513	31/47	37.93%	TANK;PIN1;FADD;MAP3K7;AZI2;TBK1;ATG5;DDX58;IKBKG;IRF7;NFKBIA;TRADD;RELA;IFIH1;ISG15;ATG12;MAPK9;DHX58;IKBKE;MAPK14;TRAF2;CASP8;IRF3;TKFC;TRAF6;NLRX1;RNF125;OTUD5;CXCL10;IL12A;CHUK
CL_Mono	Th1	Rheumatoid arthritis	-1.57564	0.0364148	26/54	34.12%	ATP6V1E1;ATP6V1B2;ATP6V0B;ATP6V1F;ATP6AP1;ATP6V1G1;ATP6V0D1;ATP6V1D;ATP6V0E1;ITGB2;HLA-DPA1;ATP6V0C;HLA-DPB1;CCL5;ATP6V1H;HLA-DRB1;HLA-DMB;ICAM1;HLA-DMA;CTLA4;HLA-DRA;TCIRG1;HLA-DRB5;HLA-DQB1;ATP6V1E2;ATP6V1A
CL_Mono	SM_B	Antigen processing and presentation	-1.96731	0.00132376	31/54	29.93%	HSPA8;B2M;HLA-E;PSME1;CD74;PSME2;PSME3;CTSS;HSPA5;HSP90AB1;CTSB;TAP1;HLA-DRA;TAPBP;NFYC;HSPA4;IFI30;PDIA3;HLA-F;HLA-DRB1;RFX5;HLA-DMA;RFXANK;LGMN;NFYB;HLA-DOB;HLA-DMB;HLA-DPA1;HLA-C;HSPA1L;HLA-DPB1
CL_Mono	SM_B	Rheumatoid arthritis	-1.70342	0.0157937	25/56	29.93%	ATP6V1E1;ATP6V0B;ATP6V0D1;ATP6AP1;ATP6V1F;ATP6V0E1;ATP6V1G1;ATP6V1B2;ATP6V1D;ATP6V0C;CD86;HLA-DRA;HLA-DRB1;CCL5;HLA-DMA;ATP6V1E2;TCIRG1;ATP6V1A;ICAM1;HLA-DOB;LTB;HLA-DMB;HLA-DPA1;ACP5;HLA-DPB1
CL_Mono	SM_B	Primary immunodeficiency	-1.66487	0.019388	16/26	31.40%	PTPRC;IL2RG;TNFRSF13B;IKBKG;UNG;DCLRE1C;BLNK;TAP1;CD79A;ORAI1;RFX5;CD19;RFXANK;ADA;CD40;AICDA
CL_Mono	SM_B	Cytosolic DNA-sensing pathway	-1.64114	0.0230183	24/41	32.83%	POLR3GL;POLR1C;POLR2K;CASP1;RIPK3;POLR2E;POLR2F;IKBKG;TREX1;TBK1;RELA;DDX58;POLR3C;AIM2;IRF7;NFKBIA;CCL5;IRF3;ZBP1;POLR3K;POLR2H;POLR2L;CHUK;IKBKE
CL_Mono	SM_B	Systemic lupus erythematosus	-1.62346	0.0268185	15/26	32.63%	SSB;SNRPD1;TRIM21;SNRPB;CD86;HLA-DRA;HLA-DRB1;HLA-DMA;HLA-DOB;HLA-DMB;HLA-DPA1;CD40;HLA-DPB1;SNRPD3;HLA-DQB1
CL_Mono	SM_B	Allograft rejection	-1.62216	0.0266843	18/27	36.43%	HLA-E;CD86;IL12A;HLA-DRA;HLA-F;HLA-DRB1;HLA-DMA;IL12B;HLA-DOB;FAS;HLA-DMB;HLA-DPA1;HLA-C;CD40;HLA-DPB1;HLA-DQB1;HLA-A;HLA-G
CL_Mono	SM_B	Autoimmune thyroid disease	-1.60777	0.0304554	16/23	36.43%	HLA-E;CD86;HLA-DRA;HLA-F;HLA-DRB1;HLA-DMA;HLA-DOB;FAS;HLA-DMB;HLA-DPA1;HLA-C;CD40;HLA-DPB1;HLA-DQB1;HLA-A;HLA-G
CL_Mono	SM_B	Asthma	-1.56582	0.0413934	9/15	32.63%	HLA-DRA;HLA-DRB1;HLA-DMA;HLA-DOB;HLA-DMB;HLA-DPA1;CD40;HLA-DPB1;HLA-DQB1
NC_Mono	Plasmablast	Primary immunodeficiency	-2.04401	0.0017295	9/23	17.25%	ADA;TAP1;IL2RG;IKBKG;BLNK;RFX5;RFXANK;UNG;PTPRC
NC_Mono	Plasmablast	Antigen processing and presentation	-1.81196	0.0104567	32/51	34.17%	HLA-E;B2M;PSME2;HSPA5;PSME1;TAP1;IFI30;HLA-DPA1;CTSB;RFX5;RFXANK;PSME3;HLA-DPB1;PDIA3;NFYB;HLA-DRA;HSPA8;LGMN;HLA-C;CD74;TAP2;HSPA4;HLA-A;CTSS;HLA-G;HLA-B;HLA-DMA;NFYC;TAPBP;HLA-F;HLA-DQB1;HLA-DRB1
NC_Mono	Plasmablast	Autoimmune thyroid disease	-1.73838	0.0184945	14/26	34.17%	HLA-E;HLA-DPA1;HLA-DPB1;HLA-DRA;HLA-C;HLA-A;HLA-G;HLA-B;CD28;HLA-DMA;HLA-F;HLA-DQB1;CD86;HLA-DRB1
NC_Mono	Plasmablast	Cytosolic DNA-sensing pathway	-1.67616	0.0247665	14/38	18.16%	IRF7;DDX58;POLR3GL;CASP1;TREX1;IKBKG;POLR2E;POLR2K;POLR1C;POLR2F;TBK1;POLR3C;RIPK3;POLR3K
NC_Mono	Plasmablast	Rheumatoid arthritis	-1.58358	0.0409372	25/48	34.17%	ATP6V1E1;ATP6AP1;ATP6V0B;ATP6V0D1;ATP6V1F;ATP6V1G1;ATP6V1D;HLA-DPA1;ATP6V0C;HLA-DPB1;TCIRG1;ICAM1;HLA-DRA;ATP6V1C1;ATP6V1B2;ATP6V0E1;ATP6V1A;ATP6V1E2;CD28;ACP5;HLA-DMA;HLA-DQB1;CD86;VEGFA;HLA-DRB1
CM_CD8	NC_Mono	Cytosolic DNA-sensing pathway	-1.92099	0.0112988	22/40	24.19%	CASP1;POLR3GL;RIPK3;TREX1;POLR3C;TBK1;DDX58;IRF7;ZBP1;POLR2F;NFKBIA;IKBKG;POLR2E;RELA;IKBKE;CXCL10;POLR1C;AIM2;ADAR;POLR2K;CHUK;IKBKB
CM_CD8	NC_Mono	RIG-I-like receptor signaling pathway	-1.7155	0.0342482	24/45	24.19%	AZI2;DHX58;FADD;TBK1;DDX58;CASP10;IRF7;IFIH1;ATG12;ISG15;TANK;ATG5;NFKBIA;IKBKG;CASP8;RELA;IKBKE;PIN1;CXCL10;OTUD5;MAP3K7;CHUK;SIKE1;IKBKB
CM_CD8	Fr._I_nTreg	Cytosolic DNA-sensing pathway	-1.75036	0.0218885	22/39	28.97%	POLR1C;POLR3GL;RIPK3;CASP1;DDX58;POLR3C;IRF7;TREX1;POLR2E;ZBP1;IKBKB;IKBKG;POLR2K;POLR2F;POLR3K;ADAR;NFKB1;TBK1;NFKBIA;IKBKE;POLR3E;RELA
CM_CD8	Fr._I_nTreg	Primary immunodeficiency	-1.63836	0.0405261	14/26	25.04%	IL2RG;LCK;CD3E;ADA;PTPRC;DCLRE1C;TAP1;UNG;IKBKG;RFXANK;RFX5;ZAP70;CD40LG;ORAI1
CM_CD8	Tfh	Cytosolic DNA-sensing pathway	-1.8078	0.0105409	27/40	36.14%	RIPK3;CASP1;POLR3GL;POLR1C;TBK1;DDX58;TREX1;IRF7;POLR2K;ZBP1;POLR3C;IKBKG;POLR2E;POLR2F;RELA;POLR3K;NFKBIA;CXCL10;ADAR;IKBKB;CHUK;POLR3E;NFKB1;AIM2;IRF3;IKBKE;CCL5
CM_CD8	Tfh	Primary immunodeficiency	-1.77809	0.0119513	16/24	32.54%	IL2RG;UNG;TAP1;DCLRE1C;PTPRC;CD3E;LCK;ADA;IKBKG;RFXANK;CD3D;CD79A;ORAI1;ICOS;ZAP70;RFX5
CM_CD8	Tfh	Antigen processing and presentation	-1.67434	0.0250977	40/53	48.83%	HSPA5;HSPA8;PSME2;B2M;PSME3;HLA-E;TAP1;CTSS;PSME1;PDIA3;CD74;HSP90AB1;HLA-DPA1;TAPBP;HLA-DPB1;CANX;RFXANK;CTSB;NFYC;IFI30;HLA-DRA;HLA-DRB1;HSPA4;HLA-DMA;RFX5;HLA-DRB5;NFYB;KIR3DL2;HLA-DQA1;HLA-C;HLA-A;HLA-DOA;HSPA1L;CALR;HLA-DQB1;LGMN;HLA-DMB;HLA-B;HSP90AA1;HLA-F
CM_CD8	Tfh	RIG-I-like receptor signaling pathway	-1.64814	0.0282532	29/45	33.52%	TBK1;AZI2;DDX58;TANK;IFIH1;DHX58;FADD;MAP3K7;IRF7;TRADD;ATG5;ISG15;IKBKG;PIN1;DDX3X;RELA;ATG12;NFKBIA;CXCL10;IKBKB;OTUD5;MAPK9;CHUK;TRAF2;NFKB1;IRF3;CASP8;TKFC;CASP10
CM_CD8	Tfh	NOD-like receptor signaling pathway	-1.59994	0.0422847	65/125	36.15%	CASP4;RIPK3;MYD88;IFI16;CASP1;VDAC3;GBP1;TBK1;OAS1;CARD16;TANK;GBP3;YWHAE;IRF9;PRKCD;OAS2;CARD17;FADD;MCU;JAK1;MAP3K7;IRF7;TRIP6;RBCK1;HSP90AB1;GSDMD;STAT1;ATG5;BRCC3;RIPK2;IKBKG;VDAC1;TXN;VDAC2;STAT2;RELA;TXN2;GBP2;MFN2;IFNAR1;ATG12;CTSB;NFKBIA;TXNIP;CYBA;BCL2L1;TICAM1;IKBKB;MAPK9;GABARAP;SHARPIN;CHUK;TRAF2;RNASEL;NFKB1;AIM2;IRF3;SUGT1;CASP8;GBP5;PKN1;OAS3;IKBKE;CCL5;NEK7
CM_CD8	Th17	Primary immunodeficiency	-1.8531	0.00569052	15/23	26.55%	IL2RG;LCK;PTPRC;TAP1;ADA;UNG;DCLRE1C;CD3E;IKBKG;RFX5;CD3D;ICOS;RFXANK;ZAP70;ORAI1
CM_CD8	Th17	Cytosolic DNA-sensing pathway	-1.80021	0.00925428	22/39	27.72%	RIPK3;POLR3GL;CASP1;TBK1;IRF7;TREX1;DDX58;IKBKG;POLR1C;ZBP1;POLR2K;POLR2E;POLR3C;POLR3K;CHUK;POLR2F;ADAR;NFKBIA;RELA;IKBKB;IKBKE;NFKB1
CM_CD8	Th17	RIG-I-like receptor signaling pathway	-1.74286	0.0134791	35/45	38.93%	TBK1;TANK;MAP3K7;FADD;TRADD;DHX58;IRF7;DDX58;AZI2;ATG5;PIN1;IKBKG;IFIH1;ISG15;MAPK14;DDX3X;CHUK;OTUD5;NFKBIA;RELA;CASP10;IKBKB;IKBKE;ATG12;NFKB1;CYLD;CASP8;IRF3;MAPK9;TRAF2;TRAF6;RNF125;RIPK1;MAPK13;TKFC
CM_CD8	Th17	Antigen processing and presentation	-1.65863	0.0208221	43/53	50.21%	HSPA5;HSPA8;HLA-E;PSME2;B2M;PSME3;PSME1;CTSS;TAP1;CD74;TAPBP;RFX5;PDIA3;CTSB;HLA-DPA1;RFXANK;HSP90AB1;HLA-DRB1;HLA-DPB1;HLA-DRA;NFYC;NFYB;IFI30;CANX;LGMN;HLA-DRB5;HSPA4;HLA-DMA;HLA-DQA1;HLA-C;HLA-DQB1;HLA-A;KIR3DL2;HLA-DOA;HSP90AA1;HLA-G;HLA-DMB;HLA-B;TAP2;CD4;HLA-F;HSPA1A;CALR
CM_CD8	Th17	NOD-like receptor signaling pathway	-1.60933	0.0318077	73/127	39.29%	RIPK3;MYD88;CASP4;CASP1;IFI16;GBP1;VDAC3;TBK1;TANK;YWHAE;MAP3K7;JAK1;BRCC3;CARD16;IRF9;OAS1;CARD17;OAS2;GBP2;MCU;FADD;PRKCD;VDAC2;IRF7;TRIP6;ATG5;IKBKG;GBP3;RBCK1;MAPK14;IFNAR1;GSDMD;STAT1;VDAC1;TXN2;BCL2L1;STAT2;CTSB;TXN;CHUK;MFN2;SHARPIN;CYBA;HSP90AB1;NFKBIA;RELA;TICAM1;RNASEL;IKBKB;IKBKE;ATG12;GABARAP;NFKB1;PKN1;CARD6;CASP8;NAMPT;IRF3;MAPK9;TXNIP;SUGT1;TRAF2;OAS3;RIPK2;AIM2;GBP5;BIRC2;RHOA;TRA…
CM_CD8	Th17	Rheumatoid arthritis	-1.59248	0.0355981	28/54	37.65%	ATP6V1E1;ATP6AP1;ATP6V1B2;ATP6V0B;ATP6V0D1;ATP6V1D;ATP6V1F;ATP6V0E1;ATP6V1G1;HLA-DPA1;ATP6V1H;TCIRG1;LTB;ACP5;HLA-DRB1;HLA-DPB1;ATP6V0C;HLA-DRA;ATP6V1A;ATP6V1E2;HLA-DRB5;TNFSF13B;ATP6V1C1;HLA-DMA;IL23A;ITGB2;CTLA4;HLA-DQA1
EM_CD8	Th17	Primary immunodeficiency	-2.03325	0.000550265	16/23	24.92%	IL2RG;LCK;CD3E;PTPRC;DCLRE1C;TAP1;IKBKG;RFXANK;ADA;ICOS;CD3D;ORAI1;RFX5;ZAP70;UNG;CD40LG
EM_CD8	Th17	Cytosolic DNA-sensing pathway	-1.73579	0.0152502	23/39	32.27%	RIPK3;POLR3GL;CASP1;TBK1;IKBKG;POLR1C;TREX1;POLR2E;IRF7;DDX58;POLR2F;POLR2K;CHUK;ZBP1;RELA;POLR3C;POLR3K;IKBKB;IKBKE;IRF3;NFKBIA;ADAR;NFKB1
EM_CD8	Th17	Antigen processing and presentation	-1.64865	0.0305136	32/53	41.48%	HSPA8;HLA-E;HSPA5;B2M;PSME2;PSME3;PSME1;CTSS;TAP1;CD74;CTSB;RFXANK;TAPBP;HSP90AB1;PDIA3;RFX5;NFYC;NFYB;HLA-DPA1;CANX;HLA-DMA;HSPA4;HLA-DRA;HLA-DRB1;LGMN;KIR3DL2;IFI30;HLA-DPB1;HLA-C;HLA-A;HLA-G;HLA-DRB5
EM_CD8	Th17	NOD-like receptor signaling pathway	-1.63599	0.0331039	52/127	24.28%	RIPK3;MYD88;CASP4;VDAC3;CASP1;IFI16;TANK;YWHAE;BRCC3;TBK1;GBP1;CARD16;JAK1;GBP3;MAP3K7;MCU;VDAC2;IFNAR1;OAS1;TXN2;IKBKG;IRF9;TRIP6;FADD;CTSB;GBP2;OAS2;IRF7;RBCK1;ATG5;SHARPIN;CHUK;PRKCD;CARD17;CASP8;RELA;MFN2;HSP90AB1;GABARAP;TICAM1;BCL2L1;RNASEL;ATG12;GSDMD;STAT1;NAMPT;CYBA;PKN1;IKBKB;VDAC1;TXN;MAPK14
EM_CD8	Th17	RIG-I-like receptor signaling pathway	-1.57117	0.0489051	35/45	42.93%	TANK;TBK1;MAP3K7;PIN1;AZI2;IKBKG;FADD;IRF7;DDX58;ATG5;CHUK;TRADD;CASP8;ISG15;RELA;IFIH1;ATG12;OTUD5;DHX58;IKBKB;DDX3X;MAPK14;IKBKE;IRF3;NFKBIA;NFKB1;CASP10;RNF125;CYLD;MAPK9;RIPK1;TRAF2;MAPK13;TRAF6;TKFC
Fr._II_eTreg	Tfh	Antigen processing and presentation	-1.74495	0.0142118	36/53	44.15%	HSPA8;HLA-E;B2M;PSME1;PSME2;PSME3;HSPA5;HSP90AB1;CD74;CTSB;CTSS;TAP1;CANX;NFYC;TAPBP;PDIA3;NFYB;RFXANK;HLA-DPB1;RFX5;HLA-DPA1;HLA-DRB1;HLA-DMA;IFI30;LGMN;HLA-DRA;HLA-DQB1;HSP90AA1;HSPA1L;HLA-DQA1;HLA-DRB5;CD4;HLA-C;HLA-DOA;HLA-A;HSPA4
Fr._II_eTreg	Tfh	Primary immunodeficiency	-1.65636	0.0288665	16/24	33.15%	IL2RG;CD3E;PTPRC;UNG;LCK;CD3D;DCLRE1C;TAP1;ADA;IKBKG;CD40LG;RFXANK;ORAI1;RFX5;CD79A;ICOS
Fr._II_eTreg	Th17	Primary immunodeficiency	-1.72321	0.0173728	13/23	23.40%	UNG;PTPRC;IL2RG;LCK;CD3E;DCLRE1C;CD3D;ADA;TAP1;RFX5;RFXANK;CD40LG;IKBKG
Fr._II_eTreg	Th17	Antigen processing and presentation	-1.62913	0.0289119	39/53	48.61%	HSPA8;HLA-E;B2M;PSME1;HSPA5;PSME3;PSME2;CTSB;CD74;CTSS;TAP1;RFX5;HSP90AB1;RFXANK;TAPBP;NFYC;NFYB;PDIA3;IFI30;CANX;HLA-DPA1;HLA-DPB1;LGMN;HLA-DRB1;HLA-DRA;HSP90AA1;HLA-G;HLA-DMA;CD4;HLA-DQB1;HLA-A;HLA-C;KIR3DL2;HLA-DQA1;HLA-DRB5;RFXAP;HSPA4;HSPA1L;HLA-DMB
Fr._II_eTreg	Th17	Cytosolic DNA-sensing pathway	-1.5575	0.0462698	28/39	43.60%	POLR3GL;CASP1;RIPK3;TBK1;POLR1C;POLR2K;POLR3C;RELA;POLR3K;POLR2E;POLR2F;NFKB1;NFKBIA;IKBKG;CHUK;DDX58;TREX1;IRF7;IRF3;IKBKB;ZBP1;POLR2H;POLR3E;PYCARD;IKBKE;ADAR;RIPK1;POLR3F
Fr._II_eTreg	NK	Cytosolic DNA-sensing pathway	-1.76991	0.0110959	21/42	26.12%	POLR3GL;POLR1C;RIPK3;POLR2E;TBK1;CASP1;POLR3C;NFKBIA;POLR3K;POLR2F;IKBKG;POLR3E;CCL5;RELA;ZBP1;TREX1;DDX58;CCL4L2;IRF7;POLR2K;CHUK
Fr._II_eTreg	NK	Primary immunodeficiency	-1.76235	0.0116412	12/26	27.86%	PTPRC;IL2RG;UNG;RFXANK;TAP1;ADA;IKBKG;DCLRE1C;RFX5;ORAI1;CD79A;LCK
Fr._II_eTreg	NK	Antigen processing and presentation	-1.70615	0.0166	34/65	35.62%	HLA-E;B2M;HSPA5;HSPA8;PSME1;PSME3;PSME2;CTSS;RFXANK;TAPBP;PDIA3;NFYB;TAP1;HSP90AB1;CTSB;HSP90AA1;RFX5;CD74;KLRD1;CANX;HSPA6;IFI30;KIR2DL3;KIR3DL2;KIR2DL4;HLA-DMA;NFYC;HLA-DQB1;KIR3DL1;HLA-DPB1;HLA-DPA1;HLA-G;KIR2DS4;HLA-C
Fr._II_eTreg	NK	Rheumatoid arthritis	-1.68541	0.018157	25/52	35.40%	ATP6V1B2;ATP6V0B;ATP6AP1;ATP6V1E1;ATP6V0D1;ATP6V1G1;ATP6V1D;ATP6V0E1;ATP6V1F;CCL5;ATP6V0C;ITGB2;CCL3L1;ATP6V1E2;HLA-DMA;TCIRG1;ATP6V1H;VEGFA;HLA-DQB1;FOS;TNFSF13B;HLA-DPB1;HLA-DPA1;ACP5;ATP6V0E2
Fr._I_nTreg	Naive_CD8	Primary immunodeficiency	-1.60974	0.035061	17/23	37.57%	PTPRC;LCK;IL2RG;DCLRE1C;CD3E;UNG;RFX5;CD3D;CD79A;ADA;TAP1;ORAI1;IKBKG;CD8B;RFXANK;ICOS;ZAP70
Fr._I_nTreg	Mem_CD4	Primary immunodeficiency	-1.64177	0.0228534	16/26	31.54%	LCK;IL2RG;ADA;PTPRC;CD3E;UNG;DCLRE1C;IKBKG;RFX5;CD3D;TAP1;RFXANK;ZAP70;ORAI1;ICOS;CD40LG
Fr._I_nTreg	Tfh	Antigen processing and presentation	-1.70846	0.0185642	30/53	36.64%	HSPA5;HLA-E;HSPA8;PSME3;B2M;PSME2;CD74;PSME1;CANX;PDIA3;TAPBP;HSP90AB1;CTSS;TAP1;NFYC;HLA-DPB1;HLA-DPA1;CTSB;RFX5;RFXANK;NFYB;HLA-DMA;HLA-DRA;HLA-DRB1;HLA-DQA1;HLA-DQB1;HLA-DOA;LGMN;HSPA4;HLA-C
Fr._I_nTreg	Tfh	Primary immunodeficiency	-1.66075	0.0252372	14/24	26.11%	IL2RG;LCK;PTPRC;UNG;CD3E;ADA;DCLRE1C;IKBKG;ORAI1;TAP1;CD3D;ICOS;RFX5;RFXANK
Fr._I_nTreg	Tfh	Cytosolic DNA-sensing pathway	-1.62845	0.0311464	24/40	33.81%	POLR3GL;RIPK3;POLR1C;CASP1;POLR2K;TBK1;POLR3C;POLR2E;IKBKG;POLR2F;RELA;POLR3K;TREX1;NFKBIA;CCL5;DDX58;IRF7;IKBKB;NFKB1;CHUK;IKBKE;POLR3E;ZBP1;POLR2H
Fr._I_nTreg	Naive_B	Antigen processing and presentation	-1.78323	0.0089927	34/50	36.92%	HLA-E;HSPA5;CD74;PSME3;HSPA8;CTSS;PSME2;PSME1;B2M;PDIA3;TAPBP;HSP90AB1;HSPA4;HLA-DMA;TAP1;HLA-DOB;LGMN;CTSB;NFYB;NFYC;RFX5;RFXANK;CANX;HLA-DMB;HLA-F;HLA-DPA1;IFI30;HLA-DRA;RFXAP;HLA-DRB1;HLA-A;HLA-DQB1;HLA-C;HLA-G
Fr._I_nTreg	Naive_B	Primary immunodeficiency	-1.61584	0.0371148	17/25	34.84%	PTPRC;IL2RG;BLNK;IKBKG;CD79A;DCLRE1C;UNG;CD19;TAP1;ORAI1;ADA;TNFRSF13B;RFX5;RFXANK;IL7R;RFXAP;CD40
Fr._I_nTreg	Naive_B	Cytosolic DNA-sensing pathway	-1.60453	0.0395162	17/40	22.52%	POLR3GL;RIPK3;POLR1C;CASP1;POLR2E;TREX1;IKBKG;TBK1;POLR3C;POLR2K;DDX58;POLR2F;NFKBIA;RELA;ZBP1;IRF7;POLR3E
Fr._I_nTreg	mDC	Systemic lupus erythematosus	-1.71802	0.0191348	18/30	36.67%	SNRPD1;SSB;CD86;HLA-DMB;TRIM21;HLA-DMA;SNRPB;FCGR1A;FCGR2A;HLA-DRB1;HLA-DRA;CD40;C1QB;HLA-DQB1;ACTN1;HLA-DPA1;C1QA;HLA-DPB1
Fr._I_nTreg	mDC	Antigen processing and presentation	-1.66594	0.027461	23/54	25.06%	PSME3;CD74;HSPA5;HLA-E;B2M;CTSB;PSME1;PSME2;HSPA8;PDIA3;LGMN;HLA-DMB;RFXANK;HLA-DMA;TAPBP;TAP1;IFI30;HSP90AA1;HLA-DRB1;CTSS;HSP90AB1;HLA-DRA;HSPA6
Fr._I_nTreg	mDC	Rheumatoid arthritis	-1.6285	0.0342391	30/60	38.89%	ATP6V1E1;ATP6AP1;ATP6V0B;ATP6V1B2;ATP6V1D;ATP6V1F;ATP6V1G1;ATP6V0D1;CD86;HLA-DMB;ATP6V0E1;HLA-DMA;TNFSF13B;HLA-DRB1;TCIRG1;ATP6V1E2;HLA-DRA;ATP6V0C;CCL5;HLA-DQB1;TLR2;IL15;ITGB2;HLA-DPA1;ATP6V1H;HLA-DPB1;FOS;CTSL;CTLA4;HLA-DOB
Mem_CD4	Fr._III_T	Primary immunodeficiency	-1.70192	0.0216563	15/26	32.26%	IL2RG;LCK;CD3E;PTPRC;UNG;RFXANK;ADA;IKBKG;DCLRE1C;TAP1;ORAI1;CD3D;RFX5;ZAP70;CD40LG
Mem_CD4	DN_B	Antigen processing and presentation	-1.99064	0.00316173	26/52	25.67%	HSPA8;HLA-E;CD74;B2M;PSME3;CTSB;HSP90AB1;CTSS;HSPA4;LGMN;PSME1;PDIA3;PSME2;HLA-DRB1;RFXANK;TAP1;HLA-DQB1;IFI30;HLA-DRA;HSPA5;HLA-DPB1;RFX5;HLA-DPA1;NFYB;HLA-F;HLA-DMA
Mem_CD4	DN_B	Primary immunodeficiency	-1.81068	0.0113659	14/26	21.12%	PTPRC;IL2RG;IKBKG;TNFRSF13B;BLNK;UNG;CD79A;ORAI1;DCLRE1C;RFXANK;CD19;TAP1;AICDA;RFX5
Mem_CD4	DN_B	Allograft rejection	-1.61729	0.0416594	11/27	25.67%	HLA-E;CD86;HLA-DRB1;HLA-DQB1;HLA-DRA;HLA-DPB1;HLA-DPA1;IL12A;FAS;HLA-F;HLA-DMA
Mem_CD4	DN_B	Systemic lupus erythematosus	-1.61596	0.0414411	11/25	25.67%	SSB;TRIM21;CD86;SNRPB;SNRPD1;HLA-DRB1;HLA-DQB1;HLA-DRA;HLA-DPB1;HLA-DPA1;HLA-DMA
Mem_CD4	DN_B	Graft-versus-host disease	-1.59844	0.0440419	10/25	25.67%	HLA-E;CD86;HLA-DRB1;HLA-DQB1;HLA-DRA;HLA-DPB1;HLA-DPA1;FAS;HLA-F;HLA-DMA
Mem_CD4	SM_B	Antigen processing and presentation	-1.91526	0.00328498	31/54	29.57%	HLA-E;HSPA8;CD74;B2M;CTSS;PSME3;PSME1;PSME2;CTSB;HSPA5;HSP90AB1;RFX5;HLA-DMA;NFYB;PDIA3;TAPBP;HLA-DOB;HSPA4;TAP1;LGMN;HLA-DRA;IFI30;NFYC;HLA-F;RFXANK;HLA-DRB1;HLA-DPA1;HSPA1L;HLA-DPB1;HLA-DMB;HLA-DQB1
Mem_CD4	SM_B	Primary immunodeficiency	-1.69261	0.0190188	17/26	30.92%	PTPRC;IL2RG;TNFRSF13B;UNG;BLNK;IKBKG;DCLRE1C;RFX5;ORAI1;CD79A;TAP1;CD40;CD19;RFXANK;AICDA;ADA;LCK
Mem_CD4	SM_B	Rheumatoid arthritis	-1.61066	0.0347675	31/56	39.40%	ATP6V1E1;ATP6V0B;ATP6V1G1;ATP6V1B2;ATP6AP1;ATP6V0E1;ATP6V0D1;ATP6V1F;ATP6V1D;HLA-DMA;ATP6V1E2;CD86;ATP6V0C;HLA-DOB;HLA-DRA;LTB;HLA-DRB1;HLA-DPA1;TCIRG1;HLA-DPB1;HLA-DMB;HLA-DQB1;TNFSF13B;CCL5;ICAM1;IL23A;ACP5;ATP6V1A;ATP6V0E2;HLA-DRB5;ATP6V1H
Mem_CD4	SM_B	Asthma	-1.60717	0.0353464	11/15	38.95%	HLA-DMA;HLA-DOB;CD40;HLA-DRA;HLA-DRB1;HLA-DPA1;HLA-DPB1;HLA-DMB;HLA-DQB1;FCER1G;HLA-DRB5
Tfh	CL_Mono	Rheumatoid arthritis	-1.7403	0.0237379	17/59	19.09%	ATP6V1E1;ATP6AP1;ATP6V1B2;ATP6V1G1;ATP6V0B;TNFSF13B;ATP6V0E1;ATP6V1F;TLR2;ATP6V1D;CTSL;ATP6V0D1;ATP6V1E2;ATP6V0C;ATP6V1C1;ATP6V1H;CD86
Tfh	CL_Mono	Systemic lupus erythematosus	-1.72065	0.0257992	9/31	19.09%	SSB;TRIM21;SNRPD1;SNRPB;C2;FCGR1A;IL10;FCGR2A;CD86
Tfh	CL_Mono	Antigen processing and presentation	-1.6723	0.0330207	17/53	20.03%	HLA-E;HSPA5;CTSB;B2M;PSME3;PSME1;PSME2;CTSS;IFI30;HSPA8;TAP1;PDIA3;CTSL;NFYB;TAPBP;RFXANK;CD74
Tfh	NC_Mono	Cytosolic DNA-sensing pathway	-1.70491	0.0245014	20/40	25.30%	POLR3GL;CASP1;POLR3C;POLR1C;TREX1;RELA;TBK1;IKBKE;POLR2F;DDX58;POLR2K;RIPK3;POLR2E;NFKBIA;IRF7;IKBKG;AIM2;ZBP1;CHUK;CXCL10
Tfh	EM_CD8	Primary immunodeficiency	-1.70001	0.0219745	15/25	30.46%	PTPRC;IL2RG;LCK;CD3E;DCLRE1C;IKBKG;CD3D;ADA;TAP1;UNG;ORAI1;RFX5;RFXANK;ZAP70;CD8B
Tfh	EM_CD8	Antigen processing and presentation	-1.65933	0.0244316	38/60	41.93%	B2M;HSPA5;HLA-E;PSME3;HSPA8;NFYB;PSME1;CANX;TAPBP;CTSS;PDIA3;PSME2;TAP1;HSP90AB1;CD74;HLA-DPA1;CTSB;RFX5;IFI30;HLA-DPB1;RFXANK;HLA-DRB1;HLA-DMA;NFYC;CD8B;HLA-C;HLA-DQB1;HLA-DMB;HLA-DRA;KLRD1;CD8A;HSP90AA1;HSPA6;HSPA4;HLA-DRB5;HLA-A;CALR;KIR3DL2
Tfh	EM_CD8	Cytosolic DNA-sensing pathway	-1.59719	0.0406114	27/41	37.45%	POLR3GL;CASP1;TBK1;POLR2K;RIPK3;IKBKG;CCL5;POLR2F;POLR3C;POLR1C;POLR2E;RELA;TREX1;POLR3K;DDX58;IKBKB;ZBP1;IKBKE;CHUK;PYCARD;IRF7;POLR3E;CCL4L2;POLR2H;AIM2;POLR2L;IRF3
Tfh	Fr._III_T	Primary immunodeficiency	-1.70033	0.0198229	15/26	32.22%	IL2RG;CD3E;LCK;UNG;PTPRC;ADA;RFXANK;IKBKG;CD3D;TAP1;DCLRE1C;ORAI1;CD40LG;RFX5;ZAP70
Tfh	Fr._I_nTreg	Primary immunodeficiency	-1.65994	0.0236984	16/26	31.00%	LCK;IL2RG;CD3E;PTPRC;RFXANK;ADA;UNG;DCLRE1C;TAP1;CD3D;CD40LG;RFX5;IKBKG;CD40;ORAI1;ZAP70
Tfh	SM_B	Antigen processing and presentation	-1.77423	0.00910133	35/54	38.03%	HLA-E;HSPA8;B2M;CD74;PSME3;PSME1;CTSS;HSPA5;PSME2;CTSB;HSP90AB1;HLA-DMA;HLA-DRA;NFYB;TAPBP;RFX5;HSPA4;TAP1;HLA-DMB;PDIA3;HLA-DOB;CANX;NFYC;HLA-DRB1;IFI30;RFXANK;HLA-DPB1;HLA-DQB1;HLA-DPA1;LGMN;HSP90AA1;HSPA1L;HLA-F;HLA-C;KIR3DL2
Tfh	SM_B	Primary immunodeficiency	-1.61811	0.0317403	17/26	33.02%	PTPRC;IL2RG;TNFRSF13B;IKBKG;BLNK;UNG;RFX5;ORAI1;DCLRE1C;TAP1;CD79A;CD19;RFXANK;AICDA;CD40;ADA;LCK
Th17	TEMRA_CD8	Primary immunodeficiency	-1.63684	0.0317573	13/25	26.56%	PTPRC;LCK;UNG;IL2RG;CD3E;DCLRE1C;RFXANK;IKBKG;ADA;CD3D;RFX5;ORAI1;TAP1
Th17	TEMRA_CD8	Antigen processing and presentation	-1.60122	0.0393142	38/64	43.25%	HLA-E;B2M;PSME3;HSPA5;HSPA8;NFYB;PSME1;PSME2;CTSS;CANX;HLA-DPA1;HSP90AB1;HLA-DPB1;RFXANK;TAPBP;PDIA3;CD74;RFX5;TAP1;HLA-DRB1;HLA-DQB1;KLRD1;HLA-DMA;HLA-DMB;IFI30;HLA-F;HSPA6;CD8B;CTSB;HSP90AA1;KLRC1;HLA-DQA1;NFYC;HLA-DRB5;HLA-C;HLA-DRA;HLA-G;HLA-A
Th17	Fr._II_eTreg	Primary immunodeficiency	-1.75048	0.0161481	15/25	31.79%	LCK;IL2RG;PTPRC;CD3E;UNG;IKBKG;ADA;DCLRE1C;RFX5;TAP1;RFXANK;CD3D;ORAI1;ZAP70;CD40
Th17	SM_B	Antigen processing and presentation	-1.83215	0.00585555	34/54	35.27%	CD74;HLA-E;HSPA8;B2M;PSME3;PSME1;CTSS;CTSB;HLA-DMA;HSP90AB1;HLA-DRA;RFX5;TAPBP;PSME2;HSPA5;NFYB;HLA-DOB;NFYC;HLA-DMB;IFI30;RFXANK;HLA-DRB1;LGMN;HLA-DQB1;HSPA1L;TAP1;HLA-DPB1;PDIA3;HSP90AA1;HSPA4;HLA-DPA1;HLA-F;KIR3DL2;CANX
Th17	SM_B	Rheumatoid arthritis	-1.61756	0.0373308	27/56	34.14%	ATP6V1E1;ATP6V0B;ATP6V1G1;ATP6V1B2;ATP6AP1;ATP6V0E1;ATP6V1F;ATP6V0D1;ATP6V1D;ATP6V1E2;HLA-DMA;HLA-DRA;ATP6V0C;HLA-DOB;LTB;HLA-DMB;CD86;HLA-DRB1;HLA-DQB1;CCL5;ICAM1;ATP6V0E2;HLA-DPB1;TCIRG1;HLA-DPA1;ACP5;ATP6V1H
Th17	SM_B	Primary immunodeficiency	-1.57872	0.0446137	13/26	25.96%	PTPRC;IL2RG;UNG;BLNK;IKBKG;DCLRE1C;RFX5;CD79A;ORAI1;CD19;TNFRSF13B;CD40;RFXANK
Th1	CD16p_Mono	Antigen processing and presentation	-2.01868	0.00465227	32/54	34.92%	HLA-E;B2M;HSPA5;HSPA8;PSME2;PSME1;PSME3;CTSL;CTSS;CTSB;TAP1;CD74;TAPBP;IFI30;RFX5;NFYB;HLA-A;LGMN;PDIA3;HSPA6;RFXANK;HLA-DRA;CANX;NFYC;HLA-DMB;HLA-DRB1;HLA-C;TAP2;HSP90AB1;HLA-DMA;HLA-DPA1;HLA-DPB1
Th1	CD16p_Mono	Systemic lupus erythematosus	-1.94985	0.00971808	22/34	34.92%	SSB;TRIM21;FCGR1A;C2;SNRPD1;FCGR3A;CD86;IL10;FCGR2A;SNRPB;FCGR3B;CD40;C1QC;CD80;HLA-DRA;ACTN1;C1QB;HLA-DMB;HLA-DRB1;HLA-DMA;HLA-DPA1;HLA-DPB1
Th1	CD16p_Mono	Cytosolic DNA-sensing pathway	-1.75283	0.0199576	20/40	26.11%	TBK1;CASP1;POLR3GL;DDX58;IRF7;RIPK3;ZBP1;CHUK;ADAR;POLR3C;IKBKE;CXCL10;TREX1;AIM2;POLR2K;POLR1C;RELA;POLR2E;IKBKG;POLR2F
Th1	CD16p_Mono	Rheumatoid arthritis	-1.74847	0.0199445	30/56	36.25%	ATP6V1E1;ATP6AP1;CTSL;ATP6V1G1;TNFSF13B;ATP6V1D;ATP6V0D1;TLR2;ATP6V1F;ATP6V1C1;CD86;ATP6V0E1;ATP6V1H;ATP6V1B2;ATP6V0B;ITGB2;TLR4;VEGFA;CD80;HLA-DRA;ICAM1;FLT1;IL15;HLA-DMB;HLA-DRB1;ATP6V1A;HLA-DMA;HLA-DPA1;HLA-DPB1;ATP6V0A1
Th1	CD16p_Mono	NOD-like receptor signaling pathway	-1.62333	0.0426975	65/135	31.74%	MYD88;IFI16;TBK1;OAS1;RNASEL;MCU;CASP1;CARD6;TANK;CASP4;OAS2;IRF9;GBP2;TRIP6;GBP1;STAT1;VDAC3;CTSB;IRF7;CASP5;ATG12;BRCC3;RIPK3;YWHAE;FADD;PRKCD;TXN2;CHUK;RIPK2;IKBKE;RBCK1;ATG5;NLRC4;RHOA;IFNAR1;MAP3K7;GBP3;OAS3;STAT2;AIM2;GABARAP;NAMPT;CARD16;VDAC2;GBP5;TLR4;RELA;GBP4;TXN;IKBKG;NEK7;DNM1L;NOD2;TXNIP;MAPK3;TRAF6;P2RX7;GSDMD;BIRC2;BCL2L1;SHARPIN;VDAC1;NLRP3;NAIP;MFN2
Th2	mDC	Antigen processing and presentation	-1.72332	0.018581	21/54	25.25%	HSPA5;B2M;PSME3;IFI30;HLA-E;HSPA8;PSME1;PSME2;CTSB;CD74;HSP90AA1;HLA-DMB;PDIA3;HSP90AB1;CTSS;LGMN;TAP1;HLA-DMA;HLA-DRA;NFYB;HSPA6
Th2	mDC	Rheumatoid arthritis	-1.7067	0.0205296	25/60	35.29%	ATP6V1E1;ATP6AP1;ATP6V0B;ATP6V0D1;ATP6V1B2;ATP6V1G1;CD86;ATP6V1F;TNFSF13B;ATP6V1D;ATP6V0E1;HLA-DMB;ATP6V0C;FOS;HLA-DMA;HLA-DRA;TCIRG1;CCL5;ATP6V1H;CXCL8;TLR2;IL15;ATP6V1E2;FLT1;ITGB2
Th2	mDC	Allograft rejection	-1.5828	0.0446681	8/24	27.85%	HLA-E;CD86;HLA-DMB;FAS;HLA-DMA;HLA-DRA;CD40;HLA-A
Th2	mDC	Systemic lupus erythematosus	-1.57107	0.0482014	12/30	29.99%	SNRPD1;SSB;CD86;SNRPB;TRIM21;HLA-DMB;FCGR1A;HLA-DMA;HLA-DRA;CD40;FCGR2A;C1QB
DN_B	Mem_CD4	Antigen processing and presentation	-1.72742	0.0122611	40/57	46.31%	HLA-E;HSPA5;B2M;PSME3;HSPA8;CTSS;PSME1;NFYB;PSME2;PDIA3;TAPBP;CTSB;RFX5;CANX;HSP90AB1;TAP1;CD74;HSP90AA1;HLA-DPB1;HLA-DPA1;HLA-C;RFXANK;NFYC;HLA-DMA;HLA-DQB1;IFI30;HLA-DMB;KIR3DL2;HLA-B;HLA-G;HLA-A;CD8A;CD4;HLA-DRB1;KLRD1;HLA-F;CALR;IFNG;HSPA6;HSPA4
DN_B	Mem_CD4	Primary immunodeficiency	-1.56132	0.0499056	15/26	31.49%	CD3E;PTPRC;IL2RG;LCK;ADA;UNG;CD3D;IKBKG;DCLRE1C;RFX5;CD40LG;TAP1;ZAP70;ORAI1;RFXANK
DN_B	Plasmablast	Primary immunodeficiency	-1.80359	0.034692	9/23	19.54%	PTPRC;IL2RG;ADA;UNG;RFX5;BLNK;TAP1;IKBKG;TNFRSF13B
Naive_B	Fr._II_eTreg	Primary immunodeficiency	-1.67569	0.0432254	15/25	31.81%	LCK;PTPRC;CD3E;IL2RG;DCLRE1C;UNG;RFX5;CD3D;IKBKG;ADA;ZAP70;ORAI1;CD40LG;RFXANK;TAP1
SM_B	Fr._I_nTreg	Primary immunodeficiency	-1.59996	0.0486456	16/26	33.56%	LCK;PTPRC;CD3E;IL2RG;DCLRE1C;UNG;ADA;TAP1;IKBKG;RFXANK;RFX5;CD3D;CD40;CD40LG;ZAP70;ORAI1
USM_B	Int_Mono	Antigen processing and presentation	-1.75239	0.0160321	21/54	24.46%	HSPA5;PSME3;CTSB;PSME2;HLA-E;HSPA8;PSME1;CTSS;B2M;CD74;PDIA3;TAPBP;IFI30;CANX;LGMN;TAP1;HSPA6;HLA-DRB1;HLA-DRB5;HSP90AB1;HLA-DMB
USM_B	Int_Mono	Systemic lupus erythematosus	-1.64629	0.032657	18/34	35.63%	SNRPD1;SSB;FCGR2A;TRIM21;SNRPB;FCGR1A;HLA-DRB1;HLA-DRB5;HLA-DMB;CD86;C1QC;FCGR3B;HLA-DRA;HLA-DMA;ACTN1;C2;HLA-DPB1;C1QB
USM_B	Th2	Primary immunodeficiency	-1.72268	0.0147062	17/24	36.31%	IL2RG;PTPRC;LCK;DCLRE1C;UNG;CD3E;ADA;RFXANK;CD3D;TAP1;RFX5;ICOS;IKBKG;CD40LG;ORAI1;RFXAP;ZAP70
USM_B	Th2	Antigen processing and presentation	-1.61233	0.0313131	27/53	37.52%	PSME1;HSPA8;HSPA5;PSME2;B2M;HLA-E;PSME3;CTSS;CD74;HSP90AB1;RFXANK;NFYC;TAP1;PDIA3;TAPBP;RFX5;HLA-DPA1;IFI30;CANX;NFYB;HLA-DRB5;CTSB;HLA-DPB1;HLA-DRB1;RFXAP;HLA-B;HLA-C
USM_B	NK	Cytosolic DNA-sensing pathway	-1.828	0.00975167	20/42	23.18%	POLR3GL;RIPK3;POLR1C;POLR2E;TBK1;ZBP1;CASP1;POLR2F;POLR3K;DDX58;TREX1;IKBKG;RELA;POLR3C;NFKBIA;CCL5;POLR3E;IRF7;CHUK;CCL4L2
USM_B	NK	Primary immunodeficiency	-1.66096	0.0311028	9/26	17.48%	IL2RG;PTPRC;ADA;UNG;RFXANK;TAP1;DCLRE1C;IKBKG;RFX5
USM_B	NK	Antigen processing and presentation	-1.5679	0.0493653	38/65	39.97%	HLA-E;B2M;HSPA5;PSME1;PSME3;HSPA8;PSME2;RFXANK;CTSS;TAP1;PDIA3;HSPA6;RFX5;KIR2DL3;TAPBP;HSP90AA1;HSP90AB1;NFYB;NFYC;KLRD1;CD74;CTSB;CANX;HLA-DPB1;HLA-C;KIR2DL4;HLA-DPA1;KLRC1;KIR3DL2;HLA-G;HLA-B;HLA-DMA;HSPA2;IFI30;HLA-DRB5;KIR2DS4;KIR3DL1;HLA-A
Plasmablast	TEMRA_CD8	Primary immunodeficiency	-1.76501	0.0121079	14/25	29.18%	PTPRC;LCK;IL2RG;CD3E;UNG;DCLRE1C;ADA;IKBKG;RFXANK;ORAI1;TAP1;CD3D;CD8B;RFX5
Plasmablast	TEMRA_CD8	Antigen processing and presentation	-1.63475	0.0341871	37/64	43.30%	HLA-E;B2M;PSME3;HSPA5;HSPA8;NFYB;PSME1;PSME2;CD74;TAPBP;HLA-DPB1;HLA-DMA;RFXANK;HLA-DPA1;KLRD1;CTSS;CANX;PDIA3;HLA-DQB1;TAP1;HSP90AB1;HLA-DMB;CD8B;RFX5;HLA-DRB1;HSPA6;CTSB;HLA-F;HLA-DRB5;IFI30;HLA-C;HSPA1A;HLA-G;NFYC;HLA-DRA;HLA-B;HSP90AA1
Plasmablast	TEMRA_CD8	Cytosolic DNA-sensing pathway	-1.59718	0.0432421	28/41	38.80%	POLR3GL;CCL5;POLR2F;RIPK3;POLR1C;POLR2E;CASP1;TBK1;POLR3C;POLR3K;IKBKG;RELA;CCL4L2;IKBKB;DDX58;TREX1;ZBP1;POLR2K;POLR2H;IRF3;NFKBIA;CCL4L1;IRF7;CHUK;POLR3E;PYCARD;POLR2L;IKBKE
Plasmablast	Th1	Cytosolic DNA-sensing pathway	-1.73025	0.0201313	24/40	34.31%	POLR3GL;CASP1;POLR1C;RIPK3;CCL5;POLR2F;POLR2E;NFKBIA;IKBKG;RELA;POLR3C;ZBP1;TBK1;POLR2K;TREX1;IRF3;POLR2H;IKBKB;DDX58;IKBKE;CHUK;IRF7;POLR3K;POLR2L
Plasmablast	Th1	Primary immunodeficiency	-1.63354	0.0384404	15/25	29.78%	PTPRC;LCK;IL2RG;CD3E;IKBKG;CD40LG;ORAI1;UNG;DCLRE1C;RFX5;CD3D;ADA;ZAP70;TAP1;RFXANK
Plasmablast	SM_B	Antigen processing and presentation	-1.66417	0.0324015	34/54	40.08%	HLA-E;CD74;HSPA8;PSME3;B2M;CTSS;TAPBP;HSPA5;PSME1;HSP90AB1;HLA-DMA;CTSB;RFX5;NFYB;PSME2;HLA-DOB;HLA-DMB;PDIA3;HSPA4;RFXANK;NFYC;HLA-F;TAP1;HLA-DRA;CANX;IFI30;HLA-DQB1;HLA-DRB1;HSPA1L;HLA-DPA1;LGMN;HLA-DPB1;HSP90AA1;KIR3DL2
Plasmablast	SM_B	Primary immunodeficiency	-1.5883	0.045318	15/26	28.66%	PTPRC;IL2RG;BLNK;IKBKG;UNG;RFX5;ORAI1;DCLRE1C;CD40;TNFRSF13B;CD79A;LCK;RFXANK;TAP1;ADA
NK	pDC	Systemic lupus erythematosus	-1.86854	0.0071369	12/24	25.31%	SSB;SNRPD1;HLA-DMB;SNRPB;HLA-DMA;HLA-DRA;TRIM21;HLA-DRB1;HLA-DPB1;HLA-DQB1;CD86;HLA-DPA1
NK	pDC	Rheumatoid arthritis	-1.80249	0.0136166	21/48	26.06%	ATP6V1G1;ATP6V1E1;ATP6V0B;ATP6AP1;ATP6V0D1;ATP6V1F;HLA-DMB;ATP6V1D;ATP6V1B2;HLA-DMA;HLA-DRA;ATP6V0E1;HLA-DRB1;ATP6V1E2;TNFSF13B;HLA-DPB1;HLA-DQB1;CD86;HLA-DPA1;TCIRG1;ATP6V1H
NK	pDC	Antigen processing and presentation	-1.76052	0.0164979	24/51	26.26%	CD74;HSPA5;PSME1;CTSB;PSME2;HLA-DMB;B2M;LGMN;HLA-DMA;HSPA8;PSME3;HLA-DRA;HLA-E;RFXANK;CTSS;HSP90AA1;HLA-DRB1;NFYB;PDIA3;HLA-DPB1;HLA-DQB1;HLA-DPA1;TAP1;HSP90AB1
NK	pDC	Autoimmune thyroid disease	-1.68617	0.0239916	10/22	25.31%	GZMB;HLA-DMB;HLA-DMA;HLA-DRA;HLA-E;HLA-DRB1;HLA-DPB1;HLA-DQB1;CD86;HLA-DPA1
NK	pDC	Allograft rejection	-1.6805	0.0238173	10/23	25.31%	GZMB;HLA-DMB;HLA-DMA;HLA-DRA;HLA-E;HLA-DRB1;HLA-DPB1;HLA-DQB1;CD86;HLA-DPA1
NK	pDC	Graft-versus-host disease	-1.67059	0.0239184	10/23	25.31%	GZMB;HLA-DMB;HLA-DMA;HLA-DRA;HLA-E;HLA-DRB1;HLA-DPB1;HLA-DQB1;CD86;HLA-DPA1
pDC	SM_B	Antigen processing and presentation	-2.02262	0.00146212	32/54	31.56%	B2M;HLA-E;CD74;PSME3;PSME2;HSPA8;PSME1;CTSS;HLA-DMA;PDIA3;CTSB;NFYC;TAP1;IFI30;HLA-DMB;RFXANK;HSPA5;HLA-DPA1;NFYB;HLA-DRA;HLA-DOB;HLA-DPB1;HSP90AB1;HSPA4;RFX5;LGMN;TAPBP;HLA-DQB1;HLA-A;HLA-F;HLA-DRB1;HLA-DRB5
pDC	SM_B	Rheumatoid arthritis	-1.79141	0.00986182	30/56	31.56%	ATP6V1E1;ATP6V1G1;ATP6V0B;ATP6AP1;ATP6V1F;ATP6V0D1;ATP6V0E1;CD86;HLA-DMA;ATP6V1D;ATP6V1B2;HLA-DMB;ATP6V0C;TCIRG1;HLA-DPA1;HLA-DRA;ATP6V1E2;ACP5;HLA-DOB;CCL5;HLA-DPB1;ATP6V1A;ATP6V0E2;ATP6V1H;LTB;HLA-DQB1;ICAM1;TNFSF13B;HLA-DRB1;HLA-DRB5
pDC	SM_B	Autoimmune thyroid disease	-1.78789	0.00992446	16/23	36.07%	HLA-E;CD86;HLA-DMA;HLA-DMB;HLA-DPA1;HLA-DRA;HLA-DOB;HLA-DPB1;FAS;HLA-DQB1;HLA-A;HLA-F;HLA-DRB1;HLA-DRB5;CD40;HLA-C
pDC	SM_B	Allograft rejection	-1.7271	0.0161827	17/27	32.74%	HLA-E;CD86;HLA-DMA;HLA-DMB;IL12A;HLA-DPA1;HLA-DRA;HLA-DOB;HLA-DPB1;IL12B;FAS;HLA-DQB1;HLA-A;HLA-F;HLA-DRB1;HLA-DRB5;CD40
pDC	SM_B	Systemic lupus erythematosus	-1.67361	0.0244302	16/26	34.55%	SSB;SNRPD1;CD86;TRIM21;SNRPB;HLA-DMA;HLA-DMB;HLA-DPA1;HLA-DRA;HLA-DOB;HLA-DPB1;HLA-DQB1;HLA-DRB1;HLA-DRB5;CD40;FCGR2A
pDC	SM_B	Primary immunodeficiency	-1.6651	0.025351	16/26	29.38%	IL2RG;TNFRSF13B;PTPRC;IKBKG;BLNK;CD19;DCLRE1C;ORAI1;TAP1;CD79A;RFXANK;ADA;AICDA;RFX5;LCK;UNG
pDC	SM_B	Asthma	-1.65644	0.0256596	10/15	32.74%	HLA-DMA;HLA-DMB;HLA-DPA1;HLA-DRA;HLA-DOB;HLA-DPB1;HLA-DQB1;HLA-DRB1;HLA-DRB5;CD40
pDC	SM_B	Cytosolic DNA-sensing pathway	-1.60983	0.0361438	14/41	10.37%	POLR3GL;RIPK3;CASP1;POLR2F;TREX1;IKBKG;DDX58;POLR2K;TBK1;POLR1C;IRF7;AIM2;POLR2E;NFKBIA
pDC	SM_B	Graft-versus-host disease	-1.60714	0.036222	14/26	31.56%	HLA-E;CD86;HLA-DMA;HLA-DMB;HLA-DPA1;HLA-DRA;HLA-DOB;HLA-DPB1;FAS;HLA-DQB1;HLA-A;HLA-F;HLA-DRB1;HLA-DRB5
pDC	NK	Cytosolic DNA-sensing pathway	-1.8525	0.00666904	25/42	32.67%	POLR3GL;TREX1;TBK1;DDX58;RIPK3;CASP1;ZBP1;IRF7;NFKBIA;POLR1C;POLR2E;POLR2F;POLR3K;IKBKG;RELA;POLR3C;POLR2K;IKBKE;POLR3E;CCL4L2;IKBKB;CHUK;PYCARD;CCL5;ADAR
pDC	NK	Primary immunodeficiency	-1.78122	0.0116836	9/26	16.11%	IL2RG;PTPRC;ADA;TAP1;RFX5;RFXANK;UNG;DCLRE1C;IKBKG
pDC	NK	Antigen processing and presentation	-1.74113	0.0162481	31/65	33.63%	HSPA5;B2M;PSME3;PSME2;PSME1;PDIA3;HLA-E;TAP1;CTSS;HSPA8;KLRD1;RFX5;RFXANK;HSP90AB1;CD74;NFYB;TAPBP;HSPA6;HSP90AA1;CANX;HLA-DPA1;HLA-DPB1;CTSB;NFYC;HLA-DMA;HLA-DQB1;HLA-DRB5;IFI30;HLA-C;HLA-A;KLRC1
pDC	NK	Rheumatoid arthritis	-1.7071	0.0191732	25/52	32.47%	ATP6V1E1;ATP6AP1;ATP6V1G1;ATP6V0D1;ATP6V1B2;ATP6V0B;ATP6V1D;ATP6V1F;ATP6V0E1;ATP6V0C;TNFSF13B;CCL3L1;TCIRG1;ITGB2;FOS;HLA-DPA1;HLA-DPB1;ATP6V0E2;ATP6V1H;HLA-DMA;HLA-DQB1;VEGFA;HLA-DRB5;ACP5;CCL5
pDC	NK	Graft-versus-host disease	-1.63008	0.0298218	20/29	44.67%	GZMB;HLA-E;KLRD1;HLA-DPA1;HLA-DPB1;FASLG;HLA-DMA;HLA-DQB1;PRF1;HLA-DRB5;HLA-C;HLA-A;KLRC1;HLA-DQA2;HLA-DRB1;FAS;HLA-G;KIR2DL3;HLA-DRA;KIR3DL2
pDC	NK	Systemic lupus erythematosus	-1.60353	0.0375738	16/28	39.18%	SNRPD1;SSB;SNRPB;TRIM21;C1R;HLA-DPA1;HLA-DPB1;HLA-DMA;HLA-DQB1;HLA-DRB5;C8G;FCGR3B;ACTN1;FCGR3A;HLA-DQA2;HLA-DRB1
pDC	NK	RIG-I-like receptor signaling pathway	-1.57373	0.0430501	20/45	23.53%	AZI2;TBK1;FADD;DDX58;ATG5;MAP3K7;IRF7;NFKBIA;PIN1;DHX58;ISG15;IFIH1;TRAF2;TANK;IKBKG;TRADD;RELA;TKFC;ATG12;IKBKE
CM_CD8	EM_CD8	Primary immunodeficiency	-1.94858	0.00122991	14/25	23.51%	LCK;IL2RG;PTPRC;IKBKG;CD3E;ADA;TAP1;UNG;DCLRE1C;RFX5;ZAP70;ORAI1;RFXANK;CD3D
CM_CD8	EM_CD8	Cytosolic DNA-sensing pathway	-1.8533	0.00428408	28/41	37.60%	POLR3GL;CASP1;IKBKG;TREX1;RIPK3;TBK1;POLR2E;POLR2F;POLR1C;DDX58;IRF7;CCL5;POLR3K;IKBKE;POLR3C;ZBP1;RELA;IKBKB;POLR2K;POLR2H;PYCARD;POLR3E;IRF3;ADAR;CHUK;CCL4L2;POLR2L;RIPK1
CM_CD8	EM_CD8	RIG-I-like receptor signaling pathway	-1.63024	0.0288187	35/46	42.14%	MAP3K7;FADD;IKBKG;PIN1;TBK1;DDX58;TANK;ATG5;IFIH1;DHX58;IRF7;AZI2;ISG15;MAPK9;IKBKE;RELA;NLRX1;CASP8;IKBKB;TRAF2;OTUD5;ATG12;MAPK14;TRADD;IRF3;TKFC;CHUK;TRAF6;MAPK13;RIPK1;CASP10;DDX3X;NFKBIA;RNF125;IL12A
CM_CD8	EM_CD8	Antigen processing and presentation	-1.6259	0.0289204	29/60	36.33%	PSME3;HSPA5;HSPA8;HLA-E;B2M;PSME2;PSME1;TAP1;PDIA3;TAPBP;CTSS;RFX5;CD74;NFYC;HSP90AB1;RFXANK;CTSB;NFYB;IFI30;HLA-DPA1;HLA-DMA;HLA-DMB;HLA-DRB1;HLA-DPB1;HSPA4;CANX;CD8B;HLA-DQB1;HLA-DRA
CL_Mono	pDC	Autoimmune thyroid disease	-1.77073	0.0166131	19/22	40.09%	GZMB;HLA-E;HLA-F;FAS;HLA-DMB;HLA-C;HLA-DMA;HLA-A;HLA-DRB1;HLA-DRA;HLA-DOB;CD86;HLA-G;HLA-DPA1;HLA-DQB1;HLA-B;CD40;HLA-DPB1;HLA-DRB5
CL_Mono	pDC	Allograft rejection	-1.7627	0.0168723	19/23	40.09%	GZMB;HLA-E;HLA-F;FAS;HLA-DMB;HLA-C;HLA-DMA;HLA-A;HLA-DRB1;HLA-DRA;HLA-DOB;CD86;HLA-G;HLA-DPA1;HLA-DQB1;HLA-B;CD40;HLA-DPB1;HLA-DRB5
CL_Mono	pDC	Cytosolic DNA-sensing pathway	-1.73533	0.0183796	17/38	23.89%	POLR3GL;POLR1C;RIPK3;NFKBIA;TREX1;IRF7;IKBKG;POLR2F;POLR2E;POLR3C;POLR3K;IKBKE;DDX58;POLR2K;CASP1;RELA;TBK1
CL_Mono	pDC	Graft-versus-host disease	-1.69197	0.0240641	18/23	40.09%	GZMB;HLA-E;HLA-F;FAS;HLA-DMB;HLA-C;HLA-DMA;HLA-A;HLA-DRB1;HLA-DRA;HLA-DOB;CD86;HLA-G;HLA-DPA1;HLA-DQB1;HLA-B;HLA-DPB1;HLA-DRB5
CL_Mono	pDC	Primary immunodeficiency	-1.68783	0.0245035	8/21	12.45%	ADA;IL2RG;RFXANK;PTPRC;BLNK;IKBKG;DCLRE1C;TAP1
CL_Mono	pDC	Antigen processing and presentation	-1.68602	0.0243507	26/51	31.03%	PSME2;B2M;PSME1;CD74;CTSB;HLA-E;LGMN;HSPA5;RFXANK;HSPA8;PSME3;TAP1;PDIA3;CTSS;HLA-F;HLA-DMB;HSP90AB1;HLA-C;HLA-DMA;NFYB;HLA-A;HSP90AA1;NFYC;HLA-DRB1;HLA-DRA;HLA-DOB
CL_Mono	pDC	Systemic lupus erythematosus	-1.53316	0.0498984	17/24	40.09%	SSB;SNRPD1;TRIM21;SNRPB;HLA-DMB;HLA-DMA;HLA-DRB1;HLA-DRA;HLA-DOB;CD86;HLA-DPA1;C8G;HLA-DQB1;CD40;SNRPD3;HLA-DPB1;HLA-DRB5
CL_Mono	CM_CD8	Primary immunodeficiency	-1.90525	0.0021729	14/26	28.27%	IL2RG;UNG;PTPRC;CD3E;LCK;IKBKG;TAP1;CD3D;DCLRE1C;RFXANK;CD8B;ADA;RFX5;ORAI1
CL_Mono	CM_CD8	Antigen processing and presentation	-1.63894	0.0253531	25/61	28.21%	B2M;HSPA8;HLA-E;HSPA5;PSME3;PSME1;PSME2;CTSB;PDIA3;CTSS;TAP1;NFYB;CANX;HSP90AB1;CD74;HLA-DPA1;RFXANK;CD8B;TAPBP;NFYC;HLA-DPB1;IFI30;HLA-DRB1;RFX5;HLA-C
CL_Mono	CM_CD8	Cytosolic DNA-sensing pathway	-1.61237	0.0314236	24/39	36.19%	POLR3GL;CASP1;POLR1C;TBK1;RIPK3;POLR2F;POLR2E;POLR3K;POLR3C;POLR2K;IKBKG;RELA;DDX58;PYCARD;CCL5;IRF7;ZBP1;TREX1;IRF3;AIM2;CHUK;POLR2H;IKBKE;POLR2L
CM_CD8	CD16p_Mono	Cytosolic DNA-sensing pathway	-1.7342	0.0434363	24/40	32.27%	CASP1;POLR3GL;RIPK3;TREX1;TBK1;DDX58;IRF7;ZBP1;IKBKG;POLR1C;POLR2E;IKBKE;POLR2F;POLR3C;CXCL10;ADAR;CHUK;AIM2;IRF3;IKBKB;POLR3K;POLR2K;RELA;NFKBIA
CD16p_Mono	pDC	Cytosolic DNA-sensing pathway	-2.15327	0.000369837	18/38	18.39%	TREX1;POLR3GL;NFKBIA;IRF7;IKBKG;CASP1;RIPK3;TBK1;IKBKE;DDX58;POLR2E;ADAR;POLR1C;RELA;POLR2F;NFKB1;POLR3K;POLR2K
CD16p_Mono	pDC	Antigen processing and presentation	-1.9074	0.00364058	16/51	10.27%	HLA-E;PSME2;B2M;LGMN;TAP1;PSME1;HLA-A;HSPA5;CTSB;CD74;HLA-F;RFXANK;HSPA8;HLA-C;CTSS;PSME3
CD16p_Mono	pDC	Autoimmune thyroid disease	-1.75671	0.0141031	15/22	36.52%	HLA-E;HLA-A;HLA-F;GZMB;HLA-C;HLA-B;FAS;CD40;HLA-G;CD86;HLA-DMB;HLA-DOB;HLA-DRB1;HLA-DRA;HLA-DMA
CD16p_Mono	pDC	Allograft rejection	-1.72543	0.0175673	15/23	36.52%	HLA-E;HLA-A;HLA-F;GZMB;HLA-C;HLA-B;FAS;CD40;HLA-G;CD86;HLA-DMB;HLA-DOB;HLA-DRB1;HLA-DRA;HLA-DMA
CD16p_Mono	pDC	RIG-I-like receptor signaling pathway	-1.72149	0.0177975	18/44	19.34%	DHX58;ISG15;NFKBIA;IRF7;IFIH1;IKBKG;TBK1;TRADD;IKBKE;DDX58;CASP10;TANK;PIN1;AZI2;RELA;TRAF2;NFKB1;FADD
CD16p_Mono	pDC	Rheumatoid arthritis	-1.72037	0.017619	29/48	36.61%	TNFSF13B;ATP6V0D1;ATP6AP1;ATP6V1F;ATP6V1E1;ATP6V1G1;ATP6V0B;ATP6V0E1;TCIRG1;ATP6V1H;ATP6V1D;ICAM1;ATP6V1B2;LTB;ATP6V0C;TNFSF13;CD86;ACP5;ATP6V1A;ATP6V0E2;HLA-DMB;HLA-DOB;ATP6V1E2;HLA-DRB1;FOS;JUN;HLA-DRA;HLA-DMA;IL18
CD16p_Mono	pDC	NOD-like receptor signaling pathway	-1.65951	0.0241873	39/125	18.36%	IFI16;OAS1;IRF9;MYD88;RBCK1;NFKBIA;TRIP6;STAT1;CARD16;IRF7;IKBKG;NAMPT;TXN2;OAS2;CASP1;CTSB;CASP4;RIPK3;TBK1;VDAC3;IKBKE;TANK;SHARPIN;TXN;GBP3;YWHAE;VDAC2;STAT2;RELA;MCU;TRAF2;BRCC3;GSDMD;OAS3;GBP2;NFKB1;VDAC1;P2RX7;RIPK2
CD16p_Mono	pDC	Primary immunodeficiency	-1.65208	0.0248566	10/21	21.20%	IL2RG;TAP1;IKBKG;RFXANK;ADA;BLNK;PTPRC;CD3E;DCLRE1C;CD40
CD16p_Mono	pDC	Graft-versus-host disease	-1.63949	0.026065	14/23	36.52%	HLA-E;HLA-A;HLA-F;GZMB;HLA-C;HLA-B;FAS;HLA-G;CD86;HLA-DMB;HLA-DOB;HLA-DRB1;HLA-DRA;HLA-DMA
NC_Mono	CM_CD8	Primary immunodeficiency	-2.06133	0.000498382	15/26	23.96%	IL2RG;LCK;IKBKG;CD3E;UNG;TAP1;RFXANK;PTPRC;CD8B;CD3D;ORAI1;DCLRE1C;ZAP70;ADA;RFX5
NC_Mono	CM_CD8	Cytosolic DNA-sensing pathway	-1.83444	0.00442719	21/39	27.08%	POLR3GL;POLR2F;TREX1;POLR2E;CASP1;RIPK3;DDX58;ZBP1;IKBKG;IRF7;TBK1;POLR1C;POLR2K;POLR3K;RELA;POLR3C;IRF3;PYCARD;IKBKE;POLR2H;CCL5
NC_Mono	CM_CD8	NOD-like receptor signaling pathway	-1.61334	0.0354905	55/125	29.10%	MYD88;IFI16;VDAC3;TXN2;VDAC2;CASP4;OAS1;CASP1;IRF9;RIPK3;SHARPIN;TANK;TRIP6;IKBKG;IRF7;GBP1;TBK1;FADD;TXN;CYBA;PRKCD;YWHAE;CARD16;BRCC3;OAS2;RBCK1;GSDMD;GBP3;RELA;ATG5;MAP3K7;CTSB;VDAC1;MCU;JAK1;HSP90AB1;MAPK9;PKN1;GABARAP;STAT1;IRF3;SUGT1;IFNAR1;GBP2;PYCARD;BCL2L1;ATG12;IKBKE;CCL5;MAPK3;TRAF2;MFN2;CARD17;RHOA;STAT2
NC_Mono	Fr._III_T	Cytosolic DNA-sensing pathway	-1.89219	0.00280201	18/39	17.57%	CASP1;TREX1;POLR3GL;DDX58;IRF7;POLR1C;RELA;ZBP1;POLR2F;RIPK3;POLR2K;POLR2E;ADAR;TBK1;POLR3C;POLR3K;IKBKG;IKBKE
NC_Mono	Fr._III_T	RIG-I-like receptor signaling pathway	-1.65015	0.0281135	33/45	40.41%	AZI2;TANK;DDX58;IFIH1;IRF7;DHX58;RELA;FADD;ISG15;TBK1;ATG5;PIN1;TRAF2;IKBKG;IKBKE;ATG12;MAP3K7;DDX3X;TRADD;TKFC;OTUD5;MAPK14;NFKB1;IRF3;IKBKB;NLRX1;MAPK9;TRAF6;CASP10;CHUK;RIPK1;NFKBIA;CYLD
Int_Mono	DN_B	Antigen processing and presentation	-2.1512	0.000303896	28/52	24.62%	HLA-E;B2M;CD74;HSPA8;PSME1;CTSB;PSME2;PSME3;CTSS;HLA-DRB1;TAP1;HSPA4;HLA-F;HLA-DRA;RFXANK;HSP90AB1;HLA-DPA1;HLA-C;IFI30;PDIA3;HLA-DQB1;HLA-DMA;NFYC;HLA-A;HLA-DPB1;HSPA5;TAPBP;RFX5
Int_Mono	DN_B	Systemic lupus erythematosus	-1.86173	0.00692882	11/25	20.95%	SSB;TRIM21;SNRPB;SNRPD1;HLA-DRB1;CD86;HLA-DRA;HLA-DPA1;HLA-DQB1;HLA-DMA;HLA-DPB1
Int_Mono	DN_B	Primary immunodeficiency	-1.83866	0.00763538	14/26	24.62%	IL2RG;PTPRC;BLNK;IKBKG;ORAI1;TAP1;CD79A;TNFRSF13B;RFXANK;DCLRE1C;CD19;AICDA;UNG;RFX5
Int_Mono	DN_B	Rheumatoid arthritis	-1.77957	0.0121034	20/55	22.23%	ATP6V1E1;ATP6AP1;ATP6V1G1;ATP6V0D1;ATP6V1B2;ATP6V1F;ATP6V0C;ATP6V0E1;ATP6V0B;HLA-DRB1;ATP6V1D;CD86;HLA-DRA;CCL5;HLA-DPA1;TNFSF13B;HLA-DQB1;HLA-DMA;HLA-DPB1;TCIRG1
Int_Mono	DN_B	Autoimmune thyroid disease	-1.74799	0.0130593	11/25	20.95%	HLA-E;HLA-DRB1;CD86;HLA-F;HLA-DRA;HLA-DPA1;HLA-C;HLA-DQB1;HLA-DMA;HLA-A;HLA-DPB1
Int_Mono	DN_B	Graft-versus-host disease	-1.74117	0.0131376	11/25	20.95%	HLA-E;HLA-DRB1;CD86;HLA-F;HLA-DRA;HLA-DPA1;HLA-C;HLA-DQB1;HLA-DMA;HLA-A;HLA-DPB1
Int_Mono	DN_B	Cytosolic DNA-sensing pathway	-1.69826	0.0165461	20/40	25.29%	POLR3GL;TREX1;CASP1;RIPK3;IRF7;IKBKG;POLR2E;DDX58;POLR2F;POLR1C;RELA;POLR2K;TBK1;CCL5;NFKBIA;POLR3C;IKBKE;ZBP1;POLR3K;CXCL10
Int_Mono	DN_B	Asthma	-1.63694	0.0274538	6/15	20.95%	HLA-DRB1;HLA-DRA;HLA-DPA1;HLA-DQB1;HLA-DMA;HLA-DPB1
Int_Mono	DN_B	Allograft rejection	-1.63338	0.0281948	11/27	20.95%	HLA-E;HLA-DRB1;CD86;HLA-F;HLA-DRA;HLA-DPA1;HLA-C;HLA-DQB1;HLA-DMA;HLA-A;HLA-DPB1
Int_Mono	Fr._III_T	Primary immunodeficiency	-1.6676	0.0288664	13/26	24.78%	IL2RG;CD3E;PTPRC;TAP1;LCK;RFXANK;UNG;IKBKG;ORAI1;ZAP70;CD3D;DCLRE1C;ADA
Int_Mono	Fr._III_T	RIG-I-like receptor signaling pathway	-1.64628	0.032187	30/45	35.59%	TANK;FADD;AZI2;RELA;DDX58;IKBKE;ATG5;IRF7;IFIH1;PIN1;DHX58;MAP3K7;ATG12;ISG15;TBK1;IKBKG;TRAF2;TRADD;IKBKB;OTUD5;TKFC;DDX3X;MAPK14;IRF3;MAPK9;TRAF6;CHUK;NFKB1;NLRX1;NFKBIA
Int_Mono	Fr._III_T	Cytosolic DNA-sensing pathway	-1.59817	0.0439176	26/39	38.79%	POLR3GL;CASP1;RIPK3;TREX1;POLR1C;RELA;DDX58;POLR2K;IKBKE;POLR2E;IRF7;POLR2F;ZBP1;POLR3C;TBK1;IKBKG;IKBKB;ADAR;POLR3K;IRF3;POLR3F;CHUK;NFKB1;NFKBIA;POLR3E;AIM2
Int_Mono	Th1	Cytosolic DNA-sensing pathway	-1.98617	0.00220588	26/40	32.47%	POLR3GL;CASP1;RIPK3;TREX1;POLR2E;DDX58;IKBKG;POLR2F;POLR1C;POLR2K;IRF7;TBK1;RELA;ZBP1;NFKBIA;POLR3K;IKBKE;POLR3C;CCL5;PYCARD;IRF3;CXCL10;CHUK;POLR2L;AIM2;ADAR
Int_Mono	Th1	Primary immunodeficiency	-1.98383	0.00212316	15/25	24.73%	IL2RG;LCK;PTPRC;TAP1;CD3E;IKBKG;UNG;RFX5;ORAI1;CD3D;ADA;ZAP70;CD40LG;RFXANK;DCLRE1C
Int_Mono	Th1	Antigen processing and presentation	-1.89457	0.00283491	31/58	33.03%	B2M;HSPA5;CTSS;HSPA8;PSME1;PSME3;TAP1;PSME2;TAPBP;CD74;CTSB;PDIA3;HLA-E;RFX5;HLA-DPA1;HLA-C;RFXANK;HLA-DPB1;KIR3DL2;IFI30;HLA-DRB1;HSP90AB1;HLA-A;NFYB;NFYC;HLA-DMA;HLA-DQB1;HLA-DRA;CANX;CALR;HLA-DMB
Int_Mono	Th1	RIG-I-like receptor signaling pathway	-1.82993	0.00579044	28/47	31.89%	TANK;FADD;DDX58;IKBKG;PIN1;TRADD;ATG5;AZI2;IRF7;MAP3K7;TBK1;IFIH1;RELA;ATG12;ISG15;DHX58;NFKBIA;TRAF2;IKBKE;OTUD5;MAPK9;MAPK14;TKFC;IRF3;CXCL10;CHUK;NLRX1;TRAF6
Int_Mono	Th1	NOD-like receptor signaling pathway	-1.66188	0.023856	63/125	32.10%	CASP1;MYD88;TANK;CASP4;IFI16;RIPK3;IRF9;PRKCD;VDAC2;VDAC3;FADD;TXN2;OAS1;IKBKG;CARD16;ATG5;CYBA;MCU;CTSB;IRF7;MAP3K7;GBP1;TBK1;RBCK1;OAS2;BRCC3;RELA;YWHAE;GSDMD;JAK1;STAT1;ATG12;TRIP6;TXN;GBP3;TICAM1;NFKBIA;TRAF2;BCL2L1;CARD17;VDAC1;SHARPIN;GBP2;IKBKE;MAPK9;SUGT1;GABARAP;MAPK14;RIPK2;HSP90AB1;GBP5;RHOA;PKN1;MAPK3;CCL5;MFN2;STAT2;PYCARD;IRF3;CHUK;NLRX1;TRAF6;AIM2
Int_Mono	Th1	Autoimmune thyroid disease	-1.6453	0.0254811	17/28	35.93%	HLA-E;FAS;HLA-DPA1;PRF1;HLA-C;CD40LG;HLA-DPB1;FASLG;GZMB;HLA-DRB1;HLA-A;HLA-DMA;HLA-DQB1;CTLA4;HLA-DRA;HLA-DMB;HLA-DRB5
Int_Mono	Th1	Rheumatoid arthritis	-1.57285	0.0402462	27/54	35.93%	ATP6AP1;ATP6V1E1;ATP6V1B2;ATP6V0B;ATP6V1F;ATP6V0D1;ATP6V1G1;ATP6V0C;ITGB2;ATP6V0E1;ATP6V1D;HLA-DPA1;ATP6V1H;TCIRG1;HLA-DPB1;HLA-DRB1;ICAM1;HLA-DMA;HLA-DQB1;ACP5;CCL5;CTLA4;HLA-DRA;ATP6V1A;HLA-DMB;TNFSF13B;HLA-DRB5
Int_Mono	Th1	Allograft rejection	-1.57198	0.0400441	16/29	35.93%	HLA-E;FAS;HLA-DPA1;PRF1;HLA-C;CD40LG;HLA-DPB1;FASLG;GZMB;HLA-DRB1;HLA-A;HLA-DMA;HLA-DQB1;HLA-DRA;HLA-DMB;HLA-DRB5
Int_Mono	Th1	Graft-versus-host disease	-1.5642	0.0413126	24/28	50.77%	HLA-E;FAS;HLA-DPA1;PRF1;HLA-C;HLA-DPB1;KIR3DL2;FASLG;GZMB;HLA-DRB1;HLA-A;HLA-DMA;HLA-DQB1;HLA-DRA;HLA-DMB;HLA-DRB5;CD86;HLA-DQA1;HLA-G;KLRD1;HLA-B;IFNG;HLA-DOA;HLA-F
Int_Mono	Th1	Systemic lupus erythematosus	-1.54048	0.0473468	18/29	42.97%	SSB;TRIM21;SNRPB;SNRPD1;HLA-DPA1;CD40LG;HLA-DPB1;HLA-DRB1;HLA-DMA;HLA-DQB1;HLA-DRA;HLA-DMB;HLA-DRB5;C1R;SNRPD3;CD86;ACTN4;HLA-DQA1
CD16p_Mono	Th1	Antigen processing and presentation	-2.16574	0.000422717	42/58	38.47%	HSPA5;PSME1;PSME2;B2M;PSME3;TAP1;HSPA8;CD74;CTSS;PDIA3;CTSB;HLA-DPA1;KIR3DL2;RFX5;IFI30;HLA-DMA;TAPBP;HLA-DRB1;RFXANK;HLA-DRA;HLA-E;HLA-DPB1;NFYC;HSP90AB1;CALR;HLA-DQB1;HSPA2;HLA-DRB5;NFYB;CANX;HLA-C;HLA-A;CIITA;HLA-DMB;HSP90AA1;IFNG;HSPA4;HSPA1A;HLA-DQA1;HSPA6;KLRD1;TAP2
CD16p_Mono	Th1	Cytosolic DNA-sensing pathway	-1.91837	0.00303717	21/40	26.03%	CASP1;TREX1;DDX58;IRF7;POLR3GL;TBK1;ZBP1;RIPK3;POLR2E;IKBKG;POLR2F;POLR2K;POLR3K;CXCL10;RELA;AIM2;CHUK;POLR1C;ADAR;PYCARD;IKBKE
CD16p_Mono	Th1	Autoimmune thyroid disease	-1.89488	0.00370163	22/28	42.04%	FAS;HLA-DPA1;PRF1;FASLG;GZMB;HLA-DMA;HLA-DRB1;HLA-DRA;HLA-E;HLA-DPB1;CTLA4;HLA-DQB1;HLA-DRB5;HLA-C;HLA-A;HLA-DMB;CD86;TSHR;HLA-DQA1;CD40LG;HLA-B;HLA-DQA2
CD16p_Mono	Th1	Primary immunodeficiency	-1.85707	0.00530553	17/25	33.54%	LCK;IL2RG;TAP1;UNG;PTPRC;IKBKG;RFX5;CD3E;ADA;RFXANK;CD3D;ORAI1;DCLRE1C;ICOS;ZAP70;CIITA;CD79A
CD16p_Mono	Th1	Graft-versus-host disease	-1.84304	0.00557671	20/28	37.62%	FAS;HLA-DPA1;KIR3DL2;PRF1;FASLG;GZMB;HLA-DMA;HLA-DRB1;HLA-DRA;HLA-E;HLA-DPB1;HLA-DQB1;HLA-DRB5;HLA-C;HLA-A;HLA-DMB;IFNG;CD86;HLA-DQA1;KLRD1
CD16p_Mono	Th1	Systemic lupus erythematosus	-1.79948	0.00873936	19/29	39.29%	TRIM21;SNRPD1;SNRPB;SSB;HLA-DPA1;HLA-DMA;HLA-DRB1;HLA-DRA;HLA-DPB1;HLA-DQB1;HLA-DRB5;HLA-DMB;IFNG;CD86;C1R;SNRPD3;HLA-DQA1;ACTN4;CD40LG
CD16p_Mono	Th1	RIG-I-like receptor signaling pathway	-1.76961	0.0104816	31/47	38.74%	DDX58;TANK;IRF7;DHX58;AZI2;IFIH1;TBK1;ISG15;PIN1;IKBKG;FADD;MAP3K7;CXCL10;ATG5;MAPK9;RELA;TRADD;TRAF2;CHUK;TKFC;IKBKE;NLRX1;MAPK14;NFKBIA;ATG12;TRAF6;RNF125;TRIM25;NFKBIB;OTUD5;IRF3
CD16p_Mono	Th1	Allograft rejection	-1.7661	0.0103826	21/29	42.04%	FAS;HLA-DPA1;PRF1;FASLG;GZMB;HLA-DMA;HLA-DRB1;HLA-DRA;HLA-E;HLA-DPB1;HLA-DQB1;HLA-DRB5;HLA-C;HLA-A;HLA-DMB;IFNG;CD86;HLA-DQA1;CD40LG;HLA-B;HLA-DQA2
CD16p_Mono	Th1	Rheumatoid arthritis	-1.73195	0.0125571	31/54	37.25%	ATP6V1E1;ATP6V0B;ATP6V1B2;ATP6V0D1;ATP6V1F;ATP6AP1;ATP6V1D;HLA-DPA1;ATP6V1G1;ATP6V1H;HLA-DMA;ITGB2;HLA-DRB1;HLA-DRA;ATP6V0C;ATP6V0E1;HLA-DPB1;CTLA4;HLA-DQB1;ATP6V1A;HLA-DRB5;TCIRG1;ACP5;HLA-DMB;FLT1;IFNG;CD86;TNFSF13B;ICAM1;HLA-DQA1;CCL5
CD16p_Mono	Th1	NOD-like receptor signaling pathway	-1.61101	0.0281977	62/125	33.53%	MYD88;CASP1;OAS1;IFI16;IRF9;TANK;CASP4;IRF7;OAS2;VDAC2;GBP1;VDAC3;CARD16;TBK1;TRIP6;MCU;RIPK3;TXN2;YWHAE;RBCK1;IKBKG;TXN;CARD17;STAT1;BRCC3;CTSB;FADD;MAP3K7;PRKCD;CYBA;VDAC1;GBP3;GSDMD;GBP2;ATG5;MAPK9;STAT2;RHOA;BCL2L1;RELA;TICAM1;TRAF2;HSP90AB1;AIM2;CHUK;PYCARD;GABARAP;JAK1;IKBKE;SUGT1;NLRX1;NAMPT;OAS3;MAPK14;GBP5;SHARPIN;NFKBIA;ATG12;TRAF6;HSP90AA1;NOD2;MAPK3
CL_Mono	EM_CD8	Primary immunodeficiency	-1.88832	0.00210974	13/25	19.06%	IL2RG;LCK;PTPRC;CD3E;DCLRE1C;IKBKG;CD3D;ADA;UNG;TAP1;RFX5;ORAI1;RFXANK
CL_Mono	EM_CD8	Antigen processing and presentation	-1.75406	0.00899515	37/60	41.49%	HSPA8;HSPA5;PSME3;B2M;HLA-E;PSME1;PSME2;PDIA3;TAP1;NFYB;CTSS;RFX5;CD74;TAPBP;RFXANK;HSP90AB1;NFYC;IFI30;HLA-DPA1;HLA-DRB1;CANX;CTSB;HLA-DPB1;CD8B;HLA-C;HLA-DMA;HLA-DRA;HLA-DMB;HSPA4;HSPA6;CALR;KLRD1;HSP90AA1;HSPA1A;HLA-DQB1;HLA-G;HLA-DRB5
CL_Mono	EM_CD8	Cytosolic DNA-sensing pathway	-1.74242	0.010164	30/41	42.15%	POLR3GL;CASP1;CCL5;POLR2K;IKBKG;POLR2E;TBK1;POLR1C;POLR2F;TREX1;RIPK3;POLR3C;POLR3K;DDX58;ZBP1;RELA;PYCARD;IRF7;IKBKE;CHUK;CCL4L2;POLR2L;IKBKB;POLR2H;IRF3;CCL4L1;POLR3E;AIM2;NFKBIA;POLR3F
Int_Mono	NK	Primary immunodeficiency	-1.90114	0.00481513	9/26	15.58%	IL2RG;ADA;PTPRC;UNG;TAP1;IKBKG;RFXANK;RFX5;ORAI1
Int_Mono	NK	Cytosolic DNA-sensing pathway	-1.83849	0.00776199	24/42	32.50%	POLR3GL;TREX1;POLR2E;ZBP1;IRF7;DDX58;RIPK3;CASP1;TBK1;NFKBIA;IKBKG;POLR2F;POLR1C;POLR3C;POLR3K;RELA;POLR2K;IKBKE;POLR2H;POLR3E;PYCARD;CCL5;CHUK;POLR2L
Int_Mono	NK	Antigen processing and presentation	-1.83126	0.00788141	31/65	32.10%	PSME1;HSPA5;PSME2;B2M;PSME3;HSPA8;HLA-E;CTSS;TAP1;PDIA3;RFXANK;RFX5;HSPA6;HSP90AB1;KLRD1;TAPBP;CD74;HLA-C;CTSB;KLRC1;HSP90AA1;HLA-DPA1;HLA-G;HLA-A;KIR2DL4;IFI30;NFYB;CANX;HLA-DPB1;NFYC;HLA-DMA
Int_Mono	NK	Graft-versus-host disease	-1.6502	0.0267618	20/29	44.16%	GZMB;HLA-E;KLRD1;HLA-C;KLRC1;HLA-DPA1;FASLG;HLA-G;HLA-A;PRF1;HLA-DPB1;HLA-DMA;HLA-DQB1;HLA-DRB1;KIR2DL3;KIR3DL1;HLA-DRA;HLA-B;KIR3DL2;FAS
Int_Mono	NK	Rheumatoid arthritis	-1.6306	0.0291099	28/52	38.04%	ATP6V1E1;ATP6V1G1;ATP6AP1;ATP6V0D1;ATP6V1B2;ATP6V1D;ATP6V1F;ATP6V0B;ATP6V0C;ATP6V0E1;ITGB2;TNFSF13B;ACP5;HLA-DPA1;TCIRG1;VEGFA;HLA-DPB1;TNFSF11;CCL5;HLA-DMA;ATP6V1H;ATP6V0E2;HLA-DQB1;CSF1;ATP6V1E2;HLA-DRB1;CCL3L1;ICAM1
NC_Mono	Th2	Cytosolic DNA-sensing pathway	-1.7484	0.0143277	18/40	21.42%	POLR3GL;CASP1;TREX1;DDX58;IRF7;POLR2F;POLR1C;TBK1;RIPK3;POLR2K;ZBP1;RELA;POLR3K;POLR2E;ADAR;IKBKG;POLR3C;NFKBIA
NC_Mono	Th2	Antigen processing and presentation	-1.66079	0.0301646	20/53	25.19%	HSPA8;HSPA5;PSME2;B2M;HLA-E;PSME1;CTSS;TAP1;PDIA3;PSME3;RFXANK;HSP90AB1;TAPBP;CD74;RFX5;NFYB;HLA-DPA1;NFYC;IFI30;LGMN
NC_Mono	Th2	Primary immunodeficiency	-1.60973	0.0406117	15/24	33.52%	IL2RG;CD3E;PTPRC;LCK;TAP1;DCLRE1C;CD3D;RFXANK;RFX5;IKBKG;ORAI1;UNG;ADA;ZAP70;ICOS
Int_Mono	SM_B	Antigen processing and presentation	-1.96965	0.00184003	35/54	35.24%	B2M;HLA-E;CD74;PSME1;PSME2;PSME3;CTSS;HSPA8;CTSB;TAP1;IFI30;HLA-DRB1;TAPBP;HLA-DMA;HSPA5;NFYC;HLA-F;RFXANK;HSP90AB1;HLA-DRA;HSPA4;HLA-C;PDIA3;RFX5;HLA-DQB1;HLA-A;HLA-DMB;HLA-DOB;HLA-DPA1;NFYB;HLA-G;LGMN;HLA-DPB1;KIR3DL2;HSPA1L
Int_Mono	SM_B	Primary immunodeficiency	-1.83064	0.00648972	16/26	27.71%	IL2RG;IKBKG;PTPRC;TNFRSF13B;TAP1;BLNK;DCLRE1C;CD19;CD79A;ADA;ORAI1;UNG;RFXANK;RFX5;AICDA;CD40
Int_Mono	SM_B	Autoimmune thyroid disease	-1.82217	0.00695533	16/23	33.56%	HLA-E;CD86;HLA-DRB1;HLA-DMA;HLA-F;HLA-DRA;HLA-C;HLA-DQB1;HLA-A;FAS;HLA-DMB;HLA-DOB;HLA-DPA1;CD40;HLA-G;HLA-DPB1
Int_Mono	SM_B	Allograft rejection	-1.81804	0.0070304	18/27	33.56%	HLA-E;CD86;HLA-DRB1;HLA-DMA;IL12A;IL12B;HLA-F;HLA-DRA;HLA-C;HLA-DQB1;HLA-A;FAS;HLA-DMB;HLA-DOB;HLA-DPA1;CD40;HLA-G;HLA-DPB1
Int_Mono	SM_B	Rheumatoid arthritis	-1.77967	0.00877518	25/56	27.29%	ATP6V1E1;ATP6V1G1;ATP6AP1;ATP6V1F;ATP6V0B;ATP6V0E1;ATP6V0D1;ATP6V0C;ATP6V1B2;ATP6V1D;CD86;HLA-DRB1;HLA-DMA;TCIRG1;ATP6V1E2;CCL5;HLA-DRA;LTB;TNFSF13B;ATP6V1A;HLA-DQB1;ICAM1;HLA-DMB;HLA-DOB;HLA-DPA1
Int_Mono	SM_B	RIG-I-like receptor signaling pathway	-1.75421	0.00971538	25/48	22.72%	IKBKG;TANK;RELA;DDX58;TBK1;PIN1;IRF7;IFIH1;ATG5;AZI2;FADD;NFKBIA;DHX58;TRADD;ISG15;ATG12;MAP3K7;OTUD5;IL12A;CXCL10;MAPK9;IL12B;TRAF2;IRF3;IKBKE
Int_Mono	SM_B	Cytosolic DNA-sensing pathway	-1.73022	0.0125688	26/41	33.65%	POLR3GL;RIPK3;CASP1;IKBKG;TREX1;POLR2E;RELA;POLR2K;DDX58;TBK1;POLR2F;POLR1C;IRF7;NFKBIA;AIM2;ZBP1;CXCL10;CCL5;IRF3;IKBKE;POLR3C;ADAR;CHUK;POLR3K;IKBKB;POLR2H
Int_Mono	SM_B	NOD-like receptor signaling pathway	-1.72408	0.0123239	54/128	24.31%	IFI16;CASP4;RIPK3;MYD88;CASP1;IKBKG;TXN2;TANK;OAS1;RELA;IRF9;VDAC3;RIPK2;GBP1;VDAC2;TBK1;CTSB;GBP3;BRCC3;SHARPIN;IRF7;ATG5;CARD16;YWHAE;FADD;NFKBIA;PRKCD;OAS2;CYBA;AIM2;STAT1;GABARAP;TRIP6;ATG12;MAP3K7;MCU;GSDMD;PKN1;IFNAR1;RBCK1;NOD2;GBP2;MAPK9;CCL5;TXN;HSP90AB1;MAPK3;TRAF2;IRF3;IKBKE;GBP5;JAK1;RHOA;BIRC3
Int_Mono	SM_B	Systemic lupus erythematosus	-1.66257	0.0187242	15/26	33.56%	SSB;TRIM21;SNRPB;SNRPD1;CD86;HLA-DRB1;HLA-DMA;HLA-DRA;HLA-DQB1;HLA-DMB;HLA-DOB;HLA-DPA1;CD40;FCGR2A;HLA-DPB1
Int_Mono	SM_B	Asthma	-1.65917	0.0190049	10/15	35.31%	HLA-DRB1;HLA-DMA;HLA-DRA;HLA-DQB1;HLA-DMB;HLA-DOB;HLA-DPA1;CD40;HLA-DPB1;FCER1G
Int_Mono	SM_B	Graft-versus-host disease	-1.63853	0.0220215	16/26	34.91%	HLA-E;CD86;HLA-DRB1;HLA-DMA;HLA-F;HLA-DRA;HLA-C;HLA-DQB1;HLA-A;FAS;HLA-DMB;HLA-DOB;HLA-DPA1;HLA-G;HLA-DPB1;KIR3DL2
CM_CD8	USM_B	Cytosolic DNA-sensing pathway	-1.88007	0.00257584	18/41	17.48%	POLR3GL;CASP1;TREX1;POLR1C;IKBKG;DDX58;TBK1;RIPK3;POLR2F;ZBP1;POLR2E;IRF7;POLR3C;IKBKE;NFKBIA;CXCL10;RELA;POLR2K
CM_CD8	USM_B	Antigen processing and presentation	-1.85157	0.00361983	30/51	30.70%	B2M;PSME2;HLA-E;PSME3;PSME1;CD74;HSPA8;CTSS;TAP1;RFXANK;CTSB;HLA-DMA;HSPA5;PDIA3;IFI30;HLA-DQB1;HSP90AB1;HLA-DOB;HSPA4;TAPBP;HLA-DMB;HLA-DRA;HLA-DRB1;NFYC;LGMN;HLA-DPB1;HLA-DPA1;NFYB;RFX5;CANX
CM_CD8	USM_B	Systemic lupus erythematosus	-1.79848	0.00590101	14/26	27.62%	SSB;TRIM21;SNRPD1;HLA-DMA;SNRPB;HLA-DQB1;CD86;HLA-DOB;HLA-DMB;CD40;HLA-DRA;HLA-DRB1;HLA-DPB1;HLA-DPA1
CM_CD8	USM_B	Rheumatoid arthritis	-1.76299	0.00901543	27/55	31.35%	ATP6V1E1;ATP6V0B;ATP6AP1;ATP6V1G1;ATP6V1B2;ATP6V0D1;ATP6V1F;ATP6V0E1;TNFSF13B;HLA-DMA;ATP6V1D;TCIRG1;ATP6V0C;HLA-DQB1;CD86;HLA-DOB;ACP5;ATP6V1E2;HLA-DMB;HLA-DRA;HLA-DRB1;LTB;HLA-DPB1;HLA-DPA1;ATP6V1A;ATP6V1H;CCL5
CM_CD8	USM_B	Primary immunodeficiency	-1.67772	0.0195266	16/25	30.38%	IL2RG;BLNK;IKBKG;TAP1;RFXANK;PTPRC;UNG;TNFRSF13B;CD19;ORAI1;DCLRE1C;CD40;CD79A;ADA;AICDA;RFX5
CM_CD8	USM_B	Intestinal immune network for IgA production	-1.62943	0.0259808	16/34	28.95%	TNFSF13B;HLA-DMA;ITGB7;TNFRSF13B;IL15RA;HLA-DQB1;CD86;HLA-DOB;HLA-DMB;CD40;HLA-DRA;HLA-DRB1;HLA-DPB1;HLA-DPA1;AICDA;TNFRSF17
CM_CD8	USM_B	Allograft rejection	-1.61602	0.0283387	21/27	46.05%	HLA-E;HLA-DMA;IL12A;HLA-DQB1;CD86;HLA-DOB;HLA-DMB;CD40;HLA-DRA;FAS;HLA-DRB1;HLA-DPB1;HLA-DPA1;HLA-DRB5;IL12B;HLA-A;HLA-F;HLA-C;HLA-B;HLA-DQA1;HLA-G
CM_CD8	USM_B	Asthma	-1.58747	0.0366536	9/15	27.62%	HLA-DMA;HLA-DQB1;HLA-DOB;HLA-DMB;CD40;HLA-DRA;HLA-DRB1;HLA-DPB1;HLA-DPA1
CM_CD8	USM_B	Autoimmune thyroid disease	-1.58737	0.0360319	20/25	46.05%	HLA-E;HLA-DMA;HLA-DQB1;CD86;HLA-DOB;HLA-DMB;CD40;HLA-DRA;FAS;HLA-DRB1;HLA-DPB1;HLA-DPA1;HLA-DRB5;HLA-A;HLA-F;TSHR;HLA-C;HLA-B;HLA-DQA1;HLA-G
EM_CD8	Mem_CD4	Primary immunodeficiency	-1.78589	0.0107606	17/26	32.34%	IL2RG;LCK;PTPRC;ADA;CD3E;DCLRE1C;TAP1;IKBKG;RFXANK;RFX5;CD3D;ICOS;UNG;ORAI1;ZAP70;CD40LG;CD79A
EM_CD8	Mem_CD4	Cytosolic DNA-sensing pathway	-1.72682	0.0146876	22/42	28.93%	POLR3GL;CASP1;RIPK3;TREX1;DDX58;TBK1;POLR3K;IRF7;POLR2F;POLR1C;POLR2E;RELA;ZBP1;POLR2K;IKBKG;IKBKB;CHUK;POLR3C;NFKBIA;IKBKE;POLR3E;CXCL10
EM_CD8	Mem_CD4	RIG-I-like receptor signaling pathway	-1.63393	0.0274997	27/46	30.70%	MAP3K7;AZI2;TANK;FADD;DDX58;TBK1;PIN1;ATG5;IRF7;IFIH1;RELA;IKBKG;IKBKB;CASP8;CHUK;ISG15;OTUD5;RNF125;DDX3X;ATG12;DHX58;NFKBIA;IKBKE;CXCL10;NLRX1;MAPK14;TRADD
EM_CD8	Mem_CD4	Antigen processing and presentation	-1.60118	0.0349397	20/57	27.32%	HSPA8;HSPA5;PSME3;CTSS;PSME2;HLA-E;B2M;PSME1;PDIA3;HSP90AB1;TAP1;TAPBP;NFYC;CD74;CTSB;RFXANK;RFX5;IFI30;CANX;NFYB
Naive_CD8	Fr._II_eTreg	Primary immunodeficiency	-1.66848	0.0443371	15/25	30.31%	LCK;PTPRC;UNG;IL2RG;CD3E;IKBKG;ADA;DCLRE1C;RFXANK;RFX5;ORAI1;ZAP70;CD40LG;CD3D;TAP1
TEMRA_CD8	Fr._III_T	Primary immunodeficiency	-1.63079	0.0293805	13/26	28.34%	IL2RG;PTPRC;LCK;CD3E;DCLRE1C;RFXANK;CD3D;UNG;ADA;TAP1;IKBKG;CD4;RFX5
Fr._III_T	CL_Mono	Rheumatoid arthritis	-1.70422	0.0267683	17/59	21.87%	ATP6V1E1;ATP6V1B2;ATP6V1G1;ATP6AP1;ATP6V1D;ATP6V0B;ATP6V0D1;ATP6V1H;ATP6V0E1;CD86;ATP6V1F;TNFSF13B;TLR2;ATP6V1C1;CTSL;ATP6V0C;ATP6V1E2
Fr._III_T	DN_B	Antigen processing and presentation	-1.74535	0.0121917	28/52	28.40%	HSPA8;HLA-E;B2M;CD74;PSME1;CTSB;PSME3;CTSS;HLA-DRA;HLA-DRB1;NFYB;PSME2;RFXANK;HSP90AB1;HLA-DQB1;LGMN;HSPA5;TAPBP;HLA-DPB1;PDIA3;HLA-DMA;HSPA4;IFI30;RFX5;HSP90AA1;NFYC;TAP1;HLA-DPA1
Fr._III_T	NK	Cytosolic DNA-sensing pathway	-1.67779	0.0225918	27/42	37.17%	POLR3GL;POLR1C;RIPK3;POLR2E;CCL5;RELA;TBK1;POLR3K;POLR2F;TREX1;POLR3C;POLR2K;CASP1;POLR3E;NFKBIA;IKBKG;ZBP1;DDX58;CCL4L2;CCL4L1;CHUK;IRF7;POLR2L;POLR2H;IRF3;PYCARD;IKBKB
Fr._III_T	mDC	Rheumatoid arthritis	-1.79968	0.00807146	20/60	23.64%	ATP6V1E1;ATP6V1B2;ATP6V1D;ATP6AP1;ATP6V1G1;ATP6V0B;CD86;ATP6V0D1;ATP6V1F;TNFSF13B;HLA-DMB;ATP6V0E1;ATP6V0C;HLA-DMA;TLR2;ATP6V1E2;HLA-DRB1;ATP6V1H;HLA-DRA;TCIRG1
Fr._III_T	mDC	Antigen processing and presentation	-1.64662	0.0275348	28/54	33.95%	CTSB;PSME3;PSME1;HSPA5;B2M;IFI30;HSPA8;CD74;HLA-DMB;HLA-E;CTSS;PDIA3;HSP90AA1;PSME2;HLA-DMA;HLA-DRB1;RFXANK;HLA-DRA;HSP90AB1;NFYB;LGMN;RFX5;HSPA6;HLA-DQB1;TAPBP;TAP1;CANX;HLA-A
Fr._II_eTreg	NC_Mono	Cytosolic DNA-sensing pathway	-1.64079	0.0373554	21/40	29.94%	POLR3C;POLR3GL;CASP1;RIPK3;TBK1;IKBKE;POLR1C;POLR2F;NFKBIA;TREX1;POLR2E;POLR2K;IKBKG;RELA;IRF7;DDX58;CHUK;ZBP1;IKBKB;POLR3K;AIM2
Fr._II_eTreg	Naive_CD8	Primary immunodeficiency	-1.65774	0.0228702	15/23	32.54%	PTPRC;CD3E;IL2RG;LCK;UNG;CD3D;DCLRE1C;RFX5;TAP1;CD79A;ADA;RFXANK;CD8B;IKBKG;ORAI1
Fr._II_eTreg	Naive_CD8	Antigen processing and presentation	-1.61734	0.0311183	22/54	29.88%	HSPA8;B2M;PSME3;PSME1;HLA-E;HSPA5;PSME2;HSP90AB1;CD74;CANX;RFX5;CTSS;NFYB;TAP1;TAPBP;PDIA3;LGMN;NFYC;RFXANK;CTSB;CD8B;IFI30
Fr._II_eTreg	Naive_CD8	Cytosolic DNA-sensing pathway	-1.56713	0.0464921	26/38	40.35%	POLR3GL;POLR1C;POLR3C;RELA;POLR2K;POLR2F;CASP1;POLR2E;NFKB1;TREX1;RIPK3;POLR3K;NFKBIA;TBK1;DDX58;POLR3E;IKBKG;IRF3;IRF7;CHUK;IKBKE;IKBKB;PYCARD;POLR2L;POLR2H;ZBP1
Fr._II_eTreg	TEMRA_CD8	Primary immunodeficiency	-1.87581	0.0042298	14/25	24.67%	PTPRC;IL2RG;LCK;CD3E;UNG;ADA;DCLRE1C;TAP1;CD3D;RFXANK;RFX5;CD8B;IKBKG;ORAI1
Fr._II_eTreg	TEMRA_CD8	Antigen processing and presentation	-1.87013	0.00455655	27/64	24.56%	B2M;HLA-E;HSPA8;HSPA5;PSME3;PSME1;PSME2;CTSS;HLA-DPA1;CD74;KLRD1;NFYB;HLA-DPB1;PDIA3;CANX;TAP1;HSP90AB1;HLA-DMA;CTSB;TAPBP;HLA-DRB1;IFI30;RFXANK;HLA-DMB;RFX5;CD8B;HLA-DQB1
Fr._II_eTreg	Fr._I_nTreg	Cytosolic DNA-sensing pathway	-1.60692	0.0320818	23/39	33.98%	POLR1C;POLR3GL;POLR3K;POLR3C;POLR2E;CASP1;POLR2F;POLR2K;TBK1;TREX1;RIPK3;IKBKG;RELA;IKBKB;DDX58;NFKBIA;IRF7;POLR3E;ZBP1;IRF3;NFKB1;IKBKE;CHUK
Fr._II_eTreg	Th2	Antigen processing and presentation	-1.7006	0.0185372	21/53	27.16%	HSPA8;PSME1;HLA-E;PSME3;HSPA5;B2M;PSME2;HSP90AB1;CTSS;RFXANK;PDIA3;RFX5;CD74;TAPBP;TAP1;RFXAP;NFYB;NFYC;IFI30;CANX;CTSB
Fr._II_eTreg	Th2	Primary immunodeficiency	-1.69248	0.0189073	16/24	30.37%	IL2RG;LCK;PTPRC;UNG;CD3E;DCLRE1C;RFXANK;RFX5;TAP1;RFXAP;CD3D;ADA;IKBKG;CD40LG;ORAI1;ICOS
Fr._II_eTreg	Plasmablast	Primary immunodeficiency	-1.83719	0.00942269	11/23	25.42%	PTPRC;IL2RG;RFX5;BLNK;ADA;TAP1;UNG;IKBKG;TNFRSF13B;RFXANK;LCK
Fr._II_eTreg	Plasmablast	Antigen processing and presentation	-1.80047	0.0104306	27/51	30.01%	HSPA5;B2M;HLA-E;PSME1;PSME3;PSME2;RFX5;CTSB;NFYB;HSPA8;HLA-DPB1;TAP1;CD74;IFI30;HLA-DPA1;LGMN;PDIA3;CANX;HLA-DRA;RFXANK;HSPA4;HLA-DQB1;HLA-DMA;HLA-DMB;TAPBP;HLA-DRB1;CTSS
Fr._II_eTreg	Plasmablast	Rheumatoid arthritis	-1.6039	0.0441772	23/48	29.82%	ATP6V1E1;ATP6V1D;ATP6AP1;ATP6V1G1;ATP6V0D1;CD86;ATP6V1B2;ATP6V1F;HLA-DPB1;ATP6V0B;ATP6V0E1;ATP6V1E2;HLA-DPA1;ICAM1;ATP6V1C1;HLA-DRA;ATP6V1A;HLA-DQB1;HLA-DMA;ACP5;HLA-DMB;HLA-DRB1;ATP6V0C
Fr._I_nTreg	DN_B	Antigen processing and presentation	-1.87223	0.00400097	31/52	32.39%	PSME3;HSPA8;B2M;HLA-E;CD74;PSME1;CTSB;PSME2;CTSS;HSPA5;TAPBP;RFXANK;LGMN;HSP90AB1;PDIA3;HLA-DRB1;HSPA4;TAP1;NFYB;HLA-DRA;HLA-DPB1;HLA-DMA;HLA-DPA1;IFI30;HLA-DQB1;NFYC;CANX;RFX5;HLA-F;HSP90AA1;KLRD1
Fr._I_nTreg	DN_B	Systemic lupus erythematosus	-1.60944	0.0362269	11/25	24.83%	SSB;TRIM21;SNRPB;SNRPD1;CD86;HLA-DRB1;HLA-DRA;HLA-DPB1;HLA-DMA;HLA-DPA1;HLA-DQB1
Fr._I_nTreg	DN_B	Cytosolic DNA-sensing pathway	-1.60532	0.0353974	19/40	25.44%	POLR3GL;RIPK3;POLR2E;IKBKG;POLR2F;CASP1;TREX1;TBK1;POLR1C;DDX58;RELA;POLR2K;AIM2;CCL5;POLR3C;NFKBIA;IRF7;IKBKE;POLR3K
Fr._I_nTreg	NK	Cytosolic DNA-sensing pathway	-1.69001	0.0215444	21/42	26.85%	POLR3GL;RIPK3;POLR1C;TBK1;CASP1;POLR2E;ZBP1;NFKBIA;CCL5;IKBKG;DDX58;TREX1;RELA;POLR3C;POLR2F;POLR3K;IRF7;POLR3E;CCL4L2;CHUK;POLR2K
Mem_CD4	CM_CD8	Primary immunodeficiency	-1.7931	0.0100561	15/26	30.79%	LCK;IL2RG;UNG;PTPRC;CD3E;IKBKG;CD8B;RFX5;RFXANK;ORAI1;TAP1;DCLRE1C;CD3D;ADA;ZAP70
Mem_CD4	CM_CD8	Cytosolic DNA-sensing pathway	-1.66719	0.0276623	24/39	35.28%	POLR3GL;POLR1C;POLR2F;RIPK3;CASP1;POLR2E;TBK1;IKBKG;POLR3C;RELA;TREX1;CCL5;DDX58;POLR3K;POLR2K;IRF7;IKBKE;IRF3;ZBP1;PYCARD;POLR2H;AIM2;CHUK;POLR2L
Mem_CD4	CM_CD8	Antigen processing and presentation	-1.66242	0.0284647	21/61	25.16%	HLA-E;HSPA5;PSME3;HSPA8;B2M;NFYB;PSME2;PSME1;PDIA3;CD8B;TAPBP;RFX5;CTSS;CTSB;RFXANK;CANX;TAP1;CD74;HSP90AB1;HLA-DPA1;HLA-DPB1
Mem_CD4	Naive_B	Antigen processing and presentation	-1.77948	0.010566	34/50	38.80%	HSPA8;HLA-E;CD74;HSPA5;PSME3;CTSS;PSME1;PDIA3;PSME2;B2M;HSP90AB1;TAPBP;HSPA4;LGMN;HLA-DMA;NFYB;HLA-DOB;CTSB;RFX5;NFYC;TAP1;CANX;RFXANK;IFI30;HLA-DPA1;HLA-DRA;HLA-F;HLA-DMB;HLA-DPB1;HLA-DRB1;HLA-G;HLA-DQB1;HLA-A;HLA-C
Tfh	Naive_CD8	Cytosolic DNA-sensing pathway	-1.61276	0.0419305	27/38	40.48%	POLR3GL;POLR1C;POLR3C;CASP1;POLR2K;RELA;RIPK3;NFKB1;POLR2F;TBK1;TREX1;POLR2E;DDX58;POLR3K;NFKBIA;PYCARD;IKBKB;CCL5;POLR3E;ZBP1;IRF7;CHUK;IKBKE;IRF3;IKBKG;POLR2H;POLR2L
Tfh	NK	Cytosolic DNA-sensing pathway	-1.82934	0.00639918	22/42	26.35%	POLR3GL;TBK1;POLR1C;RIPK3;CASP1;POLR2E;TREX1;CCL5;POLR3K;NFKBIA;DDX58;POLR3C;POLR2F;ZBP1;IKBKG;IRF7;RELA;CCL4L2;POLR3E;CHUK;POLR2K;IKBKE
Tfh	NK	Antigen processing and presentation	-1.76315	0.0110013	30/65	30.97%	B2M;HLA-E;HSPA5;HSPA8;PSME3;PSME1;PSME2;CTSS;HSP90AB1;RFXANK;PDIA3;NFYB;HSPA6;TAP1;RFX5;KLRD1;HLA-DPB1;CANX;HLA-DPA1;HSP90AA1;CD74;TAPBP;CTSB;KIR2DL3;IFI30;NFYC;HLA-C;HLA-DMA;HLA-G;KIR3DL2
Tfh	NK	Primary immunodeficiency	-1.73861	0.0131111	11/26	26.31%	PTPRC;IL2RG;UNG;ADA;RFXANK;TAP1;RFX5;DCLRE1C;IKBKG;LCK;ORAI1
Tfh	NK	Graft-versus-host disease	-1.66903	0.0211369	24/29	47.70%	HLA-E;GZMB;KLRD1;HLA-DPB1;HLA-DPA1;KIR2DL3;HLA-C;HLA-DMA;HLA-G;FAS;KIR3DL2;PRF1;HLA-DQB1;HLA-A;FASLG;HLA-DRB5;HLA-DRB1;HLA-DRA;KLRC1;HLA-F;HLA-B;KIR3DL1;HLA-DQA1;HLA-DQA2
Tfh	NK	Allograft rejection	-1.58158	0.0371613	19/25	47.70%	HLA-E;GZMB;HLA-DPB1;HLA-DPA1;HLA-C;HLA-DMA;HLA-G;FAS;PRF1;HLA-DQB1;HLA-A;FASLG;HLA-DRB5;HLA-DRB1;HLA-DRA;HLA-F;HLA-B;HLA-DQA1;HLA-DQA2
Th17	CM_CD8	Primary immunodeficiency	-1.76406	0.0123014	14/26	29.98%	UNG;LCK;IL2RG;PTPRC;CD3E;IKBKG;DCLRE1C;ZAP70;RFXANK;CD8B;TAP1;RFX5;ORAI1;CD3D
Th17	Mem_CD4	Antigen processing and presentation	-1.66222	0.0254303	40/57	48.63%	HSPA5;HLA-E;PSME3;HSPA8;B2M;PSME1;CTSS;PSME2;CANX;NFYB;HSP90AB1;TAPBP;CTSB;CD74;RFX5;PDIA3;TAP1;HLA-DPB1;HSP90AA1;RFXANK;NFYC;HLA-DPA1;IFI30;KIR3DL2;HLA-DMA;HLA-DQB1;HLA-A;HLA-DRB1;HSPA6;HLA-C;HSPA4;HLA-DRA;HLA-F;CD4;HLA-DRB5;KLRD1;HLA-DQA1;HLA-DMB;CD8A;HLA-G
Th17	Mem_CD4	Primary immunodeficiency	-1.62776	0.0313925	14/26	29.57%	LCK;IL2RG;PTPRC;UNG;CD3E;ADA;DCLRE1C;RFX5;CD40LG;IKBKG;CD3D;TAP1;ORAI1;RFXANK
Th17	Tfh	Antigen processing and presentation	-1.72929	0.0194671	39/53	47.66%	HLA-E;HSPA5;HSPA8;B2M;PSME3;PSME1;HSP90AB1;PSME2;CD74;RFXANK;CANX;TAPBP;CTSB;TAP1;CTSS;PDIA3;NFYB;NFYC;HSPA1L;HLA-DPB1;RFX5;LGMN;HLA-DPA1;HLA-DMA;HLA-A;KIR3DL2;HLA-DRA;IFI30;HLA-F;HLA-DRB1;HLA-DQB1;HLA-DQA1;HLA-DMB;HLA-C;HSP90AA1;HLA-DOA;HSPA4;CD4;HLA-DRB5
Th17	Tfh	Primary immunodeficiency	-1.57689	0.0483388	17/24	36.33%	IL2RG;LCK;PTPRC;CD3E;UNG;DCLRE1C;RFXANK;ORAI1;ADA;IKBKG;TAP1;CD3D;CD40LG;ZAP70;RFX5;CD79A;ICOS
Th17	pDC	Systemic lupus erythematosus	-1.62419	0.0387921	15/24	39.08%	SSB;SNRPB;SNRPD1;HLA-DMB;HLA-DMA;HLA-DRA;TRIM21;HLA-DRB1;HLA-DQB1;HLA-DOB;SNRPD3;CD86;HLA-DPB1;HLA-DPA1;C8G
Th17	pDC	Autoimmune thyroid disease	-1.61317	0.0397047	13/22	37.61%	GZMB;HLA-DMB;HLA-DMA;HLA-E;HLA-DRA;HLA-DRB1;HLA-DQB1;FAS;HLA-DOB;CD86;HLA-A;HLA-DPB1;HLA-DPA1
Th17	pDC	Graft-versus-host disease	-1.59779	0.043146	13/23	37.61%	GZMB;HLA-DMB;HLA-DMA;HLA-E;HLA-DRA;HLA-DRB1;HLA-DQB1;FAS;HLA-DOB;CD86;HLA-A;HLA-DPB1;HLA-DPA1
Th17	pDC	Allograft rejection	-1.59294	0.0439703	13/23	37.61%	GZMB;HLA-DMB;HLA-DMA;HLA-E;HLA-DRA;HLA-DRB1;HLA-DQB1;FAS;HLA-DOB;CD86;HLA-A;HLA-DPB1;HLA-DPA1
Th17	pDC	Rheumatoid arthritis	-1.57552	0.0464136	23/48	36.16%	ATP6V0B;ATP6V1E1;ATP6V1G1;ATP6AP1;ATP6V1F;ATP6V1B2;ATP6V0D1;ATP6V1D;HLA-DMB;ATP6V0E1;HLA-DMA;HLA-DRA;ATP6V1E2;ATP6V0C;TNFSF13B;TCIRG1;HLA-DRB1;HLA-DQB1;ATP6V1H;ACP5;HLA-DOB;CD86;HLA-DPB1
Th17	pDC	Cytosolic DNA-sensing pathway	-1.55277	0.0492233	18/38	27.73%	POLR3GL;POLR1C;POLR2E;RIPK3;IRF7;POLR2F;TREX1;NFKBIA;IKBKG;POLR3C;RELA;CASP1;POLR2K;POLR3K;IKBKE;POLR3E;IKBKB;POLR2H
Th1	Mem_CD4	Antigen processing and presentation	-2.0032	0.00120521	34/57	35.16%	CTSS;PSME2;HSPA5;HSPA8;PSME1;B2M;PSME3;TAP1;RFX5;HLA-E;CD74;IFI30;PDIA3;NFYC;TAPBP;HLA-DPA1;CTSB;HLA-DPB1;CANX;HSPA4;HSP90AB1;RFXANK;HLA-DMA;HSP90AA1;NFYB;HLA-DRB1;HLA-DRB5;HLA-DRA;HLA-DQB1;HLA-A;HLA-C;HLA-DMB;KIR3DL2;CALR
Th1	Mem_CD4	Primary immunodeficiency	-1.80392	0.00861995	13/26	22.72%	IL2RG;PTPRC;LCK;ADA;TAP1;RFX5;CD3E;CD3D;DCLRE1C;IKBKG;UNG;ICOS;RFXANK
Th1	Mem_CD4	Cytosolic DNA-sensing pathway	-1.77506	0.0104585	28/42	38.43%	CASP1;TBK1;POLR2K;POLR3GL;RIPK3;DDX58;POLR3K;ZBP1;POLR2E;TREX1;POLR2F;IRF7;IKBKG;CHUK;RELA;POLR1C;CXCL10;ADAR;POLR3C;IKBKE;AIM2;PYCARD;NFKBIA;CCL4L2;RIPK1;IKBKB;CCL5;POLR2H
Th1	Mem_CD4	Rheumatoid arthritis	-1.65784	0.0243134	30/55	39.96%	ATP6V1E1;ATP6V0D1;ATP6V1B2;ATP6V0B;ATP6AP1;ATP6V0E1;ATP6V1F;ATP6V1D;ATP6V1H;ATP6V1A;ATP6V1G1;HLA-DPA1;HLA-DPB1;HLA-DMA;CTLA4;ITGB2;HLA-DRB1;HLA-DRB5;HLA-DRA;HLA-DQB1;ICAM1;ATP6V1E2;HLA-DMB;ACP5;TCIRG1;ATP6V0C;IFNG;CCL5;ATP6V1C1;FLT1
Th1	Mem_CD4	NOD-like receptor signaling pathway	-1.59418	0.0332945	67/125	36.07%	VDAC3;CASP4;CASP1;MYD88;IFI16;GBP1;TBK1;TANK;BRCC3;TXN2;VDAC1;YWHAE;VDAC2;GBP2;RIPK3;OAS1;MAP3K7;ATG5;OAS2;CARD16;FADD;IRF9;MCU;STAT1;PRKCD;NAMPT;RHOA;JAK1;TXN;IRF7;IKBKG;GBP3;GABARAP;CTSB;ATG12;RBCK1;CARD17;DNM1L;CHUK;TRIP6;MFN2;RELA;HSP90AB1;BCL2L1;GSDMD;HSP90AA1;MAPK14;CYBA;SHARPIN;MAPK9;NLRX1;GBP5;STAT2;CARD6;SUGT1;TRAF6;IKBKE;AIM2;PYCARD;CASP8;PANX1;PKN1;NFKBIA;RIPK1;TRAF2;GBP4;IKBKB
Th1	Mem_CD4	RIG-I-like receptor signaling pathway	-1.57815	0.0376352	29/46	36.07%	TBK1;TANK;AZI2;DDX58;MAP3K7;ATG5;FADD;IFIH1;IRF7;PIN1;IKBKG;ISG15;ATG12;CHUK;RELA;DHX58;MAPK14;RNF125;CXCL10;MAPK9;NLRX1;TRAF6;IKBKE;CASP8;DDX3X;NFKBIA;RIPK1;TRAF2;IKBKB
Th1	Mem_CD4	Allograft rejection	-1.53583	0.0467788	24/28	50.28%	HLA-E;FAS;HLA-DPA1;HLA-DPB1;HLA-DMA;HLA-DRB1;CD40LG;HLA-DRB5;HLA-DRA;HLA-DQB1;HLA-A;HLA-C;HLA-DMB;PRF1;IFNG;GZMB;FASLG;CD40;HLA-DQA2;HLA-B;TNF;HLA-DQA1;HLA-G;HLA-DOA
Th1	Mem_CD4	Graft-versus-host disease	-1.52978	0.0479835	24/28	50.28%	HLA-E;FAS;HLA-DPA1;HLA-DPB1;HLA-DMA;HLA-DRB1;HLA-DRB5;HLA-DRA;HLA-DQB1;HLA-A;HLA-C;HLA-DMB;KIR3DL2;PRF1;IFNG;GZMB;FASLG;HLA-DQA2;HLA-B;KLRD1;TNF;HLA-DQA1;HLA-G;HLA-DOA
Th1	Tfh	Antigen processing and presentation	-2.07437	0.000561525	37/53	38.39%	B2M;HSPA8;PSME2;HSPA5;HLA-E;CTSS;PSME1;PSME3;CD74;TAP1;HLA-DPA1;HLA-DPB1;HSP90AB1;PDIA3;RFXANK;HLA-DRA;CTSB;HLA-DMA;IFI30;TAPBP;NFYC;CANX;HLA-DRB1;HSPA4;HLA-DOA;HLA-DRB5;RFX5;HLA-DMB;HLA-A;NFYB;KIR3DL2;HLA-C;LGMN;HSPA1L;HSP90AA1;HLA-DQA1;HLA-DQB1
Th1	Tfh	Cytosolic DNA-sensing pathway	-1.81169	0.00754316	23/40	28.99%	CASP1;POLR3GL;RIPK3;TBK1;POLR2K;DDX58;POLR1C;POLR2F;TREX1;POLR3K;IRF7;RELA;ZBP1;POLR3C;POLR2E;IKBKG;AIM2;CXCL10;CCL5;CHUK;IKBKE;NFKBIA;ADAR
Th1	Tfh	Primary immunodeficiency	-1.73391	0.0140294	13/24	23.50%	IL2RG;CD3E;PTPRC;TAP1;LCK;CD3D;DCLRE1C;ADA;RFXANK;ICOS;IKBKG;ORAI1;UNG
Th1	Tfh	Graft-versus-host disease	-1.67265	0.0205755	17/25	38.39%	HLA-E;FAS;HLA-DPA1;HLA-DPB1;PRF1;HLA-DRA;HLA-DMA;HLA-DRB1;HLA-DOA;HLA-DRB5;FASLG;HLA-DMB;HLA-A;KIR3DL2;HLA-C;HLA-DQA1;HLA-DQB1
Th1	Tfh	Rheumatoid arthritis	-1.66827	0.0206771	31/54	39.57%	ATP6V1E1;ATP6V0B;ATP6V0E1;ATP6V1B2;ATP6V0D1;ATP6V1F;ATP6AP1;HLA-DPA1;ATP6V1G1;HLA-DPB1;ATP6V1H;ATP6V1D;HLA-DRA;HLA-DMA;LTB;HLA-DRB1;CCL5;TNFSF13B;ATP6V0C;HLA-DOA;ATP6V1A;HLA-DRB5;HLA-DMB;ICAM1;TCIRG1;ACP5;IL23A;HLA-DQA1;HLA-DQB1;ATP6V1E2;CSF1
Th1	Tfh	Allograft rejection	-1.64983	0.0236593	20/26	43.96%	HLA-E;FAS;HLA-DPA1;HLA-DPB1;PRF1;HLA-DRA;HLA-DMA;HLA-DRB1;HLA-DOA;HLA-DRB5;FASLG;HLA-DMB;HLA-A;HLA-C;CD40LG;HLA-DQA1;HLA-DQB1;CD40;CD80;TNF
Th1	Tfh	Asthma	-1.62587	0.0278306	13/14	43.96%	HLA-DPA1;HLA-DPB1;HLA-DRA;HLA-DMA;HLA-DRB1;HLA-DOA;HLA-DRB5;HLA-DMB;CD40LG;HLA-DQA1;HLA-DQB1;CD40;TNF
Th1	Tfh	Systemic lupus erythematosus	-1.60216	0.0333496	20/26	45.44%	SNRPD1;TRIM21;SSB;HLA-DPA1;HLA-DPB1;SNRPB;HLA-DRA;HLA-DMA;HLA-DRB1;HLA-DOA;HLA-DRB5;HLA-DMB;CD40LG;HLA-DQA1;HLA-DQB1;CD40;CD80;TNF;C1R;SNRPD3
Th1	Tfh	NOD-like receptor signaling pathway	-1.59818	0.0339355	54/125	27.03%	VDAC3;CASP4;CASP1;MYD88;IFI16;TANK;GBP1;RIPK3;CARD16;TBK1;TXN2;YWHAE;OAS1;VDAC2;CARD17;IRF9;BRCC3;FADD;VDAC1;GBP2;ATG5;TXN;GBP3;OAS2;STAT1;ATG12;TRIP6;IRF7;PRKCD;RELA;MAP3K7;GABARAP;HSP90AB1;MAPK9;JAK1;CTSB;RBCK1;MCU;IFNAR1;IKBKG;BCL2L1;AIM2;CYBA;CCL5;TRAF2;GSDMD;TICAM1;STAT2;RHOA;CHUK;NAMPT;SHARPIN;MFN2;RIPK2
Th1	Tfh	Autoimmune thyroid disease	-1.59216	0.0346461	21/27	43.88%	HLA-E;FAS;HLA-DPA1;HLA-DPB1;PRF1;HLA-DRA;HLA-DMA;HLA-DRB1;HLA-DOA;HLA-DRB5;FASLG;HLA-DMB;HLA-A;HLA-C;CD40LG;HLA-DQA1;HLA-DQB1;CTLA4;CD40;CD80;TSHR
Th1	Tfh	Intestinal immune network for IgA production	-1.55693	0.0428738	19/27	43.21%	HLA-DPA1;HLA-DPB1;HLA-DRA;IL15RA;ICOS;HLA-DMA;HLA-DRB1;TNFSF13B;ITGB7;HLA-DOA;HLA-DRB5;HLA-DMB;CD40LG;CCR9;HLA-DQA1;HLA-DQB1;ITGA4;CD40;CD80
Th1	NK	Cytosolic DNA-sensing pathway	-1.88347	0.0049681	21/42	25.97%	POLR3GL;TBK1;CASP1;DDX58;TREX1;IRF7;RIPK3;POLR1C;ZBP1;POLR2F;POLR2E;IKBKG;POLR3K;POLR3C;IKBKE;NFKBIA;CCL5;POLR2K;POLR3E;RELA;CHUK
Th1	NK	Primary immunodeficiency	-1.86434	0.00597841	11/26	22.20%	IL2RG;ADA;TAP1;PTPRC;RFXANK;UNG;RFX5;IKBKG;CD79A;DCLRE1C;ORAI1
Th1	NK	Antigen processing and presentation	-1.75401	0.0132397	32/65	32.92%	HSPA5;PSME2;PSME1;B2M;HSPA8;PSME3;TAP1;RFXANK;CTSS;HLA-E;PDIA3;HSP90AB1;RFX5;HSPA6;CTSB;IFI30;KLRC1;CANX;CD74;TAPBP;HSP90AA1;HLA-DPA1;NFYB;HLA-DPB1;NFYC;KLRD1;HLA-C;HSPA4;KIR2DS4;HLA-A;HLA-DMA;TAP2
Th1	NK	Graft-versus-host disease	-1.65397	0.0243848	22/29	46.70%	GZMB;HLA-E;KLRC1;FASLG;HLA-DPA1;PRF1;HLA-DPB1;KLRD1;HLA-C;HLA-A;HLA-DMA;FAS;KIR2DL3;HLA-DQB1;HLA-DRB5;HLA-DRB1;HLA-DQA2;KIR3DL1;HLA-DRA;HLA-DMB;HLA-B;HLA-G
Th1	NK	Rheumatoid arthritis	-1.57825	0.0386262	36/52	44.65%	ATP6V1E1;ATP6AP1;ATP6V1B2;ATP6V0D1;ATP6V1G1;ATP6V0B;TNFSF13B;ATP6V1F;ATP6V1D;ATP6V0E1;ITGB2;ATP6V0C;ATP6V1H;HLA-DPA1;CCL5;HLA-DPB1;ACP5;TCIRG1;ATP6V1E2;CCL3L1;TNFSF11;HLA-DMA;ICAM1;FOS;HLA-DQB1;HLA-DRB5;ATP6V0E2;HLA-DRB1;HLA-DQA2;VEGFA;IL18;HLA-DRA;CSF1;ATP6V1A;HLA-DMB;LTB
Th1	NK	RIG-I-like receptor signaling pathway	-1.53902	0.0484774	21/45	26.41%	AZI2;TBK1;ATG5;DDX58;DHX58;FADD;IRF7;IFIH1;ISG15;MAP3K7;PIN1;IKBKG;CASP10;TRAF2;IKBKE;ATG12;TANK;NFKBIA;RELA;CHUK;TKFC
Th2	USM_B	Antigen processing and presentation	-1.86012	0.00518427	29/51	30.44%	HLA-E;B2M;CD74;PSME1;RFXANK;HSPA8;PSME2;HSP90AB1;CTSS;HSPA5;PSME3;CTSB;HLA-DMA;IFI30;TAP1;HLA-DOB;NFYB;PDIA3;HLA-DRA;HLA-DPB1;HLA-DPA1;LGMN;TAPBP;NFYC;HLA-A;HLA-DMB;HSP90AA1;HLA-C;HLA-DRB5
Th2	USM_B	Systemic lupus erythematosus	-1.7064	0.0179223	16/26	34.81%	SSB;SNRPD1;SNRPB;HLA-DMA;TRIM21;CD40;HLA-DOB;HLA-DRA;HLA-DPB1;HLA-DPA1;C1R;HLA-DMB;HLA-DRB5;CD86;HLA-DQB1;HLA-DRB1
Th2	USM_B	Cytosolic DNA-sensing pathway	-1.70069	0.0185213	24/41	33.21%	POLR3GL;CASP1;POLR1C;POLR2F;TREX1;POLR2E;RELA;IKBKG;RIPK3;POLR3C;CXCL10;POLR2K;ZBP1;TBK1;NFKBIA;DDX58;IRF7;IKBKE;POLR3K;POLR2H;IRF3;POLR2L;AIM2;POLR3E
Th2	USM_B	Asthma	-1.6855	0.0197332	10/15	34.81%	HLA-DMA;CD40;HLA-DOB;HLA-DRA;HLA-DPB1;HLA-DPA1;HLA-DMB;HLA-DRB5;HLA-DQB1;HLA-DRB1
Th2	USM_B	Rheumatoid arthritis	-1.64279	0.0274479	30/55	38.72%	ATP6V0B;ATP6V1E1;ATP6AP1;ATP6V1F;ATP6V1B2;ATP6V0D1;ATP6V1G1;ATP6V0E1;ATP6V0C;HLA-DMA;ACP5;ATP6V1D;HLA-DOB;TNFSF13B;HLA-DRA;HLA-DPB1;HLA-DPA1;LTB;ATP6V1E2;ATP6V1H;HLA-DMB;TCIRG1;HLA-DRB5;CD86;HLA-DQB1;HLA-DRB1;ICAM1;VEGFA;CCL5;ITGB2
Th2	USM_B	Primary immunodeficiency	-1.59238	0.0376044	13/25	24.03%	PTPRC;BLNK;RFXANK;IL2RG;UNG;IKBKG;CD19;TNFRSF13B;CD40;CD79A;TAP1;ORAI1;DCLRE1C
Th2	USM_B	Allograft rejection	-1.57076	0.0418215	16/27	34.81%	HLA-E;HLA-DMA;IL12A;CD40;HLA-DOB;HLA-DRA;HLA-DPB1;HLA-DPA1;HLA-A;HLA-DMB;HLA-C;HLA-DRB5;FAS;CD86;HLA-DQB1;HLA-DRB1
DN_B	mDC	Antigen processing and presentation	-1.90963	0.00587128	24/54	24.01%	PSME3;PSME1;CD74;B2M;HLA-E;HSPA8;CTSB;PSME2;HSPA5;HLA-DMB;LGMN;PDIA3;IFI30;HLA-DMA;HLA-DRA;HSP90AB1;HLA-DRB1;RFXANK;CTSS;TAP1;HSP90AA1;HSPA6;HLA-DQB1;TAPBP
DN_B	mDC	Rheumatoid arthritis	-1.83491	0.00863424	30/60	34.82%	ATP6V1E1;ATP6AP1;ATP6V1G1;ATP6V0B;ATP6V0D1;ATP6V1B2;ATP6V1D;CD86;HLA-DMB;ATP6V0E1;ATP6V1F;HLA-DMA;HLA-DRA;TNFSF13B;HLA-DRB1;ATP6V1E2;ATP6V1H;HLA-DQB1;TCIRG1;ITGB2;ATP6V0C;TLR2;IL15;CTLA4;HLA-DPB1;LTB;CTSL;HLA-DPA1;CCL5;FOS
DN_B	mDC	Autoimmune thyroid disease	-1.81961	0.00961073	15/24	35.27%	HLA-E;CD86;HLA-DMB;HLA-DMA;HLA-DRA;HLA-DRB1;CD40;HLA-DQB1;FAS;CTLA4;HLA-DPB1;HLA-DPA1;HLA-B;HLA-A;HLA-F
DN_B	mDC	Systemic lupus erythematosus	-1.81645	0.00953989	18/30	33.48%	SSB;SNRPD1;CD86;HLA-DMB;TRIM21;SNRPB;HLA-DMA;HLA-DRA;HLA-DRB1;FCGR1A;CD40;HLA-DQB1;C1QB;FCGR2A;HLA-DPB1;ACTN1;HLA-DPA1;C1QA
DN_B	mDC	Allograft rejection	-1.78351	0.0122766	14/24	35.27%	HLA-E;CD86;HLA-DMB;HLA-DMA;HLA-DRA;HLA-DRB1;CD40;HLA-DQB1;FAS;HLA-DPB1;HLA-DPA1;HLA-B;HLA-A;HLA-F
DN_B	mDC	Graft-versus-host disease	-1.59598	0.0394914	13/25	35.27%	HLA-E;CD86;HLA-DMB;HLA-DMA;HLA-DRA;HLA-DRB1;HLA-DQB1;FAS;HLA-DPB1;HLA-DPA1;HLA-B;HLA-A;HLA-F
DN_B	mDC	Cytosolic DNA-sensing pathway	-1.55097	0.0486122	17/41	22.26%	POLR3GL;POLR1C;CASP1;IKBKG;POLR2E;RIPK3;POLR2F;NFKBIA;TREX1;RELA;TBK1;CXCL10;POLR2K;POLR3K;DDX58;IRF7;ZBP1
Naive_B	mDC	Antigen processing and presentation	-1.77604	0.0170618	24/54	29.46%	PSME3;CD74;HLA-DMB;LGMN;CTSB;HLA-DRA;HSPA8;HLA-DMA;HSPA5;HSP90AB1;HLA-E;PSME1;HLA-DPB1;HLA-DOB;CTSS;B2M;PSME2;NFYB;RFX5;IFI30;RFXANK;HSP90AA1;HSPA6;PDIA3
Naive_B	mDC	Graft-versus-host disease	-1.64579	0.0331218	7/25	19.68%	HLA-DMB;HLA-DRA;HLA-DMA;CD86;HLA-E;HLA-DPB1;HLA-DOB
Naive_B	mDC	Allograft rejection	-1.60309	0.0448289	7/24	19.68%	HLA-DMB;HLA-DRA;HLA-DMA;CD86;HLA-E;HLA-DPB1;HLA-DOB
SM_B	Th17	Primary immunodeficiency	-1.83058	0.0040903	13/23	19.85%	IL2RG;PTPRC;LCK;CD3E;UNG;CD40LG;DCLRE1C;RFX5;CD3D;ADA;IKBKG;TAP1;RFXANK
SM_B	Th17	Antigen processing and presentation	-1.72281	0.0113686	41/53	47.25%	HSPA5;HLA-E;HSPA8;B2M;PSME3;PSME1;PSME2;CTSS;CTSB;CD74;RFX5;TAP1;TAPBP;RFXANK;HSP90AB1;PDIA3;CANX;HLA-DPA1;HLA-DPB1;NFYB;NFYC;HLA-DRA;HLA-DRB5;HLA-C;HLA-DRB1;LGMN;HLA-DMA;HSP90AA1;HSPA4;HLA-DQA1;HLA-G;HSPA1L;IFI30;HLA-F;HLA-A;HLA-B;HLA-DQB1;CD4;KIR3DL2;HLA-DMB;CALR
SM_B	Th17	Rheumatoid arthritis	-1.56403	0.0476732	26/54	38.55%	ATP6V1E1;ATP6V0B;ATP6AP1;ATP6V1B2;ATP6V0E1;ATP6V0D1;ATP6V1G1;ATP6V1F;ATP6V1D;ATP6V1H;ITGB2;HLA-DPA1;HLA-DPB1;IL23A;ATP6V1A;TCIRG1;HLA-DRA;HLA-DRB5;LTB;ATP6V1C1;ACP5;ATP6V0C;HLA-DRB1;ATP6V1E2;HLA-DMA;HLA-DQA1
SM_B	Naive_B	Antigen processing and presentation	-2.0612	0.000852659	34/50	35.00%	HLA-E;HSPA8;CTSS;HSPA5;CD74;PSME3;B2M;PSME2;PSME1;HSP90AB1;LGMN;CTSB;HLA-DMA;PDIA3;NFYB;TAP1;HLA-DOB;RFX5;HSPA4;IFI30;NFYC;CANX;HLA-DPA1;TAPBP;RFXANK;HLA-DRA;HLA-B;HLA-G;HLA-DPB1;HLA-C;HLA-F;HLA-DMB;HLA-A;HLA-DRB5
SM_B	Naive_B	Autoimmune thyroid disease	-1.80343	0.0100769	17/23	38.38%	HLA-E;HLA-DMA;HLA-DOB;HLA-DPA1;FAS;HLA-DRA;HLA-B;HLA-G;HLA-DPB1;HLA-C;HLA-F;HLA-DMB;HLA-A;HLA-DRB5;HLA-DQB1;HLA-DRB1;CD40
SM_B	Naive_B	Allograft rejection	-1.78247	0.0114233	18/25	38.38%	HLA-E;HLA-DMA;IL12A;HLA-DOB;HLA-DPA1;FAS;HLA-DRA;HLA-B;HLA-G;HLA-DPB1;HLA-C;HLA-F;HLA-DMB;HLA-A;HLA-DRB5;HLA-DQB1;HLA-DRB1;CD40
SM_B	Naive_B	Cytosolic DNA-sensing pathway	-1.70196	0.0211089	17/40	21.32%	POLR3GL;CASP1;RIPK3;POLR1C;TBK1;DDX58;POLR2E;IKBKG;POLR2F;POLR2K;POLR3C;RELA;IRF7;TREX1;ZBP1;NFKBIA;IKBKE
SM_B	Naive_B	Graft-versus-host disease	-1.67642	0.0240166	16/24	38.21%	HLA-E;HLA-DMA;HLA-DOB;HLA-DPA1;FAS;HLA-DRA;HLA-B;HLA-G;HLA-DPB1;HLA-C;HLA-F;HLA-DMB;HLA-A;HLA-DRB5;HLA-DQB1;HLA-DRB1
SM_B	Naive_B	Rheumatoid arthritis	-1.6047	0.0407952	29/54	38.21%	ATP6V1E1;ATP6V0B;ATP6AP1;ATP6V1B2;ATP6V1G1;ATP6V0D1;ATP6V0E1;ATP6V1F;ATP6V1D;HLA-DMA;HLA-DOB;ATP6V0C;TCIRG1;ACP5;HLA-DPA1;ITGB2;ATP6V1A;HLA-DRA;ATP6V1E2;CCL5;TNFSF13B;HLA-DPB1;HLA-DMB;HLA-DRB5;ICAM1;ATP6V1H;LTB;HLA-DQB1;HLA-DRB1
SM_B	Naive_B	Primary immunodeficiency	-1.599	0.0412614	12/25	20.36%	PTPRC;IL2RG;BLNK;IKBKG;CD79A;CD19;UNG;TAP1;ORAI1;TNFRSF13B;RFX5;DCLRE1C
SM_B	Naive_B	RIG-I-like receptor signaling pathway	-1.56621	0.0499861	24/45	27.38%	TBK1;TANK;FADD;DDX58;IKBKG;PIN1;CASP8;AZI2;ATG5;MAP3K7;IL12A;RELA;IRF7;DDX3X;NFKBIA;IKBKE;DHX58;TRADD;MAPK9;OTUD5;ISG15;ATG12;IFIH1;CASP10
SM_B	NK	Cytosolic DNA-sensing pathway	-1.69442	0.025208	19/42	23.87%	POLR3GL;RIPK3;POLR1C;CASP1;POLR2E;TBK1;TREX1;ZBP1;NFKBIA;POLR2F;IRF7;DDX58;POLR3E;IKBKG;POLR3C;POLR3K;CCL4L2;CCL5;RELA
SM_B	NK	Antigen processing and presentation	-1.60453	0.0396576	35/65	36.96%	HSPA5;B2M;HLA-E;PSME3;PSME1;PSME2;HSPA8;CTSS;RFXANK;TAP1;HSP90AB1;PDIA3;TAPBP;CTSB;NFYB;RFX5;KLRD1;CD74;HSP90AA1;NFYC;CANX;HSPA6;HLA-DPB1;HLA-C;HLA-DPA1;KIR2DL3;KLRC1;KIR2DS4;HLA-B;KIR3DL2;KIR2DL4;HLA-G;KIR3DL1;IFI30;HLA-DMA
SM_B	NK	Primary immunodeficiency	-1.57845	0.0431257	10/26	22.80%	IL2RG;PTPRC;ADA;RFXANK;UNG;TAP1;DCLRE1C;IKBKG;ORAI1;RFX5
USM_B	DN_B	Antigen processing and presentation	-1.90004	0.00331707	34/52	37.06%	PSME3;B2M;HSPA8;PSME1;CTSB;PSME2;HLA-E;CD74;HSPA5;CTSS;PDIA3;HSP90AB1;TAP1;RFXANK;IFI30;HSPA4;LGMN;HLA-DRA;HLA-DPB1;HLA-DPA1;TAPBP;HLA-DRB5;CANX;HLA-DRB1;HSP90AA1;NFYB;HLA-DMA;NFYC;HLA-B;HLA-DQB1;HLA-A;HLA-C;HLA-F;CALR
USM_B	DN_B	Cytosolic DNA-sensing pathway	-1.6209	0.0312407	25/40	37.08%	POLR3GL;POLR2E;RIPK3;POLR2F;POLR1C;TREX1;POLR2K;IKBKG;TBK1;RELA;CASP1;DDX58;IRF7;CCL5;POLR3C;POLR2L;ZBP1;IKBKE;AIM2;CHUK;NFKBIA;POLR3K;PYCARD;RIPK1;CXCL10
USM_B	DN_B	Asthma	-1.6123	0.033249	8/15	34.46%	HLA-DRA;HLA-DPB1;HLA-DPA1;HLA-DRB5;HLA-DRB1;FCER1G;HLA-DMA;HLA-DQB1
USM_B	DN_B	Rheumatoid arthritis	-1.58044	0.0405025	23/55	31.19%	ATP6V1E1;ATP6V1B2;ATP6V0D1;ATP6V1F;ATP6V0B;ATP6AP1;ATP6V1D;ATP6V0E1;ATP6V1G1;CD86;ATP6V0C;CCL5;HLA-DRA;HLA-DPB1;HLA-DPA1;ACP5;HLA-DRB5;ATP6V1E2;HLA-DRB1;ITGB2;TCIRG1;TNFRSF11A;HLA-DMA
USM_B	Naive_B	Cytosolic DNA-sensing pathway	-1.67728	0.0249488	18/40	24.50%	POLR3GL;RIPK3;CASP1;POLR1C;POLR3C;DDX58;POLR2E;IKBKG;POLR2K;TBK1;TREX1;POLR2F;ZBP1;POLR3E;NFKBIA;IRF7;IKBKB;RELA
USM_B	mDC	Rheumatoid arthritis	-1.91488	0.0051004	27/60	31.22%	ATP6V1E1;ATP6AP1;ATP6V1G1;ATP6V1D;ATP6V1B2;ATP6V0B;ATP6V1E2;ATP6V0D1;CD86;ATP6V0E1;ATP6V1F;HLA-DMB;TNFSF13B;HLA-DRB5;ATP6V1H;TLR2;TCIRG1;ATP6V0C;IL15;FOS;HLA-DMA;FLT1;ATP6V1C1;HLA-DRA;HLA-DRB1;ITGB2;CTLA4
USM_B	mDC	Systemic lupus erythematosus	-1.70945	0.023299	14/30	29.80%	SSB;SNRPD1;CD86;HLA-DMB;TRIM21;FCGR1A;SNRPB;C1QB;HLA-DRB5;CD40;FCGR2A;HLA-DMA;HLA-DRA;HLA-DRB1
USM_B	mDC	Antigen processing and presentation	-1.70698	0.0227554	17/54	16.34%	HSPA5;PSME3;PSME1;PSME2;B2M;HLA-E;CTSB;HSPA8;CD74;PDIA3;LGMN;HLA-DMB;IFI30;HSP90AA1;TAP1;CTSS;HSP90AB1
USM_B	mDC	Autoimmune thyroid disease	-1.64415	0.0314813	12/24	35.22%	HLA-E;CD86;HLA-DMB;FAS;HLA-DRB5;CD40;HLA-DMA;HLA-DRA;HLA-DRB1;CTLA4;HLA-B;HLA-DPA1
USM_B	mDC	Allograft rejection	-1.57414	0.0445535	12/24	38.08%	HLA-E;CD86;HLA-DMB;FAS;HLA-DRB5;CD40;HLA-DMA;HLA-DRA;HLA-DRB1;HLA-B;HLA-DPA1;HLA-DPB1
Plasmablast	Naive_CD8	Primary immunodeficiency	-1.59376	0.0403923	15/23	31.83%	PTPRC;LCK;CD3E;IL2RG;DCLRE1C;UNG;RFX5;CD79A;CD3D;ADA;CD8B;RFXANK;IKBKG;ORAI1;TAP1
NK	Tfh	Antigen processing and presentation	-1.59421	0.0444634	32/53	42.17%	HLA-E;HSPA5;HSPA8;B2M;PSME3;CTSB;HSP90AB1;PSME1;PSME2;CANX;CD74;NFYB;TAPBP;HLA-DPB1;CTSS;RFXANK;PDIA3;LGMN;RFX5;NFYC;HLA-DPA1;TAP1;HLA-DMA;HSPA4;HLA-DQA1;HLA-DRA;HSP90AA1;HSPA1L;HLA-DRB1;HLA-DOA;HLA-DMB;CTSL
NK	Naive_B	Antigen processing and presentation	-1.90554	0.00412177	30/50	33.52%	HSPA8;HLA-E;CD74;HSPA5;CTSS;NFYB;PSME3;HLA-DOB;HSP90AB1;PSME1;HLA-DMA;B2M;PSME2;HLA-DMB;HSPA4;TAPBP;PDIA3;CTSB;HLA-DRA;RFX5;LGMN;HLA-DRB1;RFXAP;RFXANK;HSP90AA1;NFYC;HLA-DQB1;TAP1;IFI30;CANX
LDG	CM_CD8	Cytosolic DNA-sensing pathway	-1.78891	0.0150951	26/39	35.31%	POLR3GL;IKBKG;RIPK3;TBK1;POLR2F;CASP1;POLR2E;POLR1C;RELA;IRF3;POLR3C;ZBP1;CCL5;POLR2K;DDX58;TREX1;AIM2;POLR3E;CHUK;IKBKB;POLR3K;POLR3D;IRF7;IKBKE;POLR2H;PYCARD
LDG	CM_CD8	Primary immunodeficiency	-1.61112	0.041802	14/26	31.14%	IL2RG;IKBKG;LCK;PTPRC;CD3E;DCLRE1C;UNG;TAP1;CD8B;ZAP70;ORAI1;RFXANK;RFX5;ADA
LDG	CM_CD8	NOD-like receptor signaling pathway	-1.58793	0.0458839	64/125	35.31%	JAK1;VDAC3;GBP3;IKBKG;RIPK3;VDAC2;MYD88;TBK1;TANK;PRKCD;CASP1;CASP4;FADD;SHARPIN;MAP3K7;MAPK9;IFNAR1;IFI16;MCU;PKN1;RELA;IRF3;CYBA;MFN2;TXN2;GSDMD;BRCC3;ATG5;TXN;HSP90AB1;DNM1L;CCL5;BCL2L1;GBP1;IRF9;MAPK3;TRPV2;GABARAP;OAS1;TRAF6;CARD16;ATG12;RBCK1;TICAM1;RHOA;CASP8;SUGT1;TRAF2;AIM2;CTSB;CHUK;IKBKB;NLRX1;GBP2;VDAC1;YWHAE;MAPK14;IRF7;TRIP6;IKBKE;OAS2;PANX1;STAT2;PYCARD
LDG	CM_CD8	RIG-I-like receptor signaling pathway	-1.58039	0.0480307	30/46	35.14%	IKBKG;TBK1;TANK;TRADD;FADD;PIN1;MAP3K7;MAPK9;RELA;TKFC;IRF3;AZI2;ATG5;IFIH1;DDX58;TRAF6;ATG12;DHX58;CASP8;TRAF2;DDX3X;RNF125;CHUK;IKBKB;NLRX1;MAPK14;IRF7;OTUD5;IKBKE;ISG15
LDG	Naive_CD8	Primary immunodeficiency	-1.77269	0.0161375	19/23	38.69%	IL2RG;PTPRC;CD3E;LCK;IKBKG;ADA;RFX5;UNG;CD79A;TAP1;ORAI1;RFXANK;CD3D;DCLRE1C;CD8B;CD40;ICOS;ZAP70;RFXAP
LDG	Tfh	Cytosolic DNA-sensing pathway	-1.66918	0.0346092	20/40	28.36%	POLR3GL;IKBKG;RIPK3;RELA;POLR2F;CASP1;POLR2E;POLR3C;TBK1;POLR3E;IKBKB;POLR1C;CCL5;NFKBIA;ZBP1;DDX58;POLR2K;CHUK;POLR3K;IRF3
LDG	SM_B	Primary immunodeficiency	-1.69234	0.0352732	19/26	37.84%	IL2RG;BLNK;UNG;IKBKG;ADA;TNFRSF13B;PTPRC;LCK;DCLRE1C;CD40;BTK;TAP1;ORAI1;RFX5;RFXANK;CD79A;CD4;AICDA;CD19
LDG	NK	Primary immunodeficiency	-1.68058	0.030604	17/26	39.36%	IKBKG;IL2RG;ORAI1;UNG;ADA;PTPRC;CD3E;RFXANK;ZAP70;LCK;TAP1;DCLRE1C;CD3D;RFX5;CD79A;IL7R;ICOS
LDG	NK	Cytosolic DNA-sensing pathway	-1.59563	0.0497301	22/42	28.84%	POLR3GL;IKBKG;RIPK3;POLR2E;POLR2F;NFKBIA;POLR1C;CCL5;ZBP1;TBK1;POLR3C;CASP1;RELA;TREX1;DDX58;IKBKB;POLR2H;CCL4L2;POLR3K;POLR2L;IRF7;POLR3E
mDC	CL_Mono	RIG-I-like receptor signaling pathway	-1.90912	0.0275708	19/46	15.91%	DHX58;DDX58;IRF7;CASP10;IKBKE;ISG15;TANK;IFIH1;AZI2;FADD;NFKBIA;PIN1;IKBKG;TBK1;ATG5;ATG12;CXCL10;CHUK;MAP3K7
mDC	CL_Mono	Antigen processing and presentation	-1.7403	0.0375096	12/53	7.96%	HLA-E;B2M;PSME1;HSPA5;CTSB;PSME2;PSME3;CTSL;TAP1;PDIA3;TAPBP;IFI30
mDC	CL_Mono	Cytosolic DNA-sensing pathway	-1.74019	0.0361204	19/40	21.56%	POLR3GL;CASP1;DDX58;TREX1;IRF7;RIPK3;ZBP1;IKBKE;NFKBIA;IKBKG;TBK1;ADAR;CXCL10;CHUK;AIM2;POLR2K;POLR2E;RELA;POLR2F
mDC	CL_Mono	Rheumatoid arthritis	-1.70162	0.0387433	18/59	18.05%	ATP6V1E1;ATP6AP1;ATP6V1G1;TNFSF13B;CTSL;TLR2;ATP6V1B2;ATP6V0D1;ATP6V0E1;ATP6V1F;ATP6V0B;ITGB2;ATP6V1D;ATP6V1H;FLT1;ATP6V0C;TCIRG1;ATP6V1C1
mDC	CL_Mono	Systemic lupus erythematosus	-1.6503	0.046243	10/31	17.44%	SSB;TRIM21;C2;FCGR1A;SNRPD1;SNRPB;IL10;ACTN1;FCGR3A;FCGR2A
mDC	EM_CD8	Primary immunodeficiency	-1.87721	0.00149267	15/25	24.83%	IL2RG;LCK;CD3E;IKBKG;CD3D;PTPRC;TAP1;UNG;RFXANK;ADA;RFX5;ORAI1;DCLRE1C;ZAP70;CD8B
mDC	EM_CD8	Cytosolic DNA-sensing pathway	-1.73385	0.0104786	23/41	26.82%	POLR3GL;POLR2F;IKBKG;CASP1;POLR2E;CCL5;POLR2K;POLR3K;TREX1;TBK1;DDX58;RIPK3;ZBP1;POLR1C;IRF7;RELA;PYCARD;POLR3C;POLR2L;POLR2H;IKBKE;IRF3;IKBKB
mDC	EM_CD8	Antigen processing and presentation	-1.63034	0.0240818	43/60	45.85%	PSME3;PSME1;HSPA5;B2M;HSPA8;PSME2;HLA-E;TAP1;CTSS;RFXANK;NFYC;CD74;PDIA3;TAPBP;RFX5;IFI30;HSP90AB1;CTSB;HLA-DPA1;CD8B;HLA-DPB1;NFYB;HLA-DMA;HLA-C;HLA-DRB1;CANX;CALR;HLA-DRA;HSP90AA1;HSPA6;HSPA4;HLA-DMB;HLA-A;HLA-DQB1;HLA-DRB5;HLA-F;HLA-G;IFNG;HLA-B;TAP2;KLRD1;HSPA1A;CD8A
mDC	EM_CD8	RIG-I-like receptor signaling pathway	-1.54516	0.0434581	25/46	28.22%	IKBKG;PIN1;TANK;ATG5;FADD;MAP3K7;TBK1;AZI2;DDX58;NLRX1;IRF7;RELA;IFIH1;ISG15;DHX58;ATG12;TRAF2;MAPK9;CASP8;IKBKE;IRF3;IKBKB;OTUD5;MAPK14;TKFC
mDC	DN_B	Antigen processing and presentation	-2.14956	8.30259e-05	29/52	25.36%	B2M;HLA-E;HSPA8;CTSB;PSME2;CD74;PSME1;PSME3;CTSS;TAP1;HSP90AB1;HSPA4;HLA-DPA1;IFI30;PDIA3;RFXANK;HLA-DRA;HLA-DPB1;HSPA5;HLA-DRB1;LGMN;HLA-A;HLA-DMA;HLA-F;NFYC;HLA-DQB1;HSP90AA1;RFX5;HLA-C
mDC	DN_B	Rheumatoid arthritis	-1.90445	0.00321885	20/55	20.16%	ATP6V1E1;ATP6V0D1;ATP6V1F;ATP6AP1;ATP6V0B;ATP6V1B2;ATP6V0E1;ATP6V1G1;ATP6V1D;HLA-DPA1;CD86;ATP6V0C;TNFSF13B;HLA-DRA;TCIRG1;HLA-DPB1;ITGB2;HLA-DRB1;ACP5;HLA-DMA
mDC	DN_B	Allograft rejection	-1.82332	0.00682766	16/27	32.59%	HLA-E;HLA-DPA1;CD86;HLA-DRA;HLA-DPB1;HLA-DRB1;IL12A;HLA-A;HLA-DMA;HLA-F;HLA-DQB1;HLA-C;FAS;HLA-DRB5;IL12B;HLA-B
mDC	DN_B	Cytosolic DNA-sensing pathway	-1.81851	0.00703111	28/40	39.58%	POLR3GL;RIPK3;CASP1;IKBKG;DDX58;POLR2F;TREX1;IRF7;POLR2K;POLR1C;POLR2E;RELA;TBK1;POLR3C;POLR2L;IKBKE;NFKBIA;POLR3K;CCL5;ZBP1;CXCL10;PYCARD;ADAR;CHUK;IRF3;AIM2;RIPK1;IKBKB
mDC	DN_B	Primary immunodeficiency	-1.70666	0.0179946	17/26	31.65%	PTPRC;IL2RG;TAP1;IKBKG;UNG;TNFRSF13B;CD79A;ORAI1;RFXANK;BLNK;CD19;DCLRE1C;AICDA;RFX5;ADA;ZAP70;AIRE
mDC	DN_B	Autoimmune thyroid disease	-1.70625	0.0176945	14/25	32.59%	HLA-E;HLA-DPA1;CD86;HLA-DRA;HLA-DPB1;HLA-DRB1;HLA-A;HLA-DMA;HLA-F;HLA-DQB1;HLA-C;FAS;HLA-DRB5;HLA-B
mDC	DN_B	Systemic lupus erythematosus	-1.70093	0.0183048	11/25	23.89%	SSB;TRIM21;SNRPB;SNRPD1;HLA-DPA1;CD86;HLA-DRA;HLA-DPB1;HLA-DRB1;HLA-DMA;HLA-DQB1
mDC	DN_B	Graft-versus-host disease	-1.69706	0.0187191	14/25	32.59%	HLA-E;HLA-DPA1;CD86;HLA-DRA;HLA-DPB1;HLA-DRB1;HLA-A;HLA-DMA;HLA-F;HLA-DQB1;HLA-C;FAS;HLA-DRB5;HLA-B
mDC	pDC	Cytosolic DNA-sensing pathway	-1.91946	0.0038402	21/38	30.38%	POLR3GL;RIPK3;NFKBIA;TREX1;IRF7;IKBKG;IKBKE;POLR2F;POLR1C;POLR2E;POLR3K;RELA;TBK1;DDX58;POLR3C;CASP1;POLR2K;ADAR;POLR3E;NFKB1;POLR2H
mDC	pDC	Antigen processing and presentation	-1.72944	0.0152936	34/51	39.21%	CTSB;PSME2;B2M;PSME1;LGMN;HLA-E;HSPA5;CD74;TAP1;PSME3;RFXANK;CTSS;HSPA8;PDIA3;HLA-F;HLA-DMB;HLA-A;NFYC;HSP90AB1;HLA-B;HLA-DMA;HLA-C;RFX5;HSP90AA1;TAPBP;NFYB;HLA-G;HLA-DOB;HLA-DPA1;TAP2;HLA-DRA;CANX;HSPA4;HSPA1A
mDC	pDC	Autoimmune thyroid disease	-1.63806	0.0293105	15/22	37.47%	GZMB;HLA-E;HLA-F;HLA-DMB;HLA-A;FAS;HLA-B;HLA-DMA;HLA-C;CD86;CD40;HLA-G;HLA-DOB;HLA-DPA1;HLA-DRA
mDC	pDC	Rheumatoid arthritis	-1.63064	0.0298455	22/48	31.25%	ATP6V1E1;ATP6AP1;ATP6V0D1;ATP6V1G1;ATP6V1F;ATP6V0B;ATP6V0E1;TNFSF13B;ATP6V1D;ATP6V1B2;ATP6V1H;ATP6V0C;TCIRG1;HLA-DMB;ATP6V1E2;HLA-DMA;ACP5;TNFSF13;ATP6V1A;CD86;ATP6V0E2;LTB
mDC	pDC	Allograft rejection	-1.61392	0.0339598	15/23	37.47%	GZMB;HLA-E;HLA-F;HLA-DMB;HLA-A;FAS;HLA-B;HLA-DMA;HLA-C;CD86;CD40;HLA-G;HLA-DOB;HLA-DPA1;HLA-DRA
mDC	pDC	RIG-I-like receptor signaling pathway	-1.59804	0.0358382	19/44	22.59%	NFKBIA;IRF7;IKBKG;TRADD;DHX58;PIN1;IKBKE;AZI2;ISG15;CASP10;FADD;RELA;TANK;IFIH1;TRAF2;TBK1;DDX58;ATG5;MAP3K7
pDC	Naive_CD8	Primary immunodeficiency	-1.65221	0.0330089	13/23	25.96%	CD3E;PTPRC;IL2RG;LCK;CD3D;RFX5;DCLRE1C;UNG;TAP1;ADA;RFXANK;CD8B;IKBKG
pDC	Mem_CD4	Antigen processing and presentation	-1.76104	0.0145797	18/57	20.29%	HSPA5;PSME3;B2M;HLA-E;HSPA8;CTSS;PSME2;PDIA3;PSME1;TAP1;RFX5;CTSB;CANX;HSP90AB1;TAPBP;NFYB;CD74;RFXANK
pDC	Mem_CD4	Primary immunodeficiency	-1.70553	0.0197474	15/26	29.36%	PTPRC;LCK;IL2RG;CD3E;TAP1;RFX5;CD40LG;ADA;UNG;RFXANK;IKBKG;DCLRE1C;CD3D;ICOS;ZAP70
pDC	Mem_CD4	Cytosolic DNA-sensing pathway	-1.61108	0.0360061	20/42	25.23%	CASP1;POLR3GL;RIPK3;TBK1;DDX58;POLR2K;IRF7;NFKBIA;TREX1;POLR2F;POLR3C;POLR2E;POLR1C;ZBP1;IKBKG;RELA;CHUK;IKBKB;POLR3K;ADAR
pDC	Plasmablast	Antigen processing and presentation	-2.14867	0.00482456	23/51	20.42%	HLA-E;B2M;HSPA5;PSME2;TAP1;IFI30;PSME1;NFYB;HLA-DPB1;CTSB;CD74;PDIA3;HLA-DPA1;HLA-DRB1;PSME3;HLA-DRB5;LGMN;HLA-G;HLA-A;CTSS;HSPA8;HLA-C;RFX5
pDC	Plasmablast	Autoimmune thyroid disease	-2.02232	0.0139864	11/26	23.98%	HLA-E;HLA-DPB1;HLA-DPA1;HLA-DRB1;HLA-DRB5;CD86;HLA-G;HLA-A;HLA-C;FAS;HLA-DMA
pDC	Plasmablast	Primary immunodeficiency	-2.01983	0.0104898	11/23	26.06%	ADA;IL2RG;BLNK;TAP1;PTPRC;IKBKG;RFX5;UNG;RFXANK;TNFRSF13B;LCK
pDC	Plasmablast	Graft-versus-host disease	-1.7918	0.0325706	11/25	23.98%	HLA-E;HLA-DPB1;HLA-DPA1;HLA-DRB1;HLA-DRB5;CD86;HLA-G;HLA-A;HLA-C;FAS;HLA-DMA
pDC	Plasmablast	Allograft rejection	-1.78721	0.0324927	11/26	23.98%	HLA-E;HLA-DPB1;HLA-DPA1;HLA-DRB1;HLA-DRB5;CD86;HLA-G;HLA-A;HLA-C;FAS;HLA-DMA
pDC	Plasmablast	Systemic lupus erythematosus	-1.77428	0.0331579	9/25	15.77%	SSB;TRIM21;SNRPD1;HLA-DPB1;HLA-DPA1;HLA-DRB1;SNRPB;HLA-DRB5;CD86
EM_CD8	Th2	Primary immunodeficiency	-1.77277	0.0146871	17/24	31.73%	IL2RG;CD3E;LCK;DCLRE1C;PTPRC;RFXANK;TAP1;UNG;IKBKG;ORAI1;RFX5;ADA;ICOS;CD40;CD3D;ZAP70;CD40LG
EM_CD8	Th2	Cytosolic DNA-sensing pathway	-1.72328	0.021707	18/40	22.48%	POLR3GL;POLR1C;RIPK3;CASP1;TREX1;DDX58;IRF7;POLR2F;POLR3C;RELA;POLR2K;TBK1;POLR3K;NFKBIA;IKBKG;IKBKB;POLR2E;ZBP1
EM_CD8	Th2	Antigen processing and presentation	-1.67069	0.0289436	15/53	19.10%	HSPA8;HSPA5;PSME2;HLA-E;B2M;PSME1;PSME3;CTSS;HSP90AB1;RFXANK;CD74;TAP1;NFYC;PDIA3;TAPBP
Naive_CD8	SM_B	Antigen processing and presentation	-1.61463	0.0434391	36/54	42.54%	CD74;HLA-E;HSPA8;CTSS;PSME3;HSP90AB1;B2M;CTSB;PSME1;NFYB;HLA-DOB;TAPBP;HLA-DMA;RFX5;HSPA5;HSPA4;HLA-DMB;HLA-DRA;PSME2;HLA-DPB1;NFYC;RFXANK;HLA-DQB1;HSPA1L;HLA-DRB1;LGMN;CANX;HLA-F;IFI30;PDIA3;HSP90AA1;HLA-DPA1;TAP1;KIR3DL2;HLA-DOA;RFXAP
Int_Mono	Naive_CD4	Cytosolic DNA-sensing pathway	-1.81373	0.00685317	28/37	39.23%	POLR3GL;CASP1;POLR1C;RELA;POLR2K;POLR2E;POLR2F;TREX1;RIPK3;POLR3K;DDX58;NFKBIA;IRF7;POLR3C;POLR3E;IKBKG;NFKB1;ZBP1;CHUK;IKBKB;ADAR;PYCARD;POLR2H;TBK1;POLR2L;IRF3;IKBKE;RIPK1
Int_Mono	Naive_CD4	Primary immunodeficiency	-1.72548	0.0143535	16/24	35.11%	IL2RG;PTPRC;CD3E;UNG;RFX5;LCK;TAP1;CD3D;ADA;DCLRE1C;ORAI1;RFXANK;IKBKG;ZAP70;CD40LG;ICOS
Int_Mono	Naive_CD4	Antigen processing and presentation	-1.7073	0.0171195	23/50	26.45%	PSME3;HSPA5;HLA-E;B2M;HSPA8;PSME2;PSME1;CTSS;CD74;RFX5;TAP1;PDIA3;HSP90AB1;TAPBP;LGMN;HLA-DPA1;NFYC;CANX;CTSB;HLA-C;NFYB;RFXANK;HLA-A
Int_Mono	Naive_CD4	RIG-I-like receptor signaling pathway	-1.63082	0.0282803	32/44	39.23%	RELA;ATG5;FADD;TANK;AZI2;PIN1;TRADD;IFIH1;DDX58;NFKBIA;IRF7;MAP3K7;ATG12;DDX3X;MAPK9;ISG15;DHX58;TKFC;IKBKG;NFKB1;CHUK;IKBKB;CASP10;MAPK14;TBK1;TRAF2;IRF3;TRAF6;IKBKE;OTUD5;RNF125;RIPK1
Int_Mono	Naive_CD8	Primary immunodeficiency	-1.71362	0.0210741	15/23	33.42%	PTPRC;CD3E;IL2RG;LCK;DCLRE1C;TAP1;RFX5;CD3D;UNG;ADA;RFXANK;ORAI1;IKBKG;CD8B;ZAP70
Int_Mono	Naive_CD8	Cytosolic DNA-sensing pathway	-1.65562	0.025762	21/38	28.96%	POLR3GL;POLR1C;RELA;TREX1;POLR2F;CASP1;POLR3C;POLR2E;DDX58;RIPK3;IRF7;POLR2K;IKBKB;NFKB1;ZBP1;IKBKE;TBK1;NFKBIA;IRF3;ADAR;IKBKG
Int_Mono	Naive_CD8	RIG-I-like receptor signaling pathway	-1.63054	0.0329801	29/44	35.45%	RELA;AZI2;FADD;ATG12;PIN1;ATG5;MAP3K7;DDX58;IFIH1;IRF7;TANK;ISG15;MAPK9;DHX58;TRADD;IKBKB;DDX3X;NFKB1;CASP10;IKBKE;TBK1;NFKBIA;IRF3;IKBKG;TRAF2;OTUD5;TKFC;CASP8;IL12A
Int_Mono	Naive_CD8	Antigen processing and presentation	-1.62087	0.0354069	24/54	31.76%	HLA-E;B2M;PSME2;PSME3;HSPA8;PSME1;HSPA5;CTSS;CD74;TAP1;RFX5;TAPBP;LGMN;PDIA3;NFYC;NFYB;HSP90AB1;RFXANK;CANX;IFI30;HLA-DPA1;HLA-C;CD8B;CTSB
NC_Mono	TEMRA_CD8	Cytosolic DNA-sensing pathway	-1.91988	0.00537588	20/41	26.30%	POLR3GL;CASP1;DDX58;POLR2E;RIPK3;IRF7;TREX1;POLR2F;ZBP1;POLR3K;CCL5;IKBKG;TBK1;POLR1C;RELA;POLR3C;IRF3;PYCARD;POLR2K;ADAR
NC_Mono	TEMRA_CD8	Primary immunodeficiency	-1.8573	0.00745523	12/25	23.22%	IL2RG;LCK;ADA;TAP1;PTPRC;CD3E;RFXANK;ORAI1;IKBKG;DCLRE1C;CD3D;RFX5
NC_Mono	TEMRA_CD8	RIG-I-like receptor signaling pathway	-1.63312	0.036651	24/46	30.22%	DDX58;IRF7;PIN1;AZI2;FADD;ISG15;IFIH1;TANK;TRADD;IKBKG;DHX58;ATG5;TBK1;MAP3K7;RELA;MAPK9;TKFC;TRAF2;IRF3;OTUD5;ATG12;CASP8;NLRX1;IKBKE
CD16p_Mono	CL_Mono	RIG-I-like receptor signaling pathway	-2.10565	0.00400733	18/46	13.39%	DHX58;IRF7;DDX58;IFIH1;ISG15;IKBKE;CASP10;TANK;CXCL10;IKBKG;FADD;TBK1;NFKBIA;ATG5;ATG12;CHUK;AZI2;PIN1
CD16p_Mono	CL_Mono	NOD-like receptor signaling pathway	-2.02151	0.00613367	45/135	13.36%	OAS1;IFI16;MYD88;IRF7;OAS2;STAT1;IRF9;TRIP6;GBP1;GBP2;CASP1;IKBKE;RBCK1;CASP4;GBP3;RNASEL;TANK;CTSB;STAT2;OAS3;GBP5;NAMPT;CASP5;RIPK3;AIM2;MCU;CARD6;CCL2;PRKCD;GBP4;CARD16;IKBKG;FADD;YWHAE;TBK1;NFKBIA;ATG5;BCL2L1;ATG12;CHUK;TXN;BRCC3;GSDMD;VDAC2;CARD17
CD16p_Mono	CL_Mono	Cytosolic DNA-sensing pathway	-1.96301	0.00822935	14/40	8.55%	IRF7;DDX58;ZBP1;TREX1;CASP1;IKBKE;POLR3GL;ADAR;CXCL10;RIPK3;AIM2;IKBKG;TBK1;NFKBIA
CD16p_Mono	CL_Mono	Rheumatoid arthritis	-1.78693	0.0320066	23/59	21.09%	CTSL;TNFSF13B;ATP6V1E1;ATP6AP1;ATP6V1G1;TLR2;CCL2;ATP6V0D1;ATP6V0E1;ATP6V1D;ATP6V1B2;ATP6V1F;CSF1;FLT1;ATP6V1C1;ATP6V0B;ITGB2;IL15;TCIRG1;CXCL2;CD86;ATP6V0C;ATP6V1H
CD16p_Mono	CL_Mono	Antigen processing and presentation	-1.7199	0.0390238	22/53	21.56%	HLA-E;B2M;CTSL;TAP1;PSME2;PSME1;PSME3;HSPA5;CTSB;IFI30;TAPBP;PDIA3;HSPA6;CTSS;RFXANK;HLA-C;HSPA8;HLA-A;TAP2;CD74;HLA-B;LGMN
EM_CD8	Naive_CD8	Primary immunodeficiency	-1.86814	0.00482899	14/23	25.40%	IL2RG;PTPRC;CD3E;LCK;DCLRE1C;RFX5;ADA;TAP1;CD79A;CD3D;RFXANK;ORAI1;UNG;CD8B
EM_CD8	Naive_CD8	Cytosolic DNA-sensing pathway	-1.6968	0.0218245	24/38	36.60%	POLR3GL;POLR1C;POLR3C;RIPK3;TREX1;CASP1;RELA;DDX58;POLR2E;POLR2F;POLR2K;IRF7;NFKB1;IKBKE;TBK1;IKBKB;ZBP1;POLR3E;POLR3K;IRF3;PYCARD;IKBKG;ADAR;NFKBIA
CL_Mono	Th17	Primary immunodeficiency	-1.80464	0.00769168	13/23	21.38%	IL2RG;PTPRC;CD3E;LCK;TAP1;DCLRE1C;UNG;CD3D;ADA;RFX5;RFXANK;IKBKG;CD40LG
CL_Mono	Th17	Antigen processing and presentation	-1.77373	0.00949526	29/53	35.90%	B2M;HSPA8;HLA-E;HSPA5;PSME1;PSME2;PSME3;CTSS;TAP1;CD74;PDIA3;CTSB;RFX5;RFXANK;NFYB;TAPBP;HSP90AB1;NFYC;LGMN;HLA-DPA1;HLA-C;HLA-DPB1;CANX;HLA-F;HLA-DRB1;IFI30;HLA-G;HSP90AA1;HSPA4
CL_Mono	Th17	Cytosolic DNA-sensing pathway	-1.64336	0.0266179	25/39	37.72%	POLR3GL;RIPK3;POLR1C;CASP1;POLR2K;TBK1;POLR2E;POLR2F;POLR3C;IKBKG;TREX1;ZBP1;DDX58;NFKBIA;IRF7;POLR3K;RELA;IRF3;CHUK;PYCARD;POLR2H;IKBKE;POLR3F;NFKB1;POLR2L
CL_Mono	mDC	Systemic lupus erythematosus	-1.99257	0.00473046	14/30	26.02%	SSB;SNRPD1;TRIM21;CD86;FCGR1A;SNRPB;HLA-DMB;C1QB;HLA-DRA;FCGR2A;CD40;HLA-DRB1;C1QA;HLA-DMA
CL_Mono	mDC	Autoimmune thyroid disease	-1.78048	0.0209158	16/24	39.29%	HLA-E;CD86;FAS;HLA-DMB;HLA-DRA;CD40;HLA-DRB1;CTLA4;HLA-DMA;HLA-F;HLA-C;HLA-A;HLA-DRB5;CD80;PRF1;HLA-DQB1
CL_Mono	mDC	Antigen processing and presentation	-1.77335	0.0216813	22/54	26.02%	HSPA5;B2M;PSME3;HLA-E;CTSB;PSME1;PSME2;HSPA8;PDIA3;CD74;IFI30;HSP90AB1;TAP1;HLA-DMB;CTSS;HSP90AA1;RFXANK;HLA-DRA;LGMN;HLA-DRB1;HSPA6;HLA-DMA
CL_Mono	mDC	Rheumatoid arthritis	-1.65934	0.0341398	22/60	26.33%	ATP6V1E1;ATP6AP1;ATP6V1B2;CD86;ATP6V0D1;ATP6V1G1;TNFSF13B;ATP6V0B;ATP6V1D;ATP6V1F;ATP6V0E1;HLA-DMB;TLR2;ATP6V0C;HLA-DRA;ATP6V1H;HLA-DRB1;IL15;CTLA4;ATP6V1E2;HLA-DMA;TCIRG1
CL_Mono	mDC	Allograft rejection	-1.63327	0.0377428	15/24	39.29%	HLA-E;CD86;FAS;HLA-DMB;HLA-DRA;CD40;HLA-DRB1;HLA-DMA;HLA-F;HLA-C;HLA-A;HLA-DRB5;CD80;PRF1;HLA-DQB1
CL_Mono	mDC	Cytosolic DNA-sensing pathway	-1.606	0.0438113	16/41	20.77%	POLR3GL;CASP1;POLR1C;TBK1;RIPK3;DDX58;IRF7;IKBKG;TREX1;POLR2E;ZBP1;POLR2K;NFKBIA;CXCL10;RELA;IKBKE
TEMRA_CD8	SM_B	Antigen processing and presentation	-1.60646	0.0404631	33/54	38.62%	HSPA8;HLA-E;PSME1;CD74;HLA-DMA;B2M;RFX5;HLA-DMB;HLA-DRA;NFYB;PSME3;HSP90AB1;TAPBP;CTSS;HLA-DOB;NFYC;HLA-DPB1;PSME2;RFXANK;HSPA1L;HSPA5;IFI30;HLA-DRB1;LGMN;KIR3DL2;CTSB;HSP90AA1;HLA-DPA1;HLA-DQB1;HSPA4;CANX;HLA-F;TAP1
Fr._III_T	Mem_CD4	Antigen processing and presentation	-1.64074	0.0297248	37/57	42.73%	HSPA8;HLA-E;B2M;HSPA5;PSME3;PSME1;NFYB;CTSS;PSME2;PDIA3;HSP90AA1;HSP90AB1;CANX;CD74;HLA-DPA1;HLA-DPB1;TAPBP;TAP1;CTSB;RFX5;RFXANK;HLA-DRB1;HLA-A;IFI30;HLA-C;HLA-G;HLA-DMA;HSPA6;HLA-DQB1;CD4;HLA-DMB;IFNG;KIR3DL2;NFYC;KLRD1;HSPA4;HLA-DRA
CD16p_Mono	Naive_B	Cytosolic DNA-sensing pathway	-1.88543	0.00350421	14/40	7.34%	CASP1;DDX58;ZBP1;IRF7;RIPK3;TREX1;POLR1C;TBK1;POLR2K;POLR3GL;POLR2E;IKBKG;POLR2F;ADAR
CD16p_Mono	Naive_B	Antigen processing and presentation	-1.83803	0.00608084	23/50	20.41%	HLA-E;PSME2;PSME1;B2M;PSME3;TAP1;CTSS;HSPA8;CD74;HSPA5;HLA-F;HLA-A;HLA-G;PDIA3;LGMN;IFI30;HLA-C;NFYC;RFX5;CTSB;TAPBP;RFXANK;HSP90AB1
CD16p_Mono	Naive_B	NOD-like receptor signaling pathway	-1.59235	0.0488145	67/126	36.77%	CASP1;MYD88;OAS1;IRF9;IFI16;CASP4;CARD16;GBP1;IRF7;OAS2;RIPK3;STAT1;RBCK1;TRIP6;TBK1;TXN2;IKBKG;GBP3;YWHAE;RIPK2;FADD;GSDMD;VDAC3;ATG5;RELA;OAS3;VDAC2;BRCC3;MCU;TANK;GBP2;IKBKE;PRKCD;GBP5;CTSB;TICAM1;SHARPIN;BCL2L1;NOD2;GABARAP;HSP90AB1;RNASEL;STAT2;P2RX7;CASP8;CYBA;TXN;MAP3K7;GBP4;NFKBIA;CARD6;MAPK9;TRAF2;PYCARD;PKN1;ATG12;GABARAPL2;JAK1;MAPK3;VDAC1;IL6;IRF3;CCL5;IFNAR1;MFN2;RNF31;RHOA
CD16p_Mono	Naive_B	RIG-I-like receptor signaling pathway	-1.58891	0.0483582	24/45	30.79%	DDX58;IRF7;DHX58;ISG15;AZI2;TBK1;IFIH1;IKBKG;FADD;ATG5;PIN1;CASP10;RELA;TRADD;TANK;IKBKE;CASP8;OTUD5;MAP3K7;NFKBIA;IL12A;MAPK9;TRAF2;ATG12
NC_Mono	Fr._I_nTreg	Primary immunodeficiency	-1.70303	0.022507	16/26	30.54%	CD3E;TAP1;PTPRC;LCK;IL2RG;DCLRE1C;RFXANK;ADA;IKBKG;UNG;ZAP70;RFX5;ORAI1;CD3D;CD40;ICOS
NC_Mono	Fr._I_nTreg	Cytosolic DNA-sensing pathway	-1.68274	0.0263306	23/39	31.48%	POLR1C;CASP1;DDX58;POLR3GL;TREX1;IRF7;ZBP1;ADAR;POLR2K;POLR3C;POLR2E;RIPK3;POLR3K;POLR2F;RELA;IKBKG;TBK1;CHUK;NFKB1;IKBKE;POLR3E;IRF3;IKBKB
NC_Mono	Fr._I_nTreg	RIG-I-like receptor signaling pathway	-1.64453	0.0321783	32/45	40.47%	DDX58;AZI2;IRF7;IFIH1;DHX58;FADD;TANK;ISG15;TRAF2;PIN1;DDX3X;ATG12;ATG5;MAP3K7;RELA;IKBKG;TBK1;TRADD;CHUK;NFKB1;CASP8;CASP10;IKBKE;IRF3;IKBKB;NFKBIA;RIPK1;MAPK9;CYLD;OTUD5;TKFC;NLRX1
Int_Mono	pDC	Cytosolic DNA-sensing pathway	-1.9649	0.00174643	20/38	25.13%	POLR3GL;IKBKG;IRF7;TREX1;RIPK3;NFKBIA;POLR2E;TBK1;POLR1C;POLR2F;RELA;IKBKE;POLR2K;NFKB1;POLR3C;CASP1;IKBKB;DDX58;POLR3K;ADAR
Int_Mono	pDC	Antigen processing and presentation	-1.90083	0.00328263	34/51	39.04%	LGMN;B2M;HSPA5;PSME2;HLA-E;CTSB;CD74;PSME3;PSME1;TAP1;CTSS;HSPA8;PDIA3;RFXANK;HLA-A;HLA-C;HLA-F;TAPBP;HSP90AB1;HLA-DMB;NFYC;NFYB;HLA-G;RFX5;HLA-DRB1;HLA-B;HLA-DMA;HSPA4;HLA-DRA;HSP90AA1;CANX;HLA-DOB;TAP2;HLA-DPA1
Int_Mono	pDC	RIG-I-like receptor signaling pathway	-1.71511	0.0142813	23/44	26.98%	IKBKG;IRF7;PIN1;NFKBIA;TANK;TBK1;TRADD;DHX58;IFIH1;FADD;AZI2;CASP10;ISG15;MAP3K7;RELA;IKBKE;NFKB1;TRAF2;ATG5;IKBKB;DDX58;CASP8;ATG12
Int_Mono	pDC	Primary immunodeficiency	-1.70911	0.0151516	10/21	20.76%	IKBKG;IL2RG;TAP1;PTPRC;BLNK;ADA;RFXANK;UNG;DCLRE1C;CD3E
Int_Mono	pDC	Autoimmune thyroid disease	-1.69227	0.0166108	16/22	39.04%	HLA-E;GZMB;HLA-A;HLA-C;HLA-F;HLA-DMB;FAS;CD86;HLA-G;HLA-DRB1;HLA-B;HLA-DMA;HLA-DRA;CD40;HLA-DOB;HLA-DPA1
Int_Mono	pDC	Allograft rejection	-1.68623	0.0172168	16/23	39.04%	HLA-E;GZMB;HLA-A;HLA-C;HLA-F;HLA-DMB;FAS;CD86;HLA-G;HLA-DRB1;HLA-B;HLA-DMA;HLA-DRA;CD40;HLA-DOB;HLA-DPA1
Int_Mono	pDC	Graft-versus-host disease	-1.61753	0.0306859	15/23	39.04%	HLA-E;GZMB;HLA-A;HLA-C;HLA-F;HLA-DMB;FAS;CD86;HLA-G;HLA-DRB1;HLA-B;HLA-DMA;HLA-DRA;HLA-DOB;HLA-DPA1
Int_Mono	pDC	Rheumatoid arthritis	-1.61103	0.0314913	27/48	39.04%	ATP6V1E1;ATP6AP1;ATP6V0D1;ATP6V1G1;ATP6V1B2;ATP6V1H;TNFSF13B;ATP6V0B;ATP6V1F;ATP6V1D;ATP6V0E1;TCIRG1;ATP6V0C;HLA-DMB;ATP6V1A;CD86;HLA-DRB1;ICAM1;LTB;ATP6V1E2;HLA-DMA;ATP6V1C1;HLA-DRA;TNFSF13;ACP5;HLA-DOB;HLA-DPA1
Int_Mono	pDC	NOD-like receptor signaling pathway	-1.57949	0.0390334	50/125	27.16%	OAS1;IFI16;VDAC3;CTSB;IKBKG;IRF7;CASP4;MYD88;YWHAE;IRF9;TRIP6;TXN2;RIPK3;NFKBIA;RBCK1;NAMPT;TANK;TBK1;VDAC2;STAT1;BRCC3;PRKCD;FADD;MCU;RIPK2;TXN;CARD16;OAS2;MAP3K7;SHARPIN;RELA;IKBKE;JAK1;CYBA;NFKB1;GBP3;TRAF2;NLRP7;ATG5;GSDMD;HSP90AB1;CASP1;STAT2;IKBKB;P2RX7;PKN1;VDAC1;CASP8;ATG12;GABARAP
Int_Mono	CD16p_Mono	Antigen processing and presentation	-1.86884	0.0126319	25/54	27.49%	HLA-E;HSPA5;PSME3;B2M;HSPA8;PSME2;CTSS;CD74;CTSB;TAPBP;PSME1;TAP1;RFX5;HLA-DRB1;IFI30;NFYB;CTSL;PDIA3;LGMN;RFXANK;HSP90AB1;HLA-C;HSPA6;CANX;HLA-DRA
Int_Mono	CD16p_Mono	Cytosolic DNA-sensing pathway	-1.66418	0.0442322	21/40	28.29%	CASP1;POLR3GL;TBK1;IRF7;TREX1;DDX58;RIPK3;POLR2E;IKBKG;IKBKE;POLR1C;ZBP1;CXCL10;RELA;ADAR;POLR3C;POLR2F;POLR2K;CHUK;IKBKB;AIM2
CD16p_Mono	DN_B	Antigen processing and presentation	-2.07734	0.00125343	27/52	26.24%	B2M;HLA-E;CTSB;PSME2;IFI30;CD74;TAP1;CTSS;HSPA8;HSPA4;PSME3;PSME1;HSP90AB1;PDIA3;HLA-DRB1;LGMN;HLA-DPA1;HLA-A;RFXANK;HLA-C;HLA-DRA;HSPA5;HLA-F;HLA-DPB1;HLA-DQB1;NFYC;RFX5
CD16p_Mono	DN_B	Cytosolic DNA-sensing pathway	-1.9387	0.00399905	20/40	23.83%	CASP1;POLR3GL;IRF7;DDX58;TBK1;RIPK3;POLR2F;IKBKG;TREX1;POLR1C;POLR2E;RELA;POLR2K;CXCL10;ADAR;IKBKE;ZBP1;POLR3C;CCL5;CHUK
CD16p_Mono	DN_B	Allograft rejection	-1.84182	0.00828025	16/27	32.63%	HLA-E;CD86;IL12A;HLA-DRB1;HLA-DPA1;HLA-A;HLA-C;FAS;HLA-DRA;IL12B;HLA-F;HLA-DPB1;HLA-DQB1;HLA-B;HLA-DMA;PRF1
CD16p_Mono	DN_B	Primary immunodeficiency	-1.80449	0.0113167	14/26	20.04%	PTPRC;TAP1;IL2RG;IKBKG;TNFRSF13B;CD79A;AICDA;CD19;ORAI1;UNG;ZAP70;RFXANK;DCLRE1C;BLNK
CD16p_Mono	DN_B	Rheumatoid arthritis	-1.79664	0.0119424	22/55	24.74%	ATP6V1E1;ATP6V0D1;ATP6V1B2;ATP6AP1;ATP6V1F;ATP6V0E1;ATP6V0B;CD86;ATP6V1G1;ATP6V0C;ATP6V1D;HLA-DRB1;TCIRG1;TNFSF13B;HLA-DPA1;ITGB2;HLA-DRA;CCL5;ATP6V1A;HLA-DPB1;HLA-DQB1;ACP5
CD16p_Mono	DN_B	Graft-versus-host disease	-1.79115	0.0123311	14/25	32.63%	HLA-E;CD86;HLA-DRB1;HLA-DPA1;HLA-A;HLA-C;FAS;HLA-DRA;HLA-F;HLA-DPB1;HLA-DQB1;HLA-B;HLA-DMA;PRF1
CD16p_Mono	DN_B	NOD-like receptor signaling pathway	-1.74089	0.0177009	40/127	14.29%	OAS1;IFI16;IRF9;GBP1;MYD88;CASP1;MCU;IRF7;STAT1;CTSB;TXN2;CASP4;OAS2;GBP2;TBK1;RIPK3;GBP3;FADD;VDAC3;IKBKG;CARD16;BCL2L1;RHOA;ATG5;RIPK2;BRCC3;YWHAE;CYBA;RELA;CARD6;GBP5;GABARAPL2;HSP90AB1;TANK;RBCK1;PRKCD;NOD2;OAS3;VDAC2;GABARAP
CD16p_Mono	DN_B	Autoimmune thyroid disease	-1.73164	0.0181178	14/25	32.63%	HLA-E;CD86;HLA-DRB1;HLA-DPA1;HLA-A;HLA-C;FAS;HLA-DRA;HLA-F;HLA-DPB1;HLA-DQB1;HLA-B;HLA-DMA;PRF1
CD16p_Mono	DN_B	RIG-I-like receptor signaling pathway	-1.68144	0.0230176	15/49	12.64%	AZI2;IRF7;ISG15;DDX58;DHX58;TBK1;FADD;IKBKG;IFIH1;ATG5;PIN1;RELA;IL12A;TANK;CXCL10
CD16p_Mono	DN_B	Systemic lupus erythematosus	-1.57424	0.0463583	10/25	23.80%	TRIM21;SSB;CD86;SNRPD1;HLA-DRB1;SNRPB;HLA-DPA1;HLA-DRA;HLA-DPB1;HLA-DQB1
CM_CD8	Naive_CD4	Primary immunodeficiency	-1.82156	0.00776529	17/24	34.44%	IL2RG;DCLRE1C;PTPRC;LCK;ADA;CD3E;UNG;RFX5;TAP1;CD3D;RFXANK;ORAI1;IKBKG;CD79A;ICOS;CD40LG;ZAP70
CM_CD8	Naive_CD4	Cytosolic DNA-sensing pathway	-1.68251	0.0236848	26/37	38.65%	POLR3GL;POLR1C;RIPK3;CASP1;POLR2E;POLR3C;TREX1;IRF7;DDX58;POLR2K;POLR2F;RELA;NFKBIA;IKBKB;POLR3K;ZBP1;POLR3E;ADAR;NFKB1;IKBKG;PYCARD;POLR2H;RIPK1;IKBKE;CHUK;TBK1
CL_Mono	Naive_B	Antigen processing and presentation	-2.04744	0.00109094	34/50	33.80%	HLA-E;HSPA8;CD74;PSME3;PSME1;HSPA5;B2M;PSME2;CTSS;HLA-DMA;PDIA3;HSP90AB1;TAP1;RFXANK;LGMN;CTSB;HSPA4;NFYC;HLA-F;RFX5;IFI30;HLA-DRA;NFYB;HLA-DOB;HLA-DRB1;HLA-DPA1;TAPBP;HLA-C;HLA-G;HLA-DMB;HLA-DPB1;HLA-A;HLA-DQB1;CANX
CL_Mono	Naive_B	Allograft rejection	-1.8402	0.00651226	16/25	34.74%	HLA-E;HLA-DMA;HLA-F;HLA-DRA;HLA-DOB;IL12A;HLA-DRB1;HLA-DPA1;HLA-C;HLA-G;HLA-DMB;FAS;HLA-DPB1;HLA-A;HLA-DQB1;CD40
CL_Mono	Naive_B	Autoimmune thyroid disease	-1.79931	0.0100367	15/23	34.74%	HLA-E;HLA-DMA;HLA-F;HLA-DRA;HLA-DOB;HLA-DRB1;HLA-DPA1;HLA-C;HLA-G;HLA-DMB;FAS;HLA-DPB1;HLA-A;HLA-DQB1;CD40
CL_Mono	Naive_B	Graft-versus-host disease	-1.74391	0.0151131	14/24	33.39%	HLA-E;HLA-DMA;HLA-F;HLA-DRA;HLA-DOB;HLA-DRB1;HLA-DPA1;HLA-C;HLA-G;HLA-DMB;FAS;HLA-DPB1;HLA-A;HLA-DQB1
CL_Mono	Naive_B	Cytosolic DNA-sensing pathway	-1.69482	0.0243826	15/40	16.08%	POLR3GL;CASP1;POLR1C;RIPK3;POLR2E;DDX58;TREX1;TBK1;POLR2K;POLR2F;POLR3C;IKBKG;RELA;IRF7;ZBP1
CL_Mono	Naive_B	Primary immunodeficiency	-1.66008	0.0288685	12/25	20.26%	IL2RG;PTPRC;BLNK;CD79A;IKBKG;CD19;ORAI1;DCLRE1C;TAP1;RFXANK;UNG;RFX5
CL_Mono	Naive_B	Systemic lupus erythematosus	-1.65811	0.0287347	13/25	34.74%	SSB;SNRPD1;TRIM21;SNRPB;HLA-DMA;HLA-DRA;HLA-DOB;HLA-DRB1;HLA-DPA1;HLA-DMB;HLA-DPB1;HLA-DQB1;CD40
CL_Mono	Naive_B	Asthma	-1.62124	0.0350141	9/14	34.74%	HLA-DMA;HLA-DRA;HLA-DOB;HLA-DRB1;HLA-DPA1;HLA-DMB;HLA-DPB1;HLA-DQB1;CD40
NC_Mono	CL_Mono	NOD-like receptor signaling pathway	-2.17612	0.00140457	56/135	19.22%	IFI16;OAS1;MYD88;IRF7;CASP4;CASP1;OAS2;RIPK3;IRF9;GBP2;IKBKE;TRIP6;RNASEL;STAT1;TANK;RBCK1;PRKCD;IKBKG;MCU;GBP1;CTSB;FADD;GBP3;TBK1;CARD6;CASP5;CARD16;YWHAE;STAT2;OAS3;BRCC3;GBP5;ATG5;CCL2;NAMPT;GSDMD;NLRP3;GBP4;VDAC3;RELA;TICAM1;NFKBIA;RIPK2;CHUK;AIM2;TXN2;PKN1;TXN;CYBA;ATG12;VDAC2;SHARPIN;CARD17;JAK1;MAP3K7;BCL2L1
NC_Mono	CL_Mono	RIG-I-like receptor signaling pathway	-2.06164	0.00302522	20/46	16.40%	IRF7;DHX58;DDX58;IFIH1;ISG15;IKBKE;TANK;IKBKG;CASP10;FADD;TBK1;CXCL10;PIN1;ATG5;TRADD;RELA;NFKBIA;CHUK;ATG12;AZI2
NC_Mono	CL_Mono	Cytosolic DNA-sensing pathway	-1.99403	0.00521696	19/40	17.67%	IRF7;POLR3GL;CASP1;DDX58;TREX1;RIPK3;ZBP1;IKBKE;IKBKG;ADAR;TBK1;CXCL10;POLR2F;RELA;NFKBIA;CHUK;AIM2;POLR2K;POLR2E
NC_Mono	CL_Mono	Antigen processing and presentation	-1.93005	0.0114862	15/53	10.67%	HLA-E;B2M;CTSL;PSME1;PSME3;PSME2;TAP1;TAPBP;HSPA5;CTSB;IFI30;CTSS;PDIA3;HSPA6;RFXANK
NC_Mono	CL_Mono	Primary immunodeficiency	-1.83578	0.0191532	7/18	10.67%	PTPRC;TAP1;IKBKG;BLNK;ADA;IL2RG;RFXANK
NC_Mono	CL_Mono	Toll-like receptor signaling pathway	-1.72173	0.0320572	26/73	17.55%	MYD88;IRF7;IKBKE;STAT1;IKBKG;LY96;TOLLIP;IRF5;TLR2;FADD;CXCL11;TBK1;CXCL10;CD14;MAP2K4;MAP2K6;TLR5;MAP3K8;RELA;TICAM1;TLR7;NFKBIA;CHUK;MAP2K1;CD86;AKT1
NC_Mono	CL_Mono	Systemic lupus erythematosus	-1.71772	0.0312646	12/31	19.55%	SSB;TRIM21;FCGR1A;C2;ACTN1;SNRPB;IL10;FCGR2A;FCGR3A;CD86;ELANE;SNRPD1
NC_Mono	CL_Mono	Rheumatoid arthritis	-1.71678	0.0305209	20/59	21.22%	ATP6V1E1;CTSL;ATP6AP1;TNFSF13B;ATP6V1G1;ATP6V0D1;TLR2;ITGB2;ATP6V1D;CCL2;TCIRG1;ATP6V0B;ATP6V1B2;ATP6V0E1;CD86;ATP6V1F;FLT1;CSF1;ATP6V1H;IL15
NC_Mono	CL_Mono	B cell receptor signaling pathway	-1.63446	0.0470686	25/71	15.41%	IFITM1;LILRA6;IKBKG;PTPN6;BLNK;PIK3AP1;LILRB4;SYK;LILRA1;RASGRP3;DAPP1;LILRB1;GRB2;LILRB5;LILRB2;RELA;LYN;HRAS;NFKBIA;KRAS;CHUK;PRKCB;CD81;CD72;MAP2K1
Fr._III_T	SM_B	Antigen processing and presentation	-1.64324	0.0288261	35/54	37.84%	CD74;HLA-E;HSPA8;B2M;PSME1;PSME3;HLA-DMA;HLA-DRA;CTSS;HLA-DMB;NFYB;HLA-DRB1;PSME2;HSP90AB1;RFX5;HSPA5;TAPBP;CTSB;HLA-DQB1;HSPA4;HLA-DOB;PDIA3;HLA-DPB1;HSP90AA1;NFYC;LGMN;HLA-F;RFXANK;IFI30;TAP1;HLA-A;HLA-DPA1;HSPA1L;HLA-C;KIR3DL2
Fr._III_T	SM_B	Systemic lupus erythematosus	-1.64221	0.0280906	14/26	28.80%	SSB;SNRPD1;SNRPB;HLA-DMA;HLA-DRA;HLA-DMB;HLA-DRB1;CD40;TRIM21;HLA-DQB1;HLA-DOB;HLA-DPB1;CD86;SNRPD3
Fr._III_T	SM_B	Rheumatoid arthritis	-1.60434	0.0338584	24/56	28.84%	ATP6V1E1;ATP6V1G1;ATP6V0B;ATP6V1F;ATP6V0E1;ATP6V0D1;ATP6AP1;ATP6V1B2;ATP6V1D;HLA-DMA;HLA-DRA;HLA-DMB;HLA-DRB1;ATP6V0C;ATP6V1E2;LTB;HLA-DQB1;HLA-DOB;ATP6V0E2;HLA-DPB1;IL23A;CCL5;CD86;ATP6V1H
Fr._III_T	USM_B	Antigen processing and presentation	-1.70223	0.0133889	32/51	33.18%	B2M;HLA-E;PSME1;CD74;HSPA8;PSME2;PSME3;NFYB;CTSB;RFXANK;HLA-DMA;CTSS;HSP90AB1;TAPBP;HLA-DRB1;HSPA5;HLA-DRA;TAP1;PDIA3;HLA-DMB;HLA-DQB1;NFYC;HLA-DOB;HLA-C;HLA-DPB1;HLA-A;IFI30;HSP90AA1;LGMN;HLA-G;HSPA4;RFX5
Fr._III_T	USM_B	Cytosolic DNA-sensing pathway	-1.68641	0.0159266	24/41	33.10%	POLR3GL;POLR1C;POLR2E;POLR2F;TREX1;CASP1;POLR2K;RIPK3;IKBKG;POLR3C;RELA;TBK1;NFKBIA;AIM2;ZBP1;POLR3K;DDX58;IRF3;POLR2L;IRF7;POLR2H;IKBKE;POLR3E;PYCARD
Fr._II_eTreg	Int_Mono	Antigen processing and presentation	-2.09688	0.000926382	25/54	24.26%	HLA-E;HSPA5;PSME2;CD74;CTSB;B2M;HSPA8;PSME1;PSME3;HSPA6;LGMN;CTSS;HLA-DMA;HLA-DMB;HLA-DRB1;TAP1;HLA-DRA;TAPBP;HSP90AB1;PDIA3;IFI30;HLA-DPB1;RFX5;HLA-DQB1;NFYB
Fr._II_eTreg	Int_Mono	Systemic lupus erythematosus	-1.83837	0.0113945	16/34	22.63%	SNRPD1;SSB;HLA-DMA;HLA-DMB;TRIM21;HLA-DRB1;HLA-DRA;FCGR1A;FCGR2A;C1QC;CD86;SNRPB;HLA-DPB1;ACTN1;C2;HLA-DQB1
Fr._II_eTreg	Int_Mono	Intestinal immune network for IgA production	-1.6457	0.0357954	11/27	22.63%	HLA-DMA;HLA-DMB;IL15RA;HLA-DRB1;HLA-DRA;LTBR;TNFSF13B;CD86;HLA-DPB1;ITGB7;HLA-DQB1
Fr._II_eTreg	Int_Mono	Rheumatoid arthritis	-1.64054	0.0368203	22/56	24.32%	ATP6V1E1;ATP6V0B;ATP6AP1;ATP6V1B2;ATP6V1G1;ATP6V0D1;ATP6V1F;ATP6V1D;TLR2;HLA-DMA;HLA-DMB;HLA-DRB1;HLA-DRA;VEGFA;ATP6V1C1;TNFSF13B;CD86;HLA-DPB1;ATP6V0E1;ATP6V1E2;HLA-DQB1;ACP5
Fr._II_eTreg	Int_Mono	Cytosolic DNA-sensing pathway	-1.61249	0.0450092	21/40	30.67%	POLR3GL;CASP1;IKBKE;POLR1C;POLR2E;POLR3C;TBK1;RIPK3;TREX1;RELA;NFKBIA;POLR2F;IRF7;CHUK;IKBKG;POLR2K;DDX58;CXCL10;ZBP1;POLR3K;IKBKB
Fr._II_eTreg	Fr._III_T	Primary immunodeficiency	-1.59293	0.0335285	11/26	16.50%	IL2RG;LCK;CD3E;UNG;PTPRC;TAP1;CD3D;DCLRE1C;IKBKG;RFXANK;ADA
Fr._II_eTreg	Fr._III_T	Cytosolic DNA-sensing pathway	-1.59018	0.0336174	29/39	42.69%	POLR3GL;CASP1;POLR3K;TBK1;POLR2E;RIPK3;POLR2K;POLR2F;POLR1C;RELA;POLR3C;IKBKG;TREX1;IKBKE;ZBP1;DDX58;IRF7;IKBKB;IRF3;CHUK;PYCARD;NFKB1;POLR2H;POLR3F;RIPK1;POLR3E;NFKBIA;POLR2L;ADAR
Fr._II_eTreg	Naive_B	Antigen processing and presentation	-1.7879	0.00792783	32/50	31.09%	HLA-E;HSPA8;CTSS;CD74;PSME3;PSME1;HSPA5;B2M;PSME2;CTSB;HSP90AB1;NFYB;PDIA3;HLA-DMA;RFX5;HLA-DOB;TAP1;HSPA4;NFYC;IFI30;RFXANK;LGMN;CANX;TAPBP;HLA-DRA;RFXAP;HLA-DMB;HLA-DPA1;HLA-G;HLA-DQB1;HLA-DPB1;HLA-DRB1
Fr._I_nTreg	Int_Mono	Antigen processing and presentation	-1.83637	0.0112794	28/54	32.99%	HSPA5;HLA-E;CTSB;HSPA8;PSME3;CD74;PSME2;B2M;CTSS;PSME1;TAPBP;NFYB;HLA-DMA;HLA-DRB1;HLA-DMB;RFX5;HLA-DRA;CANX;TAP1;PDIA3;HSPA6;HSP90AB1;KIR2DL4;LGMN;IFI30;CTSL;HLA-DPB1;HLA-DQB1
Fr._I_nTreg	pDC	Systemic lupus erythematosus	-1.78009	0.0125518	15/24	35.49%	SSB;TRIM21;SNRPD1;SNRPB;HLA-DMA;HLA-DMB;HLA-DRA;CD86;HLA-DRB1;HLA-DQB1;HLA-DPA1;C8G;CD40;HLA-DPB1;HLA-DOB
Fr._I_nTreg	pDC	Rheumatoid arthritis	-1.76122	0.0139041	21/48	27.82%	ATP6AP1;ATP6V0B;ATP6V1E1;ATP6V1B2;ATP6V1G1;ATP6V0D1;ATP6V1F;ATP6V0E1;ATP6V1D;HLA-DMA;TCIRG1;HLA-DMB;TNFSF13B;HLA-DRA;ATP6V1H;ATP6V1E2;ACP5;CD86;HLA-DRB1;HLA-DQB1;HLA-DPA1
Fr._I_nTreg	pDC	Primary immunodeficiency	-1.75761	0.0135207	14/21	31.99%	BLNK;PTPRC;ADA;DCLRE1C;IL2RG;IKBKG;RFXANK;TAP1;CD79A;ORAI1;UNG;CD3E;RFX5;CD40
Fr._I_nTreg	pDC	Allograft rejection	-1.70698	0.0191648	15/23	37.87%	GZMB;HLA-E;HLA-DMA;HLA-DMB;FAS;HLA-DRA;CD86;HLA-DRB1;HLA-DQB1;HLA-DPA1;CD40;HLA-DPB1;HLA-DOB;HLA-A;HLA-F
Fr._I_nTreg	pDC	Autoimmune thyroid disease	-1.6981	0.0189021	15/22	37.87%	GZMB;HLA-E;HLA-DMA;HLA-DMB;FAS;HLA-DRA;CD86;HLA-DRB1;HLA-DQB1;HLA-DPA1;CD40;HLA-DPB1;HLA-DOB;HLA-A;HLA-F
Fr._I_nTreg	pDC	Antigen processing and presentation	-1.68811	0.0195022	31/51	37.87%	CTSB;HSPA5;CD74;PSME2;LGMN;B2M;HLA-E;PSME1;PSME3;HLA-DMA;CTSS;PDIA3;HLA-DMB;RFXANK;TAP1;HSPA8;NFYB;HLA-DRA;HLA-DRB1;NFYC;HLA-DQB1;HLA-DPA1;HSP90AA1;RFX5;HLA-DPB1;HLA-DOB;HSP90AB1;CANX;HLA-A;TAPBP;HLA-F
Fr._I_nTreg	pDC	Cytosolic DNA-sensing pathway	-1.66257	0.0226217	19/38	30.14%	POLR3GL;RIPK3;POLR1C;TREX1;NFKBIA;IRF7;IKBKG;IKBKE;POLR2E;POLR3C;CASP1;POLR2F;DDX58;POLR3E;RELA;POLR3K;TBK1;IKBKB;POLR2K
Fr._I_nTreg	pDC	Graft-versus-host disease	-1.65122	0.0240107	14/23	37.87%	GZMB;HLA-E;HLA-DMA;HLA-DMB;FAS;HLA-DRA;CD86;HLA-DRB1;HLA-DQB1;HLA-DPA1;HLA-DPB1;HLA-DOB;HLA-A;HLA-F
Fr._I_nTreg	pDC	Intestinal immune network for IgA production	-1.58767	0.0395114	15/26	37.00%	HLA-DMA;HLA-DMB;TNFSF13B;TNFRSF17;HLA-DRA;CD86;HLA-DRB1;HLA-DQB1;HLA-DPA1;CD40;ITGB7;LTBR;HLA-DPB1;HLA-DOB;TNFSF13
Mem_CD4	Int_Mono	Antigen processing and presentation	-1.83787	0.0171942	22/54	25.79%	HLA-E;HSPA5;HSPA8;PSME2;PSME3;CTSB;CD74;B2M;CTSS;TAPBP;PSME1;TAP1;PDIA3;LGMN;HSPA6;HLA-DMB;NFYB;IFI30;HSP90AB1;RFX5;HLA-DMA;HLA-DRB1
Mem_CD4	Int_Mono	RIG-I-like receptor signaling pathway	-1.65801	0.047531	29/45	31.56%	PIN1;FADD;CASP10;TBK1;TANK;IKBKE;ATG12;IKBKG;IRF7;CASP8;AZI2;CHUK;MAP3K7;TRADD;DDX58;IFIH1;RELA;NFKBIA;DHX58;ATG5;ISG15;MAPK9;OTUD5;IKBKB;MAPK14;CXCL10;TRAF6;SIKE1;DDX3X
Mem_CD4	Naive_CD8	Primary immunodeficiency	-1.61134	0.0417829	14/23	28.72%	PTPRC;LCK;IL2RG;CD3E;UNG;RFX5;DCLRE1C;TAP1;ADA;CD3D;ORAI1;IKBKG;RFXANK;CD79A
Mem_CD4	Naive_CD8	Cytosolic DNA-sensing pathway	-1.6096	0.0415186	21/38	29.17%	POLR3GL;POLR1C;POLR3C;RIPK3;POLR2F;RELA;CASP1;POLR2E;TREX1;DDX58;TBK1;POLR2K;POLR3K;NFKB1;NFKBIA;IRF3;IKBKE;IKBKG;IKBKB;IRF7;POLR3E
Mem_CD4	Fr._I_nTreg	Primary immunodeficiency	-1.66411	0.0346333	16/26	32.03%	LCK;PTPRC;CD3E;IL2RG;UNG;RFXANK;TAP1;IKBKG;RFX5;DCLRE1C;CD40;ADA;ZAP70;ORAI1;CD40LG;CD3D
Mem_CD4	Fr._I_nTreg	Cytosolic DNA-sensing pathway	-1.60381	0.0486723	23/39	32.66%	POLR1C;POLR3GL;RIPK3;CASP1;POLR2F;POLR2E;IKBKG;POLR2K;POLR3C;DDX58;POLR3K;TREX1;TBK1;NFKBIA;IRF7;CHUK;IKBKB;RELA;POLR3E;ZBP1;IKBKE;IRF3;NFKB1
Mem_CD4	Tfh	Antigen processing and presentation	-1.77831	0.013709	22/53	27.59%	HSPA8;HLA-E;HSPA5;PSME3;B2M;PSME2;PSME1;PDIA3;CD74;CTSS;HSP90AB1;TAP1;TAPBP;CTSB;NFYB;RFXANK;CANX;RFX5;NFYC;HLA-DPA1;HLA-DPB1;HSPA1L
Mem_CD4	Tfh	Primary immunodeficiency	-1.73229	0.0192069	14/24	26.70%	IL2RG;LCK;PTPRC;UNG;CD3E;DCLRE1C;ADA;TAP1;IKBKG;RFXANK;RFX5;ORAI1;CD40LG;CD3D
Mem_CD4	NK	Primary immunodeficiency	-1.8217	0.00691767	12/26	27.40%	PTPRC;IL2RG;UNG;IKBKG;ADA;RFX5;ORAI1;RFXANK;TAP1;DCLRE1C;LCK;CD79A
Mem_CD4	NK	Cytosolic DNA-sensing pathway	-1.69624	0.0210862	20/42	27.52%	POLR3GL;RIPK3;POLR1C;POLR2E;TBK1;TREX1;CASP1;IKBKG;NFKBIA;POLR2F;DDX58;ZBP1;POLR3K;POLR3C;IRF7;CHUK;CCL5;RELA;CCL4L2;POLR3E
Mem_CD4	NK	Antigen processing and presentation	-1.64587	0.0267524	33/65	38.06%	HSPA5;HLA-E;PSME3;B2M;HSPA8;PSME1;PSME2;CTSS;PDIA3;TAPBP;HSPA6;RFX5;KLRD1;RFXANK;TAP1;KIR2DL3;HSP90AB1;NFYB;NFYC;CANX;CTSB;HSP90AA1;CD74;KIR3DL1;KIR3DL2;IFI30;HLA-C;HLA-G;HLA-DPA1;KLRC1;HLA-DPB1;KIR2DL4;HSPA2
Mem_CD4	pDC	Cytosolic DNA-sensing pathway	-1.70884	0.0229896	21/38	33.57%	POLR3GL;RIPK3;NFKBIA;POLR1C;IKBKG;IRF7;POLR2E;POLR2F;TREX1;POLR3C;IKBKE;POLR3K;CASP1;DDX58;POLR3E;RELA;TBK1;POLR2K;IKBKB;POLR2H;NFKB1
Mem_CD4	pDC	Rheumatoid arthritis	-1.6651	0.0291176	24/48	34.77%	ATP6V1E1;ATP6V0B;ATP6AP1;ATP6V1G1;ATP6V0D1;ATP6V1F;ATP6V1D;ATP6V1B2;ATP6V0E1;TNFSF13B;TCIRG1;HLA-DMA;HLA-DMB;ATP6V1E2;ATP6V1H;ATP6V0C;CD86;LTB;HLA-DRA;ACP5;HLA-DQB1;HLA-DPA1;HLA-DRB1;HLA-DPB1
Mem_CD4	pDC	Antigen processing and presentation	-1.65901	0.0292098	30/51	37.57%	CD74;HSPA5;PSME2;LGMN;CTSB;PSME1;B2M;HLA-E;PDIA3;HSPA8;PSME3;CTSS;RFXANK;TAP1;HLA-DMA;HLA-DMB;HSP90AB1;HSP90AA1;RFX5;NFYC;HLA-DRA;NFYB;HLA-DQB1;HLA-DPA1;HLA-DRB1;HLA-A;HLA-DPB1;TAPBP;HLA-F;HLA-DRB5
Mem_CD4	pDC	Autoimmune thyroid disease	-1.6378	0.0319494	15/22	37.57%	GZMB;HLA-E;HLA-DMA;HLA-DMB;FAS;CD86;HLA-DRA;HLA-DQB1;HLA-DPA1;CD40;HLA-DRB1;HLA-A;HLA-DPB1;HLA-F;HLA-DRB5
Mem_CD4	pDC	Allograft rejection	-1.62981	0.031732	15/23	37.57%	GZMB;HLA-E;HLA-DMA;HLA-DMB;FAS;CD86;HLA-DRA;HLA-DQB1;HLA-DPA1;CD40;HLA-DRB1;HLA-A;HLA-DPB1;HLA-F;HLA-DRB5
Mem_CD4	pDC	Primary immunodeficiency	-1.60591	0.0362041	14/21	33.51%	PTPRC;IKBKG;BLNK;ADA;IL2RG;RFXANK;TAP1;DCLRE1C;UNG;ORAI1;RFX5;CD3E;CD79A;CD40
Mem_CD4	pDC	Systemic lupus erythematosus	-1.59701	0.0385525	14/24	34.77%	SSB;TRIM21;SNRPB;SNRPD1;HLA-DMA;HLA-DMB;CD86;HLA-DRA;HLA-DQB1;HLA-DPA1;CD40;HLA-DRB1;C8G;HLA-DPB1
Mem_CD4	pDC	Graft-versus-host disease	-1.55679	0.0474925	14/23	37.57%	GZMB;HLA-E;HLA-DMA;HLA-DMB;FAS;CD86;HLA-DRA;HLA-DQB1;HLA-DPA1;HLA-DRB1;HLA-A;HLA-DPB1;HLA-F;HLA-DRB5
Naive_CD4	Int_Mono	Antigen processing and presentation	-1.65345	0.0336594	24/54	31.90%	HSPA5;PSME3;HLA-E;CTSB;HSPA8;CTSS;PSME2;B2M;PSME1;HSP90AB1;CD74;NFYB;TAPBP;CANX;IFI30;HSPA6;PDIA3;HLA-DMB;LGMN;RFX5;TAP1;HLA-DRB1;HLA-DMA;HLA-DRA
Naive_CD4	EM_CD8	Primary immunodeficiency	-1.70277	0.025006	15/25	31.73%	LCK;PTPRC;CD3E;IL2RG;UNG;DCLRE1C;ORAI1;IKBKG;CD3D;ADA;RFX5;TAP1;CD8B;RFXANK;ZAP70
Naive_CD4	EM_CD8	Cytosolic DNA-sensing pathway	-1.6648	0.0314041	28/41	38.95%	POLR3GL;CASP1;POLR1C;CCL5;POLR2F;POLR3C;POLR2K;POLR2E;RIPK3;TBK1;IKBKG;RELA;TREX1;POLR3K;POLR3E;DDX58;ZBP1;IKBKB;PYCARD;IRF3;POLR2L;POLR2H;CCL4L2;CHUK;CCL4L1;IKBKE;NFKBIA;IRF7
Naive_CD4	Tfh	Antigen processing and presentation	-1.71386	0.0269387	22/53	28.82%	HSPA8;HLA-E;B2M;HSPA5;PSME3;PSME1;PSME2;CD74;HSP90AB1;CTSB;PDIA3;HLA-DPA1;HLA-DPB1;CANX;NFYB;CTSS;NFYC;LGMN;TAP1;RFXANK;HLA-DQA1;TAPBP
Naive_CD4	Tfh	Primary immunodeficiency	-1.60473	0.0446111	13/24	26.92%	IL2RG;UNG;CD3E;LCK;PTPRC;ADA;DCLRE1C;CD3D;CD40LG;IKBKG;ORAI1;TAP1;RFXANK
Naive_CD4	USM_B	Antigen processing and presentation	-1.84468	0.00441348	37/51	38.20%	HLA-E;CD74;B2M;HSPA8;PSME1;CTSS;CTSB;PSME2;PSME3;HSP90AB1;RFXANK;NFYB;HLA-DMA;HLA-DOB;HLA-DQB1;TAPBP;HLA-DRA;HSPA5;HLA-DPB1;HLA-DRB1;IFI30;PDIA3;TAP1;NFYC;HLA-DPA1;HLA-DMB;LGMN;HLA-C;HLA-G;RFX5;HLA-F;HSP90AA1;HLA-A;HSPA4;HSPA1L;HLA-DRB5;CANX
Naive_CD4	USM_B	Cytosolic DNA-sensing pathway	-1.69368	0.0188371	24/41	33.64%	POLR3GL;POLR1C;CASP1;POLR2F;POLR2E;TREX1;RIPK3;IKBKG;RELA;NFKBIA;AIM2;POLR3C;POLR2K;POLR3K;TBK1;DDX58;IRF3;POLR2L;ZBP1;IKBKE;IRF7;POLR2H;CXCL10;POLR3E
Naive_CD4	USM_B	Primary immunodeficiency	-1.55696	0.0490233	13/25	26.47%	PTPRC;UNG;IL2RG;BLNK;IKBKG;RFXANK;CD79A;TNFRSF13B;CD40;ORAI1;TAP1;CD19;DCLRE1C
Tfh	Fr._II_eTreg	Primary immunodeficiency	-1.83806	0.00757009	13/25	22.22%	IL2RG;LCK;CD3E;PTPRC;IKBKG;ADA;UNG;TAP1;CD3D;RFXANK;DCLRE1C;RFX5;CD40
Tfh	Fr._II_eTreg	Antigen processing and presentation	-1.59455	0.0425317	20/54	25.93%	B2M;HLA-E;HSPA5;HSPA8;PSME3;PSME1;PSME2;CTSS;TAP1;CD74;TAPBP;RFXANK;NFYB;HSP90AB1;NFYC;RFX5;IFI30;PDIA3;CTSB;HLA-DPA1
Tfh	Naive_CD4	Primary immunodeficiency	-1.69476	0.0188402	16/24	37.16%	IL2RG;PTPRC;CD3E;UNG;LCK;RFX5;DCLRE1C;ADA;TAP1;CD3D;RFXANK;ORAI1;IKBKG;CD40LG;ICOS;CD79A
Tfh	Naive_CD4	Cytosolic DNA-sensing pathway	-1.64952	0.0282587	26/37	39.55%	POLR3GL;POLR1C;POLR2K;CASP1;POLR2E;POLR2F;POLR3K;RELA;POLR3C;TREX1;RIPK3;NFKB1;NFKBIA;POLR2H;DDX58;PYCARD;IRF7;TBK1;CHUK;IKBKG;POLR3E;POLR2L;ZBP1;IKBKB;IRF3;IKBKE
Tfh	Naive_CD4	Antigen processing and presentation	-1.6029	0.0389618	24/50	33.33%	HSPA8;HLA-E;B2M;PSME3;HSPA5;PSME1;HSP90AB1;PSME2;CTSS;CD74;CANX;RFX5;PDIA3;TAPBP;TAP1;CTSB;LGMN;NFYC;HLA-DPA1;NFYB;RFXANK;HLA-DPB1;HLA-C;IFI30
Tfh	Th1	Antigen processing and presentation	-1.95287	0.00301331	31/58	31.76%	B2M;HSPA8;HSPA5;PSME1;PSME3;HLA-E;PDIA3;PSME2;CD74;CTSB;HSP90AB1;CTSS;HLA-DPB1;HLA-DPA1;RFXANK;TAP1;TAPBP;RFX5;NFYB;HLA-DRB1;HSP90AA1;KIR3DL2;HLA-DMA;HLA-DQB1;CANX;HLA-DMB;HLA-DRA;IFI30;HLA-C;HLA-DRB5;HLA-A
Tfh	Th1	Primary immunodeficiency	-1.94687	0.00311105	14/25	24.50%	IL2RG;LCK;CD3E;PTPRC;UNG;CD3D;IKBKG;ADA;RFXANK;TAP1;CD40LG;ORAI1;DCLRE1C;RFX5
Tfh	Th1	Cytosolic DNA-sensing pathway	-1.72157	0.0169558	25/40	36.64%	POLR3GL;CASP1;POLR1C;RIPK3;POLR2K;POLR2F;POLR2E;TBK1;RELA;TREX1;IKBKG;ZBP1;POLR3K;DDX58;CCL5;NFKBIA;IRF7;POLR2L;AIM2;PYCARD;POLR3C;POLR2H;IKBKE;CXCL10;IRF3
Tfh	Th1	Autoimmune thyroid disease	-1.70926	0.0178885	21/28	41.70%	HLA-E;HLA-DPB1;HLA-DPA1;CD40LG;GZMB;PRF1;FASLG;FAS;HLA-DRB1;HLA-DMA;HLA-DQB1;HLA-DMB;HLA-DRA;HLA-C;HLA-DRB5;HLA-A;CTLA4;HLA-DQA1;CD40;CD86;HLA-G
Tfh	Th1	Graft-versus-host disease	-1.66933	0.0243954	16/28	31.76%	HLA-E;HLA-DPB1;HLA-DPA1;GZMB;PRF1;FASLG;FAS;HLA-DRB1;KIR3DL2;HLA-DMA;HLA-DQB1;HLA-DMB;HLA-DRA;HLA-C;HLA-DRB5;HLA-A
Tfh	Th1	Allograft rejection	-1.62951	0.0290825	16/29	31.76%	HLA-E;HLA-DPB1;HLA-DPA1;CD40LG;GZMB;PRF1;FASLG;FAS;HLA-DRB1;HLA-DMA;HLA-DQB1;HLA-DMB;HLA-DRA;HLA-C;HLA-DRB5;HLA-A
Tfh	Th1	Systemic lupus erythematosus	-1.547	0.0462546	16/29	36.03%	SSB;TRIM21;SNRPB;SNRPD1;HLA-DPB1;HLA-DPA1;CD40LG;HLA-DRB1;HLA-DMA;HLA-DQB1;HLA-DMB;HLA-DRA;SNRPD3;HLA-DRB5;C1R;HLA-DQA1
Tfh	Th1	Asthma	-1.54066	0.0480634	10/15	36.03%	HLA-DPB1;HLA-DPA1;CD40LG;HLA-DRB1;HLA-DMA;HLA-DQB1;HLA-DMB;HLA-DRA;HLA-DRB5;HLA-DQA1
Tfh	Plasmablast	Primary immunodeficiency	-1.74892	0.0312867	11/23	28.30%	IL2RG;PTPRC;ADA;TAP1;BLNK;RFX5;IKBKG;UNG;TNFRSF13B;RFXANK;LCK
Tfh	Plasmablast	Fc epsilon RI signaling pathway	1.62826	0.0463044	15/48	20.12%	PDPK1;SOS1;SOS2;PIK3R1;GAB2;VAV2;AKT2;MAP2K7;INPP5D;NRAS;PIK3CD;PIK3CB;MAPK8;PLCG1;PIK3CA
Tfh	Plasmablast	T cell receptor signaling pathway	1.61521	0.0496636	38/76	31.97%	PDPK1;NFATC2;SOS1;CDC42;SOS2;PIK3R1;BCL10;VAV2;AKT2;MAP2K7;CBLB;PAK4;NRAS;PIK3CD;JUN;IFNG;PIK3CB;MAPK8;NFKBIB;PLCG1;PIK3CA;MAP3K14;NFATC1;NCK2;NFKB1;DLG1;PAK2;MALT1;MAPK1;VAV3;CARD11;FOS;PAK6;MAPK13;RASGRP1;GSK3B;PIK3R3;MAPK9
Tfh	mDC	Antigen processing and presentation	-1.84067	0.00872452	20/54	21.22%	PSME3;B2M;PSME1;HSPA5;PSME2;CTSB;HSPA8;HLA-E;IFI30;CD74;HLA-DMB;PDIA3;HSP90AA1;HLA-DMA;TAP1;HLA-DRA;HSP90AB1;CTSS;LGMN;RFXANK
Tfh	mDC	Systemic lupus erythematosus	-1.75437	0.0138288	19/30	37.68%	SNRPD1;SSB;CD86;HLA-DMB;TRIM21;HLA-DMA;FCGR1A;SNRPB;HLA-DRA;C1QB;CD40;FCGR2A;HLA-DRB1;C1QA;HLA-DPB1;SNRPD3;HLA-DQB1;HLA-DRB5;HLA-DPA1
Tfh	mDC	Rheumatoid arthritis	-1.71959	0.0174135	31/60	37.68%	ATP6V1E1;ATP6V1G1;ATP6AP1;ATP6V1F;ATP6V1D;ATP6V0B;ATP6V0E1;CD86;HLA-DMB;ATP6V1B2;TNFSF13B;ATP6V0D1;HLA-DMA;HLA-DRA;ATP6V0C;ATP6V1H;ATP6V1E2;TLR2;HLA-DRB1;TCIRG1;IL15;CCL5;HLA-DPB1;ATP6V1C1;FOS;FLT1;CTLA4;HLA-DQB1;HLA-DRB5;CXCL8;HLA-DPA1
Tfh	mDC	Cytosolic DNA-sensing pathway	-1.65884	0.0262396	22/41	29.68%	POLR3GL;CASP1;POLR1C;POLR2K;TBK1;POLR2F;DDX58;POLR2E;TREX1;IKBKG;POLR3K;IRF7;RIPK3;NFKBIA;ZBP1;CXCL10;RELA;CCL5;POLR2H;POLR3E;AIM2;IKBKE
Tfh	mDC	Autoimmune thyroid disease	-1.65647	0.0260656	14/24	37.68%	HLA-E;CD86;HLA-DMB;HLA-DMA;HLA-DRA;FAS;CD40;HLA-DRB1;HLA-DPB1;CTLA4;HLA-A;HLA-DQB1;HLA-DRB5;HLA-DPA1
Tfh	mDC	Allograft rejection	-1.62821	0.0314197	13/24	37.68%	HLA-E;CD86;HLA-DMB;HLA-DMA;HLA-DRA;FAS;CD40;HLA-DRB1;HLA-DPB1;HLA-A;HLA-DQB1;HLA-DRB5;HLA-DPA1
Th17	EM_CD8	Primary immunodeficiency	-1.70379	0.0274141	14/25	29.06%	LCK;PTPRC;DCLRE1C;IL2RG;CD3E;IKBKG;UNG;ZAP70;ORAI1;CD3D;TAP1;RFX5;ADA;RFXANK
Th17	Naive_B	Antigen processing and presentation	-1.8033	0.00780351	32/50	36.00%	CD74;HLA-E;PSME3;HSPA8;HSPA5;CTSS;PSME1;HSP90AB1;B2M;PSME2;PDIA3;TAPBP;HLA-DOB;RFX5;HLA-DMA;HLA-DRA;LGMN;CTSB;RFXANK;IFI30;NFYB;NFYC;CANX;TAP1;HSPA4;HLA-DMB;HLA-DPA1;HLA-DRB1;HLA-DQB1;HSP90AA1;HLA-A;HLA-DPB1
Th1	Fr._III_T	Cytosolic DNA-sensing pathway	-1.65436	0.0255016	25/39	37.00%	CASP1;POLR3GL;POLR2K;DDX58;TBK1;POLR1C;RIPK3;TREX1;RELA;ZBP1;IKBKE;IRF7;POLR3K;POLR2E;POLR2F;POLR3C;IKBKG;CHUK;ADAR;POLR3F;NFKB1;IKBKB;NFKBIA;POLR3E;IRF3
Th1	Fr._III_T	Primary immunodeficiency	-1.63275	0.0305497	11/26	19.47%	IL2RG;CD3E;PTPRC;TAP1;LCK;RFXANK;UNG;ADA;DCLRE1C;CD3D;ORAI1
Th1	Fr._III_T	Antigen processing and presentation	-1.61456	0.0338997	28/55	38.82%	B2M;PSME2;CTSS;PSME1;HSPA8;HLA-E;PSME3;HSPA5;TAP1;RFXANK;IFI30;NFYB;TAPBP;PDIA3;CTSB;HSP90AB1;CD74;NFYC;CANX;LGMN;RFX5;HSPA4;HLA-C;HLA-A;HLA-DPA1;KIR3DL2;HSP90AA1;HLA-DPB1
Th1	Fr._I_nTreg	Primary immunodeficiency	-1.8928	0.00358288	18/26	36.19%	IL2RG;TAP1;CD3E;LCK;DCLRE1C;ADA;PTPRC;UNG;RFXANK;ORAI1;IKBKG;RFX5;CD3D;ZAP70;ICOS;CD40;CD40LG;CD79A
Th1	Fr._I_nTreg	Antigen processing and presentation	-1.71504	0.0146124	23/53	28.11%	HLA-E;HSPA8;B2M;PSME3;HSPA5;PSME2;PSME1;CTSS;TAP1;PDIA3;CD74;RFXANK;TAPBP;HSP90AB1;CTSB;HLA-DPA1;RFX5;HLA-DPB1;CANX;NFYC;LGMN;HLA-A;IFI30
Th1	Fr._I_nTreg	Cytosolic DNA-sensing pathway	-1.65217	0.0223616	26/39	37.58%	POLR1C;POLR3GL;CASP1;POLR2K;RIPK3;DDX58;TREX1;IRF7;POLR2E;TBK1;ZBP1;POLR3K;POLR2F;IKBKG;RELA;POLR3C;NFKB1;IKBKE;CHUK;NFKBIA;ADAR;IKBKB;IRF3;POLR3E;PYCARD;POLR3F
Th1	Fr._I_nTreg	RIG-I-like receptor signaling pathway	-1.60914	0.0329535	28/45	35.02%	AZI2;FADD;TANK;DDX58;IRF7;TBK1;PIN1;TRADD;ISG15;DHX58;IFIH1;ATG5;MAP3K7;IKBKG;RELA;ATG12;NFKB1;IKBKE;CHUK;NFKBIA;TKFC;CASP8;TRAF2;DDX3X;CASP10;IKBKB;IRF3;MAPK9
Th1	Fr._I_nTreg	NOD-like receptor signaling pathway	-1.58851	0.0365739	70/125	38.53%	CASP4;MYD88;IFI16;GBP1;VDAC3;CASP1;TXN2;VDAC2;IRF9;YWHAE;BRCC3;CARD16;RIPK3;FADD;OAS1;TANK;GBP3;OAS2;IRF7;GSDMD;TBK1;TXN;SHARPIN;TRIP6;STAT1;P2RX7;ATG5;RBCK1;MAP3K7;BCL2L1;CARD17;VDAC1;IKBKG;CYBA;RELA;RIPK2;GBP2;HSP90AB1;ATG12;CTSB;IFNAR1;NFKB1;IKBKE;MCU;GABARAP;CHUK;TICAM1;JAK1;NFKBIA;CASP8;TRAF2;MAPK3;PKN1;STAT2;RHOA;GBP4;RNASEL;IKBKB;IRF3;GBP5;OAS3;MAPK9;NEK7;RNF31;PYCARD;SUGT1;MFN2;PRKCD;CARD…
Th1	Th2	Antigen processing and presentation	-1.91028	0.00333918	32/53	40.02%	HSPA8;HSPA5;B2M;PSME2;PSME3;CTSS;PSME1;HLA-E;TAP1;CD74;RFX5;IFI30;RFXANK;HSP90AB1;TAPBP;HLA-DPA1;NFYC;PDIA3;HLA-DPB1;NFYB;CTSB;HLA-DRB1;CANX;HLA-DRA;HLA-DRB5;HLA-DMA;HSPA4;HLA-C;LGMN;KIR3DL2;HSP90AA1;HLA-A
Th1	Th2	Primary immunodeficiency	-1.89239	0.00367579	14/24	23.55%	IL2RG;PTPRC;LCK;CD3E;TAP1;DCLRE1C;RFX5;RFXANK;CD3D;ORAI1;IKBKG;ADA;UNG;ICOS
Th1	Th2	Rheumatoid arthritis	-1.73205	0.0144791	27/55	35.86%	ATP6V1E1;ATP6V1B2;ATP6V0D1;ATP6AP1;ATP6V0B;ATP6V1G1;ATP6V1D;ATP6V1F;ATP6V0E1;TNFSF13B;HLA-DPA1;HLA-DPB1;LTB;ATP6V0C;ICAM1;ATP6V1H;ATP6V1A;HLA-DRB1;ACP5;FLT1;HLA-DRA;HLA-DRB5;CTLA4;TCIRG1;HLA-DMA;IL23A;ATP6V1E2
Th1	Th2	Cytosolic DNA-sensing pathway	-1.62493	0.0317918	26/40	37.70%	CASP1;POLR3GL;DDX58;TBK1;POLR1C;RIPK3;TREX1;POLR2K;POLR3K;IRF7;POLR3C;IKBKG;ZBP1;RELA;POLR2F;POLR2E;AIM2;NFKBIA;IKBKE;ADAR;POLR2H;CXCL10;CHUK;IRF3;POLR3E;PYCARD
Th1	mDC	Antigen processing and presentation	-1.88813	0.00652808	34/54	35.26%	B2M;HSPA5;PSME2;PSME1;HLA-E;PSME3;IFI30;TAP1;PDIA3;HSPA8;CD74;HSP90AB1;RFXANK;HSP90AA1;CTSB;HLA-A;TAPBP;CTSL;HLA-DMB;HLA-DMA;TAP2;CTSS;LGMN;CALR;RFX5;HLA-F;HSPA6;HLA-DRA;HSPA4;KLRD1;HLA-C;CANX;NFYC;HLA-B
Th1	mDC	Cytosolic DNA-sensing pathway	-1.81321	0.0112303	18/41	21.13%	POLR3GL;CASP1;DDX58;IRF7;RIPK3;TBK1;IKBKG;ZBP1;CXCL10;POLR3K;POLR2E;POLR1C;POLR2K;RELA;IKBKE;TREX1;POLR2F;CCL5
Th1	mDC	Systemic lupus erythematosus	-1.80346	0.0116759	8/30	11.76%	SSB;TRIM21;SNRPD1;FCGR1A;CD86;SNRPB;CD40;C1QB
Th1	mDC	Rheumatoid arthritis	-1.77432	0.0133275	28/60	34.16%	ATP6V1E1;ATP6V1G1;ATP6AP1;ATP6V0D1;ATP6V1D;CD86;ATP6V1F;TNFSF13B;ATP6V0B;ATP6V0E1;ATP6V1B2;ATP6V1H;IL15;CCL5;CTSL;ATP6V1E2;TCIRG1;HLA-DMB;HLA-DMA;ITGB2;ATP6V0C;FLT1;FOS;TLR2;HLA-DRA;CXCL8;ATP6V1A;ATP6V1C1
Th1	mDC	NOD-like receptor signaling pathway	-1.66618	0.0246735	47/133	21.22%	CASP4;IFI16;MYD88;VDAC2;VDAC3;CASP1;OAS1;GBP2;GBP1;CARD16;STAT1;BRCC3;IRF9;TANK;OAS2;IRF7;TXN;FADD;RIPK3;TXN2;RIPK2;YWHAE;TBK1;VDAC1;IKBKG;NAMPT;MCU;GBP5;HSP90AB1;RBCK1;ATG5;TRIP6;PRKCD;CARD17;HSP90AA1;CTSB;RELA;GABARAP;IKBKE;TRAF2;GBP4;MAP3K7;GSDMD;RHOA;STAT2;CCL5;BCL2L1
Th1	mDC	Allograft rejection	-1.62795	0.0296769	13/24	36.77%	HLA-E;CD86;FAS;CD40;HLA-A;HLA-DMB;HLA-DMA;PRF1;HLA-F;HLA-DRA;HLA-C;HLA-B;CD80
Th1	mDC	Primary immunodeficiency	-1.60145	0.0347486	14/22	30.37%	IL2RG;PTPRC;TAP1;IKBKG;BLNK;CD40;RFXANK;ADA;UNG;TAP2;ZAP70;CD79A;DCLRE1C;RFX5
Th1	mDC	Autoimmune thyroid disease	-1.58699	0.0380494	13/24	36.77%	HLA-E;CD86;FAS;CD40;HLA-A;HLA-DMB;HLA-DMA;PRF1;HLA-F;HLA-DRA;HLA-C;HLA-B;CD80
Th1	mDC	RIG-I-like receptor signaling pathway	-1.55034	0.0461111	20/47	24.34%	DHX58;DDX58;IFIH1;TANK;IRF7;FADD;TBK1;ISG15;IKBKG;CXCL10;ATG5;PIN1;RELA;CASP10;IKBKE;TRAF2;MAP3K7;AZI2;ATG12;TRADD
Th2	EM_CD8	Primary immunodeficiency	-1.85575	0.00449997	13/25	17.95%	IL2RG;LCK;PTPRC;DCLRE1C;CD3E;IKBKG;UNG;CD3D;RFX5;ORAI1;ADA;TAP1;RFXANK
Th2	EM_CD8	Antigen processing and presentation	-1.60987	0.0357158	31/60	33.48%	HSPA5;HSPA8;PSME3;B2M;HLA-E;PSME1;NFYB;HSP90AB1;RFX5;PSME2;TAPBP;CD74;TAP1;RFXANK;NFYC;CTSS;PDIA3;CANX;CTSB;HLA-DPA1;IFI30;HLA-DMB;HLA-DMA;HLA-DPB1;CD8B;HLA-DQB1;HLA-C;HLA-DRB1;HLA-A;HSP90AA1;HLA-DRA
Th2	EM_CD8	Cytosolic DNA-sensing pathway	-1.60505	0.0368532	22/41	30.72%	POLR3GL;CASP1;POLR2F;RELA;TBK1;CCL5;IKBKG;POLR2K;POLR2E;POLR3C;RIPK3;POLR1C;POLR3K;TREX1;DDX58;CHUK;IKBKE;ZBP1;IKBKB;IRF7;POLR2H;PYCARD
Th2	Fr._I_nTreg	Primary immunodeficiency	-1.73601	0.0143731	19/26	38.44%	IL2RG;LCK;PTPRC;CD3E;DCLRE1C;UNG;RFXANK;TAP1;ADA;IKBKG;CD40;RFX5;ZAP70;CD3D;CD40LG;ORAI1;ICOS;RFXAP;CD79A
Th2	Fr._I_nTreg	IL-17 signaling pathway	-1.62211	0.0387773	22/47	29.02%	HSP90B1;ANAPC5;ELAVL1;HSP90AB1;CASP3;FADD;RELA;SRSF1;TBK1;MAP3K7;TRADD;CEBPB;IKBKG;CASP8;NFKBIA;IKBKE;CHUK;MAPK3;NFKB1;MAPK9;IKBKB;MAPK7
Th2	Fr._I_nTreg	Cytosolic DNA-sensing pathway	-1.57992	0.0476889	21/39	28.46%	POLR1C;POLR3GL;RIPK3;POLR3C;POLR2K;RELA;POLR2F;CASP1;POLR3K;TBK1;POLR2E;TREX1;IKBKG;NFKBIA;IKBKE;CHUK;IRF7;DDX58;NFKB1;IKBKB;ZBP1
Th2	Tfh	Antigen processing and presentation	-1.85327	0.0060934	38/53	43.89%	HSPA8;HLA-E;HSPA5;B2M;HSP90AB1;PSME3;PSME1;PSME2;CD74;RFXANK;CTSS;NFYC;HLA-DPB1;TAP1;CANX;HLA-DPA1;PDIA3;CTSB;TAPBP;NFYB;HLA-DRA;HLA-A;IFI30;HSP90AA1;HLA-DMA;HLA-DRB5;KIR3DL2;HLA-C;HLA-DQA1;RFX5;HLA-DRB1;HSPA1L;HSPA4;HLA-DQB1;HLA-DOA;LGMN;HLA-DMB;HSPA1A
Th2	Tfh	Primary immunodeficiency	-1.64345	0.0310628	18/24	38.81%	IL2RG;PTPRC;LCK;CD3E;DCLRE1C;UNG;RFXANK;ORAI1;CD3D;TAP1;IKBKG;ADA;CD40LG;CD40;RFX5;ICOS;CD79A;ZAP70
Th2	Tfh	Asthma	-1.58004	0.0460992	12/14	43.61%	HLA-DPB1;HLA-DPA1;HLA-DRA;CD40LG;HLA-DMA;CD40;HLA-DRB5;HLA-DQA1;HLA-DRB1;HLA-DQB1;HLA-DOA;HLA-DMB
Th2	Tfh	Cytosolic DNA-sensing pathway	-1.57948	0.0454327	25/40	36.11%	POLR3GL;POLR1C;RIPK3;CASP1;RELA;POLR2F;POLR2K;TREX1;TBK1;POLR2E;NFKBIA;POLR3E;DDX58;POLR3C;IKBKG;CCL5;IRF7;NFKB1;POLR3K;IKBKB;ZBP1;IKBKE;POLR2H;IRF3;CHUK
DN_B	Th2	Primary immunodeficiency	-1.67252	0.0218997	15/24	29.68%	PTPRC;LCK;IL2RG;UNG;CD3E;DCLRE1C;ADA;CD3D;RFX5;CD40LG;RFXANK;IKBKG;TAP1;RFXAP;ZAP70
SM_B	EM_CD8	Primary immunodeficiency	-1.81312	0.00658828	13/25	21.04%	IL2RG;PTPRC;LCK;CD3E;DCLRE1C;IKBKG;CD3D;ADA;UNG;RFX5;TAP1;ORAI1;RFXANK
SM_B	EM_CD8	Antigen processing and presentation	-1.67203	0.0215417	33/60	37.50%	HSPA5;PSME3;B2M;HLA-E;HSPA8;PSME1;PSME2;CTSS;NFYB;PDIA3;TAPBP;CANX;CTSB;RFX5;TAP1;RFXANK;CD74;HSP90AB1;HLA-DPB1;HLA-DPA1;IFI30;CD8B;NFYC;HLA-DMA;HLA-C;HLA-DRB1;HLA-DMB;HLA-DRB5;HSPA6;HSP90AA1;KLRD1;HSPA4;HLA-DRA
SM_B	EM_CD8	Cytosolic DNA-sensing pathway	-1.56244	0.046226	21/41	30.12%	CASP1;POLR3GL;TBK1;CCL5;IKBKG;RIPK3;POLR3C;POLR2F;POLR2K;POLR2E;POLR1C;TREX1;POLR3K;DDX58;ZBP1;RELA;IRF7;IKBKB;CHUK;CCL4L2;PYCARD
SM_B	Naive_CD4	Primary immunodeficiency	-1.63602	0.0263438	15/24	31.57%	PTPRC;IL2RG;LCK;CD3E;UNG;RFX5;DCLRE1C;CD3D;ADA;CD40LG;TAP1;ORAI1;IKBKG;ICOS;RFXANK
SM_B	Th2	Antigen processing and presentation	-1.74788	0.0110544	32/53	41.47%	HSPA8;HSPA5;HLA-E;B2M;PSME2;PSME3;PSME1;CTSS;CD74;HSP90AB1;PDIA3;RFX5;HLA-DPA1;RFXANK;TAP1;NFYC;NFYB;TAPBP;HLA-DPB1;CANX;IFI30;CTSB;HLA-DRB5;HLA-DRB1;HLA-DRA;HLA-C;HLA-B;LGMN;HLA-G;HLA-DMA;HSP90AA1;RFXAP
SM_B	Th2	Primary immunodeficiency	-1.62535	0.0294541	14/24	28.35%	IL2RG;LCK;PTPRC;CD3E;DCLRE1C;UNG;CD3D;IKBKG;ADA;RFX5;RFXANK;TAP1;CD40LG;ORAI1
USM_B	Naive_CD4	Primary immunodeficiency	-1.57547	0.047823	16/24	38.48%	PTPRC;IL2RG;CD3E;LCK;DCLRE1C;UNG;RFX5;ADA;CD3D;TAP1;CD40LG;RFXANK;ORAI1;ICOS;ZAP70;IKBKG
USM_B	Th17	Primary immunodeficiency	-1.81467	0.00616146	13/23	19.66%	IL2RG;LCK;PTPRC;CD3E;UNG;RFX5;ADA;DCLRE1C;CD3D;TAP1;IKBKG;RFXANK;CD40LG
USM_B	Th17	Antigen processing and presentation	-1.68943	0.0171302	36/53	43.26%	HLA-E;HSPA8;B2M;HSPA5;PSME1;PSME3;PSME2;RFX5;CTSS;CD74;TAP1;CTSB;RFXANK;TAPBP;PDIA3;NFYB;NFYC;HSP90AB1;CANX;HLA-DPA1;HLA-DPB1;HLA-DRB5;HLA-DRA;HLA-DRB1;HLA-C;HSP90AA1;HLA-DMA;HSPA4;HLA-B;HLA-G;HLA-F;HLA-DMB;IFI30;HLA-A;KIR3DL2;HLA-DQB1
USM_B	Th17	Cytosolic DNA-sensing pathway	-1.59204	0.0368178	26/39	38.37%	POLR3GL;RIPK3;CASP1;POLR3C;POLR1C;POLR2E;TBK1;POLR2K;IKBKG;NFKBIA;POLR2F;CHUK;POLR3K;DDX58;RELA;TREX1;ZBP1;POLR3E;IRF7;IKBKB;IRF3;IKBKE;NFKB1;AIM2;POLR2H;POLR3F
USM_B	Th17	Rheumatoid arthritis	-1.58234	0.0382246	32/54	45.75%	ATP6V0B;ATP6V1E1;ATP6V1B2;ATP6AP1;ATP6V0D1;ATP6V1D;ATP6V1F;ATP6V0E1;ATP6V1G1;ATP6V1H;IL23A;ITGB2;HLA-DPA1;HLA-DPB1;HLA-DRB5;ATP6V1A;TCIRG1;HLA-DRA;LTB;ATP6V1E2;ATP6V1C1;HLA-DRB1;HLA-DMA;ATP6V0C;ATP6V0E2;HLA-DMB;ACP5;TNFSF13B;HLA-DQB1;ICAM1;HLA-DQA1;CTLA4
USM_B	Th1	Primary immunodeficiency	-2.01379	0.00197978	15/25	23.23%	IL2RG;LCK;DCLRE1C;PTPRC;CD3E;UNG;CD3D;TAP1;ADA;RFX5;IKBKG;CD40LG;RFXANK;ORAI1;ZAP70
USM_B	Th1	Antigen processing and presentation	-1.80289	0.00995353	35/58	39.76%	HSPA5;B2M;PSME1;HSPA8;HLA-E;PSME3;PSME2;CD74;PDIA3;CTSB;TAP1;RFX5;TAPBP;CTSS;HLA-DPA1;HLA-DPB1;RFXANK;HSP90AB1;HLA-DRB1;HLA-DMB;HLA-DRB5;HLA-DQB1;CANX;HSP90AA1;HLA-DMA;IFI30;HLA-C;KIR3DL2;HSPA6;HLA-B;NFYB;HLA-DRA;NFYC;HLA-A;CALR
USM_B	Th1	Cytosolic DNA-sensing pathway	-1.72686	0.0169031	27/40	38.87%	POLR3GL;RIPK3;CASP1;POLR1C;POLR2F;ZBP1;POLR2E;TREX1;NFKBIA;POLR2K;DDX58;IKBKG;RELA;CCL5;POLR3C;TBK1;IRF7;POLR2H;POLR3K;IKBKE;IKBKB;AIM2;POLR2L;IRF3;CHUK;PYCARD;POLR3E
USM_B	Th1	Autoimmune thyroid disease	-1.58151	0.0411966	18/28	38.51%	HLA-E;FASLG;HLA-DPA1;CD40LG;HLA-DPB1;PRF1;GZMB;FAS;HLA-DRB1;HLA-DMB;HLA-DRB5;HLA-DQB1;HLA-DMA;HLA-C;HLA-B;CTLA4;HLA-DRA;HLA-A
USM_B	Th1	NOD-like receptor signaling pathway	-1.54443	0.0499175	63/125	33.80%	CASP4;RIPK3;VDAC2;CASP1;VDAC3;GBP3;TXN2;MCU;GABARAP;MYD88;PRKCD;IFI16;MAP3K7;ATG5;IRF9;SHARPIN;CYBA;FADD;NFKBIA;TANK;CTSB;GBP1;BCL2L1;BRCC3;CARD16;ATG12;OAS1;CASP8;TXN;IKBKG;JAK1;RBCK1;RELA;CCL5;YWHAE;TBK1;IRF7;GBP2;RIPK2;SUGT1;GSDMD;OAS2;STAT1;PSTPIP1;HSP90AB1;NLRX1;VDAC1;RHOA;TRIP6;CARD17;TRAF6;MAPK14;HSP90AA1;DNM1L;IKBKE;IKBKB;AIM2;TICAM1;MAPK3;MFN2;TRAF2;ATG16L1;IRF3
USM_B	SM_B	Antigen processing and presentation	-1.86039	0.00409166	27/54	25.27%	HSPA8;HLA-E;PSME3;B2M;PSME1;CD74;PSME2;HSPA5;CTSS;HLA-DMA;HLA-DMB;TAPBP;CTSB;HLA-DRA;TAP1;NFYC;HSPA4;HSP90AB1;RFX5;HLA-DOB;RFXANK;PDIA3;HLA-DPB1;HLA-DPA1;CANX;IFI30;NFYB
USM_B	SM_B	Primary immunodeficiency	-1.58075	0.0423607	16/26	32.93%	PTPRC;IL2RG;DCLRE1C;BLNK;IKBKG;UNG;TNFRSF13B;TAP1;CD79A;RFX5;RFXANK;CD19;ORAI1;CD40;BTK;ADA
USM_B	SM_B	Rheumatoid arthritis	-1.57243	0.0451383	27/56	35.40%	ATP6V1E1;ATP6V0B;ATP6V0D1;ATP6V1F;ATP6V0E1;ATP6V1G1;ATP6V1D;ATP6AP1;HLA-DMA;HLA-DMB;ATP6V1B2;HLA-DRA;CD86;ATP6V1E2;HLA-DOB;HLA-DPB1;CCL5;HLA-DPA1;ATP6V0C;ATP6V1A;TCIRG1;ACP5;ATP6V1H;LTB;ICAM1;HLA-DRB1;HLA-DRB5
Plasmablast	Mem_CD4	Primary immunodeficiency	-1.58528	0.0482441	14/26	26.10%	PTPRC;LCK;IL2RG;CD3E;IKBKG;ADA;RFX5;UNG;DCLRE1C;TAP1;CD3D;ZAP70;CD40LG;ORAI1
Plasmablast	mDC	Rheumatoid arthritis	-1.67	0.03376	32/60	39.70%	ATP6V1E1;ATP6AP1;ATP6V0B;ATP6V1B2;ATP6V1G1;CD86;ATP6V1D;ATP6V0D1;HLA-DMB;ATP6V1F;TNFSF13B;HLA-DMA;TCIRG1;ATP6V0E1;ATP6V1E2;ATP6V0C;ATP6V1H;HLA-DRA;FOS;HLA-DQB1;CTLA4;HLA-DRB1;TLR2;ITGB2;CXCL8;ATP6V1C1;HLA-DRB5;CTSL;VEGFA;LTB;HLA-DPA1;IL15
Plasmablast	mDC	Antigen processing and presentation	-1.66652	0.0341567	26/54	32.13%	PSME3;CTSB;CD74;HSPA5;LGMN;B2M;HLA-E;HLA-DMB;HSPA6;PSME1;HLA-DMA;PSME2;HSPA8;CTSS;IFI30;PDIA3;RFXANK;RFX5;HSP90AA1;HSP90AB1;NFYB;HLA-DRA;TAP1;HLA-DQB1;HLA-DRB1;TAPBP
NK	Fr._III_T	Primary immunodeficiency	-1.70284	0.0187584	16/26	34.43%	PTPRC;IL2RG;UNG;CD3E;LCK;DCLRE1C;CD3D;RFXANK;ADA;IKBKG;ZAP70;RFX5;ORAI1;CD4;TAP1;CD40LG
NK	Th17	Antigen processing and presentation	-1.79498	0.00876568	28/53	33.32%	HLA-E;HSPA5;HSPA8;B2M;PSME3;PSME1;CTSB;RFX5;NFYB;PSME2;CD74;HSP90AB1;CTSS;CANX;HLA-DPB1;RFXANK;HLA-DPA1;PDIA3;HLA-DRA;HLA-DRB1;TAPBP;LGMN;HLA-DMB;NFYC;HSP90AA1;TAP1;HLA-DQA1;HLA-DMA
NK	Th17	Primary immunodeficiency	-1.69579	0.0178149	12/23	23.01%	PTPRC;UNG;IL2RG;LCK;CD3E;CD40LG;DCLRE1C;RFX5;ADA;CD3D;IKBKG;RFXANK
LDG	Plasmablast	Primary immunodeficiency	-2.22642	0.00160973	17/23	29.84%	IL2RG;IKBKG;TNFRSF13B;ADA;CD40;LCK;PTPRC;RFXANK;CD79A;ORAI1;CD19;BLNK;TAP1;RFX5;BTK;UNG;DCLRE1C
mDC	Th2	Antigen processing and presentation	-1.79347	0.00983366	32/53	39.60%	PSME1;PSME2;B2M;HSPA8;HSPA5;PSME3;HLA-E;CTSS;TAP1;CD74;PDIA3;NFYC;IFI30;HSP90AB1;TAPBP;RFXANK;HLA-DPA1;RFX5;CTSB;HLA-DPB1;HLA-DRA;HLA-DRB1;HSP90AA1;HLA-C;NFYB;HLA-B;CANX;HLA-DRB5;RFXAP;CALR;HLA-DMA;HLA-A
mDC	Th2	Primary immunodeficiency	-1.78178	0.0098524	15/24	31.61%	IL2RG;PTPRC;CD3E;TAP1;LCK;CD3D;DCLRE1C;UNG;ADA;RFXANK;IKBKG;RFX5;CD40LG;ORAI1;ICOS
mDC	Th2	Cytosolic DNA-sensing pathway	-1.63293	0.029609	17/40	23.20%	POLR3GL;CASP1;DDX58;POLR2K;POLR3K;TBK1;RIPK3;POLR3C;NFKBIA;IRF7;POLR1C;TREX1;POLR2F;ZBP1;POLR2E;IKBKG;RELA
mDC	SM_B	Primary immunodeficiency	-1.91517	0.00282162	16/26	24.86%	IL2RG;TNFRSF13B;PTPRC;IKBKG;TAP1;BLNK;UNG;CD19;ORAI1;RFXANK;CD79A;DCLRE1C;RFX5;ADA;AICDA;CD40
mDC	SM_B	Antigen processing and presentation	-1.90778	0.00300077	29/54	27.44%	B2M;HLA-E;PSME1;PSME2;HSPA8;CD74;PSME3;CTSS;CTSB;TAP1;HSPA5;IFI30;NFYC;RFXANK;HSPA4;HLA-DPA1;HLA-DRA;HLA-DMA;PDIA3;HSP90AB1;RFX5;HLA-DMB;TAPBP;HLA-DPB1;HLA-F;HLA-DOB;HLA-A;LGMN;HLA-DRB1
mDC	SM_B	Cytosolic DNA-sensing pathway	-1.78749	0.00857552	22/41	26.17%	POLR3GL;RIPK3;CASP1;IKBKG;POLR2K;POLR2E;TREX1;DDX58;NFKBIA;POLR1C;RELA;TBK1;IRF7;POLR2F;ZBP1;AIM2;POLR3C;CCL5;POLR3K;IRF3;POLR2H;IKBKE
mDC	SM_B	Autoimmune thyroid disease	-1.73633	0.0125253	19/23	40.62%	HLA-E;CD86;HLA-DPA1;HLA-DRA;HLA-DMA;HLA-DMB;HLA-DPB1;FAS;CD40;HLA-F;HLA-DOB;HLA-A;HLA-DRB1;HLA-C;HLA-DQB1;HLA-DRB5;PRF1;HLA-B;HLA-G
mDC	SM_B	Rheumatoid arthritis	-1.72747	0.0130179	24/56	27.44%	ATP6V1E1;ATP6V0B;ATP6V1F;ATP6V0E1;ATP6V0D1;ATP6AP1;ATP6V1G1;CD86;ATP6V1D;ATP6V1B2;ATP6V0C;HLA-DPA1;HLA-DRA;HLA-DMA;TCIRG1;CCL5;ATP6V1A;HLA-DMB;HLA-DPB1;ICAM1;ATP6V1E2;ACP5;HLA-DOB;HLA-DRB1
mDC	SM_B	Systemic lupus erythematosus	-1.68217	0.0186227	17/26	37.44%	TRIM21;SNRPB;SSB;SNRPD1;CD86;HLA-DPA1;HLA-DRA;HLA-DMA;HLA-DMB;HLA-DPB1;CD40;HLA-DOB;HLA-DRB1;HLA-DQB1;SNRPD3;FCGR2A;HLA-DRB5
mDC	SM_B	Allograft rejection	-1.67978	0.0187186	21/27	40.62%	HLA-E;CD86;IL12A;HLA-DPA1;HLA-DRA;HLA-DMA;IL12B;HLA-DMB;HLA-DPB1;FAS;CD40;HLA-F;HLA-DOB;HLA-A;HLA-DRB1;HLA-C;HLA-DQB1;HLA-DRB5;PRF1;HLA-B;HLA-G
mDC	SM_B	NOD-like receptor signaling pathway	-1.60676	0.0328734	57/128	28.19%	CASP4;IFI16;TXN2;RIPK3;MYD88;OAS1;BRCC3;CASP1;VDAC3;IKBKG;CARD16;VDAC2;TANK;CTSB;ATG5;PRKCD;RIPK2;GBP1;IRF9;GABARAP;NFKBIA;FADD;RELA;TBK1;IRF7;YWHAE;MCU;RBCK1;MAP3K7;SHARPIN;OAS2;TXN;GBP2;AIM2;GSDMD;HSP90AB1;CYBA;TRIP6;STAT1;RHOA;CCL5;VDAC1;MAPK9;NOD2;ATG12;GBP3;IFNAR1;TRAF2;MFN2;GABARAPL2;JAK1;IRF3;IKBKE;MAPK12;BCL2L1;PKN1;GBP5
mDC	SM_B	RIG-I-like receptor signaling pathway	-1.55805	0.0452113	32/48	37.54%	IKBKG;TANK;AZI2;ATG5;DDX58;PIN1;NFKBIA;FADD;RELA;TBK1;IRF7;TRADD;MAP3K7;ISG15;IFIH1;DHX58;IL12A;IL12B;MAPK9;ATG12;TRAF2;IRF3;IKBKE;MAPK12;OTUD5;CASP10;CXCL10;DDX3X;TKFC;CASP8;NLRX1;IKBKB
mDC	SM_B	Graft-versus-host disease	-1.54924	0.0474284	19/26	40.62%	HLA-E;CD86;HLA-DPA1;HLA-DRA;HLA-DMA;HLA-DMB;HLA-DPB1;FAS;HLA-F;HLA-DOB;HLA-A;HLA-DRB1;HLA-C;HLA-DQB1;HLA-DRB5;PRF1;HLA-B;IL6;HLA-G
mDC	Plasmablast	Primary immunodeficiency	-1.7867	0.0326937	9/23	19.01%	ADA;TAP1;IL2RG;BLNK;UNG;RFX5;RFXANK;PTPRC;IKBKG
mDC	Plasmablast	T cell receptor signaling pathway	1.74684	0.0158356	39/76	33.13%	PDPK1;SOS2;NFATC2;SOS1;CDC42;NRAS;CBLB;IFNG;BCL10;VAV2;MAP2K7;PIK3R1;DLG1;NCK2;NFKB1;MAPK1;PAK2;MALT1;PPP3CA;MAPK8;PAK4;PIK3CD;PIK3CB;AKT2;PIK3CA;NFATC1;PAK6;MAP3K14;NFKBIB;JUN;RASGRP1;VAV3;CARD11;FYN;MAPK13;RAF1;GSK3B;KRAS;PLCG1
mDC	Plasmablast	Antigen processing and presentation	-1.73819	0.0364623	23/51	27.32%	HSPA5;B2M;HLA-E;PSME2;TAP1;PSME1;IFI30;HSPA8;PSME3;PDIA3;CTSB;RFX5;RFXANK;CTSS;NFYB;LGMN;HLA-DPA1;HLA-DPB1;HLA-G;CD74;HLA-C;TAP2;HLA-B
mDC	Plasmablast	Fc epsilon RI signaling pathway	1.67359	0.0255579	26/48	37.60%	PDPK1;SOS2;SOS1;GAB2;NRAS;VAV2;MAP2K7;PIK3R1;MAPK1;MAPK8;INPP5D;PIK3CD;PIK3CB;AKT2;PIK3CA;ALOX5;VAV3;FYN;MAPK13;RAF1;KRAS;PLCG1;LYN;FCER1G;PLA2G4C;MAPK14
pDC	CL_Mono	RIG-I-like receptor signaling pathway	-1.80877	0.0171254	22/46	21.80%	TANK;ATG5;DDX58;IRF7;DHX58;ATG12;FADD;IKBKG;TBK1;IFIH1;CHUK;IKBKE;ISG15;MAP3K7;CASP10;PIN1;AZI2;NFKBIA;TRAF6;TRADD;CXCL10;RELA
pDC	CL_Mono	Cytosolic DNA-sensing pathway	-1.65319	0.042397	18/40	21.80%	POLR3GL;CASP1;TREX1;DDX58;RIPK3;IRF7;IKBKG;TBK1;CHUK;IKBKE;POLR2K;ZBP1;NFKBIA;POLR2F;ADAR;POLR2E;CXCL10;RELA
pDC	CM_CD8	Primary immunodeficiency	-1.89968	0.00229729	15/26	29.70%	IL2RG;CD3E;UNG;LCK;IKBKG;RFXANK;PTPRC;CD8B;TAP1;ZAP70;CD3D;RFX5;DCLRE1C;ADA;ORAI1
pDC	CM_CD8	Cytosolic DNA-sensing pathway	-1.71693	0.012587	26/39	37.12%	POLR3GL;POLR2E;CASP1;POLR2F;RIPK3;IKBKG;TREX1;POLR1C;POLR3C;IRF7;DDX58;TBK1;POLR2K;RELA;ZBP1;POLR3K;POLR2H;CCL5;IRF3;AIM2;PYCARD;NFKBIA;IKBKE;POLR2L;POLR3E;IKBKB
pDC	CM_CD8	Rheumatoid arthritis	-1.56411	0.0436902	25/54	34.61%	ATP6AP1;ATP6V1E1;ATP6V0B;ATP6V1B2;ATP6V1G1;ATP6V1F;ATP6V0D1;ATP6V0E1;ATP6V0C;ATP6V1D;ATP6V0E2;TCIRG1;LTB;CCL5;HLA-DPA1;TNFSF13B;HLA-DPB1;ITGB2;ACP5;ATP6V1E2;ATP6V1H;HLA-DQB1;HLA-DRB1;HLA-DRB5;IL23A
pDC	Naive_CD4	Primary immunodeficiency	-1.72592	0.0198842	16/24	36.22%	CD3E;UNG;PTPRC;IL2RG;LCK;RFX5;CD3D;DCLRE1C;TAP1;IKBKG;CD40LG;RFXANK;ADA;ORAI1;ZAP70;ICOS
pDC	Naive_CD4	Cytosolic DNA-sensing pathway	-1.65579	0.031602	26/37	38.52%	POLR3GL;POLR1C;TREX1;CASP1;RIPK3;POLR2K;POLR2E;RELA;POLR2F;NFKBIA;POLR3K;IRF7;DDX58;ZBP1;IKBKG;POLR3C;POLR3E;POLR2H;IKBKB;ADAR;TBK1;IRF3;NFKB1;CHUK;PYCARD;POLR2L
pDC	Naive_CD4	Antigen processing and presentation	-1.6334	0.0367899	21/50	25.11%	HLA-E;HSPA5;B2M;PSME3;HSPA8;PDIA3;PSME2;CTSS;PSME1;RFX5;CD74;HSP90AB1;TAP1;HLA-DPA1;NFYB;LGMN;RFXANK;HLA-DPB1;CANX;TAPBP;CTSB
pDC	Th1	Antigen processing and presentation	-1.89707	0.00386389	38/58	42.31%	B2M;HSPA5;PSME3;HSPA8;PDIA3;PSME1;PSME2;CTSB;HLA-E;TAP1;CTSS;CD74;HLA-DPA1;RFXANK;RFX5;HLA-DPB1;HLA-DQB1;NFYB;HSP90AB1;TAPBP;IFI30;HLA-DRB5;HLA-DRB1;KIR3DL2;HLA-DMA;CALR;CANX;HSP90AA1;HLA-A;HSPA4;HLA-DRA;NFYC;HLA-C;HLA-DMB;HSPA6;IFNG;LGMN;HSPA2
pDC	Th1	Cytosolic DNA-sensing pathway	-1.81163	0.00841076	28/40	39.89%	POLR3GL;CASP1;POLR1C;RIPK3;TREX1;POLR2K;IRF7;NFKBIA;POLR2E;IKBKG;DDX58;TBK1;POLR2F;ZBP1;POLR3K;RELA;POLR2H;CHUK;IKBKE;POLR2L;POLR3C;CCL5;AIM2;CXCL10;IRF3;IKBKB;ADAR;PYCARD
pDC	Th1	Primary immunodeficiency	-1.75499	0.0132916	11/25	16.33%	LCK;IL2RG;PTPRC;UNG;CD3E;IKBKG;CD3D;TAP1;CD40LG;RFXANK;RFX5
pDC	Th1	RIG-I-like receptor signaling pathway	-1.65157	0.0264838	31/47	39.14%	TANK;ATG5;FADD;IRF7;NFKBIA;MAP3K7;TRADD;PIN1;IKBKG;DDX58;TBK1;IFIH1;AZI2;DHX58;ISG15;ATG12;RNF125;TRAF2;RELA;CHUK;OTUD5;MAPK14;IKBKE;CASP8;MAPK9;NLRX1;TKFC;CXCL10;IRF3;IKBKB;MAPK13
pDC	Th1	Autoimmune thyroid disease	-1.63694	0.0280276	17/28	37.03%	HLA-E;CD40LG;HLA-DPA1;HLA-DPB1;FAS;HLA-DQB1;GZMB;PRF1;HLA-DRB5;HLA-DRB1;HLA-DMA;CTLA4;HLA-A;FASLG;HLA-DRA;CD86;HLA-C
pDC	Th1	Graft-versus-host disease	-1.62112	0.0318643	18/28	41.30%	HLA-E;HLA-DPA1;HLA-DPB1;FAS;HLA-DQB1;GZMB;PRF1;HLA-DRB5;HLA-DRB1;KIR3DL2;HLA-DMA;HLA-A;FASLG;HLA-DRA;CD86;HLA-C;HLA-DMB;IFNG
pDC	Th1	Allograft rejection	-1.56466	0.0467191	18/29	41.30%	HLA-E;CD40LG;HLA-DPA1;HLA-DPB1;FAS;HLA-DQB1;GZMB;PRF1;HLA-DRB5;HLA-DRB1;HLA-DMA;HLA-A;FASLG;HLA-DRA;CD86;HLA-C;HLA-DMB;IFNG
pDC	Th2	Primary immunodeficiency	-1.66903	0.0253385	15/24	31.14%	CD3E;IL2RG;PTPRC;LCK;CD3D;RFXANK;UNG;TAP1;DCLRE1C;IKBKG;ORAI1;ADA;CD40LG;ZAP70;RFX5
pDC	Th2	Antigen processing and presentation	-1.59928	0.0429838	34/53	44.58%	B2M;HSPA8;HLA-E;HSPA5;CTSS;PSME2;PSME3;PSME1;PDIA3;RFXANK;TAP1;HSP90AB1;NFYB;CD74;HLA-DPA1;NFYC;TAPBP;HLA-DPB1;CTSB;HLA-C;RFX5;IFI30;CANX;HLA-A;LGMN;HLA-DRB5;RFXAP;HLA-DRB1;HLA-F;HSP90AA1;CALR;HSPA4;HLA-DQB1;HLA-G
pDC	Th2	Cytosolic DNA-sensing pathway	-1.5821	0.0453628	28/40	41.29%	POLR3GL;CASP1;POLR2K;RIPK3;TREX1;TBK1;POLR1C;POLR2F;POLR3C;POLR2E;DDX58;IRF7;NFKBIA;RELA;POLR3K;IKBKG;ZBP1;POLR2H;POLR3E;ADAR;IRF3;AIM2;POLR2L;CHUK;PYCARD;NFKB1;IKBKE;POLR3F
CM_CD8	Th1	Antigen processing and presentation	-1.76455	0.0101568	40/58	46.49%	HSPA5;HSPA8;PSME3;B2M;PSME2;PSME1;PDIA3;TAP1;CTSS;CD74;CTSB;HLA-E;HSP90AB1;RFX5;RFXANK;KIR3DL2;TAPBP;HLA-DPA1;IFI30;NFYC;CANX;HSPA4;NFYB;HLA-DPB1;HLA-DMA;HLA-DRB1;HSP90AA1;CALR;HLA-DRA;HLA-DQB1;HLA-DRB5;HLA-DMB;HLA-A;HLA-C;IFNG;TAP2;HSPA1A;CIITA;HSPA2;HLA-DQA1
CM_CD8	Th1	Primary immunodeficiency	-1.76345	0.0100058	15/25	29.45%	IL2RG;LCK;PTPRC;UNG;TAP1;ADA;CD3E;IKBKG;DCLRE1C;RFX5;RFXANK;CD3D;ORAI1;ICOS;ZAP70
CM_CD8	Th1	Cytosolic DNA-sensing pathway	-1.6647	0.0229305	23/40	32.83%	POLR3GL;CASP1;RIPK3;TREX1;POLR1C;DDX58;POLR2E;ZBP1;IRF7;TBK1;IKBKG;POLR2F;POLR2K;POLR3K;POLR3C;RELA;IKBKE;NFKBIA;ADAR;CXCL10;CHUK;AIM2;PYCARD
CM_CD8	Th1	Autoimmune thyroid disease	-1.55724	0.0496333	20/28	46.49%	FAS;HLA-E;PRF1;HLA-DPA1;CTLA4;HLA-DPB1;HLA-DMA;HLA-DRB1;HLA-DRA;FASLG;CD40LG;HLA-DQB1;HLA-DRB5;HLA-DMB;CD86;GZMB;HLA-A;HLA-C;TSHR;HLA-DQA1
CD16p_Mono	Tfh	Antigen processing and presentation	-1.87808	0.00405829	38/53	42.07%	PSME2;HLA-E;B2M;HSPA8;CTSS;HSPA5;PSME1;TAP1;PSME3;CD74;PDIA3;HLA-DPA1;TAPBP;IFI30;HLA-DPB1;HSP90AB1;RFXANK;CTSB;HLA-DRA;RFX5;HLA-DMA;HLA-DRB1;NFYC;CANX;HLA-C;HLA-A;KIR3DL2;NFYB;LGMN;HLA-DMB;HLA-DOA;CALR;HSPA4;HLA-DRB5;HLA-B;HLA-DQA1;HLA-DQB1;CIITA
CD16p_Mono	Tfh	Cytosolic DNA-sensing pathway	-1.84001	0.00539897	25/40	31.74%	CASP1;RIPK3;DDX58;POLR3GL;IRF7;TREX1;TBK1;POLR1C;POLR2K;ZBP1;RELA;POLR2F;CXCL10;POLR3K;POLR3C;ADAR;POLR2E;IKBKG;AIM2;CCL5;NFKBIA;CHUK;IRF3;IKBKB;IKBKE
CD16p_Mono	Tfh	Primary immunodeficiency	-1.81767	0.0059075	15/24	26.67%	IL2RG;CD3E;TAP1;LCK;DCLRE1C;PTPRC;CD3D;RFXANK;IKBKG;ADA;RFX5;ORAI1;UNG;ICOS;CD79A
CD16p_Mono	Tfh	RIG-I-like receptor signaling pathway	-1.71664	0.016617	27/45	31.74%	DDX58;AZI2;IRF7;TBK1;DHX58;TANK;IFIH1;ISG15;FADD;RELA;CXCL10;ATG5;PIN1;TRADD;IKBKG;MAP3K7;ATG12;TKFC;MAPK9;TRAF2;NFKBIA;CHUK;OTUD5;IRF3;DDX3X;IKBKB;IKBKE
CD16p_Mono	Tfh	NOD-like receptor signaling pathway	-1.67196	0.0210035	56/125	28.07%	MYD88;CASP1;IFI16;IRF9;OAS1;RIPK3;CASP4;GBP1;CARD16;VDAC3;IRF7;YWHAE;OAS2;TBK1;TRIP6;TANK;CARD17;STAT1;RBCK1;TXN2;FADD;GBP3;PRKCD;RELA;TXN;BRCC3;STAT2;GBP2;VDAC2;ATG5;HSP90AB1;GSDMD;VDAC1;IKBKG;GABARAP;JAK1;CTSB;MAP3K7;ATG12;BCL2L1;CYBA;RIPK2;SHARPIN;TICAM1;IFNAR1;AIM2;OAS3;MCU;MAPK9;TRAF2;MFN2;GBP5;CCL5;NFKBIA;RNASEL;CHUK
CD16p_Mono	Tfh	Asthma	-1.60664	0.0367253	12/14	41.87%	HLA-DPA1;HLA-DPB1;HLA-DRA;HLA-DMA;HLA-DRB1;HLA-DMB;HLA-DOA;CD40;CD40LG;HLA-DRB5;HLA-DQA1;HLA-DQB1
CD16p_Mono	Tfh	Systemic lupus erythematosus	-1.60238	0.0368789	17/26	41.87%	TRIM21;SNRPD1;SSB;SNRPB;HLA-DPA1;HLA-DPB1;HLA-DRA;HLA-DMA;HLA-DRB1;HLA-DMB;HLA-DOA;CD40;CD40LG;HLA-DRB5;HLA-DQA1;C1R;HLA-DQB1
CD16p_Mono	Tfh	Allograft rejection	-1.57151	0.0460316	21/26	45.83%	HLA-E;HLA-DPA1;HLA-DPB1;FAS;PRF1;HLA-DRA;HLA-DMA;HLA-DRB1;HLA-C;HLA-A;HLA-DMB;FASLG;HLA-DOA;CD40;CD40LG;HLA-DRB5;HLA-B;HLA-DQA1;HLA-DQB1;HLA-F;CD80
CL_Mono	LDG	Primary immunodeficiency	-1.94744	0.0153703	18/28	33.26%	IL2RG;TAP1;DCLRE1C;UNG;ADA;RFX5;CD8B;CD8A;LCK;CD3D;PTPRC;IKBKG;ZAP70;CD3E;TAP2;RFXANK;BTK;CD40LG
Int_Mono	Naive_B	Antigen processing and presentation	-1.99291	0.00151726	28/50	25.94%	PSME2;HLA-E;PSME3;PSME1;CD74;B2M;HSPA8;HSPA5;CTSS;TAP1;PDIA3;TAPBP;HSP90AB1;RFX5;HLA-DMA;HSPA4;IFI30;HLA-F;HLA-C;HLA-A;HLA-DRB1;LGMN;NFYB;HLA-G;CTSB;RFXANK;NFYC;HLA-DOB
Int_Mono	Naive_B	Cytosolic DNA-sensing pathway	-1.85303	0.00777938	18/40	20.53%	POLR3GL;CASP1;DDX58;POLR1C;ZBP1;TREX1;IKBKG;IRF7;POLR2K;POLR2E;RIPK3;TBK1;POLR3C;NFKBIA;POLR2F;RELA;IKBKE;ADAR
Int_Mono	Naive_B	Allograft rejection	-1.81802	0.0094407	16/25	36.62%	HLA-E;HLA-DMA;HLA-F;HLA-C;HLA-A;HLA-DRB1;HLA-G;HLA-DOB;IL12A;HLA-DRA;CD40;FAS;HLA-DMB;HLA-DPA1;HLA-DQB1;HLA-DPB1
Int_Mono	Naive_B	Autoimmune thyroid disease	-1.75837	0.0134093	15/23	36.62%	HLA-E;HLA-DMA;HLA-F;HLA-C;HLA-A;HLA-DRB1;HLA-G;HLA-DOB;HLA-DRA;CD40;FAS;HLA-DMB;HLA-DPA1;HLA-DQB1;HLA-DPB1
Int_Mono	Naive_B	Graft-versus-host disease	-1.7385	0.0158593	16/24	40.85%	HLA-E;HLA-DMA;HLA-F;HLA-C;HLA-A;HLA-DRB1;HLA-G;HLA-DOB;HLA-DRA;FAS;HLA-DMB;HLA-DPA1;HLA-DQB1;HLA-DPB1;IL6;HLA-B
Int_Mono	Naive_B	Primary immunodeficiency	-1.68018	0.0247244	15/25	31.73%	IL2RG;PTPRC;BLNK;IKBKG;TAP1;DCLRE1C;CD79A;CD19;RFX5;UNG;ORAI1;RFXANK;ADA;IL7R;CD40
Int_Mono	Naive_B	Asthma	-1.58958	0.0450962	9/14	36.62%	HLA-DMA;HLA-DRB1;HLA-DOB;HLA-DRA;CD40;HLA-DMB;HLA-DPA1;HLA-DQB1;HLA-DPB1
Int_Mono	Naive_B	RIG-I-like receptor signaling pathway	-1.58548	0.0457659	26/45	33.61%	DDX58;FADD;IKBKG;TANK;DHX58;IRF7;PIN1;AZI2;TBK1;ISG15;IFIH1;ATG5;NFKBIA;TRADD;RELA;CASP10;IKBKE;OTUD5;MAP3K7;CASP8;IL12A;ATG12;IKBKB;TRAF2;DDX3X;MAPK9
NC_Mono	Mem_CD4	Primary immunodeficiency	-1.92037	0.00333644	15/26	26.98%	LCK;IL2RG;TAP1;ADA;PTPRC;CD3E;RFX5;IKBKG;CD3D;DCLRE1C;ICOS;UNG;RFXANK;ORAI1;ZAP70
NC_Mono	Mem_CD4	Cytosolic DNA-sensing pathway	-1.83249	0.00680495	18/42	18.20%	CASP1;DDX58;POLR3GL;TREX1;IRF7;RIPK3;TBK1;ZBP1;POLR2K;POLR2F;POLR2E;POLR3K;POLR1C;RELA;ADAR;POLR3C;IKBKG;CXCL10
NC_Mono	Mem_CD4	RIG-I-like receptor signaling pathway	-1.76604	0.012214	30/46	33.03%	DDX58;IFIH1;IRF7;AZI2;TANK;TBK1;FADD;MAP3K7;ISG15;DHX58;PIN1;ATG5;RELA;IKBKG;CXCL10;TRADD;CHUK;NFKBIA;DDX3X;TKFC;ATG12;TRAF2;IKBKE;OTUD5;MAPK14;CASP8;NLRX1;IKBKB;MAPK9;IRF3
NC_Mono	Mem_CD4	Antigen processing and presentation	-1.76595	0.0119087	33/57	43.45%	PSME2;CTSS;HSPA5;HSPA8;PSME3;HLA-E;PSME1;TAP1;B2M;PDIA3;RFX5;TAPBP;IFI30;CD74;CTSB;HSP90AB1;NFYC;RFXANK;NFYB;HLA-DPA1;CANX;HSPA4;HLA-DPB1;HLA-C;HLA-DMA;HLA-DRB1;HSP90AA1;HLA-DQB1;KIR3DL2;HLA-DRA;HLA-A;HLA-DRB5;LGMN
NC_Mono	Mem_CD4	NOD-like receptor signaling pathway	-1.70468	0.0176704	65/125	33.24%	IFI16;CASP4;CASP1;OAS1;MYD88;GBP1;OAS2;VDAC3;IRF7;TANK;IRF9;RIPK3;YWHAE;TXN2;RBCK1;CARD16;VDAC2;TBK1;FADD;MAP3K7;BRCC3;TRIP6;GBP2;JAK1;STAT1;GBP3;ATG5;GSDMD;SHARPIN;MCU;RELA;VDAC1;IKBKG;CTSB;PRKCD;STAT2;CARD17;HSP90AB1;TXN;MFN2;CHUK;NFKBIA;NAMPT;PKN1;CYBA;OAS3;ATG12;TRAF2;IKBKE;RNASEL;GABARAP;CARD6;NOD2;BCL2L1;DNM1L;MAPK14;RIPK2;TICAM1;CASP8;NLRX1;IKBKB;MAPK9;GBP5;IRF3;RHOA
CL_Mono	Fr._II_eTreg	Primary immunodeficiency	-1.94454	0.00323443	15/25	26.02%	IL2RG;CD3E;LCK;PTPRC;TAP1;IKBKG;ADA;CD3D;RFXANK;DCLRE1C;UNG;CD40;RFX5;ORAI1;ZAP70
CL_Mono	Fr._II_eTreg	Cytosolic DNA-sensing pathway	-1.72359	0.019465	24/39	32.88%	POLR3GL;CASP1;RIPK3;ZBP1;TBK1;POLR2E;IKBKG;TREX1;POLR1C;POLR3C;DDX58;IRF7;POLR2F;POLR3K;IKBKE;RELA;POLR2K;IRF3;NFKBIA;POLR3E;PYCARD;CHUK;AIM2;CCL5
CL_Mono	Fr._II_eTreg	RIG-I-like receptor signaling pathway	-1.58287	0.0480177	22/45	25.30%	TANK;PIN1;FADD;TBK1;IKBKG;AZI2;ATG5;DDX58;IRF7;TRADD;IFIH1;MAP3K7;ISG15;IKBKE;ATG12;DHX58;RELA;TKFC;OTUD5;CASP10;IRF3;NFKBIA
TEMRA_CD8	Th17	Antigen processing and presentation	-1.86109	0.00415934	34/53	39.43%	HLA-E;HSPA8;B2M;PSME1;HSPA5;PSME3;CD74;HLA-DPB1;NFYB;RFX5;HLA-DPA1;CTSB;HLA-DRB1;RFXANK;PSME2;HSP90AB1;CTSS;NFYC;HLA-G;HLA-DMA;HLA-DRA;TAP1;HLA-A;HSP90AA1;TAPBP;HLA-DRB5;HLA-DMB;CANX;PDIA3;LGMN;HLA-DQA1;HLA-DQB1;IFI30;CD4
TEMRA_CD8	Th17	Primary immunodeficiency	-1.661	0.0222523	12/23	21.77%	CD3E;IL2RG;PTPRC;CD40LG;LCK;CD3D;UNG;RFX5;DCLRE1C;RFXANK;ADA;IKBKG
TEMRA_CD8	Th17	Asthma	-1.61411	0.0299409	10/14	38.79%	CD40LG;HLA-DPB1;HLA-DPA1;HLA-DRB1;HLA-DMA;HLA-DRA;HLA-DRB5;HLA-DMB;HLA-DQA1;HLA-DQB1
TEMRA_CD8	Th17	Systemic lupus erythematosus	-1.61296	0.0295784	16/26	38.79%	SSB;CD40LG;SNRPB;HLA-DPB1;HLA-DPA1;SNRPD1;HLA-DRB1;HLA-DMA;TRIM21;HLA-DRA;HLA-DRB5;HLA-DMB;ACTN1;SNRPD3;HLA-DQA1;HLA-DQB1
EM_CD8	pDC	Cytosolic DNA-sensing pathway	-1.79422	0.0203403	19/38	24.50%	POLR3GL;NFKBIA;IRF7;TREX1;IKBKG;RIPK3;POLR1C;DDX58;POLR2E;POLR2F;CASP1;RELA;IKBKE;POLR3K;TBK1;POLR3C;IKBKB;POLR3E;POLR2H
EM_CD8	pDC	Primary immunodeficiency	-1.72038	0.024103	9/21	18.16%	IKBKG;IL2RG;RFXANK;ADA;TAP1;BLNK;DCLRE1C;PTPRC;CD3E
EM_CD8	pDC	Rheumatoid arthritis	-1.68732	0.0285323	23/48	32.27%	ATP6V1E1;ATP6V0B;ATP6V1F;ATP6AP1;ATP6V1G1;TCIRG1;ATP6V0E1;TNFSF13B;ATP6V0D1;ATP6V1D;LTB;ATP6V0C;ACP5;ATP6V1H;CD86;ATP6V1B2;ATP6V1E2;HLA-DMB;HLA-DMA;FOS;HLA-DRA;ICAM1;TNFSF13
EM_CD8	pDC	Autoimmune thyroid disease	-1.63171	0.0394648	15/22	38.56%	HLA-E;GZMB;HLA-A;HLA-F;CD86;FAS;HLA-C;HLA-DMB;CD40;HLA-B;HLA-DMA;HLA-DRA;HLA-G;HLA-DRB1;HLA-DQB1
EM_CD8	pDC	Allograft rejection	-1.6062	0.0445027	15/23	38.56%	HLA-E;GZMB;HLA-A;HLA-F;CD86;FAS;HLA-C;HLA-DMB;CD40;HLA-B;HLA-DMA;HLA-DRA;HLA-G;HLA-DRB1;HLA-DQB1
EM_CD8	pDC	Antigen processing and presentation	-1.5814	0.0472748	16/51	19.02%	PSME2;B2M;HLA-E;LGMN;PSME1;RFXANK;CD74;HSPA5;CTSB;TAP1;HSPA8;PSME3;HLA-A;HLA-F;CTSS;PDIA3
Int_Mono	TEMRA_CD8	Primary immunodeficiency	-1.93872	0.00242596	14/25	26.74%	CD3E;LCK;IL2RG;PTPRC;TAP1;UNG;IKBKG;CD3D;ADA;RFXANK;ORAI1;DCLRE1C;RFX5;ZAP70
Int_Mono	TEMRA_CD8	Cytosolic DNA-sensing pathway	-1.84053	0.00643498	16/41	14.94%	POLR3GL;CASP1;POLR3K;POLR2E;RIPK3;POLR1C;TREX1;POLR2F;DDX58;POLR3C;RELA;CCL5;TBK1;IRF7;IKBKG;ZBP1
Int_Mono	TEMRA_CD8	Antigen processing and presentation	-1.67153	0.0290719	28/64	33.64%	HLA-E;B2M;PSME3;HSPA8;PSME2;HSPA5;PSME1;TAP1;CTSS;TAPBP;PDIA3;RFXANK;CTSB;HLA-DPA1;NFYB;RFX5;KLRD1;CD74;HLA-DPB1;HSPA6;HLA-DRB1;IFI30;CANX;HLA-C;HSP90AB1;HLA-F;HLA-DQB1;HLA-G
CM_CD8	Naive_CD8	Primary immunodeficiency	-1.74166	0.0136118	16/23	35.09%	PTPRC;IL2RG;CD3E;LCK;DCLRE1C;ADA;TAP1;RFX5;UNG;CD3D;CD79A;RFXANK;IKBKG;ORAI1;CD8B;ZAP70
CM_CD8	Naive_CD8	Cytosolic DNA-sensing pathway	-1.63261	0.0334077	24/38	35.45%	POLR3GL;POLR1C;RIPK3;CASP1;DDX58;RELA;TREX1;POLR2E;POLR3C;POLR2F;IRF7;POLR2K;NFKB1;IKBKB;ZBP1;IKBKE;IKBKG;ADAR;POLR3K;TBK1;NFKBIA;IRF3;POLR3E;PYCARD
CM_CD8	Naive_CD8	RIG-I-like receptor signaling pathway	-1.62558	0.0330422	33/44	41.46%	AZI2;FADD;MAP3K7;DDX58;RELA;IFIH1;ATG5;DDX3X;DHX58;TANK;PIN1;IRF7;MAPK9;ISG15;CASP10;ATG12;TRADD;NFKB1;IKBKB;IKBKE;IKBKG;TBK1;TKFC;NFKBIA;TRAF2;IRF3;CASP8;OTUD5;NLRX1;MAPK14;RIPK1;CHUK;CYLD
Int_Mono	mDC	Antigen processing and presentation	-1.89642	0.004595	34/54	37.14%	HSPA5;PSME3;B2M;CTSB;HLA-E;PSME2;PSME1;IFI30;PDIA3;HSPA8;CTSS;CD74;TAP1;TAPBP;HSP90AB1;RFXANK;HLA-A;HLA-DMB;HSPA6;CANX;HSP90AA1;HLA-DRB1;HLA-C;HLA-F;RFX5;NFYB;HLA-DMA;HSPA4;CALR;CTSL;NFYC;HLA-DRA;LGMN;HLA-B
Int_Mono	mDC	Cytosolic DNA-sensing pathway	-1.89507	0.00449301	19/41	23.17%	CASP1;POLR3GL;RIPK3;IKBKG;DDX58;RELA;IRF7;POLR2E;TREX1;TBK1;ZBP1;CXCL10;POLR1C;IKBKE;NFKBIA;POLR2K;POLR2F;ADAR;POLR3K
Int_Mono	mDC	NOD-like receptor signaling pathway	-1.77008	0.0138321	59/133	27.80%	CASP4;IFI16;CASP1;OAS1;CTSB;MYD88;YWHAE;GBP2;VDAC2;RIPK3;GBP1;IKBKG;VDAC3;FADD;CARD16;RELA;IRF7;IRF9;OAS2;TANK;STAT1;BRCC3;RIPK2;NAMPT;TBK1;MAP3K7;TXN;VDAC1;TXN2;RBCK1;MCU;ATG5;IKBKE;PRKCD;GBP5;CARD6;HSP90AB1;BCL2L1;NFKBIA;TRIP6;GSDMD;CYBA;STAT2;GBP3;NLRP3;JAK1;SHARPIN;PKN1;GABARAP;MAPK3;IFNAR1;OAS3;RNASEL;GBP4;CCL5;ATG12;RHOA;HSP90AA1;CARD17
Int_Mono	mDC	RIG-I-like receptor signaling pathway	-1.65873	0.0307195	19/47	19.00%	DHX58;IKBKG;DDX58;IFIH1;FADD;RELA;IRF7;TANK;ISG15;TBK1;MAP3K7;CASP10;CXCL10;ATG5;IKBKE;PIN1;NFKBIA;AZI2;TRADD
Int_Mono	mDC	Rheumatoid arthritis	-1.65474	0.030498	26/60	33.71%	ATP6V1E1;ATP6AP1;ATP6V0D1;ATP6V1G1;CD86;ATP6V1B2;TNFSF13B;ATP6V1F;ATP6V1D;ATP6V0B;TLR2;ITGB2;ATP6V0C;ATP6V0E1;TCIRG1;ATP6V1H;IL15;HLA-DMB;CCL5;HLA-DRB1;FLT1;ATP6V1A;ATP6V1C1;HLA-DMA;CTLA4;CTSL
CD16p_Mono	CM_CD8	Primary immunodeficiency	-1.96907	0.00107988	15/26	27.88%	IL2RG;LCK;TAP1;UNG;IKBKG;CD3E;PTPRC;RFXANK;DCLRE1C;RFX5;CD3D;CD8B;ADA;ORAI1;ZAP70
CD16p_Mono	CM_CD8	Cytosolic DNA-sensing pathway	-1.81982	0.00579849	27/39	35.35%	CASP1;POLR3GL;DDX58;IRF7;RIPK3;TBK1;POLR2E;TREX1;POLR2F;IKBKG;POLR1C;POLR2K;RELA;POLR3K;ZBP1;POLR3C;PYCARD;IKBKE;AIM2;IRF3;POLR2H;CCL5;CHUK;POLR2L;IKBKB;POLR3G;ADAR
CD16p_Mono	CM_CD8	NOD-like receptor signaling pathway	-1.7133	0.0156014	55/125	27.68%	CASP1;MYD88;VDAC3;OAS1;IFI16;IRF9;GBP1;VDAC2;CASP4;TRIP6;IRF7;RIPK3;TXN2;TBK1;BRCC3;OAS2;MAPK9;CARD16;TXN;FADD;RBCK1;TANK;PRKCD;IKBKG;MAP3K7;SHARPIN;YWHAE;RELA;STAT1;ATG5;GSDMD;CTSB;VDAC1;BCL2L1;CYBA;CARD17;GBP3;MCU;GBP2;HSP90AB1;JAK1;GABARAP;ATG12;PYCARD;SUGT1;PKN1;MAPK3;IFNAR1;STAT2;IKBKE;RHOA;AIM2;TRAF2;IRF3;MFN2
CD16p_Mono	CM_CD8	RIG-I-like receptor signaling pathway	-1.63637	0.0277658	16/46	13.64%	DHX58;DDX58;IRF7;AZI2;TBK1;PIN1;MAPK9;IFIH1;FADD;TANK;IKBKG;ISG15;MAP3K7;RELA;ATG5;TRADD
CD16p_Mono	CM_CD8	Antigen processing and presentation	-1.6194	0.0297358	32/61	37.49%	PSME3;B2M;HSPA5;PSME2;HSPA8;PSME1;HLA-E;CTSS;TAP1;RFXANK;CTSB;TAPBP;NFYC;PDIA3;IFI30;HSP90AB1;CD74;RFX5;CANX;CD8B;HLA-DPA1;NFYB;HSPA4;HLA-DRB1;HLA-C;HLA-DRA;HLA-A;HLA-DMA;CALR;HLA-DPB1;HLA-DRB5;LGMN
Fr._III_T	Th1	Primary immunodeficiency	-1.69429	0.0213845	14/25	27.02%	LCK;CD3E;IL2RG;PTPRC;CD3D;CD40LG;UNG;IKBKG;DCLRE1C;RFXANK;ORAI1;ADA;TAP1;RFX5
Fr._III_T	Th1	Cytosolic DNA-sensing pathway	-1.6673	0.02434	21/40	30.13%	POLR3GL;RIPK3;CASP1;POLR1C;RELA;POLR2F;POLR2K;POLR2E;NFKBIA;IKBKG;CCL5;TREX1;IRF3;POLR3C;POLR3K;TBK1;POLR2L;ZBP1;DDX58;IKBKE;IRF7
Fr._III_T	Th1	Antigen processing and presentation	-1.56718	0.0454759	42/58	48.73%	B2M;HSPA8;HLA-E;HSPA5;PSME1;PDIA3;NFYB;PSME3;CTSS;PSME2;CD74;RFXANK;HLA-DPA1;HLA-DPB1;HSP90AB1;TAPBP;HLA-A;CTSB;HLA-DQB1;TAP1;RFX5;HLA-C;HSP90AA1;HLA-DRB1;HLA-G;CANX;KIR3DL2;HLA-DMA;HLA-DMB;IFI30;HLA-DRA;NFYC;HSPA6;HLA-DRB5;LGMN;HLA-DQA1;HSPA1A;HLA-F;HLA-DOB;CD4;CALR;HSPA4
EM_CD8	Naive_B	Cytosolic DNA-sensing pathway	-1.74979	0.0186508	19/40	25.47%	CASP1;RIPK3;POLR3GL;TBK1;IKBKG;POLR1C;DDX58;POLR3C;ZBP1;IRF7;RELA;POLR2E;POLR2F;TREX1;POLR2K;ADAR;IKBKE;POLR3E;IKBKB
EM_CD8	Naive_B	RIG-I-like receptor signaling pathway	-1.73783	0.0205936	26/45	29.47%	TBK1;IKBKG;FADD;DDX58;PIN1;IRF7;OTUD5;RELA;TANK;AZI2;DHX58;IL12A;CASP8;MAP3K7;ISG15;DDX3X;IFIH1;ATG5;TRADD;IKBKE;IKBKB;ATG12;CASP10;NFKBIA;TRAF2;MAPK9
EM_CD8	Naive_B	Primary immunodeficiency	-1.7156	0.0254296	12/25	20.31%	IL2RG;PTPRC;BLNK;IKBKG;CD19;CD79A;DCLRE1C;TAP1;ORAI1;UNG;RFXANK;RFX5
EM_CD8	Naive_B	Antigen processing and presentation	-1.66607	0.0329954	29/50	34.88%	HLA-E;HSPA8;PSME3;HSPA5;CD74;CTSS;PSME2;PSME1;PDIA3;B2M;HSP90AB1;TAPBP;TAP1;NFYC;LGMN;HLA-DMA;RFXANK;RFX5;IFI30;HSPA4;HLA-DOB;HLA-G;HLA-F;NFYB;CTSB;HLA-A;CANX;HLA-DMB;HLA-DRB1
NC_Mono	Naive_B	Cytosolic DNA-sensing pathway	-1.93362	0.0028068	14/40	10.03%	CASP1;DDX58;ZBP1;RIPK3;IRF7;POLR3GL;TBK1;TREX1;POLR2E;POLR1C;POLR2K;IKBKG;POLR2F;ADAR
NC_Mono	Naive_B	Antigen processing and presentation	-1.92712	0.00285532	33/50	33.87%	HLA-E;PSME2;B2M;PSME1;PSME3;CD74;CTSS;HSPA5;TAP1;HSPA8;PDIA3;IFI30;NFYC;HLA-F;LGMN;RFXANK;HLA-G;RFX5;HLA-DMA;TAPBP;HLA-A;HLA-C;HLA-DRB1;CTSB;HLA-DPA1;HSPA4;HSP90AB1;HLA-B;HLA-DQB1;HLA-DOB;HLA-DPB1;HLA-DRA;NFYB
NC_Mono	Naive_B	RIG-I-like receptor signaling pathway	-1.7169	0.0214989	24/45	29.56%	DDX58;AZI2;IRF7;DHX58;TBK1;ISG15;FADD;IFIH1;IKBKG;PIN1;CASP10;TANK;OTUD5;ATG5;TRADD;CASP8;RELA;IL12A;IKBKE;NFKBIA;MAP3K7;ATG12;DDX3X;TRAF2
NC_Mono	Naive_B	Allograft rejection	-1.67058	0.026511	17/25	38.88%	HLA-E;HLA-F;HLA-G;HLA-DMA;IL12A;HLA-A;FAS;HLA-C;HLA-DRB1;HLA-DPA1;HLA-B;HLA-DQB1;HLA-DOB;HLA-DPB1;HLA-DRA;HLA-DMB;CD40
NC_Mono	Naive_B	Autoimmune thyroid disease	-1.6704	0.0259778	16/23	38.88%	HLA-E;HLA-F;HLA-G;HLA-DMA;HLA-A;FAS;HLA-C;HLA-DRB1;HLA-DPA1;HLA-B;HLA-DQB1;HLA-DOB;HLA-DPB1;HLA-DRA;HLA-DMB;CD40
NC_Mono	Naive_B	Graft-versus-host disease	-1.61359	0.0412435	14/24	33.65%	HLA-E;HLA-F;HLA-G;HLA-DMA;HLA-A;FAS;HLA-C;HLA-DRB1;HLA-DPA1;HLA-B;HLA-DQB1;HLA-DOB;HLA-DPB1;HLA-DRA
NC_Mono	Naive_B	Primary immunodeficiency	-1.60023	0.0439813	11/25	17.40%	BLNK;IL2RG;PTPRC;TAP1;CD79A;CD19;IKBKG;DCLRE1C;RFXANK;TNFRSF13B;RFX5
EM_CD8	TEMRA_CD8	Primary immunodeficiency	-1.90925	0.00512379	12/25	18.38%	IL2RG;LCK;PTPRC;ADA;CD3E;TAP1;DCLRE1C;RFX5;UNG;RFXANK;ORAI1;IKBKG
EM_CD8	TEMRA_CD8	Cytosolic DNA-sensing pathway	-1.69999	0.0261	16/41	18.38%	POLR3GL;CASP1;RIPK3;POLR2F;DDX58;CCL5;POLR2E;TBK1;POLR1C;POLR3K;IRF7;TREX1;RELA;POLR3C;ZBP1;IKBKG
EM_CD8	TEMRA_CD8	Antigen processing and presentation	-1.63282	0.0409777	33/64	38.08%	HSPA5;PSME3;HSPA8;B2M;HLA-E;PSME2;PSME1;CTSS;PDIA3;TAP1;TAPBP;RFX5;RFXANK;NFYB;CD74;CANX;IFI30;CTSB;HLA-DPA1;KLRD1;HSP90AB1;HSPA6;HLA-DMA;HLA-DPB1;HLA-DRB1;CD8B;HLA-DRA;HSPA1A;HSPA4;HLA-DQB1;HLA-C;HLA-DRB5;HLA-DMB
CM_CD8	Int_Mono	Cytosolic DNA-sensing pathway	-1.8158	0.0254083	20/40	22.34%	POLR3GL;CASP1;RIPK3;DDX58;TBK1;IRF7;TREX1;IKBKE;ZBP1;POLR2E;POLR3C;POLR1C;IKBKG;CXCL10;NFKBIA;AIM2;ADAR;CHUK;POLR2F;RELA
CM_CD8	Int_Mono	Antigen processing and presentation	-1.73254	0.0339991	23/54	26.80%	HLA-E;HSPA5;B2M;PSME2;CD74;CTSB;PSME3;HSPA8;TAP1;PSME1;CTSS;LGMN;PDIA3;TAPBP;HLA-DMB;HLA-DRB1;CTSL;HSPA6;NFYB;IFI30;HLA-DRA;RFX5;HSP90AB1
CM_CD8	Int_Mono	NOD-like receptor signaling pathway	-1.71032	0.0359374	60/134	26.81%	CASP4;CASP1;IFI16;OAS1;VDAC3;RIPK3;CTSB;IRF9;MYD88;BRCC3;FADD;YWHAE;TBK1;RBCK1;GBP3;IRF7;OAS2;CARD6;IKBKE;MCU;GBP2;GBP1;STAT1;RNASEL;CARD16;ATG12;PRKCD;TXN2;TRIP6;ATG5;TANK;IKBKG;NLRP3;SHARPIN;CASP5;NLRC4;STAT2;NFKBIA;NAIP;RIPK2;AIM2;CHUK;TXN;TLR4;RELA;GBP4;GSDMD;NEK7;MAP3K7;TRAF6;NAMPT;OAS3;BCL2L1;MAPK3;CYBA;GBP5;CASP8;VDAC2;HSP90AB1;GABARAP
CM_CD8	Int_Mono	RIG-I-like receptor signaling pathway	-1.62988	0.0459904	25/45	27.58%	CASP10;FADD;DDX58;IFIH1;TBK1;AZI2;IRF7;DHX58;IKBKE;ISG15;ATG12;PIN1;ATG5;TANK;IKBKG;CXCL10;NFKBIA;CHUK;RELA;MAP3K7;TRADD;TRAF6;CASP8;SIKE1;IKBKB
CM_CD8	Mem_CD4	Cytosolic DNA-sensing pathway	-1.75292	0.0121815	22/42	28.50%	POLR3GL;CASP1;RIPK3;TBK1;TREX1;DDX58;IRF7;POLR3K;POLR2E;POLR1C;POLR2F;ZBP1;POLR2K;IKBKG;POLR3C;NFKBIA;IKBKB;RELA;CHUK;ADAR;IKBKE;CXCL10
CM_CD8	Mem_CD4	Primary immunodeficiency	-1.74072	0.0130111	15/26	29.58%	IL2RG;LCK;ADA;PTPRC;CD3E;TAP1;UNG;DCLRE1C;CD3D;IKBKG;RFX5;RFXANK;ICOS;ZAP70;ORAI1
CM_CD8	Mem_CD4	Antigen processing and presentation	-1.67544	0.0222648	35/57	45.08%	PSME2;HSPA8;HSPA5;PSME3;CTSS;B2M;HLA-E;PSME1;PDIA3;TAP1;CD74;TAPBP;HSP90AB1;NFYC;RFX5;IFI30;HLA-DPA1;CTSB;RFXANK;HLA-DPB1;CANX;HLA-DMA;NFYB;HLA-DRB1;HSP90AA1;HLA-DRB5;KIR3DL2;HLA-DRA;HLA-DQB1;HLA-C;HSPA4;HLA-DMB;HLA-B;CALR;HLA-A
CM_CD8	Mem_CD4	RIG-I-like receptor signaling pathway	-1.63364	0.0266852	34/46	39.76%	FADD;TBK1;TANK;MAP3K7;AZI2;DDX58;IRF7;PIN1;IFIH1;ATG5;ISG15;DHX58;IKBKG;TRADD;NFKBIA;IKBKB;RELA;ATG12;CHUK;DDX3X;OTUD5;MAPK14;IKBKE;CASP8;CXCL10;TRAF2;RNF125;MAPK13;NLRX1;CASP10;TKFC;MAPK9;IRF3;RIPK1
CM_CD8	Mem_CD4	NOD-like receptor signaling pathway	-1.55118	0.0470122	53/125	27.84%	CASP4;IFI16;CASP1;VDAC3;RIPK3;GBP1;MYD88;OAS1;FADD;TBK1;TANK;YWHAE;MAP3K7;IRF9;TXN2;VDAC2;OAS2;CARD16;IRF7;MCU;JAK1;GBP3;BRCC3;GBP2;PRKCD;ATG5;SHARPIN;TRIP6;RBCK1;IKBKG;STAT1;CARD17;NFKBIA;GSDMD;HSP90AB1;VDAC1;BCL2L1;CYBA;IKBKB;STAT2;CTSB;RELA;TXN;ATG12;CHUK;PKN1;MAPK14;IKBKE;RNASEL;DNM1L;GABARAP;NAMPT;CASP8
CM_CD8	mDC	Cytosolic DNA-sensing pathway	-1.75361	0.0142544	19/41	23.73%	POLR3GL;CASP1;RIPK3;DDX58;IKBKG;IRF7;ZBP1;POLR1C;TREX1;TBK1;CXCL10;POLR2E;POLR3K;RELA;NFKBIA;POLR2F;IKBKE;POLR2K;ADAR
CM_CD8	mDC	Rheumatoid arthritis	-1.69402	0.022658	30/60	34.87%	ATP6V1E1;ATP6AP1;CD86;ATP6V1G1;ATP6V0D1;ATP6V1D;ATP6V1B2;ATP6V0B;ATP6V0E1;TNFSF13B;HLA-DMB;TCIRG1;ATP6V1H;IL15;ATP6V1F;TLR2;HLA-DMA;CTLA4;ATP6V0C;ATP6V1C1;HLA-DRB1;HLA-DQB1;CTSL;ATP6V1E2;ITGB2;FLT1;ACP5;HLA-DRA;FOS;CCL5
CM_CD8	mDC	Antigen processing and presentation	-1.65877	0.0294407	34/54	37.86%	B2M;PSME2;HLA-E;PSME3;HSPA5;PSME1;CTSB;TAP1;HSPA8;CD74;PDIA3;RFXANK;HLA-DMB;IFI30;LGMN;CTSS;TAPBP;HSP90AB1;HSP90AA1;HLA-F;HLA-DMA;HSPA6;HLA-DRB1;HLA-DQB1;HLA-A;TAP2;CTSL;HLA-B;HLA-DRA;RFX5;CALR;NFYB;CANX;KLRD1
CM_CD8	mDC	Primary immunodeficiency	-1.60495	0.0411021	16/22	35.36%	IL2RG;PTPRC;TAP1;IKBKG;ADA;RFXANK;BLNK;CD40;UNG;DCLRE1C;ZAP70;CD79A;TAP2;BTK;RFX5;LCK
NC_Mono	pDC	Cytosolic DNA-sensing pathway	-2.09281	0.000945442	19/38	22.17%	POLR3GL;TREX1;IRF7;IKBKG;RIPK3;NFKBIA;POLR2E;RELA;TBK1;DDX58;POLR2F;NFKB1;POLR3K;POLR1C;ADAR;IKBKE;POLR2K;POLR3C;CASP1
NC_Mono	pDC	Antigen processing and presentation	-2.00114	0.00153634	34/51	35.98%	HLA-E;LGMN;B2M;PSME2;TAP1;PSME1;HSPA5;CD74;CTSB;CTSS;HSPA8;PSME3;RFXANK;PDIA3;HLA-F;HLA-A;HLA-DMB;HSP90AB1;HLA-B;HLA-C;NFYC;RFX5;TAPBP;NFYB;HLA-DRB1;HLA-DMA;HLA-G;HSPA4;HLA-DRA;HLA-DPA1;HSP90AA1;HLA-DQB1;TAP2;CANX
NC_Mono	pDC	Autoimmune thyroid disease	-1.81356	0.00705321	16/22	35.53%	HLA-E;GZMB;HLA-F;HLA-A;HLA-DMB;HLA-B;HLA-C;CD86;FAS;HLA-DRB1;HLA-DMA;HLA-G;HLA-DRA;HLA-DPA1;HLA-DQB1;CD40
NC_Mono	pDC	Allograft rejection	-1.81232	0.00696475	16/23	35.53%	HLA-E;GZMB;HLA-F;HLA-A;HLA-DMB;HLA-B;HLA-C;CD86;FAS;HLA-DRB1;HLA-DMA;HLA-G;HLA-DRA;HLA-DPA1;HLA-DQB1;CD40
NC_Mono	pDC	Graft-versus-host disease	-1.77823	0.00887665	15/23	34.42%	HLA-E;GZMB;HLA-F;HLA-A;HLA-DMB;HLA-B;HLA-C;CD86;FAS;HLA-DRB1;HLA-DMA;HLA-G;HLA-DRA;HLA-DPA1;HLA-DQB1
NC_Mono	pDC	RIG-I-like receptor signaling pathway	-1.74745	0.0116337	19/44	18.92%	IRF7;IKBKG;DHX58;TRADD;TANK;IFIH1;NFKBIA;ISG15;AZI2;RELA;TBK1;DDX58;PIN1;CASP10;NFKB1;FADD;MAP3K7;IKBKE;ATG5
NC_Mono	pDC	Rheumatoid arthritis	-1.70927	0.0146246	25/48	34.42%	ATP6V1E1;ATP6V0D1;ATP6AP1;TNFSF13B;ATP6V1G1;ATP6V1H;ATP6V1F;ATP6V0E1;ATP6V1D;ATP6V0B;ATP6V1B2;TCIRG1;HLA-DMB;ATP6V1A;ATP6V0C;ICAM1;CD86;LTB;TNFSF13;HLA-DRB1;ATP6V1E2;HLA-DMA;HLA-DRA;HLA-DPA1;HLA-DQB1
NC_Mono	pDC	Primary immunodeficiency	-1.67049	0.0193248	12/21	28.98%	IL2RG;TAP1;IKBKG;ADA;PTPRC;BLNK;RFXANK;DCLRE1C;CD3E;RFX5;ORAI1;UNG
NC_Mono	pDC	NOD-like receptor signaling pathway	-1.61361	0.030348	47/125	24.72%	IFI16;OAS1;MYD88;TRIP6;IRF7;IKBKG;VDAC3;CTSB;TXN2;RBCK1;IRF9;CASP4;TANK;STAT1;RIPK3;NAMPT;NFKBIA;OAS2;VDAC2;CARD16;YWHAE;RELA;TBK1;TXN;BRCC3;GBP3;NFKB1;MCU;GSDMD;PRKCD;SHARPIN;RIPK2;FADD;STAT2;MAP3K7;IKBKE;ATG5;P2RX7;HSP90AB1;JAK1;VDAC1;CASP1;CYBA;OAS3;GABARAP;PKN1;TRAF2
EM_CD8	mDC	Antigen processing and presentation	-1.80271	0.00821184	18/54	15.72%	HLA-E;B2M;PSME3;HSPA5;PSME1;PSME2;HSPA8;CTSB;IFI30;CD74;TAP1;RFXANK;PDIA3;HSP90AB1;TAPBP;LGMN;HSP90AA1;CTSS
EM_CD8	mDC	NOD-like receptor signaling pathway	-1.66986	0.0244467	47/133	21.49%	CASP4;IFI16;TXN2;VDAC3;OAS1;IKBKG;CASP1;MYD88;CTSB;RIPK3;YWHAE;VDAC2;GBP2;CARD16;IRF9;GBP1;ATG5;IRF7;FADD;BCL2L1;TRIP6;RELA;RBCK1;BRCC3;RIPK2;MCU;HSP90AB1;TXN;GSDMD;PRKCD;OAS2;NAMPT;SHARPIN;STAT1;MAP3K7;HSP90AA1;VDAC1;TANK;GBP5;IKBKE;NFKBIA;GABARAP;PKN1;CYBA;TBK1;STAT2;GBP3
EM_CD8	mDC	Rheumatoid arthritis	-1.65593	0.0271433	24/60	31.64%	ATP6V1E1;ATP6AP1;ATP6V1G1;CD86;ATP6V0B;TNFSF13B;ATP6V0D1;ATP6V1D;ATP6V0E1;ATP6V1F;TCIRG1;ATP6V1B2;ATP6V1H;HLA-DMB;ATP6V0C;HLA-DMA;TLR2;ITGB2;FOS;ATP6V1E2;CCL5;CTLA4;IL15;HLA-DRB1
EM_CD8	mDC	Cytosolic DNA-sensing pathway	-1.65462	0.0269581	22/41	30.80%	POLR3GL;IKBKG;CASP1;RIPK3;IRF7;DDX58;RELA;TREX1;POLR1C;ZBP1;POLR2E;POLR2F;IKBKE;NFKBIA;CXCL10;TBK1;POLR2K;POLR3K;CCL5;AIM2;POLR2H;ADAR
CM_CD8	LDG	NOD-like receptor signaling pathway	-1.97093	0.0305839	50/135	15.32%	CASP1;MYD88;IFI16;CASP4;OAS1;RNASEL;RIPK3;TANK;IRF7;TBK1;IRF9;GBP3;CARD16;RBCK1;OAS2;AIM2;GBP1;STAT1;GBP2;ATG12;CARD17;OAS3;PRKCD;BIRC2;CARD6;CASP5;NOD2;STAT2;BCL2L1;TICAM1;VDAC3;IKBKG;GBP4;ATG5;RIPK2;CARD8;NFKBIA;NOD1;NAIP;PKN1;FADD;IL18;TNFAIP3;GBP5;RIPK1;CASP8;BIRC3;MAPK14;MAP3K7;TXN2
CM_CD8	LDG	Cytosolic DNA-sensing pathway	-1.96736	0.0163114	15/39	13.90%	POLR3GL;CASP1;RIPK3;IRF7;TBK1;DDX58;TREX1;ZBP1;AIM2;ADAR;IKBKG;POLR3C;NFKBIA;IL18;RIPK1
CM_CD8	LDG	RIG-I-like receptor signaling pathway	-1.81903	0.0407785	18/46	15.24%	TANK;AZI2;IRF7;TBK1;DDX58;IFIH1;DHX58;CASP10;ISG15;ATG12;IKBKG;ATG5;NFKBIA;FADD;RIPK1;CASP8;MAPK14;MAP3K7
CL_Mono	Int_Mono	Antigen processing and presentation	-1.89966	0.00866851	21/54	21.72%	HSPA5;HLA-E;HSPA8;CTSB;B2M;PSME3;CD74;PSME2;CTSS;PSME1;TAP1;TAPBP;HSPA6;PDIA3;HSP90AB1;HLA-DRB1;IFI30;NFYB;HLA-DMB;LGMN;HLA-DRA
CL_Mono	Int_Mono	Systemic lupus erythematosus	-1.68572	0.0294522	16/34	28.96%	SSB;TRIM21;SNRPD1;FCGR2A;FCGR1A;ACTN1;CD86;HLA-DRB1;C2;HLA-DMB;SNRPB;HLA-DRA;IL10;C1QC;FCGR3B;HLA-DMA
CL_Mono	Int_Mono	Cytosolic DNA-sensing pathway	-1.6582	0.0338429	22/40	31.62%	CASP1;POLR3GL;IKBKE;TBK1;POLR3C;POLR2E;DDX58;TREX1;IRF7;IKBKG;RIPK3;POLR1C;CHUK;ZBP1;CXCL10;NFKBIA;RELA;POLR2K;POLR2F;AIM2;ADAR;POLR3E
CL_Mono	Int_Mono	RIG-I-like receptor signaling pathway	-1.5957	0.0463959	22/45	23.49%	FADD;IKBKE;TBK1;CASP10;AZI2;TANK;DDX58;ATG12;IFIH1;IRF7;IKBKG;PIN1;DHX58;CHUK;ATG5;CXCL10;ISG15;MAP3K7;NFKBIA;CASP8;MAPK14;RELA
Fr._III_T	Naive_B	Antigen processing and presentation	-1.65461	0.0208894	36/50	41.17%	CD74;HLA-E;HSPA8;CTSS;PSME3;PSME1;HSPA5;B2M;HLA-DMA;PSME2;TAPBP;HSP90AB1;PDIA3;RFX5;NFYB;HLA-DRA;HLA-DOB;LGMN;RFXANK;HLA-DMB;HSPA4;HLA-DRB1;NFYC;CTSB;RFXAP;IFI30;CANX;HLA-DPB1;HLA-DQB1;TAP1;HLA-DPA1;HSP90AA1;HLA-G;HLA-F;HLA-C;HLA-A
Fr._III_T	Naive_B	Systemic lupus erythematosus	-1.58784	0.0401047	14/25	36.16%	SSB;SNRPD1;SNRPB;HLA-DMA;HLA-DRA;HLA-DOB;CD40;HLA-DMB;TRIM21;HLA-DRB1;HLA-DPB1;HLA-DQB1;HLA-DPA1;SNRPD3
Fr._II_eTreg	CM_CD8	Primary immunodeficiency	-1.78658	0.00884296	15/26	32.59%	UNG;IL2RG;PTPRC;LCK;CD3E;DCLRE1C;IKBKG;TAP1;CD8B;RFX5;CD3D;RFXANK;ORAI1;ZAP70;ADA
Fr._II_eTreg	CM_CD8	Cytosolic DNA-sensing pathway	-1.62973	0.0259869	25/39	35.02%	POLR3GL;CASP1;POLR1C;TBK1;RIPK3;POLR2F;POLR2E;POLR3C;RELA;IKBKG;POLR2K;POLR3K;POLR2H;ZBP1;IKBKE;CCL5;DDX58;TREX1;NFKB1;IRF7;PYCARD;CHUK;POLR3E;IRF3;IKBKB
Fr._I_nTreg	Th1	Cytosolic DNA-sensing pathway	-1.70694	0.0178335	26/40	37.81%	POLR3GL;RIPK3;CASP1;POLR2E;POLR1C;POLR2F;TREX1;IKBKG;RELA;POLR2K;ZBP1;POLR3C;DDX58;NFKBIA;POLR3K;IKBKE;IRF7;TBK1;CCL5;IRF3;POLR2L;CXCL10;POLR2H;POLR3E;IKBKB;PYCARD
Fr._I_nTreg	Th1	Primary immunodeficiency	-1.66085	0.0251002	13/25	21.87%	LCK;IL2RG;CD3E;PTPRC;IKBKG;ORAI1;DCLRE1C;UNG;CD3D;RFXANK;ADA;TAP1;RFX5
Mem_CD4	EM_CD8	Primary immunodeficiency	-1.93464	0.00317298	14/25	22.46%	LCK;PTPRC;CD3E;IKBKG;IL2RG;DCLRE1C;ORAI1;ADA;RFX5;TAP1;UNG;CD3D;ZAP70;RFXANK
Mem_CD4	EM_CD8	Antigen processing and presentation	-1.67363	0.0383371	34/60	40.19%	HLA-E;HSPA5;PSME3;HSPA8;B2M;TAPBP;PDIA3;NFYB;CTSS;PSME2;PSME1;RFX5;TAP1;CD74;HLA-DPA1;HLA-DPB1;RFXANK;HSP90AB1;CTSB;HLA-DRB1;CANX;HLA-C;IFI30;HLA-DMA;CD8B;NFYC;HLA-DQB1;HSPA6;KLRD1;HLA-DMB;HLA-DRB5;HLA-F;HLA-DRA;HLA-G
Mem_CD4	EM_CD8	Cytosolic DNA-sensing pathway	-1.61789	0.0444266	26/41	35.94%	CASP1;POLR3GL;IKBKG;CCL5;RIPK3;POLR2E;POLR2F;POLR1C;TBK1;TREX1;RELA;POLR3C;DDX58;POLR2K;ZBP1;IKBKB;POLR3K;IRF3;IRF7;IKBKE;CCL4L2;PYCARD;CHUK;POLR3E;POLR2L;CCL4L1
Mem_CD4	TEMRA_CD8	Primary immunodeficiency	-1.78108	0.0118236	12/25	20.39%	PTPRC;LCK;IL2RG;UNG;CD3E;ADA;DCLRE1C;RFX5;ORAI1;RFXANK;IKBKG;TAP1
Mem_CD4	TEMRA_CD8	Antigen processing and presentation	-1.64455	0.0321968	29/64	33.26%	HLA-E;B2M;HSPA5;PSME3;HSPA8;PSME2;PSME1;PDIA3;NFYB;CTSS;RFX5;CD74;RFXANK;HLA-DPA1;TAPBP;TAP1;KLRD1;HLA-DMA;CANX;HLA-DPB1;HSP90AB1;HLA-DRB1;HLA-DQB1;HSPA6;IFI30;CTSB;HLA-DMB;HLA-DRB5;KLRC1
Mem_CD4	Th17	Primary immunodeficiency	-1.95372	0.00260303	13/23	18.87%	LCK;IL2RG;PTPRC;UNG;RFX5;CD3E;ADA;TAP1;IKBKG;DCLRE1C;RFXANK;CD40LG;CD3D
Mem_CD4	Th17	Antigen processing and presentation	-1.86158	0.00455531	37/53	43.75%	HSPA8;HLA-E;HSPA5;B2M;PSME3;PSME2;PSME1;RFX5;CTSS;PDIA3;CD74;NFYB;TAP1;RFXANK;TAPBP;CTSB;HSP90AB1;NFYC;HLA-DPA1;HLA-DPB1;CANX;HLA-DRB1;HSPA4;HLA-C;HLA-DRA;IFI30;LGMN;HLA-DRB5;HLA-DMA;HLA-DQA1;HLA-G;HLA-F;HLA-A;HLA-DQB1;HSPA1L;HSP90AA1;HLA-DMB
Mem_CD4	Th17	Rheumatoid arthritis	-1.60398	0.0385851	30/54	43.75%	ATP6V1B2;ATP6V1E1;ATP6V0B;ATP6AP1;ATP6V1D;ATP6V0D1;ATP6V1G1;ATP6V1F;ATP6V0E1;ATP6V1H;IL23A;HLA-DPA1;HLA-DPB1;ATP6V0C;TCIRG1;LTB;HLA-DRB1;ATP6V1A;ITGB2;ACP5;HLA-DRA;HLA-DRB5;HLA-DMA;ATP6V1E2;HLA-DQA1;CTLA4;HLA-DQB1;ATP6V1C1;ATP6V0A2;HLA-DMB
Mem_CD4	Th17	Cytosolic DNA-sensing pathway	-1.59835	0.0369245	24/39	35.72%	POLR3GL;RIPK3;POLR1C;CASP1;TBK1;POLR2K;POLR2E;POLR2F;POLR3C;IKBKG;CHUK;TREX1;DDX58;POLR3K;NFKBIA;IRF7;RELA;ZBP1;IRF3;IKBKE;POLR2H;NFKB1;PYCARD;POLR3E
Mem_CD4	Th1	Primary immunodeficiency	-1.97878	0.00203917	13/25	17.81%	LCK;IL2RG;PTPRC;CD3E;UNG;ORAI1;IKBKG;RFX5;CD3D;ADA;TAP1;DCLRE1C;CD40LG
Mem_CD4	Th1	Cytosolic DNA-sensing pathway	-1.79448	0.00954402	25/40	36.41%	POLR3GL;RIPK3;CASP1;POLR2E;POLR1C;POLR2F;IKBKG;NFKBIA;TBK1;ZBP1;POLR2K;TREX1;DDX58;POLR3C;POLR3K;CCL5;IRF7;RELA;IKBKE;POLR2L;IRF3;PYCARD;CHUK;CXCL10;AIM2
Mem_CD4	Th1	Antigen processing and presentation	-1.74654	0.014837	31/58	36.63%	HSPA8;HSPA5;B2M;HLA-E;PSME3;PDIA3;PSME1;CTSS;PSME2;TAPBP;RFX5;CD74;CTSB;TAP1;HSP90AB1;NFYB;HLA-DPA1;RFXANK;HLA-DPB1;CANX;HLA-C;IFI30;HLA-DMA;KIR3DL2;HLA-DRB1;HLA-DQB1;NFYC;HLA-A;HLA-DRB5;HSP90AA1;HLA-DMB
Mem_CD4	Th1	RIG-I-like receptor signaling pathway	-1.61458	0.0333276	29/47	35.32%	TANK;MAP3K7;FADD;ATG12;PIN1;IKBKG;ATG5;NFKBIA;TBK1;TRADD;DDX58;MAPK14;AZI2;CASP8;IRF7;DHX58;OTUD5;MAPK9;RELA;IFIH1;IKBKE;ISG15;TRAF2;RNF125;TRAF6;IRF3;CHUK;TKFC;CXCL10
Mem_CD4	Th2	Antigen processing and presentation	-1.69532	0.0174969	19/53	26.38%	HSPA8;HLA-E;HSPA5;B2M;PSME2;PSME1;PSME3;CTSS;HSP90AB1;PDIA3;CD74;NFYB;TAP1;RFX5;RFXANK;TAPBP;NFYC;IFI30;HLA-DPA1
Mem_CD4	Th2	Primary immunodeficiency	-1.6653	0.0217846	15/24	29.55%	IL2RG;LCK;PTPRC;UNG;DCLRE1C;CD3E;TAP1;RFX5;RFXANK;CD40;IKBKG;ADA;CD3D;CD40LG;ORAI1
Mem_CD4	Th2	Cytosolic DNA-sensing pathway	-1.62467	0.0292762	25/40	36.69%	POLR3GL;POLR1C;RIPK3;CASP1;POLR3C;TBK1;POLR2F;POLR3K;TREX1;POLR2E;NFKBIA;POLR2K;DDX58;IRF7;IKBKG;RELA;POLR3F;ZBP1;POLR2H;IRF3;IKBKE;CCL5;NFKB1;CHUK;POLR3E
Naive_CD4	Fr._III_T	Primary immunodeficiency	-1.62295	0.0382824	14/26	30.75%	IL2RG;PTPRC;CD3E;UNG;LCK;ADA;RFXANK;DCLRE1C;CD3D;CD40LG;ORAI1;IKBKG;TAP1;ZAP70
Naive_CD4	DN_B	Antigen processing and presentation	-1.91148	0.00334833	28/52	26.34%	HSPA8;HLA-E;CD74;B2M;HSP90AB1;CTSB;PSME3;PSME1;CTSS;HLA-DRA;LGMN;HLA-DQB1;HLA-DRB1;HLA-DPB1;PSME2;HLA-DPA1;NFYB;IFI30;HSPA4;RFXANK;HLA-DMA;HLA-F;RFX5;HSP90AA1;HSPA5;PDIA3;NFYC;TAP1
Naive_CD4	DN_B	Primary immunodeficiency	-1.58848	0.0499224	14/26	27.29%	PTPRC;IL2RG;UNG;BLNK;ORAI1;IKBKG;CD79A;DCLRE1C;TNFRSF13B;RFXANK;CD19;RFX5;TAP1;AICDA
Naive_CD4	Naive_B	Antigen processing and presentation	-1.82007	0.00698893	32/50	32.68%	CD74;HSPA8;HLA-E;CTSS;PSME3;HSPA5;PSME1;B2M;HSP90AB1;PSME2;NFYB;PDIA3;HLA-DOB;TAPBP;HLA-DRA;HLA-DMA;RFX5;CTSB;NFYC;HSPA4;LGMN;HLA-DQB1;HLA-DPA1;CANX;IFI30;RFXANK;TAP1;HLA-DMB;RFXAP;HLA-DPB1;HLA-DRB1;HLA-G
Naive_CD4	Naive_B	Systemic lupus erythematosus	-1.58711	0.0468273	13/25	32.34%	SNRPD1;SSB;SNRPB;TRIM21;HLA-DOB;HLA-DRA;HLA-DMA;HLA-DQB1;CD40;HLA-DPA1;HLA-DMB;HLA-DPB1;HLA-DRB1
Tfh	CD16p_Mono	Antigen processing and presentation	-1.67192	0.0338951	22/54	27.21%	HLA-E;HSPA5;HSPA8;B2M;PSME3;PSME1;CTSB;CTSS;PSME2;NFYB;TAPBP;CD74;CANX;PDIA3;RFX5;TAP1;IFI30;CTSL;HSPA6;HSP90AB1;RFXANK;LGMN
Tfh	CM_CD8	Primary immunodeficiency	-1.85272	0.00403953	15/26	31.45%	IL2RG;UNG;CD3E;PTPRC;LCK;IKBKG;CD8B;RFX5;TAP1;DCLRE1C;CD3D;RFXANK;ORAI1;ZAP70;ADA
Tfh	CM_CD8	Cytosolic DNA-sensing pathway	-1.73666	0.0123216	25/39	32.97%	POLR3GL;RIPK3;CASP1;TBK1;POLR2F;POLR1C;POLR3C;POLR2E;RELA;IKBKG;POLR2K;CCL5;DDX58;POLR3K;TREX1;ZBP1;IRF7;POLR2H;IKBKE;POLR3E;AIM2;CHUK;PYCARD;IKBKB;IRF3
Tfh	CM_CD8	NOD-like receptor signaling pathway	-1.57929	0.0404155	64/125	33.87%	VDAC2;VDAC3;MAP3K7;RIPK3;CASP1;MYD88;MCU;JAK1;CASP4;TBK1;TXN2;TANK;ATG5;GABARAP;BRCC3;FADD;IFI16;HSP90AB1;RELA;IKBKG;RHOA;ATG12;CTSB;GBP1;SHARPIN;IFNAR1;CCL5;PRKCD;GBP3;MAPK9;TXN;OAS1;BCL2L1;CARD16;CYBA;VDAC1;IRF9;TRIP6;YWHAE;CASP8;GSDMD;SUGT1;RBCK1;GBP2;GABARAPL2;OAS2;TRPV2;IRF7;MFN2;IKBKE;RIPK2;TXNIP;AIM2;CHUK;MAPK3;MAPK14;PYCARD;DNM1L;IKBKB;IRF3;STAT1;PKN1;RNASEL;HSP90AA1
Tfh	DN_B	Antigen processing and presentation	-2.02061	0.000997961	31/52	30.45%	B2M;HLA-E;HSPA8;CTSB;CD74;PSME3;CTSS;PSME1;HSP90AB1;PSME2;HLA-DRA;HSPA4;IFI30;HLA-DRB1;TAP1;LGMN;NFYB;HLA-DPB1;RFXANK;PDIA3;HLA-DPA1;HLA-DQB1;HLA-DMA;HSPA5;HSP90AA1;RFX5;NFYC;HLA-F;HLA-C;TAPBP;HLA-A
Tfh	DN_B	Primary immunodeficiency	-1.6453	0.0294015	14/26	26.54%	PTPRC;IL2RG;TNFRSF13B;IKBKG;UNG;CD79A;BLNK;ORAI1;TAP1;DCLRE1C;RFXANK;CD19;AICDA;RFX5
Tfh	DN_B	Systemic lupus erythematosus	-1.64244	0.0295434	11/25	23.89%	SSB;TRIM21;CD86;SNRPD1;HLA-DRA;SNRPB;HLA-DRB1;HLA-DPB1;HLA-DPA1;HLA-DQB1;HLA-DMA
Tfh	DN_B	Cytosolic DNA-sensing pathway	-1.61978	0.0344653	22/40	32.14%	POLR3GL;CASP1;POLR1C;POLR2E;RIPK3;TBK1;IKBKG;POLR2F;POLR2K;DDX58;RELA;POLR3C;AIM2;IRF7;TREX1;CHUK;CCL5;NFKBIA;POLR2L;IKBKE;PYCARD;POLR3K
Th17	Th1	Primary immunodeficiency	-1.88532	0.0062274	14/25	24.02%	IL2RG;LCK;CD3E;PTPRC;DCLRE1C;UNG;CD40LG;CD3D;ORAI1;RFXANK;RFX5;TAP1;ADA;IKBKG
Th17	Th1	Antigen processing and presentation	-1.69639	0.0233763	29/58	38.79%	HSPA8;B2M;HLA-E;HSPA5;PSME1;PSME3;PSME2;CD74;CTSB;PDIA3;CTSS;HSP90AB1;NFYB;TAPBP;RFXANK;HLA-DPB1;RFX5;TAP1;HLA-DPA1;KIR3DL2;HLA-DQB1;HLA-A;CANX;NFYC;LGMN;IFI30;HLA-DMB;HLA-DRB1;HLA-C
Th1	SM_B	Rheumatoid arthritis	-1.82305	0.00722721	27/56	31.56%	ATP6V1E1;ATP6V1G1;ATP6V0E1;ATP6V0D1;ATP6AP1;ATP6V1F;ATP6V0B;ATP6V1E2;ATP6V1D;CD86;ATP6V1B2;CCL5;HLA-DOB;HLA-DMA;HLA-DPA1;HLA-DRA;ATP6V0C;HLA-DPB1;TCIRG1;ICAM1;HLA-DMB;TNFSF13B;ATP6V1A;ACP5;ATP6V1H;LTB;CSF1
Th1	SM_B	Antigen processing and presentation	-1.80899	0.00761796	26/54	26.48%	B2M;HLA-E;PSME2;PSME1;HSPA8;PSME3;CD74;CTSS;IFI30;TAP1;CTSB;HSPA5;HLA-DOB;HLA-DMA;NFYC;RFX5;HSP90AB1;HLA-DPA1;HLA-DRA;TAPBP;HSPA4;HLA-DPB1;RFXANK;NFYB;HLA-DMB;PDIA3
Th1	SM_B	Cytosolic DNA-sensing pathway	-1.7394	0.014457	17/41	15.93%	POLR3GL;RIPK3;CASP1;TBK1;DDX58;POLR1C;POLR2K;IKBKG;TREX1;AIM2;IRF7;POLR2E;POLR2F;RELA;CCL5;ZBP1;POLR3C
Th1	SM_B	Primary immunodeficiency	-1.72298	0.0165169	16/26	30.71%	IL2RG;PTPRC;BLNK;TNFRSF13B;IKBKG;DCLRE1C;TAP1;CD19;RFX5;UNG;AICDA;ORAI1;CD79A;RFXANK;ADA;CD40
Th1	SM_B	RIG-I-like receptor signaling pathway	-1.56227	0.0449068	27/48	30.56%	TBK1;TANK;MAP3K7;DDX58;AZI2;ATG5;IKBKG;IFIH1;ATG12;MAPK9;IRF7;RELA;FADD;DHX58;ISG15;PIN1;IL12A;TRADD;IKBKE;NFKBIA;IL12B;CHUK;OTUD5;CASP8;TRAF2;DDX3X;RIPK1
Th1	SM_B	Autoimmune thyroid disease	-1.54934	0.0498518	18/23	44.91%	HLA-E;CD86;HLA-DOB;HLA-DMA;HLA-DPA1;HLA-DRA;HLA-DPB1;FAS;HLA-DMB;CD40;HLA-F;HLA-A;HLA-DRB1;HLA-C;HLA-DQB1;PRF1;HLA-DRB5;HLA-G
Th1	USM_B	Cytosolic DNA-sensing pathway	-1.98918	0.00113934	23/41	27.91%	POLR3GL;CASP1;IKBKG;ZBP1;TREX1;POLR2E;DDX58;TBK1;IRF7;POLR2F;RIPK3;POLR2K;POLR1C;CXCL10;IRF3;POLR3C;RELA;IKBKE;POLR3K;NFKBIA;POLR2H;POLR2L;AIM2
Th1	USM_B	Rheumatoid arthritis	-1.6746	0.0224464	30/55	38.56%	ATP6V1E1;ATP6V0B;ATP6AP1;ATP6V1F;ATP6V0D1;ATP6V1D;ATP6V0E1;ATP6V1G1;ATP6V1B2;TNFSF13B;ATP6V0C;HLA-DMA;TCIRG1;CD86;ACP5;ATP6V1E2;HLA-DPB1;ICAM1;HLA-DPA1;CCL5;VEGFA;HLA-DOB;ATP6V1A;LTB;HLA-DRA;ITGB2;HLA-DMB;ATP6V1C2;ATP6V1H;HLA-DRB1
Th1	USM_B	Allograft rejection	-1.63862	0.0276423	19/27	42.66%	HLA-E;IL12A;HLA-DMA;CD86;FAS;HLA-A;IL12B;HLA-C;HLA-DPB1;HLA-DPA1;HLA-DOB;CD40;HLA-DRA;HLA-DMB;HLA-G;HLA-DRB1;HLA-F;HLA-DRB5;HLA-B
Th1	USM_B	Antigen processing and presentation	-1.62537	0.0288455	27/51	32.69%	B2M;PSME2;PSME1;HLA-E;IFI30;TAP1;HSPA8;HSPA5;PSME3;RFXANK;CD74;CTSB;HLA-DMA;CTSS;PDIA3;LGMN;HSP90AB1;HLA-A;HLA-C;CANX;NFYC;NFYB;HLA-DPB1;TAPBP;HLA-DPA1;HSPA4;HLA-DOB
Th1	USM_B	Autoimmune thyroid disease	-1.58823	0.036585	18/25	42.66%	HLA-E;HLA-DMA;CD86;FAS;HLA-A;HLA-C;HLA-DPB1;HLA-DPA1;HLA-DOB;CD40;HLA-DRA;TSHR;HLA-DMB;HLA-G;HLA-DRB1;HLA-F;HLA-DRB5;HLA-B
Th1	USM_B	Systemic lupus erythematosus	-1.57798	0.0385613	14/26	38.56%	SSB;SNRPD1;TRIM21;SNRPB;HLA-DMA;CD86;HLA-DPB1;HLA-DPA1;C1R;HLA-DOB;CD40;HLA-DRA;HLA-DMB;HLA-DRB1
Th1	USM_B	Primary immunodeficiency	-1.57772	0.0380639	11/25	20.03%	IL2RG;IKBKG;TAP1;BLNK;TNFRSF13B;RFXANK;ADA;UNG;CD19;AICDA;PTPRC
Th2	Mem_CD4	Antigen processing and presentation	-1.6971	0.0199729	44/57	50.01%	HSPA8;HSPA5;HLA-E;PSME3;B2M;CTSS;PSME1;PSME2;HSP90AB1;NFYB;CD74;RFX5;HSP90AA1;TAPBP;PDIA3;HLA-DPB1;TAP1;NFYC;HLA-DPA1;CANX;RFXANK;IFI30;HLA-DQB1;CTSB;HLA-DMA;HLA-C;HLA-A;KIR3DL2;HLA-DRB1;HLA-DRB5;HSPA6;HSPA4;HLA-DMB;CALR;HLA-DRA;KLRD1;IFNG;HLA-G;CD4;HLA-DQA1;CD8A;HSPA1A;LGMN;HLA-F
DN_B	CM_CD8	Primary immunodeficiency	-1.83021	0.00530127	15/26	30.44%	IL2RG;PTPRC;UNG;CD3E;LCK;IKBKG;CD3D;DCLRE1C;CD8B;ADA;RFXANK;RFX5;TAP1;ORAI1;ZAP70
DN_B	CM_CD8	Cytosolic DNA-sensing pathway	-1.73441	0.0138778	24/39	33.80%	POLR3GL;CASP1;POLR1C;POLR2F;POLR3C;POLR2E;RIPK3;POLR2K;TBK1;IKBKG;CCL5;RELA;ZBP1;POLR3K;POLR2H;IRF3;TREX1;PYCARD;DDX58;AIM2;IRF7;CHUK;POLR3E;IKBKE
DN_B	CM_CD8	Antigen processing and presentation	-1.70546	0.0167169	31/61	35.60%	HLA-E;HSPA5;B2M;HSPA8;PSME3;PSME1;CTSB;PSME2;NFYB;PDIA3;CD74;HSP90AB1;CANX;HLA-DPA1;CD8B;RFXANK;RFX5;CTSS;TAPBP;TAP1;HLA-DPB1;HLA-DRB1;NFYC;HLA-DMA;IFI30;HLA-DMB;HLA-DQB1;HSP90AA1;HLA-C;HSPA4;HLA-DRB5
DN_B	EM_CD8	Antigen processing and presentation	-1.67549	0.0192267	31/60	35.36%	HLA-E;HSPA5;PSME3;B2M;HSPA8;NFYB;PSME1;CTSS;PDIA3;PSME2;HSP90AB1;RFX5;TAPBP;CANX;CD74;TAP1;CTSB;RFXANK;HLA-DQB1;HLA-DPA1;HLA-DPB1;HLA-DMB;HLA-DRB1;HLA-DMA;NFYC;CD8B;IFI30;HLA-C;HSP90AA1;HLA-DRA;HSPA4
DN_B	EM_CD8	Cytosolic DNA-sensing pathway	-1.65487	0.0209267	31/41	43.71%	POLR3GL;CASP1;POLR1C;POLR2K;POLR3C;TBK1;CCL5;POLR2E;IKBKG;POLR2F;RIPK3;POLR3K;TREX1;POLR2H;RELA;DDX58;IKBKB;ZBP1;CHUK;IRF7;IKBKE;NFKBIA;POLR3F;PYCARD;CCL4L2;POLR3E;AIM2;POLR2L;IRF3;CCL4L1;RIPK1
DN_B	EM_CD8	Primary immunodeficiency	-1.62849	0.027467	14/25	29.52%	PTPRC;IL2RG;LCK;CD3E;DCLRE1C;CD3D;UNG;IKBKG;ADA;RFX5;TAP1;RFXANK;ORAI1;ZAP70
DN_B	Tfh	Antigen processing and presentation	-1.66578	0.0272996	36/53	44.80%	HLA-E;HSPA5;HSPA8;B2M;PSME1;PSME2;PSME3;CD74;PDIA3;CTSB;CANX;HSP90AB1;RFX5;TAP1;NFYB;RFXANK;CTSS;TAPBP;NFYC;LGMN;HLA-DRA;HLA-DPA1;HLA-DPB1;HLA-DMA;HLA-DRB1;IFI30;HLA-C;HLA-DQB1;KIR3DL2;HLA-DOA;HLA-DMB;HLA-DRB5;HSP90AA1;HSPA1L;HSPA4;HLA-F
DN_B	Tfh	Primary immunodeficiency	-1.62397	0.0356872	18/24	40.46%	IL2RG;CD3E;PTPRC;LCK;UNG;ADA;DCLRE1C;CD3D;RFX5;TAP1;RFXANK;IKBKG;CD40LG;ZAP70;ORAI1;ICOS;CD40;CD79A
DN_B	SM_B	Antigen processing and presentation	-1.99157	0.00127408	31/54	30.04%	HSPA8;B2M;HLA-E;CD74;PSME3;PSME1;HSPA5;PSME2;CTSS;HSP90AB1;CTSB;HSPA4;HLA-DMB;HLA-DMA;TAPBP;HLA-DRA;PDIA3;NFYB;HLA-DOB;IFI30;HLA-DRB1;TAP1;RFX5;NFYC;CANX;HSPA1L;HLA-DQB1;LGMN;KIR3DL2;RFXANK;HLA-F
DN_B	SM_B	Rheumatoid arthritis	-1.62006	0.031991	28/56	37.77%	ATP6V1E1;ATP6V0B;ATP6V0D1;ATP6V1G1;ATP6V1F;ATP6AP1;ATP6V1B2;ATP6V0E1;ATP6V1D;HLA-DMB;HLA-DMA;ATP6V1E2;HLA-DRA;ATP6V0C;CD86;HLA-DOB;CCL5;HLA-DRB1;LTB;HLA-DQB1;ATP6V1A;IL23A;ATP6V1H;HLA-DPB1;HLA-DPA1;ICAM1;ACP5;TCIRG1
DN_B	SM_B	Asthma	-1.59738	0.0345582	9/15	34.99%	HLA-DMB;HLA-DMA;HLA-DRA;HLA-DOB;HLA-DRB1;HLA-DQB1;CD40;HLA-DPB1;HLA-DPA1
SM_B	mDC	Antigen processing and presentation	-1.73006	0.0169072	38/54	40.95%	B2M;PSME3;PSME1;HLA-E;CD74;HSPA5;PSME2;HSPA8;CTSB;HLA-DMB;IFI30;LGMN;PDIA3;HSP90AA1;RFXANK;TAP1;HLA-DMA;HSP90AB1;CTSS;HLA-DRA;NFYB;TAPBP;HLA-B;HLA-DRB5;CTSL;RFXAP;HLA-DPB1;HLA-DPA1;HLA-F;HSPA6;RFX5;HSPA1L;TAP2;HLA-DRB1;KLRD1;HLA-C;HLA-DOB;CANX
SM_B	mDC	Autoimmune thyroid disease	-1.69785	0.020106	19/24	43.37%	HLA-E;CD86;HLA-DMB;HLA-DMA;CD40;FAS;HLA-DRA;HLA-B;HLA-DRB5;HLA-DPB1;HLA-DPA1;HLA-F;PRF1;CTLA4;HLA-DRB1;HLA-C;HLA-DOB;HLA-A;HLA-DQB1
SM_B	mDC	Rheumatoid arthritis	-1.68621	0.0212925	31/60	37.91%	ATP6V1E1;ATP6AP1;ATP6V1G1;ATP6V0E1;ATP6V0B;ATP6V1F;CD86;ATP6V1D;ATP6V0D1;HLA-DMB;TNFSF13B;ATP6V1B2;HLA-DMA;ATP6V1H;HLA-DRA;ATP6V1E2;CCL5;ATP6V0C;FOS;HLA-DRB5;CTSL;TCIRG1;HLA-DPB1;HLA-DPA1;TLR2;ATP6V1C1;IL15;ITGB2;CTLA4;HLA-DRB1;CXCL8
SM_B	mDC	Systemic lupus erythematosus	-1.66642	0.0250666	20/30	40.52%	SSB;SNRPD1;CD86;SNRPB;HLA-DMB;TRIM21;HLA-DMA;FCGR1A;CD40;HLA-DRA;C1QB;FCGR2A;ACTN1;HLA-DRB5;HLA-DPB1;HLA-DPA1;SNRPD3;HLA-DRB1;C1QA;HLA-DOB
SM_B	mDC	Allograft rejection	-1.65455	0.0260802	18/24	43.37%	HLA-E;CD86;HLA-DMB;HLA-DMA;CD40;FAS;HLA-DRA;HLA-B;HLA-DRB5;HLA-DPB1;HLA-DPA1;HLA-F;PRF1;HLA-DRB1;HLA-C;HLA-DOB;HLA-A;HLA-DQB1
SM_B	mDC	Cytosolic DNA-sensing pathway	-1.56791	0.0457071	17/41	25.41%	POLR3GL;CASP1;POLR1C;POLR2F;POLR2E;IKBKG;NFKBIA;POLR2K;TBK1;TREX1;RIPK3;IRF7;POLR3K;DDX58;ZBP1;RELA;CCL5
USM_B	CL_Mono	Cytosolic DNA-sensing pathway	-1.69957	0.0263177	21/40	29.29%	POLR3GL;RIPK3;CASP1;TBK1;TREX1;IKBKE;IKBKG;NFKBIA;POLR2E;DDX58;RELA;POLR2F;IRF7;POLR3C;ZBP1;POLR2K;AIM2;POLR1C;CHUK;CXCL10;ADAR
USM_B	CL_Mono	Antigen processing and presentation	-1.65415	0.0360252	18/53	22.29%	HLA-E;HSPA5;CTSB;PSME1;PSME3;CTSS;B2M;PSME2;TAPBP;PDIA3;HSPA8;TAP1;IFI30;CTSL;RFXANK;NFYB;CD74;RFX5
USM_B	CL_Mono	Rheumatoid arthritis	-1.60419	0.0447916	17/59	21.25%	ATP6V1E1;ATP6AP1;ATP6V1B2;ATP6V1G1;ATP6V0B;ATP6V0D1;ATP6V1D;ATP6V1F;TLR2;TNFSF13B;ATP6V0E1;CTSL;CD86;ATP6V1E2;ITGB2;ATP6V1C1;ATP6V1H
USM_B	EM_CD8	Primary immunodeficiency	-1.81759	0.00585151	14/25	24.02%	IL2RG;LCK;CD3E;PTPRC;DCLRE1C;IKBKG;UNG;CD3D;RFX5;ADA;TAP1;ORAI1;ZAP70;RFXANK
USM_B	EM_CD8	Cytosolic DNA-sensing pathway	-1.59345	0.0397252	28/41	39.61%	POLR3GL;CASP1;TBK1;RIPK3;CCL5;POLR2F;POLR2K;POLR3C;IKBKG;POLR2E;POLR1C;TREX1;RELA;DDX58;POLR3K;ZBP1;POLR3E;POLR2H;CHUK;IKBKB;PYCARD;IRF7;IKBKE;POLR3F;IRF3;NFKBIA;AIM2;POLR2L
USM_B	EM_CD8	Antigen processing and presentation	-1.57936	0.044781	36/60	42.43%	PSME3;HSPA5;HLA-E;B2M;HSPA8;PSME1;CTSS;PSME2;TAPBP;RFX5;TAP1;NFYB;CANX;PDIA3;CTSB;CD74;RFXANK;HLA-DPA1;HSP90AB1;HLA-DPB1;NFYC;IFI30;HLA-DRB1;HLA-C;HLA-DRB5;HLA-DMB;HLA-DMA;HSP90AA1;HLA-DRA;CD8B;HSPA6;HLA-DQB1;HSPA4;KIR3DL2;HLA-A;HLA-B
USM_B	TEMRA_CD8	Primary immunodeficiency	-1.75348	0.0117296	13/25	28.13%	PTPRC;IL2RG;LCK;CD3E;DCLRE1C;ADA;UNG;RFX5;TAP1;CD3D;RFXANK;ORAI1;IKBKG
USM_B	TEMRA_CD8	Antigen processing and presentation	-1.63341	0.0330148	34/64	39.16%	HLA-E;B2M;PSME3;HSPA5;HSPA8;PSME1;PSME2;CTSS;TAPBP;RFX5;HLA-DPA1;CANX;TAP1;PDIA3;HLA-DPB1;NFYB;CD74;KLRD1;HSPA6;RFXANK;HLA-DRB5;HLA-DRB1;HLA-DMA;HLA-DMB;CTSB;IFI30;HSP90AB1;HLA-DRA;NFYC;CD8B;HLA-B;HLA-DQB1;HSP90AA1;HLA-C
USM_B	TEMRA_CD8	Cytosolic DNA-sensing pathway	-1.60632	0.0382038	23/41	30.95%	POLR3GL;CCL5;CASP1;POLR3C;RIPK3;TBK1;POLR1C;POLR2E;POLR2F;ZBP1;POLR3K;DDX58;RELA;IKBKB;TREX1;POLR2K;IKBKG;IRF7;PYCARD;CCL4L2;POLR2H;CHUK;AIM2
USM_B	TEMRA_CD8	Rheumatoid arthritis	-1.59513	0.0380475	19/52	26.83%	ATP6V1B2;ATP6V1E1;ATP6V0D1;ATP6V0B;CCL5;ATP6AP1;ATP6V1D;HLA-DPA1;HLA-DPB1;ATP6V1F;ITGB2;ATP6V0E1;ATP6V1G1;HLA-DRB5;TCIRG1;HLA-DRB1;HLA-DMA;ATP6V1E2;HLA-DMB
USM_B	Fr._I_nTreg	Primary immunodeficiency	-1.65629	0.0330883	14/26	27.20%	PTPRC;LCK;CD3E;DCLRE1C;IL2RG;ADA;RFXANK;CD40;TAP1;UNG;ZAP70;IKBKG;CD3D;RFX5
USM_B	Tfh	Primary immunodeficiency	-1.70786	0.0202061	15/24	29.81%	IL2RG;LCK;CD3E;DCLRE1C;PTPRC;ADA;UNG;RFXANK;TAP1;RFX5;CD3D;IKBKG;ICOS;ORAI1;CD40LG
USM_B	Tfh	Antigen processing and presentation	-1.69052	0.0221751	39/53	47.26%	HLA-E;HSPA5;B2M;HSPA8;PSME1;PSME2;PSME3;CD74;RFXANK;TAP1;CTSB;HLA-DPB1;CTSS;PDIA3;RFX5;HLA-DPA1;TAPBP;CANX;HSP90AB1;HLA-DMA;HLA-DRB5;NFYB;HLA-DRB1;HLA-DRA;NFYC;IFI30;HLA-C;LGMN;HLA-B;HSP90AA1;HLA-DQB1;HSPA4;KIR3DL2;HLA-DMB;HLA-F;HSPA1L;HLA-A;HLA-DQA1;HLA-DOA
NK	Fr._II_eTreg	Primary immunodeficiency	-1.73459	0.0164723	12/25	23.52%	PTPRC;LCK;IL2RG;CD3E;DCLRE1C;UNG;ADA;RFX5;CD3D;IKBKG;TAP1;RFXANK
NK	mDC	Antigen processing and presentation	-1.79657	0.010473	21/54	21.57%	PSME3;HLA-DMB;CTSB;CD74;HSPA8;B2M;HSPA5;PSME1;HLA-E;PSME2;HLA-DRA;HLA-DMA;IFI30;HSP90AA1;CTSS;HSP90AB1;LGMN;NFYB;HLA-DRB1;RFX5;PDIA3
NK	mDC	Rheumatoid arthritis	-1.72105	0.0169595	15/60	15.76%	ATP6V1E1;ATP6V1D;ATP6V1G1;ATP6V1B2;HLA-DMB;ATP6AP1;ATP6V0B;ATP6V1F;CD86;ATP6V0D1;ATP6V0E1;HLA-DRA;HLA-DMA;TNFSF13B;ATP6V1E2
LDG	EM_CD8	Primary immunodeficiency	-1.79098	0.0123421	14/25	27.64%	CD3E;LCK;IKBKG;PTPRC;IL2RG;CD3D;DCLRE1C;ADA;ZAP70;ORAI1;RFXANK;UNG;CD8B;TAP1
LDG	EM_CD8	Cytosolic DNA-sensing pathway	-1.64438	0.0384023	23/41	30.79%	POLR3GL;IKBKG;CASP1;RIPK3;CCL5;POLR2E;POLR2F;TBK1;POLR2K;CHUK;ZBP1;POLR2H;TREX1;RELA;POLR1C;IKBKB;CCL4L2;POLR2L;IRF7;DDX58;POLR3C;IRF3;CCL4L1
mDC	Fr._II_eTreg	Primary immunodeficiency	-1.88463	0.00586475	17/25	33.00%	IL2RG;CD3E;IKBKG;LCK;TAP1;CD3D;ADA;UNG;PTPRC;RFXANK;DCLRE1C;ORAI1;CD40;RFX5;ZAP70;TNFRSF13B;CD40LG
mDC	Fr._II_eTreg	Cytosolic DNA-sensing pathway	-1.70812	0.0196286	21/39	29.28%	POLR3GL;CASP1;ZBP1;IKBKG;RIPK3;IRF7;TREX1;DDX58;POLR2E;TBK1;POLR1C;IKBKE;POLR3K;POLR3C;POLR2F;NFKBIA;AIM2;RELA;PYCARD;IRF3;POLR2K
mDC	Fr._II_eTreg	Antigen processing and presentation	-1.60768	0.0377909	25/54	31.54%	B2M;PSME2;PSME1;HLA-E;CTSS;HSPA8;TAP1;HSPA5;CD74;IFI30;PSME3;RFXANK;CTSB;TAPBP;PDIA3;HLA-DPA1;RFX5;HLA-C;NFYC;HSP90AB1;HLA-F;HLA-DPB1;LGMN;NFYB;HLA-B
mDC	Naive_CD4	Primary immunodeficiency	-1.75304	0.0123333	16/24	36.08%	CD3E;IL2RG;PTPRC;CD3D;TAP1;RFX5;UNG;LCK;ADA;CD40LG;DCLRE1C;RFXANK;IKBKG;ORAI1;ZAP70;ICOS
mDC	Naive_CD4	Cytosolic DNA-sensing pathway	-1.74725	0.0125541	27/37	38.58%	POLR3GL;CASP1;POLR1C;POLR2K;POLR3K;TREX1;NFKBIA;RIPK3;POLR2E;RELA;ZBP1;POLR3C;POLR2F;IRF7;DDX58;IKBKG;NFKB1;POLR2H;ADAR;IKBKB;RIPK1;TBK1;IKBKE;PYCARD;POLR3E;POLR2L;CHUK
mDC	Naive_CD4	Antigen processing and presentation	-1.60715	0.0355445	31/50	42.24%	HLA-E;HSPA8;B2M;HSPA5;PSME3;PSME1;PSME2;CTSS;CD74;TAP1;PDIA3;HSP90AB1;RFX5;CTSB;TAPBP;LGMN;CANX;HLA-DPA1;RFXANK;NFYC;IFI30;HLA-DPB1;HLA-A;HLA-C;CALR;HLA-F;NFYB;HSP90AA1;HLA-G;HSPA4;HLA-B
mDC	Naive_CD4	RIG-I-like receptor signaling pathway	-1.60411	0.0356679	32/44	38.58%	AZI2;FADD;NFKBIA;TANK;ATG5;TRADD;RELA;IFIH1;PIN1;MAP3K7;IRF7;DDX58;DHX58;DDX3X;ATG12;ISG15;TKFC;IKBKG;NFKB1;IKBKB;MAPK9;RIPK1;CASP10;TBK1;NLRX1;TRAF6;TRAF2;CASP8;IKBKE;RNF125;OTUD5;CHUK
mDC	Tfh	Primary immunodeficiency	-2.03616	0.000981182	15/24	25.83%	IL2RG;CD3E;UNG;TAP1;LCK;PTPRC;CD3D;IKBKG;DCLRE1C;RFXANK;ADA;RFX5;ORAI1;CD40LG;ICOS
mDC	Tfh	Antigen processing and presentation	-2.00602	0.00117537	37/53	39.32%	B2M;HSPA8;PSME2;PSME1;HLA-E;HSPA5;CTSS;CD74;TAP1;PSME3;PDIA3;CTSB;RFXANK;HLA-DPA1;HSP90AB1;HLA-DPB1;IFI30;HLA-DRA;TAPBP;RFX5;HLA-DRB1;HLA-DMA;CANX;NFYC;HLA-C;HLA-DRB5;LGMN;HSPA4;HLA-A;HSP90AA1;NFYB;HLA-F;KIR3DL2;HLA-DQB1;CALR;HLA-DQA1;HLA-B
mDC	Tfh	Cytosolic DNA-sensing pathway	-1.74107	0.0137271	21/40	27.17%	POLR3GL;CASP1;RIPK3;POLR1C;POLR2K;DDX58;TBK1;TREX1;ZBP1;IRF7;NFKBIA;POLR2F;IKBKG;POLR3K;POLR3C;POLR2E;RELA;AIM2;CCL5;CXCL10;ADAR
mDC	Tfh	NOD-like receptor signaling pathway	-1.6768	0.0219166	48/125	22.61%	CASP4;IFI16;MYD88;CASP1;VDAC3;CARD16;RIPK3;GBP1;OAS1;TANK;VDAC2;TXN;YWHAE;RBCK1;IRF9;CARD17;TBK1;VDAC1;TXN2;OAS2;BRCC3;RIPK2;PRKCD;IRF7;STAT1;NFKBIA;IKBKG;ATG5;GABARAP;GBP2;CTSB;BCL2L1;FADD;HSP90AB1;GSDMD;MCU;GBP3;ATG12;RELA;TXNIP;MAP3K7;SHARPIN;CYBA;RHOA;IFNAR1;TRIP6;AIM2;JAK1
mDC	Naive_B	Antigen processing and presentation	-1.88805	0.00364453	31/50	31.49%	HLA-E;PSME3;B2M;PSME1;PSME2;HSPA5;HSPA8;CTSS;CD74;TAP1;HSPA4;HSP90AB1;CTSB;PDIA3;LGMN;RFX5;NFYC;RFXANK;HLA-DMA;HLA-F;HLA-DPA1;IFI30;HLA-G;HLA-A;TAPBP;HLA-DPB1;HLA-C;HLA-DOB;HLA-DRA;CANX;NFYB
mDC	Naive_B	Primary immunodeficiency	-1.73038	0.0164525	14/25	24.11%	IL2RG;PTPRC;BLNK;IKBKG;TAP1;CD19;UNG;CD79A;ORAI1;RFX5;RFXANK;TNFRSF13B;DCLRE1C;ADA
mDC	Naive_B	Cytosolic DNA-sensing pathway	-1.68402	0.0229736	18/40	23.03%	POLR3GL;CASP1;RIPK3;POLR1C;DDX58;IKBKG;POLR2K;ZBP1;TBK1;IRF7;POLR2F;TREX1;NFKBIA;POLR2E;RELA;POLR3C;IKBKE;ADAR
mDC	Naive_B	Autoimmune thyroid disease	-1.64775	0.0280264	16/23	41.96%	HLA-E;HLA-DMA;HLA-F;HLA-DPA1;HLA-G;HLA-A;HLA-DPB1;HLA-C;FAS;HLA-DOB;HLA-DRA;HLA-B;CD40;HLA-DRB1;HLA-DMB;HLA-DQB1
mDC	Naive_B	RIG-I-like receptor signaling pathway	-1.63331	0.0316931	22/45	25.57%	DDX58;AZI2;FADD;IKBKG;PIN1;ATG5;TBK1;DHX58;TANK;IRF7;NFKBIA;TRADD;ISG15;IL12A;IFIH1;RELA;OTUD5;CASP10;CASP8;IKBKE;MAP3K7;ATG12
mDC	Naive_B	Allograft rejection	-1.61784	0.0346905	16/25	38.72%	HLA-E;IL12A;HLA-DMA;HLA-F;HLA-DPA1;HLA-G;HLA-A;HLA-DPB1;HLA-C;FAS;HLA-DOB;HLA-DRA;HLA-B;CD40;HLA-DRB1;HLA-DMB
mDC	Naive_B	Graft-versus-host disease	-1.59462	0.0412567	16/24	41.96%	HLA-E;HLA-DMA;HLA-F;HLA-DPA1;HLA-G;HLA-A;HLA-DPB1;HLA-C;FAS;HLA-DOB;HLA-DRA;HLA-B;IL6;HLA-DRB1;HLA-DMB;HLA-DQB1
Naive_CD4	mDC	Rheumatoid arthritis	-1.81035	0.0125596	30/60	35.91%	ATP6V1E1;ATP6AP1;ATP6V1B2;ATP6V1G1;CD86;ATP6V0B;HLA-DMB;ATP6V1D;ATP6V1F;ATP6V0D1;ATP6V0E1;HLA-DRA;ATP6V1E2;TNFSF13B;TLR2;HLA-DMA;HLA-DRB1;ATP6V0C;HLA-DPB1;HLA-DQB1;TCIRG1;IL15;ATP6V1H;FLT1;FOS;HLA-DQA1;HLA-DPA1;HLA-DRB5;ATP6V1C1;CTLA4
Naive_CD4	mDC	Antigen processing and presentation	-1.75807	0.0185417	24/54	26.69%	PSME3;CTSB;B2M;HSPA8;CD74;HLA-DMB;HLA-E;PSME1;HSPA5;CTSS;PSME2;PDIA3;IFI30;HLA-DRA;HSP90AB1;HSP90AA1;HLA-DMA;NFYB;HLA-DRB1;HSPA6;LGMN;RFXANK;HLA-DPB1;HLA-DQB1
Naive_CD4	mDC	Systemic lupus erythematosus	-1.7522	0.0178911	19/30	35.09%	CD86;SNRPD1;HLA-DMB;SSB;HLA-DRA;FCGR2A;HLA-DMA;TRIM21;HLA-DRB1;C1QB;SNRPB;FCGR1A;HLA-DPB1;HLA-DQB1;CD40;HLA-DQA1;HLA-DPA1;C1QA;HLA-DRB5
Naive_CD4	mDC	Autoimmune thyroid disease	-1.60406	0.0462408	14/24	35.91%	CD86;HLA-DMB;HLA-E;HLA-DRA;HLA-DMA;FAS;HLA-DRB1;HLA-DPB1;HLA-DQB1;CD40;HLA-DQA1;HLA-DPA1;HLA-DRB5;CTLA4
CL_Mono	CD16p_Mono	Antigen processing and presentation	-1.6995	0.0275372	27/54	34.55%	HLA-E;HSPA5;HSPA8;B2M;PSME3;CTSS;PSME1;CTSB;PSME2;RFX5;CD74;HSPA6;NFYB;TAP1;CTSL;HSP90AB1;TAPBP;PDIA3;IFI30;HLA-DRB1;CANX;NFYC;RFXANK;HLA-DRA;HLA-DMB;LGMN;HLA-C
Fr._I_nTreg	Th2	Primary immunodeficiency	-1.74321	0.0124173	17/24	34.01%	LCK;PTPRC;IL2RG;DCLRE1C;CD3E;ADA;UNG;ICOS;CD3D;IKBKG;RFXANK;RFX5;TAP1;ORAI1;CD40LG;RFXAP;ZAP70
Fr._I_nTreg	Th2	Antigen processing and presentation	-1.64808	0.0273514	38/53	48.33%	HSPA8;HSPA5;B2M;HLA-E;PSME2;PSME3;PSME1;CD74;CTSS;HSP90AB1;PDIA3;NFYB;TAPBP;RFXANK;RFX5;TAP1;HLA-DPA1;NFYC;IFI30;HLA-DRA;HLA-DRB1;HLA-DPB1;RFXAP;CANX;HLA-DMA;LGMN;HLA-C;HSP90AA1;HLA-DQB1;CTSB;HLA-DRB5;HLA-A;HSPA1L;HLA-B;HLA-DQA1;HLA-DMB;HLA-DOA;HLA-F
Fr._III_T	EM_CD8	Primary immunodeficiency	-1.58501	0.0492823	15/25	30.56%	PTPRC;LCK;CD3E;DCLRE1C;IL2RG;CD3D;UNG;IKBKG;RFX5;CD8B;ORAI1;ADA;TAP1;RFXANK;ZAP70
Fr._III_T	EM_CD8	Cytosolic DNA-sensing pathway	-1.58163	0.0479792	30/41	42.20%	POLR3GL;POLR2K;CCL5;RELA;POLR1C;POLR3C;CASP1;POLR2F;RIPK3;TBK1;POLR2E;IKBKG;TREX1;POLR3K;IKBKB;CHUK;DDX58;IRF3;POLR2H;IKBKE;ZBP1;POLR3E;POLR3F;PYCARD;POLR2L;CCL4L1;CCL4L2;RIPK1;IRF7;NFKBIA
NC_Mono	Fr._II_eTreg	Cytosolic DNA-sensing pathway	-1.79254	0.0115765	17/39	18.66%	CASP1;POLR3GL;ZBP1;DDX58;IRF7;TREX1;RIPK3;TBK1;POLR3C;IKBKG;POLR2F;POLR1C;POLR2E;IKBKE;RELA;POLR3K;ADAR
NC_Mono	Fr._II_eTreg	Primary immunodeficiency	-1.78473	0.0118183	14/25	27.84%	IL2RG;TAP1;LCK;CD3E;IKBKG;PTPRC;UNG;RFXANK;ADA;CD3D;DCLRE1C;ORAI1;RFX5;ZAP70
NC_Mono	Fr._II_eTreg	RIG-I-like receptor signaling pathway	-1.63285	0.0346814	23/45	29.83%	IFIH1;DDX58;TANK;IRF7;AZI2;DHX58;FADD;ISG15;TBK1;PIN1;IKBKG;TRADD;CASP10;IKBKE;RELA;MAP3K7;ATG5;OTUD5;TRAF2;NFKBIA;ATG12;TKFC;IRF3
NC_Mono	Fr._II_eTreg	NOD-like receptor signaling pathway	-1.61148	0.0400795	53/125	29.07%	MYD88;IFI16;CASP1;CASP4;OAS1;RBCK1;TANK;IRF9;IRF7;GBP1;OAS2;CARD16;TXN2;CARD17;FADD;VDAC3;RIPK3;GSDMD;TBK1;TRIP6;STAT1;IKBKG;VDAC2;BRCC3;YWHAE;PRKCD;MCU;CYBA;GBP3;STAT2;SHARPIN;IKBKE;RELA;TICAM1;MAP3K7;TXN;HSP90AB1;GBP2;ATG5;JAK1;RIPK2;BCL2L1;OAS3;TRAF2;SUGT1;PKN1;NFKBIA;CTSB;GBP5;GABARAP;ATG12;RNASEL;IFNAR1
NC_Mono	DN_B	Antigen processing and presentation	-2.01435	0.00128799	27/52	24.03%	B2M;PSME2;HLA-E;PSME1;CTSB;CD74;TAP1;CTSS;HSPA8;PSME3;IFI30;HLA-DRB1;RFXANK;HLA-DPA1;PDIA3;HSPA4;HLA-DQB1;HLA-DRA;NFYC;HLA-DPB1;HSPA5;LGMN;HSP90AB1;HLA-F;HLA-C;HLA-A;RFX5
NC_Mono	DN_B	Cytosolic DNA-sensing pathway	-1.86413	0.00567521	25/40	33.12%	POLR3GL;DDX58;TREX1;IRF7;RIPK3;CASP1;POLR2F;POLR2E;TBK1;IKBKG;POLR2K;POLR1C;RELA;POLR3C;CXCL10;ZBP1;CCL5;ADAR;IKBKE;POLR3K;POLR2L;PYCARD;CHUK;NFKBIA;IRF3
NC_Mono	DN_B	Primary immunodeficiency	-1.84947	0.00597484	16/26	27.66%	IL2RG;PTPRC;TAP1;IKBKG;CD79A;BLNK;TNFRSF13B;RFXANK;AICDA;CD19;UNG;ORAI1;DCLRE1C;RFX5;ADA;ZAP70
NC_Mono	DN_B	Systemic lupus erythematosus	-1.8133	0.00737667	10/25	17.47%	TRIM21;SSB;SNRPB;SNRPD1;HLA-DRB1;CD86;HLA-DPA1;HLA-DQB1;HLA-DRA;HLA-DPB1
NC_Mono	DN_B	Rheumatoid arthritis	-1.72136	0.0156614	21/55	23.53%	ATP6V1E1;ATP6V1F;ATP6V0D1;ATP6AP1;ATP6V0B;ATP6V1G1;ATP6V0E1;ATP6V1B2;ATP6V1D;HLA-DRB1;CD86;ATP6V0C;TNFSF13B;HLA-DPA1;HLA-DQB1;HLA-DRA;TCIRG1;HLA-DPB1;CCL5;ITGB2;ACP5
NC_Mono	DN_B	Allograft rejection	-1.67825	0.0217706	18/27	38.92%	HLA-E;HLA-DRB1;CD86;HLA-DPA1;HLA-DQB1;HLA-DRA;HLA-DPB1;HLA-F;HLA-C;HLA-A;IL12B;HLA-DMA;FAS;IL12A;HLA-B;PRF1;HLA-DRB5;GZMB
NC_Mono	DN_B	NOD-like receptor signaling pathway	-1.61517	0.0336437	69/127	35.80%	IFI16;CASP4;MYD88;OAS1;GBP1;TXN2;IRF9;VDAC3;CARD16;IRF7;MCU;RIPK3;CASP1;FADD;CTSB;STAT1;OAS2;VDAC2;TBK1;IKBKG;RBCK1;RIPK2;BRCC3;GBP2;GBP3;TANK;PRKCD;CYBA;YWHAE;ATG5;RELA;GSDMD;SHARPIN;RHOA;GABARAPL2;GABARAP;BCL2L1;TRIP6;P2RX7;VDAC1;HSP90AB1;GBP5;CARD6;NOD2;CCL5;IKBKE;OAS3;PKN1;MFN2;MAP3K7;NLRX1;ATG12;MAPK9;TXN;IFNAR1;RNASEL;GABARAPL1;PYCARD;CHUK;NFKBIA;IRF3;PANX1;STAT2;NAMPT;TRPV2;GBP4;TRAF2;HSP9…
NC_Mono	DN_B	RIG-I-like receptor signaling pathway	-1.60766	0.0353851	27/49	33.12%	DDX58;AZI2;IRF7;ISG15;DHX58;FADD;PIN1;TBK1;IKBKG;IFIH1;TANK;ATG5;RELA;CXCL10;IKBKE;IL12B;OTUD5;MAP3K7;NLRX1;TRADD;ATG12;MAPK9;CASP10;IL12A;CHUK;NFKBIA;IRF3
NC_Mono	DN_B	Graft-versus-host disease	-1.55931	0.0467025	16/25	38.92%	HLA-E;HLA-DRB1;CD86;HLA-DPA1;HLA-DQB1;HLA-DRA;HLA-DPB1;HLA-F;HLA-C;HLA-A;HLA-DMA;FAS;HLA-B;PRF1;HLA-DRB5;GZMB
NC_Mono	DN_B	Autoimmune thyroid disease	-1.55881	0.0464312	16/25	38.92%	HLA-E;HLA-DRB1;CD86;HLA-DPA1;HLA-DQB1;HLA-DRA;HLA-DPB1;HLA-F;HLA-C;HLA-A;HLA-DMA;FAS;HLA-B;PRF1;HLA-DRB5;GZMB
NC_Mono	LDG	NOD-like receptor signaling pathway	-1.95278	0.0419054	53/135	20.26%	MYD88;CASP1;IFI16;OAS1;GBP3;RBCK1;IRF7;IRF9;OAS2;STAT1;TANK;CASP4;GBP1;TBK1;GBP2;RIPK3;CARD16;AIM2;OAS3;STAT2;RNASEL;ATG12;CARD17;GBP4;RIPK2;PRKCD;NOD1;CARD6;BIRC2;GBP5;BCL2L1;TICAM1;TXN2;VDAC3;NOD2;CASP5;IKBKG;BIRC3;CASP8;NAIP;ATG5;CARD8;RIPK1;MAP3K7;TRPV2;PKN1;FADD;GSDMD;HSP90AB1;TNFAIP3;YWHAE;RELA;NFKBIA
NC_Mono	LDG	Cytosolic DNA-sensing pathway	-1.91167	0.0263849	10/39	3.68%	POLR3GL;CASP1;DDX58;TREX1;IRF7;TBK1;ZBP1;RIPK3;ADAR;AIM2
Th1	CM_CD8	Cytosolic DNA-sensing pathway	-1.90603	0.00190405	22/39	27.24%	CASP1;POLR3GL;RIPK3;DDX58;TBK1;POLR2E;POLR3K;POLR2F;POLR3C;POLR1C;IKBKG;TREX1;POLR2K;IRF7;AIM2;IKBKE;ZBP1;RELA;CHUK;IRF3;PYCARD;POLR2H
Th1	CM_CD8	Antigen processing and presentation	-1.79757	0.00676032	26/61	25.08%	PSME3;PSME2;B2M;HSPA5;HSPA8;PSME1;TAP1;HLA-E;CTSB;CTSS;RFXANK;CD74;NFYC;HLA-DPA1;IFI30;PDIA3;TAPBP;RFX5;CANX;HSP90AB1;HLA-DRB1;HSPA4;HLA-DPB1;NFYB;HLA-DRB5;HLA-DMA
Th1	CM_CD8	Primary immunodeficiency	-1.76293	0.00929309	12/26	20.14%	IL2RG;UNG;LCK;TAP1;PTPRC;RFXANK;IKBKG;CD3E;DCLRE1C;ADA;CD3D;RFX5
Th1	CM_CD8	Systemic lupus erythematosus	-1.69722	0.0158365	14/28	36.65%	SSB;TRIM21;SNRPD1;SNRPB;HLA-DPA1;HLA-DRB1;HLA-DPB1;HLA-DRB5;HLA-DMA;HLA-DRA;SNRPD3;HLA-DQB1;HLA-DMB;C1R
Th1	CM_CD8	RIG-I-like receptor signaling pathway	-1.68073	0.0179956	22/46	25.85%	TANK;FADD;AZI2;DDX58;TBK1;MAP3K7;IFIH1;DHX58;ATG5;PIN1;IKBKG;IRF7;MAPK9;IKBKE;TKFC;ISG15;ATG12;RELA;TRADD;CHUK;TRAF2;IRF3
Th1	CM_CD8	Rheumatoid arthritis	-1.64987	0.0226761	28/54	35.30%	ATP6V1E1;ATP6V0B;ATP6V1B2;ATP6V0D1;ATP6AP1;ATP6V1D;ATP6V1F;ATP6V1G1;ATP6V0E1;HLA-DPA1;TNFSF13B;ACP5;HLA-DRB1;HLA-DPB1;HLA-DRB5;LTB;HLA-DMA;ATP6V1E2;ATP6V1H;TCIRG1;CSF1;HLA-DRA;ITGB2;CCL5;HLA-DQB1;ATP6V0C;ATP6V1A;HLA-DMB
Th1	CM_CD8	NOD-like receptor signaling pathway	-1.60957	0.0294454	58/125	31.67%	VDAC3;MYD88;CASP4;CASP1;IFI16;VDAC2;GBP1;TANK;RIPK3;TXN2;TRIP6;IRF9;OAS1;FADD;BRCC3;TBK1;MAP3K7;TXN;CARD16;MCU;VDAC1;YWHAE;OAS2;CTSB;ATG5;PRKCD;IKBKG;CARD17;GBP2;IRF7;STAT1;RBCK1;GSDMD;MAPK9;SUGT1;AIM2;SHARPIN;IKBKE;JAK1;RHOA;ATG12;GBP3;HSP90AB1;CYBA;RELA;GABARAP;CHUK;TRAF2;BCL2L1;IRF3;PYCARD;CARD6;STAT2;IFNAR1;PKN1;CCL5;MFN2;MAPK3
Naive_CD8	mDC	Antigen processing and presentation	-1.69256	0.0236976	25/54	29.17%	CTSB;PSME3;CD74;HLA-DMB;HSPA8;HLA-DMA;PSME1;HSPA5;LGMN;HLA-DRA;HLA-E;CTSS;HSP90AB1;PSME2;HSPA6;HLA-DRB1;HLA-DPB1;NFYB;B2M;RFXANK;HSP90AA1;HLA-DQB1;IFI30;PDIA3;RFX5
Fr._I_nTreg	Th17	Primary immunodeficiency	-1.88471	0.00236087	14/23	21.24%	PTPRC;LCK;IL2RG;CD3E;UNG;DCLRE1C;IKBKG;ADA;RFX5;CD3D;CD40LG;RFXANK;ICOS;TAP1
Fr._I_nTreg	Th17	Antigen processing and presentation	-1.73725	0.0117643	33/53	40.02%	HSPA5;HSPA8;PSME3;B2M;HLA-E;PSME1;PSME2;CTSS;CD74;RFX5;PDIA3;HSP90AB1;NFYB;RFXANK;TAP1;HLA-DPA1;TAPBP;HLA-DRA;HLA-DPB1;NFYC;HLA-DRB1;CTSB;HLA-DMA;HLA-DQB1;CANX;HLA-DQA1;HLA-DMB;HSPA4;HSP90AA1;IFI30;HLA-DRB5;HLA-A;HLA-C
Fr._I_nTreg	Th17	Rheumatoid arthritis	-1.71567	0.013856	28/54	35.96%	ATP6V1E1;ATP6V0B;ATP6V1B2;ATP6AP1;ATP6V0D1;ATP6V1D;ATP6V1F;ATP6V1G1;ATP6V0E1;ATP6V1H;HLA-DPA1;IL23A;HLA-DRA;HLA-DPB1;HLA-DRB1;TCIRG1;ACP5;HLA-DMA;LTB;HLA-DQB1;ATP6V1A;HLA-DQA1;ATP6V0C;ITGB2;HLA-DMB;ATP6V1E2;ATP6V0E2;CTLA4
Fr._I_nTreg	Th17	Cytosolic DNA-sensing pathway	-1.64115	0.0234905	23/39	31.72%	POLR3GL;RIPK3;CASP1;TBK1;POLR1C;POLR2K;POLR2E;IKBKG;POLR3C;POLR3K;POLR2F;CHUK;TREX1;DDX58;NFKBIA;IRF7;RELA;IKBKE;ZBP1;POLR3E;IRF3;POLR2H;NFKB1
Fr._I_nTreg	Th17	Systemic lupus erythematosus	-1.63894	0.0234778	16/26	37.68%	SSB;SNRPB;SNRPD1;TRIM21;CD40LG;HLA-DPA1;HLA-DRA;HLA-DPB1;ACTN1;HLA-DRB1;HLA-DMA;HLA-DQB1;HLA-DQA1;HLA-DMB;C1R;HLA-DRB5
Fr._I_nTreg	Th17	Asthma	-1.60467	0.030121	10/14	37.68%	CD40LG;HLA-DPA1;HLA-DRA;HLA-DPB1;HLA-DRB1;HLA-DMA;HLA-DQB1;HLA-DQA1;HLA-DMB;HLA-DRB5
Fr._I_nTreg	Th17	IL-17 signaling pathway	-1.54073	0.0470222	27/51	36.47%	HSP90B1;ANAPC5;MAP3K7;CASP3;TBK1;ELAVL1;IKBKG;FADD;MAPK14;CHUK;HSP90AB1;TRADD;CASP8;CEBPB;SRSF1;NFKBIA;RELA;IKBKE;USP25;NFKB1;MAPK13;MAPK9;MAPK7;MAPK3;TRAF3IP2;HSP90AA1;IKBKB
Fr._I_nTreg	Th17	RIG-I-like receptor signaling pathway	-1.5361	0.0479034	31/45	37.24%	MAP3K7;TANK;TBK1;ATG5;IKBKG;PIN1;FADD;MAPK14;ATG12;CHUK;TRADD;CASP8;DDX3X;AZI2;OTUD5;DDX58;RNF125;NFKBIA;IRF7;RELA;IKBKE;ISG15;IRF3;NFKB1;IFIH1;MAPK13;DHX58;MAPK9;IKBKB;CYLD;CASP10
Naive_CD8	DN_B	Antigen processing and presentation	-1.71962	0.0298524	28/52	31.06%	HSPA8;HLA-E;CD74;HSP90AB1;PSME3;CTSB;B2M;NFYB;CTSS;HLA-DRA;RFX5;HLA-DPB1;HLA-DMA;LGMN;PSME1;HLA-DQB1;TAPBP;HLA-DRB1;HSPA1L;HLA-DOA;RFXANK;HLA-DPA1;HSPA4;HLA-DMB;NFYC;PSME2;HLA-F;HLA-DOB
Fr._I_nTreg	TEMRA_CD8	Cytosolic DNA-sensing pathway	-1.65087	0.0232202	25/41	35.22%	POLR3GL;CASP1;RIPK3;POLR2E;POLR1C;POLR2F;POLR3C;CCL5;POLR3K;DDX58;TREX1;RELA;ZBP1;IKBKG;TBK1;IRF7;IRF3;POLR2K;IKBKB;IKBKE;NFKBIA;POLR3E;POLR2H;PYCARD;CCL4L2
Fr._I_nTreg	TEMRA_CD8	Primary immunodeficiency	-1.59159	0.0390072	12/25	25.67%	LCK;PTPRC;IL2RG;UNG;CD3E;DCLRE1C;IKBKG;ADA;TAP1;ORAI1;CD3D;RFXANK
Fr._I_nTreg	TEMRA_CD8	Rheumatoid arthritis	-1.55409	0.0471071	20/52	31.85%	ATP6V0B;ATP6V1B2;ATP6V1E1;ATP6V0D1;ATP6V1G1;ATP6AP1;CCL5;ATP6V1D;ATP6V1F;ATP6V0E1;ATP6V0C;HLA-DQB1;TCIRG1;HLA-DPA1;HLA-DMA;HLA-DPB1;HLA-DRB1;HLA-DMB;ATP6V1E2;ITGB2
Fr._I_nTreg	TEMRA_CD8	Antigen processing and presentation	-1.55355	0.0463831	32/64	38.48%	HLA-E;B2M;HSPA5;HSPA8;PSME3;PSME2;PSME1;NFYB;CTSS;CD74;TAP1;PDIA3;CANX;HLA-DQB1;HLA-DPA1;TAPBP;HLA-DMA;RFXANK;HSP90AB1;HLA-DPB1;KLRD1;CTSB;HLA-DRB1;HLA-DMB;CD8B;KLRC1;HLA-F;RFX5;NFYC;IFI30;HSP90AA1;HLA-C
Mem_CD4	Fr._II_eTreg	Primary immunodeficiency	-1.74308	0.0209742	15/25	30.89%	LCK;IL2RG;PTPRC;IKBKG;CD3E;UNG;ADA;TAP1;DCLRE1C;RFXANK;RFX5;ORAI1;CD3D;CD40LG;CD40
Mem_CD4	Fr._II_eTreg	Cytosolic DNA-sensing pathway	-1.63915	0.0351599	22/39	30.69%	POLR3GL;RIPK3;CASP1;IKBKG;POLR1C;TBK1;POLR2E;DDX58;IKBKE;TREX1;POLR2F;POLR3K;ZBP1;POLR3C;IRF7;CHUK;POLR2K;RELA;NFKBIA;IRF3;AIM2;POLR3E
Th1	Th17	Antigen processing and presentation	-2.14488	0.000166948	34/53	34.84%	B2M;HSPA8;PSME2;HSPA5;PSME1;HLA-E;CTSS;PSME3;TAP1;CD74;HLA-DPA1;HLA-DPB1;RFXANK;RFX5;CTSB;TAPBP;NFYC;PDIA3;HSP90AB1;IFI30;HLA-DRA;HLA-DRB1;NFYB;HLA-DRB5;HLA-DMA;HSPA4;LGMN;HLA-A;HSP90AA1;HLA-C;HLA-DQB1;CANX;HLA-DQA1;KIR3DL2
Th1	Th17	Primary immunodeficiency	-1.98003	0.00205609	15/23	26.21%	IL2RG;PTPRC;LCK;TAP1;CD3E;ICOS;RFXANK;CD3D;RFX5;ADA;DCLRE1C;IKBKG;CD40LG;UNG;ORAI1
Th1	Th17	Rheumatoid arthritis	-1.81958	0.00780101	28/54	37.53%	ATP6V1E1;ATP6V0B;ATP6V0E1;ATP6V1D;ATP6AP1;ATP6V1B2;ATP6V0D1;ATP6V1F;ATP6V1H;ATP6V1G1;HLA-DPA1;HLA-DPB1;LTB;HLA-DRA;ATP6V1A;HLA-DRB1;ACP5;HLA-DRB5;HLA-DMA;ATP6V0C;IL23A;HLA-DQB1;TNFSF13B;HLA-DQA1;ATP6V1E2;TCIRG1;ITGB2;ATP6V1C1
Th1	Th17	Cytosolic DNA-sensing pathway	-1.67129	0.0230183	25/39	36.52%	POLR3GL;CASP1;TBK1;RIPK3;POLR2K;DDX58;CHUK;IRF7;TREX1;POLR1C;POLR2F;POLR3K;IKBKG;ZBP1;POLR2E;IKBKE;RELA;NFKBIA;POLR3C;ADAR;NFKB1;IRF3;AIM2;PYCARD;POLR2H
Th1	Th17	Systemic lupus erythematosus	-1.66416	0.0238244	14/26	34.14%	SSB;SNRPD1;TRIM21;SNRPB;HLA-DPA1;HLA-DPB1;CD40LG;HLA-DRA;HLA-DRB1;HLA-DRB5;HLA-DMA;HLA-DQB1;C1R;HLA-DQA1
Th1	Th17	Intestinal immune network for IgA production	-1.65335	0.0254202	15/29	34.14%	HLA-DPA1;HLA-DPB1;ICOS;ITGB7;CD40LG;HLA-DRA;HLA-DRB1;CCR9;HLA-DRB5;IL15RA;HLA-DMA;ITGA4;HLA-DQB1;TNFSF13B;HLA-DQA1
Th1	Th17	NOD-like receptor signaling pathway	-1.65275	0.0250422	64/127	32.60%	MYD88;VDAC3;CASP4;TANK;IFI16;GBP1;CASP1;CARD16;TBK1;RIPK3;VDAC2;YWHAE;TRIP6;IRF9;TXN2;OAS1;GBP2;BRCC3;ATG5;MAP3K7;OAS2;VDAC1;CARD17;STAT1;FADD;CHUK;IRF7;ATG12;CTSB;GABARAP;IFNAR1;MCU;RBCK1;GBP3;TXN;JAK1;IKBKG;PRKCD;IKBKE;NAMPT;HSP90AB1;BCL2L1;RELA;GSDMD;RHOA;STAT2;NFKBIA;BIRC2;MFN2;CYBA;MAPK14;SUGT1;SHARPIN;TICAM1;CARD6;GABARAPL2;RNASEL;NFKB1;TRAF2;MAPK9;GBP5;HSP90AA1;GBP4;IRF3
Th1	Th17	RIG-I-like receptor signaling pathway	-1.62501	0.0315889	30/45	35.48%	TANK;TBK1;ATG5;DDX58;MAP3K7;FADD;CHUK;IFIH1;IRF7;ISG15;ATG12;AZI2;DHX58;IKBKG;IKBKE;PIN1;TRADD;RELA;RNF125;NFKBIA;MAPK14;CYLD;DDX3X;NFKB1;TRAF2;MAPK9;TKFC;IRF3;OTUD5;CASP8
Th1	Th17	Asthma	-1.57576	0.0403067	11/14	41.90%	HLA-DPA1;HLA-DPB1;CD40LG;HLA-DRA;HLA-DRB1;HLA-DRB5;HLA-DMA;HLA-DQB1;HLA-DQA1;HLA-DMB;TNF
NC_Mono	Th17	Primary immunodeficiency	-1.9726	0.0013356	16/23	28.61%	IL2RG;LCK;PTPRC;CD3E;TAP1;DCLRE1C;CD3D;ADA;IKBKG;RFXANK;ICOS;ORAI1;RFX5;UNG;ZAP70;CD40LG
NC_Mono	Th17	Antigen processing and presentation	-1.74304	0.0134213	31/53	38.07%	HLA-E;PSME2;HSPA8;B2M;HSPA5;CTSS;PSME1;TAP1;PSME3;PDIA3;TAPBP;CTSB;CD74;RFXANK;NFYC;HSP90AB1;RFX5;HLA-DPA1;HLA-C;IFI30;LGMN;NFYB;HLA-DPB1;HLA-A;CANX;HSPA4;HLA-DRB1;HLA-G;KIR3DL2;HLA-F;HSP90AA1
NC_Mono	Th17	Cytosolic DNA-sensing pathway	-1.71909	0.0155094	23/39	33.33%	CASP1;POLR3GL;RIPK3;DDX58;TREX1;IRF7;TBK1;POLR2K;POLR2E;ZBP1;POLR1C;IKBKG;POLR3C;POLR2F;RELA;CHUK;ADAR;POLR3K;NFKBIA;IKBKE;IRF3;NFKB1;PYCARD
NC_Mono	Th17	RIG-I-like receptor signaling pathway	-1.62162	0.0320785	32/45	39.58%	TANK;DDX58;IRF7;AZI2;TBK1;ISG15;IFIH1;DHX58;FADD;TRADD;ATG5;MAP3K7;IKBKG;PIN1;ATG12;RELA;CHUK;MAPK14;NFKBIA;TRAF2;CASP10;IKBKE;DDX3X;OTUD5;IRF3;NFKB1;TKFC;MAPK9;RNF125;CYLD;MAPK13;CASP8
NC_Mono	Th17	NOD-like receptor signaling pathway	-1.61424	0.0336877	58/127	30.35%	IFI16;MYD88;CASP1;CASP4;GBP1;VDAC3;TANK;OAS1;RIPK3;IRF9;IRF7;CARD16;TRIP6;YWHAE;VDAC2;OAS2;BRCC3;TBK1;GBP2;RBCK1;FADD;ATG5;MAP3K7;CARD17;STAT1;TXN2;IKBKG;GBP3;CTSB;GSDMD;SHARPIN;IFNAR1;MCU;ATG12;JAK1;VDAC1;RELA;CHUK;GABARAP;TXN;TICAM1;CYBA;STAT2;BCL2L1;MFN2;PRKCD;HSP90AB1;MAPK14;NFKBIA;TRAF2;RNASEL;IKBKE;PKN1;OAS3;IRF3;BIRC2;RIPK2;CARD6
Th17	USM_B	Cytosolic DNA-sensing pathway	-1.79983	0.00705539	23/41	30.49%	POLR3GL;POLR2E;POLR1C;CASP1;POLR2F;RIPK3;IKBKG;POLR3C;RELA;POLR2K;TREX1;TBK1;NFKBIA;IKBKE;POLR3K;ZBP1;IRF3;POLR2H;POLR3E;POLR2L;IRF7;AIM2;DDX58
Th17	USM_B	Antigen processing and presentation	-1.75887	0.00967732	33/51	36.56%	HLA-E;CD74;B2M;CTSB;HSPA8;PSME1;PSME3;PSME2;CTSS;RFXANK;HSPA5;HSP90AB1;IFI30;HLA-DMA;TAPBP;NFYB;LGMN;HLA-DOB;TAP1;HLA-DRA;PDIA3;HLA-DRB1;HLA-DQB1;HLA-DPB1;HLA-DPA1;RFX5;HLA-DMB;HLA-A;CANX;NFYC;HSP90AA1;HSPA4;HLA-C
Th17	USM_B	Rheumatoid arthritis	-1.67437	0.0203226	27/55	35.94%	ATP6V0B;ATP6V1E1;ATP6V1B2;ATP6V0D1;ATP6AP1;ATP6V1F;ATP6V1G1;ATP6V0E1;ATP6V0C;ATP6V1D;HLA-DMA;HLA-DOB;HLA-DRA;LTB;HLA-DRB1;HLA-DQB1;ACP5;TCIRG1;HLA-DPB1;HLA-DPA1;TNFSF13B;ATP6V1E2;HLA-DMB;ATP6V1H;CD86;ITGB2;VEGFA
Th17	USM_B	Primary immunodeficiency	-1.63867	0.0279827	13/25	24.00%	PTPRC;IL2RG;BLNK;UNG;IKBKG;RFXANK;CD19;TNFRSF13B;CD79A;ORAI1;DCLRE1C;CD40;TAP1
CD16p_Mono	mDC	Systemic lupus erythematosus	-2.14609	0.000594461	9/30	7.26%	SSB;TRIM21;FCGR1A;C1QB;SNRPD1;CD86;SNRPB;CD40;C1QA
CD16p_Mono	mDC	Antigen processing and presentation	-2.10969	0.000910268	26/54	25.57%	B2M;HLA-E;PSME2;PSME1;HSPA5;IFI30;TAP1;PSME3;HSPA8;PDIA3;CTSB;CD74;HLA-A;CTSL;TAPBP;HSP90AB1;HLA-F;HLA-C;HSP90AA1;CTSS;LGMN;RFXANK;HLA-B;HLA-DMB;HLA-DRB1;CALR
CD16p_Mono	mDC	Cytosolic DNA-sensing pathway	-2.0173	0.00223473	17/41	16.74%	DDX58;IRF7;ZBP1;CASP1;CXCL10;POLR3GL;TREX1;TBK1;IKBKG;ADAR;RELA;RIPK3;POLR2E;POLR2K;IKBKE;POLR3K;POLR1C
CD16p_Mono	mDC	Rheumatoid arthritis	-1.84248	0.0104031	31/60	33.01%	ATP6V1E1;ATP6AP1;ATP6V1G1;TNFSF13B;CD86;ATP6V0D1;IL15;ATP6V1F;ATP6V1D;ATP6V0B;ATP6V0E1;ATP6V1B2;CTSL;ATP6V0C;ATP6V1H;TCIRG1;TLR2;CTLA4;FLT1;HLA-DMB;HLA-DRB1;ACP5;CXCL8;CCL5;ITGB2;FOS;ATP6V1C1;HLA-DRA;HLA-DMA;ATP6V1E2;CD80
CD16p_Mono	mDC	NOD-like receptor signaling pathway	-1.83418	0.0108654	40/133	14.97%	IFI16;OAS1;MYD88;GBP1;GBP2;CASP4;STAT1;IRF9;IRF7;OAS2;NAMPT;CASP1;RBCK1;CTSB;GBP5;VDAC2;CARD16;TXN;TBK1;TRIP6;GBP4;IKBKG;VDAC3;STAT2;FADD;YWHAE;OAS3;TANK;RIPK2;RELA;BRCC3;BCL2L1;VDAC1;TXN2;RIPK3;CARD17;ATG5;IKBKE;GSDMD;MAP3K7
CD16p_Mono	mDC	Autoimmune thyroid disease	-1.8247	0.0108299	15/24	33.01%	HLA-E;CD86;FAS;CD40;HLA-A;HLA-F;HLA-C;CTLA4;HLA-B;HLA-DMB;HLA-DRB1;PRF1;HLA-DRA;HLA-DMA;CD80
CD16p_Mono	mDC	RIG-I-like receptor signaling pathway	-1.81656	0.0111135	18/47	16.23%	DHX58;DDX58;ISG15;IRF7;IFIH1;CXCL10;CASP10;TBK1;IKBKG;FADD;TANK;AZI2;RELA;ATG5;IKBKE;MAP3K7;PIN1;TRADD
CD16p_Mono	mDC	Allograft rejection	-1.76496	0.015288	14/24	33.01%	HLA-E;CD86;FAS;CD40;HLA-A;HLA-F;HLA-C;HLA-B;HLA-DMB;HLA-DRB1;PRF1;HLA-DRA;HLA-DMA;CD80
Naive_CD4	Th1	Primary immunodeficiency	-1.86796	0.00831842	14/25	24.39%	PTPRC;IL2RG;LCK;CD3E;CD40LG;CD3D;UNG;ORAI1;DCLRE1C;IKBKG;RFXANK;ADA;TAP1;RFX5
Naive_CD4	Th1	Antigen processing and presentation	-1.74417	0.016865	33/58	39.50%	B2M;HSPA8;HLA-E;HSPA5;PSME1;PSME3;CTSS;PDIA3;CTSB;NFYB;HLA-DPB1;CD74;HLA-DPA1;PSME2;HSP90AB1;RFXANK;TAP1;TAPBP;RFX5;CANX;HLA-C;HLA-DQB1;HLA-A;HLA-DRB1;HLA-DMB;KIR3DL2;HSP90AA1;HSPA6;HLA-DMA;NFYC;IFI30;LGMN;HLA-DQA1
Naive_CD4	Th1	Cytosolic DNA-sensing pathway	-1.59305	0.0403815	21/40	31.91%	POLR3GL;POLR1C;CASP1;RIPK3;POLR2F;RELA;POLR2K;POLR2E;ZBP1;NFKBIA;CCL5;IKBKG;POLR3C;TBK1;TREX1;DDX58;POLR3K;POLR2L;POLR2H;IRF7;IRF3
EM_CD8	Fr._I_nTreg	Primary immunodeficiency	-1.84195	0.00718423	19/26	39.05%	CD3E;LCK;IL2RG;DCLRE1C;PTPRC;RFXANK;ADA;TAP1;UNG;ZAP70;IKBKG;ICOS;ORAI1;CD79A;CD40;CD3D;RFX5;CD8B;CD40LG
EM_CD8	Fr._I_nTreg	Cytosolic DNA-sensing pathway	-1.68006	0.0346509	24/39	35.99%	POLR1C;POLR3GL;POLR3C;RIPK3;CASP1;DDX58;TREX1;POLR2F;IRF7;POLR2E;POLR3K;IKBKB;IKBKE;RELA;POLR2K;ZBP1;NFKBIA;IKBKG;POLR3E;NFKB1;ADAR;TBK1;CHUK;IRF3
Fr._II_eTreg	SM_B	Antigen processing and presentation	-1.75735	0.0116137	30/54	28.66%	HLA-E;HSPA8;B2M;PSME1;CD74;PSME3;CTSB;CTSS;HSP90AB1;PSME2;RFX5;HLA-DMA;HSPA4;NFYB;HSPA5;HLA-DMB;HLA-DRA;HLA-DOB;TAPBP;TAP1;HLA-DRB1;HLA-DQB1;RFXANK;LGMN;NFYC;HSPA1L;IFI30;CANX;PDIA3;HSP90AA1
Tfh	pDC	Cytosolic DNA-sensing pathway	-1.84106	0.00574049	19/38	25.04%	POLR3GL;POLR1C;TREX1;NFKBIA;POLR2F;IRF7;IKBKE;RIPK3;POLR2E;POLR3C;POLR3K;IKBKG;RELA;POLR2K;CASP1;TBK1;POLR2H;POLR3E;DDX58
Tfh	pDC	Allograft rejection	-1.8094	0.00848465	19/23	40.78%	GZMB;HLA-E;HLA-DMB;HLA-DMA;HLA-DRA;HLA-A;HLA-F;FAS;HLA-DRB1;HLA-DPB1;HLA-C;HLA-DPA1;CD86;HLA-DQB1;HLA-G;HLA-B;HLA-DRB5;CD40;HLA-DOB
Tfh	pDC	Autoimmune thyroid disease	-1.80444	0.00872058	19/22	40.78%	GZMB;HLA-E;HLA-DMB;HLA-DMA;HLA-DRA;HLA-A;HLA-F;FAS;HLA-DRB1;HLA-DPB1;HLA-C;HLA-DPA1;CD86;HLA-DQB1;HLA-G;HLA-B;HLA-DRB5;CD40;HLA-DOB
Tfh	pDC	Graft-versus-host disease	-1.79546	0.00909387	18/23	40.78%	GZMB;HLA-E;HLA-DMB;HLA-DMA;HLA-DRA;HLA-A;HLA-F;FAS;HLA-DRB1;HLA-DPB1;HLA-C;HLA-DPA1;CD86;HLA-DQB1;HLA-G;HLA-B;HLA-DRB5;HLA-DOB
Tfh	pDC	Systemic lupus erythematosus	-1.68008	0.0194836	17/24	40.78%	SSB;SNRPD1;SNRPB;TRIM21;HLA-DMB;HLA-DMA;HLA-DRA;HLA-DRB1;HLA-DPB1;HLA-DPA1;CD86;HLA-DQB1;C8G;SNRPD3;HLA-DRB5;CD40;HLA-DOB
Tfh	pDC	Rheumatoid arthritis	-1.67692	0.0193795	29/48	39.45%	ATP6V1F;ATP6V0B;ATP6V1G1;ATP6V1E1;ATP6AP1;ATP6V0E1;ATP6V0D1;ATP6V1B2;ATP6V1D;TNFSF13B;HLA-DMB;HLA-DMA;ATP6V1E2;TCIRG1;HLA-DRA;ATP6V0C;ATP6V1H;HLA-DRB1;HLA-DPB1;HLA-DPA1;CD86;HLA-DQB1;TNFSF13;LTB;ACP5;ICAM1;IL18;HLA-DRB5;ATP6V0E2
Tfh	pDC	Antigen processing and presentation	-1.60822	0.0311489	27/51	33.52%	PSME2;PSME1;B2M;CTSB;CD74;HSPA5;HLA-E;LGMN;RFXANK;HSPA8;PSME3;HLA-DMB;HLA-DMA;TAP1;CTSS;HSP90AA1;PDIA3;HLA-DRA;HLA-A;HSP90AB1;HLA-F;HLA-DRB1;NFYC;HLA-DPB1;HLA-C;HLA-DPA1;HLA-DQB1
CM_CD8	SM_B	Antigen processing and presentation	-1.8137	0.008387	25/54	21.37%	B2M;HLA-E;PSME2;CD74;HSPA8;PSME3;PSME1;CTSS;CTSB;TAP1;HSPA5;HLA-DQB1;HSP90AB1;HLA-DMA;RFXANK;HSPA4;HLA-DOB;TAPBP;PDIA3;RFX5;IFI30;HLA-DRA;HLA-DMB;NFYC;HLA-DRB1
CM_CD8	SM_B	Rheumatoid arthritis	-1.7964	0.00960693	27/56	28.57%	ATP6V1E1;ATP6V1G1;ATP6V0B;ATP6AP1;ATP6V0D1;ATP6V0E1;ATP6V1B2;ATP6V1F;CD86;ATP6V1D;HLA-DQB1;ATP6V0C;CCL5;HLA-DMA;HLA-DOB;TCIRG1;HLA-DRA;ACP5;HLA-DMB;HLA-DRB1;ATP6V1E2;LTB;ATP6V1A;HLA-DPB1;CSF1;HLA-DPA1;TNFSF13B
CM_CD8	SM_B	Primary immunodeficiency	-1.7949	0.00888952	16/26	25.97%	IL2RG;PTPRC;TNFRSF13B;DCLRE1C;BLNK;IKBKG;TAP1;UNG;RFXANK;RFX5;ORAI1;CD79A;CD19;ADA;AICDA;CD40
CM_CD8	SM_B	Cytosolic DNA-sensing pathway	-1.73062	0.0168058	24/41	30.59%	POLR3GL;RIPK3;CASP1;POLR1C;DDX58;TREX1;TBK1;POLR2K;POLR2F;IKBKG;IRF7;POLR2E;ZBP1;AIM2;NFKBIA;RELA;CCL5;POLR3C;POLR3K;IKBKE;CXCL10;ADAR;IKBKB;CHUK
CM_CD8	SM_B	RIG-I-like receptor signaling pathway	-1.68112	0.020934	30/48	30.59%	TANK;DDX58;ATG5;MAP3K7;DHX58;TBK1;IFIH1;IKBKG;AZI2;IRF7;PIN1;FADD;NFKBIA;RELA;ISG15;TRADD;IL12A;TRAF2;DDX3X;OTUD5;ATG12;IKBKE;CXCL10;MAPK12;MAPK9;CASP8;IL12B;IKBKB;CASP10;CHUK
CM_CD8	SM_B	NOD-like receptor signaling pathway	-1.57421	0.0477872	62/128	32.24%	CASP4;IFI16;RIPK3;CASP1;MYD88;VDAC3;OAS1;TANK;BRCC3;GBP1;IRF9;ATG5;VDAC2;CARD16;MAP3K7;RIPK2;TBK1;CTSB;TXN2;IKBKG;IRF7;GBP3;MCU;SHARPIN;PRKCD;FADD;AIM2;OAS2;JAK1;NFKBIA;RELA;STAT1;YWHAE;CCL5;HSP90AB1;TRIP6;GBP2;RBCK1;TRAF2;NOD2;GABARAP;CYBA;ATG12;IFNAR1;IKBKE;TXN;GBP5;GSDMD;MAPK12;MAPK9;NAMPT;CASP8;MFN2;RNASEL;PKN1;STAT2;IKBKB;BIRC3;CHUK;MAPK3;BCL2L1;TICAM1
EM_CD8	Fr._III_T	Cytosolic DNA-sensing pathway	-1.72347	0.0138747	18/39	19.37%	POLR3GL;CASP1;RIPK3;TREX1;POLR1C;RELA;ZBP1;TBK1;DDX58;IKBKG;POLR3C;POLR3K;POLR2K;IKBKE;POLR2F;POLR2E;IRF7;IKBKB
EM_CD8	Fr._III_T	Primary immunodeficiency	-1.59047	0.0444252	18/26	41.58%	IL2RG;CD3E;LCK;RFXANK;PTPRC;IKBKG;TAP1;DCLRE1C;ADA;UNG;CD3D;ORAI1;ZAP70;RFX5;CD40;ICOS;CD79A;CD4
CD16p_Mono	Fr._II_eTreg	Cytosolic DNA-sensing pathway	-1.90755	0.00424287	18/39	17.18%	CASP1;DDX58;POLR3GL;ZBP1;IRF7;TREX1;TBK1;RIPK3;IKBKG;POLR2E;IKBKE;POLR3C;POLR1C;POLR2F;RELA;POLR2K;ADAR;POLR3K
CD16p_Mono	Fr._II_eTreg	Primary immunodeficiency	-1.88221	0.0047761	13/25	20.29%	IL2RG;TAP1;IKBKG;CD3E;LCK;PTPRC;RFXANK;UNG;RFX5;CD40;CD3D;ORAI1;DCLRE1C
CD16p_Mono	Fr._II_eTreg	RIG-I-like receptor signaling pathway	-1.78303	0.0121335	23/45	26.65%	DDX58;IFIH1;IRF7;TANK;ISG15;DHX58;TBK1;AZI2;IKBKG;FADD;TRADD;PIN1;IKBKE;TRAF2;RELA;CASP10;MAP3K7;ATG12;ATG5;TKFC;CHUK;NFKBIA;OTUD5
CD16p_Mono	Fr._II_eTreg	NOD-like receptor signaling pathway	-1.74549	0.0171675	47/125	21.86%	MYD88;CASP1;OAS1;IFI16;IRF9;CASP4;OAS2;IRF7;RBCK1;CARD17;GBP1;TANK;TXN2;STAT1;TBK1;VDAC3;RIPK3;IKBKG;FADD;CARD16;YWHAE;PRKCD;TRIP6;GSDMD;STAT2;BCL2L1;IKBKE;MCU;BRCC3;VDAC2;TXN;CYBA;GBP3;TRAF2;OAS3;RELA;TICAM1;GBP2;RIPK2;SHARPIN;MAP3K7;ATG12;JAK1;GBP5;ATG5;HSP90AB1;CCL5
CD16p_Mono	Fr._II_eTreg	Antigen processing and presentation	-1.71533	0.0206082	19/54	23.27%	PSME2;HLA-E;B2M;CTSS;HSPA5;HSPA8;TAP1;PSME1;PSME3;IFI30;CD74;TAPBP;RFXANK;PDIA3;RFX5;HSP90AB1;HLA-DPA1;NFYC;NFYB
Naive_CD4	Mem_CD4	Antigen processing and presentation	-1.87036	0.00696753	36/57	40.44%	HLA-E;HSPA5;B2M;HSPA8;PSME3;NFYB;CTSS;PSME1;PSME2;CANX;PDIA3;HLA-DPB1;HLA-DPA1;RFX5;CD74;TAPBP;HSP90AB1;CTSB;HSPA6;KLRD1;TAP1;CD8A;HSP90AA1;HLA-DRB1;HLA-C;IFI30;RFXANK;HLA-DQB1;HLA-DMB;IFNG;HLA-DMA;HLA-DRB5;KIR3DL2;HLA-G;HLA-DQA1;HLA-F
Naive_CD4	Mem_CD4	Primary immunodeficiency	-1.60767	0.0463373	14/26	28.98%	PTPRC;IL2RG;LCK;ADA;CD3E;UNG;CD40LG;RFX5;CD3D;DCLRE1C;IKBKG;TAP1;ORAI1;CD8A
CD16p_Mono	Naive_CD8	Cytosolic DNA-sensing pathway	-1.77806	0.0101775	24/38	34.20%	CASP1;TREX1;DDX58;POLR3GL;IRF7;RELA;POLR1C;RIPK3;ZBP1;TBK1;POLR3C;POLR2K;ADAR;POLR2F;POLR2E;IRF3;PYCARD;NFKB1;POLR3K;IKBKE;NFKBIA;IKBKG;IKBKB;CHUK
CD16p_Mono	Naive_CD8	RIG-I-like receptor signaling pathway	-1.70829	0.0190769	28/44	34.20%	AZI2;DDX58;IFIH1;IRF7;RELA;ISG15;DHX58;FADD;MAP3K7;TRADD;TANK;TBK1;PIN1;ATG5;ATG12;MAPK9;CASP10;TKFC;IRF3;DDX3X;TRAF2;NFKB1;IKBKE;CASP8;NFKBIA;IKBKG;IKBKB;CHUK
CD16p_Mono	Naive_CD8	NOD-like receptor signaling pathway	-1.69383	0.019066	64/121	34.46%	MYD88;IFI16;GBP1;CASP4;OAS1;CASP1;IRF9;OAS2;VDAC3;TRIP6;BRCC3;IRF7;CARD16;YWHAE;TXN;GBP3;RELA;STAT1;FADD;RBCK1;TXN2;MAP3K7;RIPK3;TANK;TBK1;VDAC2;GBP2;ATG5;SHARPIN;JAK1;OAS3;BCL2L1;VDAC1;STAT2;ATG12;MCU;GSDMD;MAPK9;PRKCD;RIPK2;CARD6;CYBA;IFNAR1;HSP90AB1;MFN2;IRF3;PYCARD;RNASEL;CTSB;TRAF2;NFKB1;TICAM1;BIRC3;GABARAP;IKBKE;CASP8;NFKBIA;IKBKG;GBP5;IKBKB;NEK7;CHUK;RHOA;BIRC2
CD16p_Mono	Naive_CD8	Primary immunodeficiency	-1.65753	0.0278419	14/23	32.75%	IL2RG;PTPRC;CD3E;RFX5;TAP1;LCK;DCLRE1C;CD3D;RFXANK;ADA;UNG;IKBKG;ICOS;ORAI1
CD16p_Mono	Naive_CD8	Antigen processing and presentation	-1.63459	0.0338356	21/54	25.81%	PSME2;B2M;PSME1;CTSS;HSPA8;PSME3;HLA-E;HSPA5;RFX5;TAP1;CD74;PDIA3;LGMN;TAPBP;CANX;IFI30;HLA-DPA1;RFXANK;NFYC;HSP90AB1;CTSB
Fr._I_nTreg	SM_B	Antigen processing and presentation	-1.84816	0.00482763	36/54	39.54%	HSPA8;B2M;HLA-E;CD74;PSME3;HSPA5;PSME1;CTSS;PSME2;CTSB;TAPBP;HLA-DMA;PDIA3;HLA-DMB;HSP90AB1;TAP1;HLA-DOB;HSPA4;IFI30;HLA-DRA;CANX;HLA-DRB1;NFYB;RFXANK;LGMN;KIR3DL2;HLA-DQB1;NFYC;HLA-DPA1;HLA-DPB1;RFX5;HLA-F;HLA-A;HSPA1L;HLA-C;HSP90AA1
Fr._I_nTreg	SM_B	Rheumatoid arthritis	-1.84732	0.00473841	28/56	33.31%	ATP6V1E1;ATP6V0B;ATP6V0D1;ATP6AP1;ATP6V1B2;ATP6V1F;ATP6V1G1;ATP6V0E1;ATP6V1D;ATP6V1E2;LTB;HLA-DMA;CD86;ATP6V0C;CCL5;HLA-DMB;HLA-DOB;HLA-DRA;HLA-DRB1;ATP6V1A;TCIRG1;HLA-DQB1;HLA-DPA1;ATP6V1H;HLA-DPB1;ICAM1;IL23A;ACP5
Fr._I_nTreg	SM_B	Systemic lupus erythematosus	-1.61578	0.0327196	14/26	31.84%	SNRPD1;SNRPB;SSB;TRIM21;HLA-DMA;CD86;HLA-DMB;HLA-DOB;HLA-DRA;HLA-DRB1;HLA-DQB1;CD40;HLA-DPA1;HLA-DPB1
Fr._I_nTreg	SM_B	Asthma	-1.60747	0.0341648	9/15	31.84%	HLA-DMA;HLA-DMB;HLA-DOB;HLA-DRA;HLA-DRB1;HLA-DQB1;CD40;HLA-DPA1;HLA-DPB1
Fr._I_nTreg	SM_B	Cytosolic DNA-sensing pathway	-1.58779	0.0380172	25/41	35.33%	POLR3GL;POLR2F;POLR1C;RIPK3;POLR2K;CASP1;IKBKG;POLR2E;TBK1;TREX1;DDX58;NFKBIA;AIM2;RELA;CCL5;POLR3C;IRF7;ZBP1;POLR3K;CHUK;IKBKE;IRF3;POLR2L;CXCL10;POLR2H
CD16p_Mono	Th1	Antigen processing and presentation	-2.16574	0.000422717	42/58	38.47%	HSPA5;PSME1;PSME2;B2M;PSME3;TAP1;HSPA8;CD74;CTSS;PDIA3;CTSB;HLA-DPA1;KIR3DL2;RFX5;IFI30;HLA-DMA;TAPBP;HLA-DRB1;RFXANK;HLA-DRA;HLA-E;HLA-DPB1;NFYC;HSP90AB1;CALR;HLA-DQB1;HSPA2;HLA-DRB5;NFYB;CANX;HLA-C;HLA-A;CIITA;HLA-DMB;HSP90AA1;IFNG;HSPA4;HSPA1A;HLA-DQA1;HSPA6;KLRD1;TAP2
CD16p_Mono	Th1	Cytosolic DNA-sensing pathway	-1.91837	0.00303717	21/40	26.03%	CASP1;TREX1;DDX58;IRF7;POLR3GL;TBK1;ZBP1;RIPK3;POLR2E;IKBKG;POLR2F;POLR2K;POLR3K;CXCL10;RELA;AIM2;CHUK;POLR1C;ADAR;PYCARD;IKBKE
CD16p_Mono	Th1	Autoimmune thyroid disease	-1.89488	0.00370163	22/28	42.04%	FAS;HLA-DPA1;PRF1;FASLG;GZMB;HLA-DMA;HLA-DRB1;HLA-DRA;HLA-E;HLA-DPB1;CTLA4;HLA-DQB1;HLA-DRB5;HLA-C;HLA-A;HLA-DMB;CD86;TSHR;HLA-DQA1;CD40LG;HLA-B;HLA-DQA2
CD16p_Mono	Th1	Primary immunodeficiency	-1.85707	0.00530553	17/25	33.54%	LCK;IL2RG;TAP1;UNG;PTPRC;IKBKG;RFX5;CD3E;ADA;RFXANK;CD3D;ORAI1;DCLRE1C;ICOS;ZAP70;CIITA;CD79A
CD16p_Mono	Th1	Graft-versus-host disease	-1.84304	0.00557671	20/28	37.62%	FAS;HLA-DPA1;KIR3DL2;PRF1;FASLG;GZMB;HLA-DMA;HLA-DRB1;HLA-DRA;HLA-E;HLA-DPB1;HLA-DQB1;HLA-DRB5;HLA-C;HLA-A;HLA-DMB;IFNG;CD86;HLA-DQA1;KLRD1
CD16p_Mono	Th1	Systemic lupus erythematosus	-1.79948	0.00873936	19/29	39.29%	TRIM21;SNRPD1;SNRPB;SSB;HLA-DPA1;HLA-DMA;HLA-DRB1;HLA-DRA;HLA-DPB1;HLA-DQB1;HLA-DRB5;HLA-DMB;IFNG;CD86;C1R;SNRPD3;HLA-DQA1;ACTN4;CD40LG
CD16p_Mono	Th1	RIG-I-like receptor signaling pathway	-1.76961	0.0104816	31/47	38.74%	DDX58;TANK;IRF7;DHX58;AZI2;IFIH1;TBK1;ISG15;PIN1;IKBKG;FADD;MAP3K7;CXCL10;ATG5;MAPK9;RELA;TRADD;TRAF2;CHUK;TKFC;IKBKE;NLRX1;MAPK14;NFKBIA;ATG12;TRAF6;RNF125;TRIM25;NFKBIB;OTUD5;IRF3
CD16p_Mono	Th1	Allograft rejection	-1.7661	0.0103826	21/29	42.04%	FAS;HLA-DPA1;PRF1;FASLG;GZMB;HLA-DMA;HLA-DRB1;HLA-DRA;HLA-E;HLA-DPB1;HLA-DQB1;HLA-DRB5;HLA-C;HLA-A;HLA-DMB;IFNG;CD86;HLA-DQA1;CD40LG;HLA-B;HLA-DQA2
CD16p_Mono	Th1	Rheumatoid arthritis	-1.73195	0.0125571	31/54	37.25%	ATP6V1E1;ATP6V0B;ATP6V1B2;ATP6V0D1;ATP6V1F;ATP6AP1;ATP6V1D;HLA-DPA1;ATP6V1G1;ATP6V1H;HLA-DMA;ITGB2;HLA-DRB1;HLA-DRA;ATP6V0C;ATP6V0E1;HLA-DPB1;CTLA4;HLA-DQB1;ATP6V1A;HLA-DRB5;TCIRG1;ACP5;HLA-DMB;FLT1;IFNG;CD86;TNFSF13B;ICAM1;HLA-DQA1;CCL5
CD16p_Mono	Th1	NOD-like receptor signaling pathway	-1.61101	0.0281977	62/125	33.53%	MYD88;CASP1;OAS1;IFI16;IRF9;TANK;CASP4;IRF7;OAS2;VDAC2;GBP1;VDAC3;CARD16;TBK1;TRIP6;MCU;RIPK3;TXN2;YWHAE;RBCK1;IKBKG;TXN;CARD17;STAT1;BRCC3;CTSB;FADD;MAP3K7;PRKCD;CYBA;VDAC1;GBP3;GSDMD;GBP2;ATG5;MAPK9;STAT2;RHOA;BCL2L1;RELA;TICAM1;TRAF2;HSP90AB1;AIM2;CHUK;PYCARD;GABARAP;JAK1;IKBKE;SUGT1;NLRX1;NAMPT;OAS3;MAPK14;GBP5;SHARPIN;NFKBIA;ATG12;TRAF6;HSP90AA1;NOD2;MAPK3
EM_CD8	USM_B	Cytosolic DNA-sensing pathway	-1.77537	0.00977029	25/41	35.94%	POLR3GL;CASP1;TREX1;DDX58;POLR2F;ZBP1;IKBKG;POLR2E;RIPK3;POLR1C;TBK1;IRF7;RELA;POLR3C;IKBKE;POLR2K;CXCL10;IRF3;POLR3K;NFKBIA;POLR2H;CCL5;AIM2;IKBKB;POLR2L
EM_CD8	USM_B	Primary immunodeficiency	-1.73559	0.0130271	14/25	24.36%	BLNK;IL2RG;IKBKG;TNFRSF13B;RFXANK;TAP1;CD19;PTPRC;UNG;ORAI1;CD79A;CD40;DCLRE1C;ADA
EM_CD8	USM_B	Rheumatoid arthritis	-1.72434	0.013908	28/55	37.33%	ATP6V0B;ATP6V1E1;ATP6AP1;ATP6V0D1;ATP6V1F;ATP6V1G1;ATP6V1B2;ATP6V0E1;ATP6V1D;ATP6V0C;TNFSF13B;TCIRG1;HLA-DMA;ACP5;ATP6V1E2;LTB;HLA-DRB1;HLA-DOB;HLA-DMB;CD86;CCL5;HLA-DRA;ATP6V1H;HLA-DQB1;ITGB2;ATP6V1A;HLA-DPA1;VEGFA
EM_CD8	USM_B	Antigen processing and presentation	-1.72166	0.0132222	33/51	38.95%	B2M;HLA-E;PSME2;PSME1;HSPA8;RFXANK;TAP1;CD74;PSME3;CTSS;CTSB;IFI30;HSPA5;PDIA3;HLA-DMA;HSP90AB1;TAPBP;LGMN;NFYC;NFYB;HLA-DRB1;HLA-DOB;HLA-A;CANX;HLA-DMB;HLA-C;HLA-DRA;HLA-DQB1;HLA-F;HLA-DPA1;RFX5;HSPA4;HLA-G
EM_CD8	USM_B	Systemic lupus erythematosus	-1.65384	0.0243985	15/26	36.72%	SSB;SNRPD1;TRIM21;SNRPB;HLA-DMA;C1R;CD40;HLA-DRB1;HLA-DOB;HLA-DMB;CD86;HLA-DRA;HLA-DQB1;HLA-DPA1;FCGR2A
EM_CD8	USM_B	Autoimmune thyroid disease	-1.6161	0.0329334	18/25	41.90%	HLA-E;HLA-DMA;CD40;HLA-DRB1;HLA-DOB;HLA-A;FAS;HLA-DMB;HLA-C;TSHR;CD86;HLA-DRA;HLA-DQB1;HLA-F;HLA-DPA1;HLA-G;HLA-B;HLA-DPB1
EM_CD8	USM_B	Allograft rejection	-1.6032	0.0344181	19/27	43.25%	HLA-E;IL12A;HLA-DMA;CD40;HLA-DRB1;HLA-DOB;HLA-A;FAS;HLA-DMB;HLA-C;CD86;HLA-DRA;HLA-DQB1;HLA-F;HLA-DPA1;HLA-G;HLA-B;HLA-DPB1;IL12B
Fr._I_nTreg	Naive_CD4	Primary immunodeficiency	-1.72986	0.0146327	16/24	32.27%	PTPRC;LCK;IL2RG;DCLRE1C;CD3E;UNG;RFX5;ADA;IKBKG;TAP1;CD3D;ICOS;ORAI1;CD40LG;RFXANK;ZAP70
Fr._I_nTreg	Naive_CD4	Cytosolic DNA-sensing pathway	-1.69452	0.0197798	24/37	33.58%	POLR3GL;POLR1C;POLR2E;POLR3C;POLR2F;RIPK3;CASP1;POLR2K;RELA;TREX1;POLR2H;IKBKG;POLR3K;NFKBIA;IKBKB;NFKB1;IKBKE;POLR3E;CHUK;DDX58;PYCARD;TBK1;IRF7;ZBP1
Tfh	TEMRA_CD8	Antigen processing and presentation	-1.80073	0.00929025	36/64	38.83%	B2M;HLA-E;PSME3;HSPA5;HSPA8;PSME1;PSME2;CTSS;HLA-DPA1;KLRD1;PDIA3;NFYB;CD74;HLA-DPB1;CANX;TAP1;TAPBP;HLA-DMA;HLA-DRB1;RFX5;RFXANK;IFI30;HLA-DMB;HSPA6;HSP90AB1;HLA-DRA;HLA-DQB1;HLA-DRB5;CD8B;CTSB;HSP90AA1;HLA-C;NFYC;HLA-DQA1;HLA-F;HLA-G
Tfh	TEMRA_CD8	Primary immunodeficiency	-1.73047	0.0154543	12/25	23.82%	PTPRC;IL2RG;LCK;CD3E;DCLRE1C;ADA;UNG;CD3D;TAP1;RFX5;RFXANK;IKBKG
Tfh	TEMRA_CD8	Graft-versus-host disease	-1.70382	0.0195292	18/30	38.83%	HLA-E;HLA-DPA1;KLRD1;HLA-DPB1;FAS;HLA-DMA;GZMB;HLA-DRB1;HLA-DMB;HLA-DRA;FASLG;HLA-DQB1;PRF1;HLA-DRB5;HLA-C;HLA-DQA1;HLA-F;HLA-G
Tfh	TEMRA_CD8	Autoimmune thyroid disease	-1.70089	0.0196245	17/25	38.83%	HLA-E;HLA-DPA1;HLA-DPB1;FAS;HLA-DMA;GZMB;HLA-DRB1;HLA-DMB;HLA-DRA;FASLG;HLA-DQB1;PRF1;HLA-DRB5;HLA-C;HLA-DQA1;HLA-F;HLA-G
Tfh	TEMRA_CD8	Allograft rejection	-1.65095	0.026709	17/27	38.83%	HLA-E;HLA-DPA1;HLA-DPB1;FAS;HLA-DMA;GZMB;HLA-DRB1;HLA-DMB;HLA-DRA;FASLG;HLA-DQB1;PRF1;HLA-DRB5;HLA-C;HLA-DQA1;HLA-F;HLA-G
Tfh	TEMRA_CD8	Cytosolic DNA-sensing pathway	-1.63997	0.0275745	26/41	36.48%	POLR3GL;CCL5;CASP1;TBK1;RIPK3;POLR3C;POLR2F;POLR3K;POLR1C;POLR2E;ZBP1;POLR2K;DDX58;CCL4L2;TREX1;IKBKG;RELA;IRF7;IKBKB;PYCARD;CHUK;AIM2;POLR2H;CCL4L1;IRF3;POLR2L
Tfh	TEMRA_CD8	Rheumatoid arthritis	-1.59845	0.0374338	21/52	31.00%	ATP6V1E1;ATP6V1B2;CCL5;ATP6V0B;ATP6V0D1;ATP6V1D;ATP6V0E1;ATP6AP1;ATP6V1F;HLA-DPA1;ATP6V1G1;HLA-DPB1;HLA-DMA;HLA-DRB1;HLA-DMB;ATP6V0C;ITGB2;HLA-DRA;HLA-DQB1;TCIRG1;HLA-DRB5
Naive_CD4	Th17	Primary immunodeficiency	-1.76552	0.0111998	14/23	27.25%	LCK;PTPRC;IL2RG;CD3E;UNG;ADA;IKBKG;CD3D;CD40LG;RFX5;RFXANK;DCLRE1C;TAP1;ORAI1
Naive_CD4	Th17	Antigen processing and presentation	-1.6626	0.0265585	35/53	45.88%	HSPA8;HLA-E;B2M;PSME3;HSPA5;PSME1;PSME2;NFYB;RFX5;RFXANK;CD74;CTSB;CTSS;HSP90AB1;PDIA3;TAP1;HLA-DPA1;TAPBP;NFYC;LGMN;HLA-DPB1;CANX;HLA-DRB1;HLA-DRA;HLA-F;HLA-C;HLA-G;HLA-DQA1;HLA-A;HSP90AA1;HLA-DRB5;HSPA4;HLA-DQB1;HLA-DMA;CD4
Int_Mono	CM_CD8	Primary immunodeficiency	-2.03832	0.000733286	14/26	21.66%	LCK;UNG;IL2RG;CD3E;PTPRC;TAP1;IKBKG;RFXANK;ZAP70;ADA;DCLRE1C;CD8B;ORAI1;CD3D
Int_Mono	CM_CD8	Cytosolic DNA-sensing pathway	-1.78227	0.00935253	23/39	31.28%	POLR3GL;POLR1C;POLR2E;RIPK3;CASP1;POLR2F;IKBKG;TREX1;IRF7;RELA;DDX58;POLR3C;POLR3K;TBK1;IKBKE;IRF3;POLR2K;CCL5;PYCARD;ZBP1;AIM2;IKBKB;POLR3E
Int_Mono	CM_CD8	NOD-like receptor signaling pathway	-1.66082	0.0222693	56/125	28.10%	VDAC3;TXN2;IFI16;MYD88;CASP4;VDAC2;IRF9;RIPK3;GBP1;CASP1;OAS1;SHARPIN;BRCC3;PRKCD;FADD;IKBKG;CYBA;IRF7;YWHAE;TANK;TRIP6;RELA;JAK1;RBCK1;OAS2;MAP3K7;PKN1;GSDMD;MCU;TXN;MAPK9;CTSB;STAT1;ATG5;CARD16;GBP3;TBK1;VDAC1;IKBKE;TRAF2;ATG12;GBP2;MAPK3;IRF3;GABARAP;HSP90AB1;IFNAR1;BCL2L1;CCL5;TICAM1;PYCARD;SUGT1;MFN2;AIM2;CARD17;NLRX1
Int_Mono	CM_CD8	RIG-I-like receptor signaling pathway	-1.62434	0.030478	21/46	21.84%	PIN1;FADD;IKBKG;IRF7;TANK;RELA;DHX58;DDX58;TRADD;MAP3K7;IFIH1;MAPK9;AZI2;TKFC;ISG15;ATG5;TBK1;IKBKE;TRAF2;ATG12;IRF3
Int_Mono	CM_CD8	Antigen processing and presentation	-1.62385	0.0300438	30/61	36.68%	HLA-E;PSME3;B2M;HSPA5;PSME2;HSPA8;PSME1;TAP1;TAPBP;CTSS;RFXANK;CTSB;NFYC;IFI30;CD74;CD8B;PDIA3;HSP90AB1;RFX5;HLA-C;HLA-DPA1;HLA-DRB1;NFYB;HSPA4;CANX;HLA-DPB1;HLA-DMA;LGMN;HLA-DRB5;HLA-A
NC_Mono	Naive_CD8	Primary immunodeficiency	-1.8286	0.00615789	17/23	36.92%	PTPRC;CD3E;IL2RG;LCK;RFX5;TAP1;CD3D;RFXANK;ADA;DCLRE1C;UNG;ORAI1;IKBKG;ICOS;CD8B;CD79A;ZAP70
NC_Mono	Naive_CD8	Cytosolic DNA-sensing pathway	-1.71015	0.019017	26/38	38.25%	POLR3GL;TREX1;RELA;DDX58;CASP1;IRF7;POLR2F;POLR3C;RIPK3;POLR1C;POLR2E;POLR2K;ZBP1;ADAR;IRF3;TBK1;POLR3K;IKBKG;PYCARD;NFKB1;IKBKE;CCL5;POLR3E;POLR2H;NFKBIA;IKBKB
NC_Mono	Naive_CD8	Antigen processing and presentation	-1.69312	0.0191302	21/54	23.30%	HLA-E;PSME2;PSME3;B2M;CTSS;PSME1;HSPA5;HSPA8;RFX5;TAP1;PDIA3;TAPBP;RFXANK;CD74;LGMN;NFYC;CTSB;IFI30;CANX;NFYB;HSP90AB1
NC_Mono	Naive_CD8	RIG-I-like receptor signaling pathway	-1.61138	0.0391605	31/44	41.10%	AZI2;RELA;DDX58;IFIH1;IRF7;FADD;DHX58;MAP3K7;PIN1;MAPK9;ATG5;ISG15;DDX3X;TANK;TRADD;ATG12;IRF3;TBK1;IKBKG;CASP10;TKFC;TRAF2;OTUD5;NFKB1;IKBKE;NLRX1;CASP8;NFKBIA;IKBKB;CHUK;CYLD
Th1	CL_Mono	RIG-I-like receptor signaling pathway	-1.83542	0.0477009	20/46	17.45%	TANK;DDX58;IFIH1;DHX58;TBK1;IRF7;ISG15;IKBKE;ATG12;ATG5;CXCL10;FADD;CASP10;CHUK;IKBKG;MAP3K7;NFKBIA;AZI2;PIN1;RELA
Th1	CL_Mono	NOD-like receptor signaling pathway	-1.82732	0.0431707	47/135	15.23%	IFI16;OAS1;MYD88;CASP4;CASP1;MCU;TANK;GBP2;TRIP6;STAT1;GBP1;OAS2;TBK1;IRF7;RIPK3;IRF9;PRKCD;CASP5;RNASEL;CTSB;BRCC3;GBP3;IKBKE;CARD16;VDAC2;ATG12;VDAC3;GBP5;ATG5;FADD;YWHAE;RBCK1;CARD6;AIM2;CHUK;CCL2;IKBKG;NAMPT;RIPK2;GBP4;MAP3K7;STAT2;TXN;TXN2;NFKBIA;OAS3;CARD17
TEMRA_CD8	Int_Mono	Antigen processing and presentation	-1.76112	0.0283507	21/54	22.17%	HSPA5;HLA-E;HSPA8;HSPA6;CTSS;PSME3;CTSB;PSME1;HLA-DMB;PSME2;CD74;HLA-DRA;HLA-DRB1;HLA-DMA;B2M;IFI30;TAPBP;HLA-DPB1;NFYB;HSP90AB1;CANX
EM_CD8	SM_B	Primary immunodeficiency	-1.86958	0.00672491	17/26	30.03%	PTPRC;IL2RG;TNFRSF13B;IKBKG;BLNK;CD19;CD79A;UNG;DCLRE1C;TAP1;ORAI1;RFXANK;RFX5;ADA;CD40;AICDA;LCK
EM_CD8	SM_B	Antigen processing and presentation	-1.81098	0.00961545	30/54	32.10%	HLA-E;CD74;HSPA8;B2M;CTSS;PSME3;PSME2;PSME1;CTSB;HSP90AB1;IFI30;TAPBP;TAP1;HLA-DMA;HSPA5;RFXANK;NFYC;RFX5;HLA-DOB;HLA-DRA;HLA-DRB1;HSPA4;PDIA3;HLA-F;LGMN;NFYB;HLA-DMB;HSPA1L;HLA-DQB1;HLA-DPA1
EM_CD8	SM_B	Cytosolic DNA-sensing pathway	-1.70022	0.0219903	27/41	35.91%	POLR3GL;RIPK3;CASP1;RELA;IKBKG;POLR2F;DDX58;POLR2K;POLR1C;TREX1;POLR2E;TBK1;IRF7;POLR3C;ZBP1;AIM2;IKBKB;CCL5;NFKBIA;IKBKE;CHUK;POLR3K;CXCL10;POLR2H;ADAR;IRF3;IL6
EM_CD8	SM_B	Rheumatoid arthritis	-1.59096	0.0480562	31/56	40.23%	ATP6V1E1;ATP6AP1;ATP6V1G1;ATP6V0B;ATP6V0D1;ATP6V1F;ATP6V0E1;ATP6V0C;ATP6V1B2;HLA-DMA;TCIRG1;ATP6V1D;ACP5;CD86;ATP6V1E2;LTB;HLA-DOB;CCL5;HLA-DRA;HLA-DRB1;HLA-DMB;HLA-DQB1;TNFSF13B;ICAM1;HLA-DPA1;ATP6V1A;IL6;CSF1;HLA-DPB1;ITGB2;ATP6V1H
EM_CD8	SM_B	RIG-I-like receptor signaling pathway	-1.5822	0.0491981	31/48	34.80%	RELA;IKBKG;DDX58;TANK;FADD;TBK1;ATG5;IFIH1;IRF7;MAP3K7;AZI2;ATG12;PIN1;OTUD5;DHX58;CASP8;IKBKB;ISG15;DDX3X;NFKBIA;TRAF2;TRADD;IKBKE;IL12A;CHUK;MAPK9;CASP10;CXCL10;NLRX1;IL12B;IRF3
TEMRA_CD8	Mem_CD4	Antigen processing and presentation	-1.81462	0.00918893	40/57	44.91%	HLA-E;HSPA8;HSPA5;NFYB;PSME3;B2M;PSME1;HLA-DPB1;CTSS;CANX;HSP90AB1;HLA-DPA1;RFX5;CTSB;PSME2;HSP90AA1;TAPBP;CD74;NFYC;HSPA6;HLA-DRB1;TAP1;PDIA3;KLRD1;RFXANK;HLA-DMB;HLA-DMA;HLA-G;IFNG;HLA-DRB5;HLA-DQB1;IFI30;CD4;HLA-C;KIR3DL2;HLA-A;HLA-DRA;HLA-DQA1;CD8A;HSPA4
Naive_CD4	Naive_CD8	Primary immunodeficiency	-1.64225	0.0261494	14/23	30.12%	PTPRC;LCK;CD3E;IL2RG;DCLRE1C;CD3D;UNG;CD79A;CD8B;ADA;RFX5;ORAI1;RFXANK;TAP1
CD16p_Mono	Th2	Antigen processing and presentation	-1.88311	0.00403477	25/53	30.95%	PSME2;B2M;HSPA8;PSME1;HSPA5;HLA-E;CTSS;PSME3;TAP1;CD74;TAPBP;HLA-DPA1;IFI30;RFXANK;PDIA3;HSP90AB1;RFX5;NFYC;HLA-DPB1;HLA-C;HLA-DRB1;HLA-A;HLA-DRA;NFYB;LGMN
CD16p_Mono	Th2	Cytosolic DNA-sensing pathway	-1.77604	0.0114741	18/40	21.70%	CASP1;POLR3GL;DDX58;IRF7;TREX1;POLR1C;POLR2K;RIPK3;TBK1;POLR3K;ZBP1;POLR3C;POLR2F;POLR2E;IKBKG;RELA;NFKBIA;ADAR
CD16p_Mono	Th2	Primary immunodeficiency	-1.68473	0.0205921	11/24	19.43%	IL2RG;CD3E;TAP1;LCK;PTPRC;DCLRE1C;CD3D;RFXANK;IKBKG;RFX5;ORAI1
CD16p_Mono	Th2	NOD-like receptor signaling pathway	-1.59186	0.0407508	41/125	19.35%	IFI16;CASP1;OAS1;MYD88;IRF9;GBP1;CASP4;IRF7;CARD16;OAS2;YWHAE;VDAC3;TANK;CARD17;TRIP6;VDAC2;RBCK1;STAT1;RIPK3;TBK1;GBP2;TXN;BCL2L1;GBP3;GSDMD;TXN2;FADD;BRCC3;SHARPIN;PRKCD;ATG5;STAT2;GABARAP;MCU;IKBKG;RELA;CYBA;HSP90AB1;ATG12;JAK1;NFKBIA
Fr._I_nTreg	Fr._III_T	Primary immunodeficiency	-1.72946	0.0101977	14/26	26.29%	IL2RG;UNG;CD3E;PTPRC;LCK;ADA;IKBKG;DCLRE1C;RFXANK;CD3D;TAP1;RFX5;ZAP70;ORAI1
CM_CD8	DN_B	Antigen processing and presentation	-1.8326	0.0120322	30/52	30.29%	HLA-E;B2M;CD74;HSPA8;CTSS;PSME3;CTSB;HSPA4;TAP1;PSME1;HLA-DQB1;PSME2;HLA-DRA;HSP90AB1;HLA-DRB1;PDIA3;HLA-DPA1;RFX5;HLA-DPB1;IFI30;LGMN;RFXANK;NFYC;HLA-DMA;HLA-F;HSPA5;TAPBP;NFYB;HLA-A;HLA-DRB5
CM_CD8	DN_B	Primary immunodeficiency	-1.80894	0.0140066	15/26	23.82%	PTPRC;IL2RG;BLNK;CD79A;DCLRE1C;TAP1;ORAI1;TNFRSF13B;IKBKG;CD19;UNG;RFX5;AICDA;RFXANK;ZAP70
CM_CD8	DN_B	Rheumatoid arthritis	-1.67829	0.031846	21/55	23.24%	ATP6V1E1;ATP6V1B2;ATP6V1G1;ATP6AP1;ATP6V0D1;CD86;ATP6V0E1;ATP6V1D;ATP6V0B;HLA-DQB1;ATP6V1F;HLA-DRA;HLA-DRB1;HLA-DPA1;HLA-DPB1;TCIRG1;ATP6V0C;ACP5;ITGB2;HLA-DMA;TNFSF13B
CM_CD8	DN_B	Systemic lupus erythematosus	-1.66289	0.0336273	11/25	21.63%	TRIM21;SSB;CD86;HLA-DQB1;HLA-DRA;HLA-DRB1;HLA-DPA1;HLA-DPB1;SNRPD1;SNRPB;HLA-DMA
CM_CD8	DN_B	Cytosolic DNA-sensing pathway	-1.62958	0.0412647	22/40	30.02%	POLR3GL;DDX58;RIPK3;CASP1;POLR1C;TBK1;TREX1;POLR2F;IRF7;IKBKG;RELA;POLR3C;POLR2E;CHUK;POLR2K;IKBKE;CXCL10;ADAR;NFKBIA;RIPK1;CCL5;IKBKB
Int_Mono	Fr._II_eTreg	Primary immunodeficiency	-2.03144	0.00296065	15/25	27.61%	IL2RG;CD3E;LCK;PTPRC;TAP1;IKBKG;UNG;RFXANK;ORAI1;CD3D;ADA;DCLRE1C;CD40;RFX5;ZAP70
Int_Mono	Fr._II_eTreg	Antigen processing and presentation	-1.78843	0.0159311	22/54	27.60%	HLA-E;B2M;CTSS;PSME2;HSPA8;PSME1;HSPA5;TAP1;CD74;PSME3;TAPBP;RFXANK;HLA-DPA1;PDIA3;HLA-C;IFI30;NFYB;HSP90AB1;HLA-F;HLA-DPB1;HLA-DRB1;RFX5
Int_Mono	Fr._II_eTreg	Cytosolic DNA-sensing pathway	-1.69015	0.0325671	24/39	31.84%	POLR3GL;CASP1;TBK1;IKBKG;TREX1;IRF7;ZBP1;DDX58;RIPK3;POLR1C;IKBKE;POLR2E;POLR3C;RELA;POLR2F;POLR3K;POLR2K;POLR3E;NFKBIA;IRF3;CCL5;AIM2;ADAR;CHUK
Fr._II_eTreg	Mem_CD4	Antigen processing and presentation	-1.69783	0.0193945	37/57	43.04%	HSPA8;B2M;HLA-E;PSME3;HSPA5;PSME1;CTSS;PSME2;CTSB;NFYB;PDIA3;TAP1;RFX5;CANX;HSP90AB1;CD74;TAPBP;HSP90AA1;HLA-DPB1;HLA-DPA1;RFXANK;IFI30;HLA-DMA;HLA-C;NFYC;HLA-DRB1;CD4;HLA-DQB1;KLRD1;KIR3DL2;HSPA6;HLA-DMB;HLA-DRB5;IFNG;CD8A;HLA-A;HLA-B
CD16p_Mono	LDG	Cytosolic DNA-sensing pathway	-1.8588	0.0410346	10/39	4.96%	CASP1;POLR3GL;DDX58;IRF7;AIM2;ZBP1;TBK1;TREX1;ADAR;RIPK3
Th1	Fr._II_eTreg	Primary immunodeficiency	-1.82686	0.00850371	14/25	26.14%	IL2RG;CD3E;TAP1;PTPRC;LCK;IKBKG;DCLRE1C;ADA;CD40;UNG;RFXANK;CD3D;ORAI1;RFX5
Th1	Fr._II_eTreg	Antigen processing and presentation	-1.6905	0.0251399	21/54	26.14%	B2M;HLA-E;HSPA8;PSME2;CTSS;HSPA5;PSME1;TAP1;PSME3;IFI30;CD74;TAPBP;NFYB;RFXANK;HLA-DPA1;HSP90AB1;PDIA3;NFYC;HLA-DPB1;CTSB;RFX5
Th1	Fr._II_eTreg	Cytosolic DNA-sensing pathway	-1.65529	0.0314801	19/39	25.59%	CASP1;POLR3GL;DDX58;RIPK3;ZBP1;TBK1;TREX1;IRF7;IKBKG;POLR3C;IKBKE;POLR1C;POLR2E;POLR2K;POLR2F;POLR3K;RELA;NFKBIA;CHUK
Th1	Fr._II_eTreg	NOD-like receptor signaling pathway	-1.58721	0.0452281	50/125	26.09%	CASP1;MYD88;IFI16;CASP4;VDAC3;GBP1;TANK;OAS1;CARD17;RIPK3;IRF9;TXN2;TBK1;VDAC2;FADD;STAT1;OAS2;IRF7;TRIP6;RBCK1;CARD16;PRKCD;IKBKG;BRCC3;IKBKE;GBP2;YWHAE;GSDMD;TXN;MCU;ATG5;RIPK2;STAT2;MAP3K7;GBP3;GABARAP;HSP90AB1;BCL2L1;ATG12;SUGT1;RELA;CYBA;SHARPIN;JAK1;RNASEL;NFKBIA;CTSB;CHUK;GBP5;TICAM1
Th1	pDC	Cytosolic DNA-sensing pathway	-1.95416	0.00387955	21/38	28.02%	POLR3GL;RIPK3;IKBKG;TREX1;POLR1C;IRF7;POLR3K;POLR2E;IKBKE;NFKBIA;POLR3C;CASP1;RELA;TBK1;POLR2F;DDX58;POLR2K;POLR2H;ADAR;NFKB1;POLR3E
Th1	pDC	Antigen processing and presentation	-1.88371	0.00542612	29/51	32.75%	B2M;PSME2;HLA-E;HSPA5;PSME1;TAP1;LGMN;CD74;PSME3;CTSB;CTSS;HLA-A;HSPA8;RFXANK;HLA-F;PDIA3;HLA-DMB;HLA-C;HLA-DMA;HSP90AB1;NFYC;HLA-B;TAP2;HSP90AA1;NFYB;RFX5;TAPBP;HLA-DRA;HLA-DPA1
Th1	pDC	Autoimmune thyroid disease	-1.79883	0.0110633	16/22	37.36%	HLA-E;GZMB;HLA-A;HLA-F;FAS;HLA-DMB;HLA-C;HLA-DMA;CD40;HLA-B;CD86;HLA-DRA;HLA-DPA1;HLA-G;HLA-DPB1;HLA-DOB
Th1	pDC	Allograft rejection	-1.79861	0.0108228	17/23	38.78%	HLA-E;GZMB;HLA-A;HLA-F;FAS;HLA-DMB;HLA-C;HLA-DMA;CD40;HLA-B;CD86;HLA-DRA;HLA-DPA1;HLA-G;HLA-DPB1;HLA-DOB;TNF
Th1	pDC	Primary immunodeficiency	-1.77591	0.0117097	14/21	31.19%	IL2RG;TAP1;IKBKG;PTPRC;BLNK;ADA;RFXANK;DCLRE1C;CD3E;CD40;TAP2;UNG;ORAI1;RFX5
Th1	pDC	Rheumatoid arthritis	-1.73789	0.0141803	26/48	33.24%	ATP6V1E1;ATP6AP1;ATP6V1G1;ATP6V1D;ATP6V0B;ATP6V0D1;ATP6V1F;TNFSF13B;ATP6V0E1;ATP6V1H;ATP6V1B2;TCIRG1;ICAM1;HLA-DMB;HLA-DMA;LTB;ATP6V0C;ACP5;ATP6V1E2;JUN;CD86;HLA-DRA;HLA-DPA1;TNFSF13;ATP6V1A;FOS
Th1	pDC	Graft-versus-host disease	-1.65221	0.0243372	16/23	38.78%	HLA-E;GZMB;HLA-A;HLA-F;FAS;HLA-DMB;HLA-C;HLA-DMA;HLA-B;CD86;HLA-DRA;HLA-DPA1;HLA-G;HLA-DPB1;HLA-DOB;TNF
Th1	pDC	Systemic lupus erythematosus	-1.60666	0.0315154	14/24	38.78%	SSB;SNRPD1;TRIM21;SNRPB;HLA-DMB;HLA-DMA;CD40;CD86;HLA-DRA;HLA-DPA1;SNRPD3;HLA-DPB1;HLA-DOB;TNF
Th2	Int_Mono	Antigen processing and presentation	-1.95288	0.00824692	22/54	23.88%	HSPA5;HSPA8;HLA-E;PSME3;CTSB;B2M;CD74;PSME2;CTSS;PSME1;IFI30;HSP90AB1;TAPBP;NFYB;CANX;LGMN;TAP1;HLA-DMB;HLA-DMA;HLA-DRA;HSPA6;PDIA3
Th2	Naive_CD8	Primary immunodeficiency	-1.71323	0.014827	18/23	38.13%	PTPRC;IL2RG;DCLRE1C;CD3E;LCK;CD3D;ADA;UNG;CD79A;TAP1;RFX5;CD8B;RFXANK;ORAI1;ICOS;RFXAP;ZAP70;IKBKG
Th2	Naive_CD8	Cytosolic DNA-sensing pathway	-1.57511	0.0427355	27/38	40.26%	POLR3GL;POLR3C;POLR1C;POLR2K;RIPK3;RELA;CASP1;POLR2F;POLR2E;POLR3E;TREX1;NFKB1;DDX58;TBK1;CHUK;NFKBIA;POLR3K;IKBKE;IRF3;IRF7;IKBKB;POLR2H;ZBP1;PYCARD;IKBKG;CCL5;POLR2L
Th2	TEMRA_CD8	Primary immunodeficiency	-1.82795	0.00742967	13/25	23.52%	PTPRC;LCK;IL2RG;CD3E;DCLRE1C;ADA;CD3D;TAP1;RFXANK;UNG;IKBKG;ORAI1;CD8B
Th2	TEMRA_CD8	Antigen processing and presentation	-1.76565	0.0123104	34/64	36.51%	B2M;HLA-E;HSPA8;PSME3;HSPA5;PSME1;PSME2;CTSS;NFYB;HLA-DPA1;TAP1;HLA-DPB1;CD74;RFXANK;HSP90AB1;IFI30;TAPBP;CD8B;PDIA3;HLA-DMA;KLRD1;HLA-DRB5;HLA-DRB1;HLA-DQB1;HSPA6;CANX;HLA-DMB;HLA-C;RFX5;HSP90AA1;NFYC;HLA-DRA;CTSB;HLA-A
Th2	TEMRA_CD8	Rheumatoid arthritis	-1.66853	0.0242093	21/52	29.00%	ATP6V1E1;ATP6V0B;CCL5;ATP6AP1;ATP6V0D1;ATP6V1B2;ATP6V1F;ATP6V0E1;ATP6V1D;ATP6V1G1;HLA-DPA1;HLA-DPB1;ATP6V0C;ITGB2;HLA-DMA;ATP6V1E2;HLA-DRB5;TCIRG1;HLA-DRB1;HLA-DQB1;HLA-DMB
Th2	TEMRA_CD8	Cytosolic DNA-sensing pathway	-1.65054	0.0265809	24/41	34.56%	POLR3GL;CCL5;CASP1;POLR2F;TBK1;POLR3C;RIPK3;POLR2E;RELA;POLR3K;DDX58;POLR2K;ZBP1;POLR1C;IKBKG;TREX1;IRF7;PYCARD;CHUK;CCL4L2;POLR2H;IRF3;POLR2L;IKBKB
Th2	Fr._III_T	Primary immunodeficiency	-1.62584	0.0356326	14/26	31.54%	IL2RG;LCK;CD3E;PTPRC;UNG;RFXANK;IKBKG;TAP1;CD3D;ADA;DCLRE1C;ORAI1;ZAP70;RFX5
Th2	Fr._II_eTreg	Primary immunodeficiency	-1.73938	0.0187835	14/25	29.11%	IL2RG;LCK;CD3E;PTPRC;ADA;IKBKG;DCLRE1C;TAP1;RFXANK;UNG;CD3D;CD40;RFX5;ORAI1
Th2	Th1	Antigen processing and presentation	-1.7889	0.00933629	32/58	36.67%	HSPA8;HSPA5;B2M;PSME3;HLA-E;PSME1;HSP90AB1;PSME2;NFYB;CD74;CTSS;PDIA3;TAP1;RFX5;RFXANK;CTSB;HLA-DPA1;TAPBP;HLA-DPB1;CANX;HLA-DQB1;NFYC;KIR3DL2;HLA-C;HSP90AA1;HLA-DMA;IFI30;HLA-DMB;CALR;HLA-DRB1;HLA-A;HLA-DRB5
Th2	Th1	Primary immunodeficiency	-1.77332	0.0103442	14/25	23.03%	LCK;IL2RG;PTPRC;CD3E;UNG;IKBKG;CD40LG;TAP1;DCLRE1C;RFX5;CD3D;RFXANK;ADA;ORAI1
Th2	Th1	Cytosolic DNA-sensing pathway	-1.57478	0.044407	18/40	24.78%	POLR3GL;CASP1;RELA;POLR2E;POLR1C;RIPK3;TREX1;POLR2K;POLR2F;IKBKG;TBK1;NFKBIA;DDX58;ZBP1;POLR3K;IKBKE;IRF7;POLR3C
Th2	Th1	Autoimmune thyroid disease	-1.56072	0.0477144	17/28	40.31%	HLA-E;FAS;CD40LG;HLA-DPA1;HLA-DPB1;HLA-DQB1;PRF1;FASLG;GZMB;HLA-C;HLA-DMA;HLA-DMB;HLA-DRB1;HLA-A;HLA-DRB5;CTLA4;HLA-DRA
Th2	SM_B	Antigen processing and presentation	-1.85438	0.00683295	33/54	34.97%	HLA-E;CD74;HSPA8;B2M;PSME1;PSME3;HLA-DMA;HSP90AB1;PSME2;HSPA5;CTSS;HLA-DRA;RFX5;NFYC;HLA-DMB;HLA-DOB;TAPBP;RFXANK;CTSB;NFYB;TAP1;HLA-DPB1;IFI30;HLA-A;HLA-DPA1;LGMN;PDIA3;HSP90AA1;HSPA4;HLA-F;HSPA1L;HLA-DQB1;HLA-C
Th2	SM_B	Primary immunodeficiency	-1.82347	0.00647386	16/26	28.68%	PTPRC;IL2RG;BLNK;IKBKG;TNFRSF13B;UNG;DCLRE1C;RFX5;ORAI1;CD40;CD79A;RFXANK;CD19;TAP1;LCK;ADA
Th2	SM_B	Cytosolic DNA-sensing pathway	-1.58063	0.0481726	25/41	34.73%	POLR3GL;RIPK3;POLR2F;POLR2E;POLR1C;POLR2K;IKBKG;RELA;NFKBIA;CASP1;TBK1;POLR3C;TREX1;POLR2H;CCL5;DDX58;AIM2;POLR3K;IRF7;ZBP1;CXCL10;IKBKE;IKBKB;POLR3E;IRF3
DN_B	Fr._III_T	Primary immunodeficiency	-1.58823	0.0389529	14/26	28.61%	IL2RG;CD3E;PTPRC;LCK;UNG;DCLRE1C;IKBKG;CD3D;RFXANK;ZAP70;ADA;TAP1;ORAI1;RFX5
DN_B	Fr._II_eTreg	Primary immunodeficiency	-1.80552	0.0107093	12/25	19.30%	IL2RG;LCK;PTPRC;CD3E;UNG;ADA;IKBKG;CD3D;TAP1;DCLRE1C;RFX5;RFXANK
DN_B	Fr._II_eTreg	Cytosolic DNA-sensing pathway	-1.61725	0.040097	18/39	21.96%	POLR3GL;CASP1;RIPK3;POLR2E;POLR3C;IKBKG;TBK1;POLR2F;ZBP1;POLR2K;AIM2;POLR1C;IKBKE;RELA;DDX58;CHUK;POLR3K;TREX1
DN_B	Th1	Antigen processing and presentation	-1.82628	0.00893435	35/58	38.38%	B2M;HSPA8;HSPA5;HLA-E;PSME1;PSME3;CTSS;CD74;PDIA3;HLA-DPA1;HLA-DMB;CTSB;PSME2;HLA-DPB1;HSP90AB1;HLA-DQB1;TAPBP;RFX5;NFYB;TAP1;HLA-C;RFXANK;CANX;HLA-DRB1;HSP90AA1;HLA-DMA;HLA-DRA;HLA-DQA1;KIR3DL2;HSPA6;HLA-A;NFYC;HLA-B;HLA-DRB5;IFI30
DN_B	Th1	Primary immunodeficiency	-1.80435	0.0105399	14/25	24.72%	CD3E;IL2RG;LCK;PTPRC;CD3D;CD40LG;UNG;DCLRE1C;IKBKG;ADA;RFX5;ORAI1;TAP1;RFXANK
DN_B	Th1	Autoimmune thyroid disease	-1.70863	0.0181676	20/28	38.79%	HLA-E;CD40LG;HLA-DPA1;HLA-DMB;HLA-DPB1;FASLG;PRF1;GZMB;HLA-DQB1;HLA-C;FAS;HLA-DRB1;HLA-DMA;CD40;HLA-DRA;HLA-DQA1;HLA-A;HLA-B;HLA-DRB5;CTLA4
DN_B	Th1	Systemic lupus erythematosus	-1.68215	0.021201	16/29	33.95%	SSB;CD40LG;TRIM21;HLA-DPA1;HLA-DMB;HLA-DPB1;SNRPB;SNRPD1;HLA-DQB1;HLA-DRB1;HLA-DMA;CD40;SNRPD3;HLA-DRA;HLA-DQA1;C1R
DN_B	Th1	Allograft rejection	-1.64147	0.0269906	19/29	38.29%	HLA-E;CD40LG;HLA-DPA1;HLA-DMB;HLA-DPB1;FASLG;PRF1;GZMB;HLA-DQB1;HLA-C;FAS;HLA-DRB1;HLA-DMA;CD40;HLA-DRA;HLA-DQA1;HLA-A;HLA-B;HLA-DRB5
DN_B	Th1	Cytosolic DNA-sensing pathway	-1.63382	0.0281528	25/40	38.07%	POLR3GL;CASP1;POLR1C;RIPK3;POLR2K;POLR2F;CCL5;NFKBIA;ZBP1;POLR2E;POLR3C;RELA;IKBKG;TBK1;TREX1;POLR3K;DDX58;POLR2H;POLR2L;IRF7;IRF3;IKBKE;CHUK;AIM2;PYCARD
DN_B	Th1	Asthma	-1.62422	0.0292233	11/15	38.29%	CD40LG;HLA-DPA1;HLA-DMB;HLA-DPB1;HLA-DQB1;HLA-DRB1;HLA-DMA;CD40;HLA-DRA;HLA-DQA1;HLA-DRB5
DN_B	Th1	Rheumatoid arthritis	-1.58985	0.0377734	17/54	20.45%	ATP6V1E1;ATP6V1B2;ATP6AP1;ATP6V1G1;ATP6V0B;ATP6V1F;ATP6V0E1;ATP6V0D1;CCL5;ITGB2;HLA-DPA1;HLA-DMB;HLA-DPB1;ATP6V1D;ATP6V1H;HLA-DQB1;ATP6V0C
DN_B	Th1	Graft-versus-host disease	-1.56774	0.0425027	18/28	38.29%	HLA-E;HLA-DPA1;HLA-DMB;HLA-DPB1;FASLG;PRF1;GZMB;HLA-DQB1;HLA-C;FAS;HLA-DRB1;HLA-DMA;HLA-DRA;HLA-DQA1;KIR3DL2;HLA-A;HLA-B;HLA-DRB5
DN_B	LDG	Primary immunodeficiency	-1.95452	0.0223436	14/28	22.98%	IL2RG;PTPRC;TAP1;UNG;CD8A;DCLRE1C;RFX5;LCK;CD3D;ADA;CD3E;CD8B;ZAP70;IKBKG
DN_B	LDG	Antigen processing and presentation	-1.83207	0.0336927	19/52	21.03%	HLA-E;B2M;HSPA8;PSME1;NFYB;KLRD1;TAP1;PSME2;IFI30;HSPA5;HSP90AB1;CD8A;RFX5;PDIA3;TAPBP;CANX;CTSS;CD8B;HSPA6
DN_B	LDG	Cytosolic DNA-sensing pathway	-1.77341	0.0448054	22/39	30.90%	POLR3GL;TBK1;CASP1;RIPK3;TREX1;CCL5;DDX58;IRF7;NFKBIA;RELA;RIPK1;POLR3C;AIM2;IKBKE;CHUK;ZBP1;IKBKG;ADAR;POLR2F;POLR2H;POLR1C;POLR3E
DN_B	pDC	Cytosolic DNA-sensing pathway	-1.73393	0.0182236	19/38	27.13%	POLR3GL;POLR1C;RIPK3;IKBKG;NFKBIA;TREX1;IRF7;POLR2E;POLR2F;POLR3C;IKBKE;POLR3K;CASP1;RELA;POLR2H;DDX58;POLR2K;POLR3E;IKBKB
DN_B	pDC	Rheumatoid arthritis	-1.69687	0.0223674	19/48	25.19%	ATP6V1G1;ATP6V0B;ATP6V1E1;ATP6AP1;ATP6V1F;ATP6V0D1;ATP6V0E1;ATP6V1B2;TCIRG1;HLA-DMB;ATP6V1D;TNFSF13B;HLA-DMA;HLA-DRA;ATP6V1E2;ATP6V1H;LTB;HLA-DRB1;ATP6V0C
DN_B	pDC	Autoimmune thyroid disease	-1.67073	0.0259201	16/22	36.50%	GZMB;HLA-E;HLA-DMB;HLA-DMA;HLA-DRA;HLA-DRB1;HLA-F;HLA-A;CD86;HLA-B;HLA-DQB1;CD40;HLA-DOB;FAS;HLA-C;HLA-DPB1
DN_B	pDC	Allograft rejection	-1.65643	0.0273601	16/23	36.50%	GZMB;HLA-E;HLA-DMB;HLA-DMA;HLA-DRA;HLA-DRB1;HLA-F;HLA-A;CD86;HLA-B;HLA-DQB1;CD40;HLA-DOB;FAS;HLA-C;HLA-DPB1
DN_B	pDC	Graft-versus-host disease	-1.59468	0.0372354	15/23	36.50%	GZMB;HLA-E;HLA-DMB;HLA-DMA;HLA-DRA;HLA-DRB1;HLA-F;HLA-A;CD86;HLA-B;HLA-DQB1;HLA-DOB;FAS;HLA-C;HLA-DPB1
DN_B	pDC	Primary immunodeficiency	-1.59092	0.0368682	12/21	28.30%	ADA;IL2RG;IKBKG;RFXANK;PTPRC;BLNK;DCLRE1C;TAP1;ORAI1;UNG;CD3E;CD79A
DN_B	pDC	Systemic lupus erythematosus	-1.58636	0.0363275	16/24	40.36%	SNRPD1;SSB;SNRPB;HLA-DMB;TRIM21;HLA-DMA;HLA-DRA;HLA-DRB1;CD86;HLA-DQB1;CD40;SNRPD3;HLA-DOB;HLA-DPB1;C8G;HLA-DPA1
DN_B	pDC	Antigen processing and presentation	-1.53041	0.0481577	26/51	31.53%	CD74;PSME2;CTSB;LGMN;PSME1;RFXANK;B2M;HSPA5;HLA-E;HLA-DMB;PSME3;CTSS;HLA-DMA;HSPA8;TAP1;HLA-DRA;PDIA3;HLA-DRB1;NFYC;HSP90AA1;HLA-F;HSP90AB1;HLA-A;NFYB;HLA-B;HLA-DQB1
Naive_B	pDC	Cytosolic DNA-sensing pathway	-1.66249	0.037199	14/38	19.36%	POLR3GL;POLR1C;NFKBIA;IRF7;RIPK3;IKBKG;POLR3C;POLR2E;POLR2F;POLR3E;TREX1;IKBKB;POLR3K;RELA
SM_B	CL_Mono	Antigen processing and presentation	-1.68886	0.0472687	15/53	16.41%	HLA-E;HSPA5;B2M;CTSS;PSME1;PSME3;CTSB;PSME2;CTSL;TAPBP;HSPA8;CD74;TAP1;IFI30;PDIA3
SM_B	CL_Mono	Rheumatoid arthritis	-1.67664	0.0444273	17/59	21.44%	ATP6V1E1;ATP6AP1;ATP6V1G1;ATP6V0B;CTSL;TNFSF13B;ATP6V1B2;ATP6V0D1;ATP6V0E1;ATP6V1F;CD86;TLR2;ATP6V1D;ATP6V1E2;ITGB2;ATP6V1H;TCIRG1
SM_B	CM_CD8	Primary immunodeficiency	-1.78379	0.00615104	14/26	26.06%	IL2RG;PTPRC;LCK;UNG;CD3E;IKBKG;RFX5;DCLRE1C;CD3D;ADA;TAP1;RFXANK;CD8B;ORAI1
SM_B	CM_CD8	Antigen processing and presentation	-1.64753	0.0229558	30/61	33.08%	HSPA5;B2M;PSME3;HLA-E;HSPA8;PSME1;PSME2;CTSB;CANX;HLA-DPA1;CD74;RFX5;CTSS;PDIA3;HLA-DPB1;HSP90AB1;NFYB;TAPBP;TAP1;RFXANK;HLA-DMA;CD8B;HLA-DRB1;NFYC;HLA-DRB5;IFI30;HLA-DMB;HLA-C;HSP90AA1;HSPA4
SM_B	CM_CD8	Cytosolic DNA-sensing pathway	-1.62349	0.0274018	23/39	34.12%	POLR3GL;CASP1;TBK1;POLR2F;POLR2E;CCL5;POLR1C;RIPK3;IKBKG;POLR2K;POLR3C;POLR3K;DDX58;ZBP1;POLR2H;PYCARD;RELA;TREX1;AIM2;CHUK;IRF7;IRF3;IKBKE
SM_B	Naive_CD8	Primary immunodeficiency	-1.62652	0.0347764	16/23	37.34%	PTPRC;IL2RG;CD3E;LCK;DCLRE1C;CD3D;RFX5;UNG;ADA;TAP1;CD79A;RFXANK;CD8B;ICOS;ORAI1;IKBKG
SM_B	Naive_CD8	Cytosolic DNA-sensing pathway	-1.5797	0.0484649	27/38	40.82%	POLR3GL;POLR1C;POLR3C;RIPK3;CASP1;RELA;POLR2K;DDX58;TREX1;NFKB1;POLR2F;TBK1;POLR2E;CHUK;ZBP1;IRF7;NFKBIA;POLR3K;IKBKE;CCL5;IKBKB;POLR3E;IKBKG;PYCARD;IRF3;POLR2H;ADAR
SM_B	TEMRA_CD8	Primary immunodeficiency	-1.62428	0.0361285	13/25	29.96%	PTPRC;IL2RG;LCK;DCLRE1C;CD3E;UNG;ADA;TAP1;CD3D;IKBKG;ORAI1;RFX5;RFXANK
SM_B	Fr._II_eTreg	Primary immunodeficiency	-1.78009	0.0119129	12/25	21.75%	IL2RG;LCK;CD3E;IKBKG;DCLRE1C;PTPRC;CD3D;TAP1;UNG;RFXANK;ADA;ORAI1
SM_B	DN_B	Antigen processing and presentation	-2.06889	0.000473825	33/52	31.80%	B2M;HSPA8;HLA-E;PSME3;CD74;CTSB;CTSS;PSME1;PSME2;HSP90AB1;IFI30;HLA-DPB1;RFXANK;HLA-DRA;HLA-DPA1;HSPA4;LGMN;PDIA3;HLA-DRB1;TAP1;HSPA5;RFX5;HLA-DMA;HLA-DQB1;HSP90AA1;HLA-DRB5;NFYC;NFYB;HLA-F;HLA-C;TAPBP;HLA-B;HLA-A
SM_B	DN_B	Systemic lupus erythematosus	-1.77545	0.00987417	12/25	24.83%	SSB;TRIM21;SNRPD1;SNRPB;HLA-DPB1;HLA-DRA;CD86;HLA-DPA1;HLA-DRB1;HLA-DMA;HLA-DQB1;HLA-DRB5
SM_B	DN_B	Allograft rejection	-1.7463	0.0125855	15/27	31.80%	HLA-E;HLA-DPB1;HLA-DRA;CD86;HLA-DPA1;HLA-DRB1;IL12A;HLA-DMA;HLA-DQB1;HLA-DRB5;FAS;HLA-F;HLA-C;HLA-B;HLA-A
SM_B	DN_B	Autoimmune thyroid disease	-1.74354	0.0128302	14/25	31.80%	HLA-E;HLA-DPB1;HLA-DRA;CD86;HLA-DPA1;HLA-DRB1;HLA-DMA;HLA-DQB1;HLA-DRB5;FAS;HLA-F;HLA-C;HLA-B;HLA-A
SM_B	DN_B	Graft-versus-host disease	-1.73237	0.0142147	14/25	31.80%	HLA-E;HLA-DPB1;HLA-DRA;CD86;HLA-DPA1;HLA-DRB1;HLA-DMA;HLA-DQB1;HLA-DRB5;FAS;HLA-F;HLA-C;HLA-B;HLA-A
SM_B	DN_B	Cytosolic DNA-sensing pathway	-1.72536	0.0145172	22/40	30.84%	POLR3GL;POLR2F;RIPK3;POLR2E;CASP1;IKBKG;POLR1C;POLR2K;TBK1;DDX58;RELA;POLR3C;TREX1;IRF7;POLR2L;CXCL10;POLR3K;CHUK;IKBKE;CCL5;NFKBIA;PYCARD
SM_B	DN_B	Primary immunodeficiency	-1.71427	0.0155202	14/26	23.80%	PTPRC;IL2RG;BLNK;TNFRSF13B;IKBKG;CD79A;UNG;RFXANK;ORAI1;TAP1;CD19;DCLRE1C;RFX5;AICDA
SM_B	DN_B	Rheumatoid arthritis	-1.67124	0.0206987	24/55	31.61%	ATP6V1E1;ATP6V1B2;ATP6V0D1;ATP6AP1;ATP6V1F;ATP6V0B;ATP6V0E1;ATP6V1G1;ATP6V1D;HLA-DPB1;HLA-DRA;CD86;HLA-DPA1;HLA-DRB1;ATP6V0C;ACP5;HLA-DMA;ITGB2;HLA-DQB1;HLA-DRB5;TCIRG1;CCL5;ATP6V1H;TNFSF13B
SM_B	DN_B	Asthma	-1.66951	0.0203584	7/15	24.83%	HLA-DPB1;HLA-DRA;HLA-DPA1;HLA-DRB1;HLA-DMA;HLA-DQB1;HLA-DRB5
SM_B	pDC	Autoimmune thyroid disease	-1.71244	0.0208644	18/22	41.57%	GZMB;HLA-E;HLA-DMB;HLA-DMA;HLA-B;HLA-F;HLA-DRA;HLA-A;HLA-DPB1;HLA-C;HLA-DRB5;HLA-DPA1;FAS;CD86;CD40;HLA-DRB1;HLA-DQB1;HLA-G
SM_B	pDC	Antigen processing and presentation	-1.70613	0.021531	28/51	32.54%	PSME2;B2M;CD74;PSME1;CTSB;HLA-E;LGMN;HSPA5;RFXANK;HLA-DMB;HLA-DMA;TAP1;CTSS;HSPA8;PSME3;HSP90AA1;PDIA3;HLA-B;HLA-F;HLA-DRA;HLA-A;HLA-DPB1;HLA-C;HSP90AB1;NFYC;TAP2;HLA-DRB5;HLA-DPA1
SM_B	pDC	Allograft rejection	-1.693	0.0225946	18/23	41.57%	GZMB;HLA-E;HLA-DMB;HLA-DMA;HLA-B;HLA-F;HLA-DRA;HLA-A;HLA-DPB1;HLA-C;HLA-DRB5;HLA-DPA1;FAS;CD86;CD40;HLA-DRB1;HLA-DQB1;HLA-G
SM_B	pDC	Cytosolic DNA-sensing pathway	-1.67903	0.0225437	17/38	23.92%	POLR3GL;NFKBIA;RIPK3;POLR1C;TREX1;IRF7;POLR2F;IKBKG;POLR2E;POLR3K;POLR3C;RELA;IKBKE;DDX58;POLR2K;POLR2H;CASP1
SM_B	pDC	Graft-versus-host disease	-1.64559	0.0282841	14/23	35.07%	GZMB;HLA-E;HLA-DMB;HLA-DMA;HLA-B;HLA-F;HLA-DRA;HLA-A;HLA-DPB1;HLA-C;HLA-DRB5;HLA-DPA1;FAS;CD86
SM_B	pDC	Rheumatoid arthritis	-1.64273	0.0279616	19/48	25.98%	ATP6V1G1;ATP6V1E1;ATP6V0B;ATP6V1F;ATP6V0E1;ATP6AP1;ATP6V0D1;TNFSF13B;HLA-DMB;HLA-DMA;ATP6V1B2;ATP6V1D;TCIRG1;ATP6V1E2;ATP6V1H;ACP5;ATP6V0C;HLA-DRA;HLA-DPB1
SM_B	pDC	Systemic lupus erythematosus	-1.5867	0.0377083	17/24	41.22%	SNRPD1;SSB;SNRPB;TRIM21;HLA-DMB;HLA-DMA;HLA-DRA;HLA-DPB1;HLA-DRB5;HLA-DPA1;CD86;CD40;C8G;HLA-DRB1;SNRPD3;HLA-DQB1;ACTN4
Plasmablast	Fr._II_eTreg	Primary immunodeficiency	-1.79065	0.0137199	16/25	33.77%	LCK;IL2RG;PTPRC;CD3E;UNG;IKBKG;ADA;TAP1;RFXANK;RFX5;DCLRE1C;CD3D;CD40LG;CD40;ORAI1;ZAP70
Plasmablast	DN_B	Antigen processing and presentation	-1.89741	0.00551914	33/52	34.34%	HLA-E;HSPA8;CD74;PSME3;B2M;CTSB;CTSS;HSP90AB1;NFYB;PSME1;RFX5;HLA-DRA;TAPBP;HLA-DMA;HSPA4;HLA-DRB1;RFXANK;HLA-DQB1;LGMN;HLA-DPB1;PSME2;HLA-DPA1;NFYC;HLA-F;IFI30;PDIA3;TAP1;HLA-DRB5;HSPA1L;HSP90AA1;HLA-DOA;HSPA5;HLA-DOB
Plasmablast	USM_B	Cytosolic DNA-sensing pathway	-1.71817	0.0153224	22/41	30.30%	POLR3GL;POLR2E;POLR2F;POLR1C;IKBKG;CASP1;TREX1;RIPK3;NFKBIA;POLR2K;POLR3C;RELA;TBK1;POLR3K;IKBKE;IRF3;AIM2;ZBP1;POLR2L;DDX58;IRF7;POLR2H
Plasmablast	USM_B	Antigen processing and presentation	-1.68258	0.0210564	36/51	40.23%	HLA-E;CD74;B2M;HSPA8;PSME3;CTSB;CTSS;PSME1;PSME2;HSP90AB1;RFXANK;HLA-DMA;TAPBP;HSPA5;NFYB;PDIA3;TAP1;HLA-DOB;IFI30;HLA-DMB;HLA-DRA;HLA-DQB1;NFYC;HLA-F;HLA-DPB1;HLA-DRB1;CANX;HLA-DPA1;RFX5;LGMN;HSPA4;HLA-C;HLA-DRB5;HLA-G;HSPA1L;HSP90AA1
Plasmablast	USM_B	Systemic lupus erythematosus	-1.61373	0.0358855	14/26	32.37%	SSB;SNRPD1;SNRPB;HLA-DMA;TRIM21;CD40;HLA-DOB;HLA-DMB;HLA-DRA;HLA-DQB1;HLA-DPB1;HLA-DRB1;SNRPD3;HLA-DPA1
Plasmablast	USM_B	Asthma	-1.56581	0.0490122	9/15	32.37%	HLA-DMA;CD40;HLA-DOB;HLA-DMB;HLA-DRA;HLA-DQB1;HLA-DPB1;HLA-DRB1;HLA-DPA1
NK	Mem_CD4	Antigen processing and presentation	-1.57158	0.0480076	34/57	46.06%	HLA-E;HSPA5;HSPA8;PSME3;B2M;NFYB;CTSS;HSP90AB1;CANX;PSME1;CTSB;RFX5;PSME2;HSP90AA1;TAPBP;PDIA3;HLA-DPB1;CD74;NFYC;HLA-DPA1;TAP1;RFXANK;HLA-DMB;CD4;HLA-C;HLA-DMA;HLA-DRB1;HLA-DQB1;HSPA4;HLA-A;HLA-G;HSPA6;KIR3DL2;HLA-F
LDG	CL_Mono	Rheumatoid arthritis	-1.84784	0.0175122	34/59	34.81%	ATP6V1G1;ATP6V1E1;ATP6V0B;ATP6AP1;ATP6V1D;CTSL;ATP6V1F;TCIRG1;FOS;TNFSF13B;FLT1;ATP6V1B2;CXCL2;ATP6V0E1;IL15;ATP6V0D1;TLR2;ACP5;HLA-DRB1;ATP6V0C;HLA-DMB;CD86;VEGFA;JUN;HLA-DRA;CCL3L1;HLA-DMA;CXCL8;ITGB2;ATP6V1E2;HLA-DPB1;CSF1;ANGPT1;HLA-DOB
LDG	Th1	Primary immunodeficiency	-1.62707	0.0427077	14/25	29.33%	CD3E;LCK;ORAI1;IL2RG;PTPRC;IKBKG;UNG;ZAP70;DCLRE1C;CD3D;RFXANK;ADA;RFX5;TAP1
LDG	Th2	Cytosolic DNA-sensing pathway	-1.6097	0.0371179	20/40	27.52%	POLR3GL;POLR2F;POLR2E;POLR1C;IKBKG;RIPK3;IKBKB;TREX1;POLR3C;CASP1;POLR2H;RELA;NFKBIA;POLR3K;POLR2K;IRF3;DDX58;POLR3E;ZBP1;TBK1
LDG	USM_B	Cytosolic DNA-sensing pathway	-1.59196	0.0473577	18/41	21.95%	POLR3GL;POLR2E;NFKBIA;IKBKG;POLR2F;RELA;CASP1;IRF3;AIM2;RIPK3;POLR3C;DDX58;POLR1C;TREX1;POLR2L;ZBP1;TBK1;POLR2K
LDG	USM_B	Antigen processing and presentation	-1.58476	0.0476963	32/51	36.86%	HLA-E;HSPA8;CD74;B2M;PSME3;PSME1;HSPA5;TAPBP;PSME2;HSP90AB1;RFXANK;CTSS;LGMN;TAP1;CTSB;HLA-DRB1;HLA-DMA;CANX;PDIA3;NFYC;HLA-DPB1;HLA-DMB;HLA-F;HSPA1L;HLA-DQB1;HLA-DRA;HLA-C;NFYB;IFI30;HLA-A;HLA-DOB;HSP90AA1
LDG	mDC	Antigen processing and presentation	-1.71391	0.0216648	31/54	34.41%	HSPA8;PSME2;PSME1;CD74;HLA-DMB;HLA-DMA;PSME3;B2M;LGMN;HLA-E;HSPA5;RFXANK;TAP1;HSP90AA1;HLA-DRB1;TAPBP;HLA-DPB1;HLA-DRA;HSP90AB1;HLA-DOB;IFI30;HLA-B;PDIA3;CTSB;RFXAP;HLA-DQB1;KLRD1;CALR;HLA-F;HLA-A;HLA-DPA1
LDG	mDC	Autoimmune thyroid disease	-1.6586	0.0349627	16/24	34.41%	CD40;HLA-DMB;HLA-DMA;HLA-E;HLA-DRB1;CTLA4;CD86;HLA-DPB1;HLA-DRA;HLA-DOB;HLA-B;PRF1;HLA-DQB1;HLA-F;HLA-A;HLA-DPA1
LDG	mDC	Allograft rejection	-1.62312	0.0447455	15/24	34.41%	CD40;HLA-DMB;HLA-DMA;HLA-E;HLA-DRB1;CD86;HLA-DPB1;HLA-DRA;HLA-DOB;HLA-B;PRF1;HLA-DQB1;HLA-F;HLA-A;HLA-DPA1
LDG	mDC	Systemic lupus erythematosus	-1.62151	0.0441015	22/30	41.22%	CD40;SSB;HLA-DMB;HLA-DMA;SNRPD1;SNRPB;SNRPD3;HLA-DRB1;CD86;HLA-DPB1;HLA-DRA;HLA-DOB;TRIM21;C1QB;HLA-DQB1;C1QA;FCGR1A;HLA-DPA1;HLA-DQA1;ACTN1;FCGR3A;HLA-DRB5
LDG	mDC	Primary immunodeficiency	-1.61688	0.0421688	13/22	26.94%	IL2RG;ADA;CD40;IKBKG;UNG;RFXANK;TAP1;CD79A;DCLRE1C;PTPRC;ZAP70;RFXAP;BTK
LDG	pDC	Primary immunodeficiency	-1.70349	0.0331273	12/21	26.61%	RFXANK;ADA;IKBKG;IL2RG;BLNK;DCLRE1C;CD3E;PTPRC;CD79A;TAP1;CD40;BTK
mDC	NC_Mono	Cytosolic DNA-sensing pathway	-1.84829	0.0131285	23/40	27.98%	POLR3GL;CASP1;RIPK3;TREX1;DDX58;IRF7;NFKBIA;POLR3C;POLR2F;ZBP1;RELA;POLR2E;IKBKE;IKBKG;CXCL10;TBK1;POLR2K;ADAR;POLR3K;POLR1C;CHUK;IKBKB;AIM2
mDC	TEMRA_CD8	Primary immunodeficiency	-1.99485	0.00127232	13/25	21.42%	IL2RG;PTPRC;CD3E;TAP1;LCK;ADA;CD3D;DCLRE1C;UNG;IKBKG;RFXANK;ORAI1;RFX5
mDC	TEMRA_CD8	Antigen processing and presentation	-1.7653	0.0124901	36/64	37.41%	B2M;HLA-E;PSME2;PSME3;PSME1;HSPA5;HSPA8;CTSS;TAP1;PDIA3;HLA-DPA1;HLA-DPB1;RFXANK;CTSB;KLRD1;IFI30;TAPBP;RFX5;CD74;CANX;HSPA6;NFYB;HLA-DRB1;HSP90AB1;HLA-DRB5;NFYC;KLRC1;HLA-C;HLA-F;HLA-DMA;CD8B;HSP90AA1;HLA-B;HLA-G;HLA-DRA;HLA-DQB1
mDC	TEMRA_CD8	Cytosolic DNA-sensing pathway	-1.69456	0.0220065	19/41	23.50%	POLR3GL;CASP1;ZBP1;DDX58;CCL5;RIPK3;POLR3K;TBK1;POLR1C;IRF7;POLR2F;POLR2E;TREX1;IKBKG;CCL4L2;POLR3C;POLR2K;PYCARD;RELA
mDC	TEMRA_CD8	Graft-versus-host disease	-1.69323	0.0217018	19/30	39.61%	HLA-E;GZMB;HLA-DPA1;HLA-DPB1;KLRD1;FAS;FASLG;PRF1;HLA-DRB1;HLA-DRB5;KLRC1;HLA-C;HLA-F;HLA-DMA;HLA-B;HLA-G;HLA-DRA;HLA-DQB1;HLA-DMB
mDC	TEMRA_CD8	Autoimmune thyroid disease	-1.64725	0.0287375	17/25	39.61%	HLA-E;GZMB;HLA-DPA1;HLA-DPB1;FAS;FASLG;PRF1;HLA-DRB1;HLA-DRB5;HLA-C;HLA-F;HLA-DMA;HLA-B;HLA-G;HLA-DRA;HLA-DQB1;HLA-DMB
mDC	TEMRA_CD8	Allograft rejection	-1.62273	0.0321345	17/27	39.61%	HLA-E;GZMB;HLA-DPA1;HLA-DPB1;FAS;FASLG;PRF1;HLA-DRB1;HLA-DRB5;HLA-C;HLA-F;HLA-DMA;HLA-B;HLA-G;HLA-DRA;HLA-DQB1;HLA-DMB
mDC	TEMRA_CD8	Systemic lupus erythematosus	-1.60662	0.0347361	18/28	40.47%	SSB;SNRPD1;SNRPB;TRIM21;HLA-DPA1;HLA-DPB1;FCGR3B;C1R;C8G;HLA-DRB1;HLA-DRB5;HLA-DMA;SNRPD3;HLA-DRA;HLA-DQB1;FCGR3A;HLA-DMB;ACTN4
mDC	USM_B	Cytosolic DNA-sensing pathway	-2.18609	0	22/41	20.90%	POLR3GL;CASP1;IKBKG;TREX1;POLR2F;ZBP1;IRF7;TBK1;RIPK3;DDX58;RELA;POLR2E;POLR2K;NFKBIA;POLR1C;CXCL10;IKBKE;IRF3;POLR2L;POLR2H;POLR3C;POLR3K
mDC	USM_B	Antigen processing and presentation	-1.83479	0.00703485	35/51	35.60%	B2M;PSME2;PSME1;HLA-E;HSPA8;TAP1;RFXANK;HSPA5;CD74;CTSB;PSME3;PDIA3;IFI30;CTSS;HLA-DMA;LGMN;HLA-DPA1;HSP90AB1;NFYC;HLA-A;HLA-DRA;HSPA4;HLA-C;HLA-DPB1;TAPBP;CANX;HLA-DMB;HLA-F;NFYB;CALR;HLA-DOB;HLA-DRB1;HLA-B;HLA-DQB1;HLA-G
mDC	USM_B	Autoimmune thyroid disease	-1.72635	0.0138189	18/25	35.60%	HLA-E;HLA-DMA;CD86;FAS;HLA-DPA1;HLA-A;HLA-DRA;HLA-C;HLA-DPB1;CD40;HLA-DMB;HLA-F;TSHR;HLA-DOB;HLA-DRB1;HLA-B;HLA-DQB1;HLA-G
mDC	USM_B	Allograft rejection	-1.71032	0.0155433	19/27	35.60%	HLA-E;IL12A;HLA-DMA;CD86;FAS;HLA-DPA1;HLA-A;HLA-DRA;HLA-C;HLA-DPB1;CD40;IL12B;HLA-DMB;HLA-F;HLA-DOB;HLA-DRB1;HLA-B;HLA-DQB1;HLA-G
mDC	USM_B	Rheumatoid arthritis	-1.68707	0.0179956	31/55	38.38%	ATP6V0B;ATP6V1E1;ATP6V1F;ATP6AP1;ATP6V0D1;ATP6V0E1;ATP6V1G1;ATP6V1B2;ATP6V1D;ATP6V0C;HLA-DMA;ACP5;TCIRG1;TNFSF13B;ATP6V1E2;CD86;HLA-DPA1;HLA-DRA;HLA-DPB1;VEGFA;HLA-DMB;ATP6V1A;HLA-DOB;HLA-DRB1;CCL5;ICAM1;HLA-DQB1;ITGB2;LTB;ATP6V1H;HLA-DRB5
mDC	USM_B	Primary immunodeficiency	-1.67582	0.0195243	12/25	21.52%	IL2RG;IKBKG;TAP1;RFXANK;TNFRSF13B;BLNK;UNG;CD19;ORAI1;ADA;PTPRC;CD79A
mDC	USM_B	Systemic lupus erythematosus	-1.56827	0.0430987	15/26	34.50%	SNRPD1;SSB;SNRPB;TRIM21;HLA-DMA;CD86;HLA-DPA1;C1R;HLA-DRA;HLA-DPB1;CD40;HLA-DMB;HLA-DOB;HLA-DRB1;HLA-DQB1
mDC	USM_B	RIG-I-like receptor signaling pathway	-1.53335	0.0495572	19/49	18.60%	AZI2;IKBKG;FADD;IRF7;PIN1;TBK1;ISG15;DDX58;ATG5;IL12A;RELA;NFKBIA;IFIH1;DHX58;TRADD;CXCL10;IKBKE;TANK;IRF3
mDC	NK	Graft-versus-host disease	-1.83615	0.0101411	19/29	39.97%	GZMB;HLA-E;KLRD1;PRF1;HLA-DPA1;HLA-C;HLA-A;KLRC1;HLA-DPB1;HLA-B;HLA-G;HLA-DMA;KIR2DL3;FAS;HLA-DQB1;HLA-DRB5;FASLG;HLA-DQA2;HLA-DRB1
mDC	NK	Antigen processing and presentation	-1.82159	0.010982	32/65	32.28%	HSPA5;PSME1;PSME2;B2M;HSPA8;PSME3;TAP1;CTSS;PDIA3;HSP90AB1;RFXANK;HLA-E;HSPA6;RFX5;CD74;HSP90AA1;KLRD1;IFI30;TAPBP;HLA-DPA1;CANX;HLA-C;CTSB;NFYC;HLA-A;KLRC1;KIR2DL4;HLA-DPB1;HLA-B;HLA-G;HLA-DMA;KIR2DL3
mDC	NK	Primary immunodeficiency	-1.80767	0.0118943	10/26	21.01%	IL2RG;TAP1;PTPRC;RFXANK;ADA;UNG;RFX5;IKBKG;ORAI1;DCLRE1C
mDC	NK	Cytosolic DNA-sensing pathway	-1.76351	0.0156188	15/42	15.69%	POLR3GL;TREX1;ZBP1;CASP1;IRF7;NFKBIA;DDX58;RIPK3;TBK1;POLR3K;POLR2F;POLR2E;POLR3C;IKBKG;POLR1C
mDC	NK	Systemic lupus erythematosus	-1.67764	0.0228117	14/28	36.13%	SNRPD1;SSB;SNRPB;TRIM21;C1R;FCGR3B;HLA-DPA1;FCGR3A;HLA-DPB1;C8G;ACTN1;HLA-DMA;HLA-DQB1;HLA-DRB5
mDC	NK	Allograft rejection	-1.63186	0.0292949	18/25	43.02%	GZMB;HLA-E;PRF1;HLA-DPA1;HLA-C;HLA-A;HLA-DPB1;HLA-B;HLA-G;HLA-DMA;FAS;HLA-DQB1;HLA-DRB5;FASLG;HLA-DQA2;HLA-DRB1;HLA-DRA;HLA-F
mDC	NK	Autoimmune thyroid disease	-1.60739	0.0339618	18/24	43.02%	GZMB;HLA-E;PRF1;HLA-DPA1;HLA-C;HLA-A;HLA-DPB1;HLA-B;HLA-G;HLA-DMA;FAS;HLA-DQB1;HLA-DRB5;FASLG;HLA-DQA2;HLA-DRB1;HLA-DRA;HLA-F
mDC	NK	Rheumatoid arthritis	-1.5841	0.0375455	22/52	29.54%	ATP6V1E1;ATP6AP1;ATP6V0D1;ATP6V1G1;ATP6V0B;ATP6V1B2;ATP6V1F;ATP6V1D;TNFSF13B;ATP6V0E1;VEGFA;ATP6V0C;ITGB2;CCL3L1;TCIRG1;HLA-DPA1;FOS;ACP5;ATP6V1E2;ATP6V0E2;CCL5;HLA-DPB1
pDC	NC_Mono	Antigen processing and presentation	-1.73629	0.0229741	17/53	17.27%	HSPA5;HLA-E;B2M;PSME3;PSME2;HSPA8;CTSB;PSME1;CD74;PDIA3;NFYB;CTSS;TAP1;CTSL;TAPBP;IFI30;RFXANK
pDC	NC_Mono	Cytosolic DNA-sensing pathway	-1.6754	0.032946	20/40	25.05%	CASP1;POLR3GL;TREX1;TBK1;DDX58;IRF7;POLR3C;POLR2F;POLR2K;POLR2E;ZBP1;NFKBIA;RIPK3;IKBKG;RELA;CHUK;CXCL10;ADAR;IKBKE;POLR1C
pDC	EM_CD8	Primary immunodeficiency	-1.81484	0.00561712	14/25	23.09%	LCK;IL2RG;PTPRC;CD3E;IKBKG;TAP1;ADA;CD3D;RFXANK;DCLRE1C;CD8B;ORAI1;UNG;RFX5
pDC	EM_CD8	Cytosolic DNA-sensing pathway	-1.81472	0.00534964	21/41	23.13%	POLR3GL;POLR2F;CASP1;TREX1;POLR2E;IKBKG;POLR2K;RIPK3;CCL5;POLR3K;DDX58;TBK1;IRF7;IKBKE;RELA;POLR3C;ZBP1;POLR1C;PYCARD;IKBKB;IRF3
pDC	EM_CD8	Rheumatoid arthritis	-1.69394	0.0160999	25/55	30.53%	ATP6V1E1;ATP6V1B2;ATP6V0B;ATP6V0D1;ATP6V1F;ATP6AP1;CCL5;ATP6V1G1;ATP6V0E1;ATP6V1D;ATP6V0C;HLA-DPA1;HLA-DPB1;ITGB2;ATP6V1H;TCIRG1;HLA-DMA;HLA-DQB1;HLA-DMB;HLA-DRB1;HLA-DRB5;ACP5;ATP6V1E2;ATP6V0E2;HLA-DRA
pDC	EM_CD8	RIG-I-like receptor signaling pathway	-1.66827	0.0197982	29/46	34.56%	TANK;MAP3K7;IKBKG;PIN1;DDX58;FADD;ATG5;TBK1;IRF7;IKBKE;RELA;ATG12;ISG15;AZI2;NLRX1;IFIH1;TRADD;IKBKB;IRF3;DHX58;MAPK14;CASP8;OTUD5;MAPK9;TRAF2;MAPK13;TKFC;RNF125;NFKBIA
pDC	EM_CD8	Antigen processing and presentation	-1.63549	0.0238837	37/60	41.30%	B2M;PSME3;HSPA5;HLA-E;HSPA8;PSME1;PSME2;PDIA3;TAP1;CTSS;CD74;RFXANK;CD8B;TAPBP;NFYC;HLA-DPA1;NFYB;HLA-DPB1;CTSB;IFI30;RFX5;HLA-DMA;HLA-DQB1;HLA-DMB;HLA-DRB1;HLA-DRB5;HSP90AB1;HLA-DRA;HSPA6;HLA-C;HLA-A;CALR;CANX;IFNG;HSPA1A;HSPA4;HSP90AA1
pDC	TEMRA_CD8	Primary immunodeficiency	-1.8191	0.00464105	13/25	26.84%	LCK;PTPRC;IL2RG;CD3E;ADA;DCLRE1C;TAP1;UNG;IKBKG;RFXANK;CD3D;ORAI1;RFX5
pDC	TEMRA_CD8	Cytosolic DNA-sensing pathway	-1.77012	0.00817959	25/41	30.53%	POLR3GL;CASP1;TBK1;DDX58;POLR2E;POLR3C;TREX1;CCL5;RIPK3;POLR3K;POLR2F;IRF7;IKBKG;POLR1C;RELA;ZBP1;POLR2K;IKBKB;IRF3;IKBKE;POLR2H;NFKBIA;CHUK;CCL4L2;PYCARD
pDC	TEMRA_CD8	RIG-I-like receptor signaling pathway	-1.71123	0.013675	28/46	29.93%	TBK1;DDX58;ATG5;MAP3K7;AZI2;FADD;TANK;PIN1;MAPK9;IRF7;IKBKG;TRADD;RELA;IFIH1;ISG15;ATG12;CASP8;NLRX1;IKBKB;IRF3;TKFC;DHX58;OTUD5;IKBKE;NFKBIA;MAPK14;TRAF2;CHUK
pDC	TEMRA_CD8	Rheumatoid arthritis	-1.63908	0.0249904	25/52	37.47%	ATP6V1E1;ATP6AP1;ATP6V0B;ATP6V0D1;ATP6V1B2;ATP6V1F;CCL5;ATP6V1G1;ATP6V1D;ATP6V0E1;HLA-DPA1;HLA-DPB1;ATP6V0C;HLA-DMA;HLA-DQB1;VEGFA;HLA-DRB5;ATP6V0E2;TCIRG1;ATP6V1E2;HLA-DMB;HLA-DRB1;ACP5;ITGB2;ATP6V0A2
pDC	Fr._II_eTreg	Primary immunodeficiency	-1.63569	0.0408015	17/25	38.28%	IL2RG;CD3E;PTPRC;LCK;IKBKG;UNG;TAP1;CD3D;RFXANK;ADA;DCLRE1C;ZAP70;ORAI1;TNFRSF13B;CD40LG;RFX5;CD40
pDC	Fr._II_eTreg	Cytosolic DNA-sensing pathway	-1.63324	0.0395508	18/39	23.94%	POLR3GL;CASP1;TREX1;IRF7;IKBKG;ZBP1;POLR2F;POLR2E;DDX58;TBK1;POLR3C;RIPK3;POLR1C;POLR3K;POLR2K;NFKBIA;RELA;IKBKE
pDC	Tfh	Primary immunodeficiency	-1.90808	0.00372394	16/24	31.83%	IL2RG;CD3E;PTPRC;UNG;LCK;RFXANK;TAP1;DCLRE1C;ADA;IKBKG;CD3D;CD40LG;ORAI1;RFX5;ICOS;ZAP70
pDC	Tfh	Antigen processing and presentation	-1.74266	0.0169413	36/53	44.17%	HSPA5;HLA-E;B2M;HSPA8;PSME2;CTSS;PDIA3;PSME3;PSME1;RFXANK;CTSB;CD74;TAP1;CANX;HLA-DPB1;HSP90AB1;HLA-DPA1;TAPBP;NFYB;RFX5;NFYC;HLA-DQB1;IFI30;HSPA4;HLA-DRA;HLA-DRB1;HLA-C;HLA-DRB5;HLA-A;HLA-DMA;HSPA1L;KIR3DL2;LGMN;HLA-G;HSP90AA1;HLA-DMB
pDC	Tfh	Cytosolic DNA-sensing pathway	-1.63692	0.0359486	26/40	38.26%	POLR3GL;CASP1;RIPK3;POLR1C;TBK1;DDX58;TREX1;POLR2K;IRF7;RELA;POLR3C;NFKBIA;POLR2E;POLR2F;ZBP1;IKBKG;POLR3K;CCL5;IRF3;AIM2;NFKB1;ADAR;CHUK;CXCL10;POLR3E;IKBKB
pDC	Th17	Primary immunodeficiency	-1.82488	0.00686267	15/23	28.69%	PTPRC;IL2RG;CD3E;LCK;UNG;IKBKG;CD3D;CD40LG;TAP1;RFXANK;ADA;DCLRE1C;RFX5;ICOS;ORAI1
pDC	Th17	Antigen processing and presentation	-1.68807	0.0209358	30/53	39.30%	B2M;HLA-E;HSPA5;HSPA8;CTSS;PSME3;PSME2;PSME1;PDIA3;CD74;TAP1;CTSB;RFXANK;NFYB;RFX5;TAPBP;HSP90AB1;HLA-DPB1;NFYC;HLA-DPA1;HLA-DQB1;HLA-A;HLA-C;IFI30;LGMN;CANX;HLA-DRB5;HLA-DRB1;HSPA4;HSP90AA1
pDC	Th17	RIG-I-like receptor signaling pathway	-1.66531	0.0272588	31/45	36.46%	TANK;MAP3K7;ATG5;TRADD;ATG12;AZI2;TBK1;IKBKG;FADD;NFKBIA;IRF7;DDX58;ISG15;PIN1;RELA;DHX58;IFIH1;MAPK14;CHUK;RNF125;IRF3;IKBKE;OTUD5;DDX3X;NFKB1;TRAF2;CYLD;TRAF6;MAPK9;IKBKB;CASP10
pDC	Th17	Cytosolic DNA-sensing pathway	-1.65248	0.0253353	27/39	38.66%	POLR3GL;CASP1;RIPK3;POLR2K;TREX1;POLR2E;TBK1;IKBKG;POLR2F;POLR1C;NFKBIA;IRF7;DDX58;RELA;ZBP1;POLR3K;CHUK;POLR3C;IRF3;IKBKE;POLR2H;NFKB1;ADAR;AIM2;IKBKB;POLR3F;PYCARD
pDC	mDC	Antigen processing and presentation	-1.74681	0.0184552	27/54	32.58%	PSME3;B2M;HSPA5;HLA-E;CTSB;PDIA3;PSME2;CD74;PSME1;HSPA8;IFI30;TAP1;CTSS;HSP90AB1;HLA-DMB;LGMN;CANX;TAPBP;HSP90AA1;RFXANK;NFYB;HLA-A;HLA-DMA;HSPA4;CTSL;HSPA6;RFX5
pDC	mDC	Cytosolic DNA-sensing pathway	-1.70197	0.022753	20/41	25.37%	POLR3GL;CASP1;DDX58;TBK1;IRF7;IKBKG;TREX1;RIPK3;POLR1C;ZBP1;POLR2K;POLR2E;NFKBIA;ADAR;POLR3K;RELA;IKBKE;CXCL10;POLR2F;CCL5
pDC	mDC	Rheumatoid arthritis	-1.69228	0.0244117	30/60	35.81%	ATP6V1E1;ATP6AP1;CD86;ATP6V1B2;ATP6V0D1;ATP6V1G1;ATP6V1D;TNFSF13B;ATP6V1F;ATP6V0B;TLR2;ATP6V0E1;HLA-DMB;TCIRG1;ATP6V1H;IL15;ATP6V0C;CCL5;ATP6V1C1;ITGB2;FLT1;HLA-DMA;FOS;ATP6V1E2;CTSL;ATP6V0A2;CTLA4;CXCL8;HLA-DRB5;ATP6V1A
pDC	mDC	NOD-like receptor signaling pathway	-1.58244	0.0482197	61/133	30.06%	CASP4;IFI16;OAS1;MYD88;CASP1;CTSB;VDAC3;TBK1;VDAC2;TANK;NAMPT;YWHAE;MAP3K7;GBP1;OAS2;BRCC3;MCU;GBP2;ATG5;IRF7;IRF9;IKBKG;STAT1;FADD;RIPK3;TRIP6;RIPK2;CARD6;RBCK1;CARD16;TXN2;VDAC1;HSP90AB1;TXN;JAK1;ATG12;STAT2;NFKBIA;RNASEL;PRKCD;RELA;OAS3;GBP5;HSP90AA1;IKBKE;IFNAR1;MAPK3;GBP3;BCL2L1;CCL5;NEK7;GSDMD;NLRP3;GBP4;NLRC4;CARD17;SHARPIN;CYBA;PKN1;RHOA;CHUK
TEMRA_CD8	pDC	Rheumatoid arthritis	-1.88802	0.0082279	25/48	31.22%	ATP6V0B;ATP6V1E1;ATP6V1F;ATP6V1G1;ATP6V0E1;ATP6AP1;ATP6V0D1;HLA-DRA;HLA-DMA;HLA-DMB;ATP6V1D;ATP6V1E2;HLA-DPB1;TCIRG1;HLA-DRB1;ATP6V1B2;HLA-DPA1;CD86;ATP6V0C;TNFSF13B;ICAM1;ATP6V1H;LTB;ACP5;HLA-DQB1
TEMRA_CD8	pDC	Systemic lupus erythematosus	-1.75618	0.0187078	16/24	36.75%	SNRPD1;SSB;HLA-DRA;HLA-DMA;HLA-DMB;SNRPB;HLA-DPB1;HLA-DRB1;HLA-DPA1;CD86;TRIM21;SNRPD3;HLA-DQB1;HLA-DRB5;TNF;ACTN4
TEMRA_CD8	pDC	Graft-versus-host disease	-1.68711	0.0238178	17/23	43.67%	GZMB;HLA-DRA;HLA-DMA;HLA-DMB;HLA-DPB1;HLA-DRB1;HLA-E;HLA-DPA1;CD86;HLA-DQB1;HLA-A;HLA-DRB5;TNF;HLA-G;FAS;IL1B;HLA-F
TEMRA_CD8	pDC	Allograft rejection	-1.68457	0.0232968	17/23	43.67%	GZMB;HLA-DRA;HLA-DMA;HLA-DMB;HLA-DPB1;HLA-DRB1;HLA-E;HLA-DPA1;CD86;HLA-DQB1;HLA-A;HLA-DRB5;TNF;HLA-G;FAS;CD40;HLA-F
TEMRA_CD8	pDC	Cytosolic DNA-sensing pathway	-1.66663	0.0258678	16/38	22.00%	POLR3GL;POLR1C;POLR3C;RIPK3;IKBKG;RELA;TREX1;NFKBIA;POLR3K;POLR2E;POLR2F;CASP1;IKBKB;IRF7;POLR2K;POLR2H
TEMRA_CD8	pDC	Autoimmune thyroid disease	-1.64497	0.0297259	12/22	34.35%	GZMB;HLA-DRA;HLA-DMA;HLA-DMB;HLA-DPB1;HLA-DRB1;HLA-E;HLA-DPA1;CD86;HLA-DQB1;HLA-A;HLA-DRB5
TEMRA_CD8	pDC	Antigen processing and presentation	-1.63529	0.0305253	24/51	27.95%	CD74;PSME1;RFXANK;HLA-DRA;HLA-DMA;PSME2;HLA-DMB;LGMN;HSP90AA1;HSPA5;B2M;HLA-DPB1;PSME3;HSPA8;IFI30;CTSB;HLA-DRB1;HLA-E;HLA-DPA1;NFYC;CTSS;PDIA3;HSP90AB1;NFYB
TEMRA_CD8	pDC	Asthma	-1.58655	0.0401455	10/18	35.75%	HLA-DRA;HLA-DMA;HLA-DMB;HLA-DPB1;HLA-DRB1;HLA-DPA1;HLA-DQB1;FCER1G;HLA-DRB5;TNF
TEMRA_CD8	pDC	Primary immunodeficiency	-1.56935	0.0434922	10/21	24.29%	PTPRC;ADA;DCLRE1C;RFXANK;IL2RG;IKBKG;UNG;BLNK;CD79A;ORAI1
Th1	TEMRA_CD8	Primary immunodeficiency	-1.87627	0.0046372	13/25	25.36%	IL2RG;PTPRC;ADA;TAP1;DCLRE1C;LCK;CD3E;RFXANK;CD3D;RFX5;IKBKG;ORAI1;UNG
Th1	TEMRA_CD8	Cytosolic DNA-sensing pathway	-1.85647	0.00522501	19/41	22.89%	CASP1;POLR3GL;RIPK3;DDX58;TBK1;CCL5;POLR3K;TREX1;ZBP1;IRF7;POLR1C;POLR2F;POLR2E;POLR3C;POLR2K;RELA;PYCARD;CHUK;IKBKG
Th1	TEMRA_CD8	Antigen processing and presentation	-1.78428	0.00962546	34/64	36.32%	B2M;PSME2;HSPA5;HLA-E;PSME1;HSPA8;PSME3;TAP1;CTSS;IFI30;HLA-DPA1;RFXANK;HLA-DPB1;PDIA3;RFX5;CD74;CTSB;CANX;NFYB;TAPBP;HLA-DRB1;HLA-DRB5;HLA-DMA;HLA-DQB1;HSPA6;HSP90AB1;KLRD1;HLA-DRA;HLA-DMB;NFYC;HSPA1A;CD8B;TAP2;HSPA4
Th1	TEMRA_CD8	Rheumatoid arthritis	-1.76312	0.0112431	25/52	35.20%	ATP6V1E1;ATP6V0D1;ATP6V1B2;ATP6V1D;ATP6V0B;ATP6AP1;ATP6V1F;CCL5;ATP6V0E1;HLA-DPA1;HLA-DPB1;ATP6V1G1;ITGB2;HLA-DRB1;HLA-DRB5;HLA-DMA;HLA-DQB1;ATP6V1H;ATP6V1E2;ATP6V1A;HLA-DRA;HLA-DMB;ACP5;TCIRG1;ATP6V0C
Th1	TEMRA_CD8	Systemic lupus erythematosus	-1.68353	0.019575	14/28	33.14%	SSB;TRIM21;SNRPD1;SNRPB;HLA-DPA1;HLA-DPB1;C1R;HLA-DRB1;HLA-DRB5;HLA-DMA;C8G;HLA-DQB1;HLA-DRA;HLA-DMB
Th1	TEMRA_CD8	Allograft rejection	-1.66105	0.0216219	13/27	33.14%	HLA-E;HLA-DPA1;HLA-DPB1;FASLG;FAS;GZMB;HLA-DRB1;HLA-DRB5;HLA-DMA;PRF1;HLA-DQB1;HLA-DRA;HLA-DMB
Th1	TEMRA_CD8	Graft-versus-host disease	-1.64899	0.023579	14/30	33.14%	HLA-E;HLA-DPA1;HLA-DPB1;FASLG;FAS;GZMB;HLA-DRB1;HLA-DRB5;HLA-DMA;PRF1;HLA-DQB1;KLRD1;HLA-DRA;HLA-DMB
Th1	TEMRA_CD8	Autoimmune thyroid disease	-1.61698	0.0283813	13/25	33.14%	HLA-E;HLA-DPA1;HLA-DPB1;FASLG;FAS;GZMB;HLA-DRB1;HLA-DRB5;HLA-DMA;PRF1;HLA-DQB1;HLA-DRA;HLA-DMB
Th1	TEMRA_CD8	RIG-I-like receptor signaling pathway	-1.57197	0.0375327	27/46	33.09%	DDX58;FADD;AZI2;TBK1;ATG5;TANK;IFIH1;IRF7;PIN1;MAP3K7;ISG15;MAPK9;DHX58;ATG12;RELA;TRAF2;CASP8;CHUK;IKBKG;TRAF6;IKBKE;TRADD;NLRX1;TKFC;MAPK14;OTUD5;IKBKB
Th1	TEMRA_CD8	NOD-like receptor signaling pathway	-1.5346	0.0488016	47/125	22.89%	VDAC3;CASP1;IFI16;MYD88;CASP4;GBP1;CARD16;TXN2;OAS1;RIPK3;GBP2;BRCC3;IRF9;VDAC1;YWHAE;FADD;TBK1;ATG5;TANK;TXN;CCL5;VDAC2;GBP3;BCL2L1;OAS2;IRF7;MCU;RBCK1;STAT1;MAP3K7;MAPK9;SHARPIN;RHOA;STAT2;GABARAP;CTSB;ATG12;PRKCD;GSDMD;RELA;TRAF2;RIPK2;PYCARD;CASP8;GBP5;CHUK;IKBKG
Fr._III_T	Plasmablast	Primary immunodeficiency	-1.76173	0.0253686	10/23	24.59%	PTPRC;IL2RG;ADA;BLNK;TNFRSF13B;TAP1;RFX5;IKBKG;UNG;RFXANK
EM_CD8	LDG	NOD-like receptor signaling pathway	-1.95222	0.0417275	50/135	16.79%	CASP1;IFI16;MYD88;CASP4;OAS1;TANK;GBP3;RIPK3;RNASEL;TBK1;IRF7;IRF9;RBCK1;GBP2;OAS2;STAT1;GBP1;CARD16;CARD17;AIM2;ATG12;CASP5;CARD8;OAS3;STAT2;BIRC2;PRKCD;CASP8;GBP4;CARD6;NAIP;RIPK2;NOD2;VDAC3;TICAM1;MCU;TXN2;GBP5;BIRC3;NOD1;IKBKG;NFKBIA;TNFAIP3;MAP3K7;BCL2L1;TRAF6;PKN1;RIPK1;RELA;FADD
EM_CD8	Int_Mono	Cytosolic DNA-sensing pathway	-1.739	0.045881	19/40	19.75%	POLR3GL;CASP1;RIPK3;DDX58;IRF7;TREX1;POLR2E;IKBKE;NFKBIA;IKBKG;ZBP1;TBK1;POLR3C;RELA;POLR1C;POLR2F;CXCL10;CHUK;AIM2
EM_CD8	Int_Mono	Antigen processing and presentation	-1.73565	0.0440951	17/54	17.12%	HSPA5;HLA-E;HSPA8;B2M;PSME2;PSME3;CD74;PSME1;CTSB;TAP1;CTSS;HSPA6;TAPBP;PDIA3;HSP90AB1;IFI30;NFYB
EM_CD8	Int_Mono	RIG-I-like receptor signaling pathway	-1.70556	0.0437769	22/45	20.27%	DDX58;IFIH1;FADD;IRF7;PIN1;AZI2;IKBKE;NFKBIA;IKBKG;TBK1;DHX58;TANK;ISG15;CASP10;ATG5;ATG12;RELA;CASP8;CXCL10;CHUK;MAP3K7;TRADD
CD16p_Mono	Th17	Primary immunodeficiency	-1.98553	0.00252617	16/23	28.92%	IL2RG;LCK;TAP1;CD3E;PTPRC;DCLRE1C;IKBKG;CD3D;ICOS;RFXANK;RFX5;ADA;UNG;ORAI1;CD40LG;ZAP70
CD16p_Mono	Th17	Antigen processing and presentation	-1.86277	0.00611375	27/53	31.96%	PSME2;HLA-E;B2M;HSPA8;PSME1;HSPA5;CTSS;TAP1;PSME3;CD74;TAPBP;CTSB;PDIA3;RFXANK;HLA-DPA1;RFX5;LGMN;IFI30;NFYC;HLA-DPB1;KIR3DL2;HSP90AB1;NFYB;HLA-C;HLA-DRA;HLA-A;HLA-DRB1
CD16p_Mono	Th17	Cytosolic DNA-sensing pathway	-1.83356	0.00738235	18/39	18.64%	CASP1;POLR3GL;RIPK3;DDX58;IRF7;TREX1;POLR2K;ZBP1;TBK1;POLR2E;POLR1C;POLR3C;IKBKG;ADAR;POLR3K;CHUK;POLR2F;RELA
CD16p_Mono	Th17	NOD-like receptor signaling pathway	-1.73023	0.0135695	64/127	32.53%	CASP1;MYD88;IFI16;OAS1;IRF9;GBP1;RIPK3;TANK;IRF7;OAS2;CASP4;CARD16;TRIP6;CARD17;YWHAE;VDAC3;RBCK1;STAT1;BRCC3;TBK1;TXN2;MAP3K7;FADD;VDAC2;GBP3;GBP2;STAT2;BCL2L1;IKBKG;CTSB;MCU;ATG5;GSDMD;ATG12;SHARPIN;GABARAP;CHUK;JAK1;CYBA;TXN;RELA;IFNAR1;PRKCD;VDAC1;BIRC2;MFN2;RNASEL;OAS3;IKBKE;CARD6;TICAM1;AIM2;GBP5;HSP90AB1;NFKBIA;TRAF2;MAPK14;IRF3;NAMPT;GBP4;SUGT1;PKN1;MAPK3;PYCARD
CD16p_Mono	Th17	RIG-I-like receptor signaling pathway	-1.72316	0.0136372	32/45	37.01%	TANK;DDX58;ISG15;AZI2;IRF7;DHX58;IFIH1;TBK1;MAP3K7;FADD;PIN1;TRADD;IKBKG;ATG5;ATG12;CHUK;RELA;IKBKE;NFKBIA;TRAF2;MAPK14;OTUD5;IRF3;TKFC;CASP10;RNF125;CYLD;DDX3X;IKBKB;NFKB1;TRAF6;MAPK9
CD16p_Mono	Th17	Rheumatoid arthritis	-1.63811	0.0279307	32/54	44.55%	ATP6V1E1;ATP6AP1;ATP6V1F;ATP6V0D1;ATP6V0E1;ATP6V0B;ATP6V1B2;ATP6V1G1;ATP6V1D;ATP6V1H;HLA-DPA1;LTB;ACP5;TNFSF13B;ATP6V1A;ATP6V0C;HLA-DPB1;TCIRG1;HLA-DRA;HLA-DRB1;ATP6V1E2;ATP6V1C1;HLA-DMA;HLA-DQB1;IL23A;HLA-DMB;ATP6V0E2;ITGB2;ICAM1;HLA-DQA1;CSF1;HLA-DRB5
CM_CD8	NK	Primary immunodeficiency	-1.79566	0.0106056	11/26	22.90%	IL2RG;ADA;PTPRC;TAP1;RFXANK;IKBKG;DCLRE1C;UNG;RFX5;CD79A;ORAI1
CM_CD8	NK	Cytosolic DNA-sensing pathway	-1.64986	0.029321	22/42	31.97%	POLR3GL;RIPK3;TREX1;TBK1;DDX58;ZBP1;IRF7;CASP1;POLR1C;IKBKG;NFKBIA;POLR3C;POLR2E;POLR2F;POLR3K;CCL4L2;POLR3E;RELA;CHUK;ADAR;IKBKE;IKBKB
Fr._II_eTreg	Naive_CD4	Primary immunodeficiency	-1.67707	0.0197023	16/24	36.13%	IL2RG;PTPRC;LCK;UNG;CD3E;DCLRE1C;RFX5;TAP1;CD3D;ADA;RFXANK;IKBKG;ORAI1;CD40LG;ICOS;CD79A
Fr._II_eTreg	Naive_CD4	Cytosolic DNA-sensing pathway	-1.56826	0.0452639	24/37	38.41%	POLR3GL;POLR1C;POLR2K;POLR2E;POLR3C;RIPK3;POLR2F;CASP1;RELA;POLR3K;NFKB1;NFKBIA;POLR2H;POLR3E;TREX1;IKBKG;IKBKB;DDX58;IRF7;IRF3;PYCARD;CHUK;POLR2L;TBK1
Fr._II_eTreg	Naive_CD4	Antigen processing and presentation	-1.55849	0.048081	20/50	26.76%	HSPA8;HLA-E;PSME3;B2M;PSME1;HSPA5;PSME2;HSP90AB1;LGMN;CD74;CTSS;RFX5;TAP1;CTSB;NFYC;CANX;PDIA3;TAPBP;NFYB;RFXANK
EM_CD8	Fr._II_eTreg	Primary immunodeficiency	-1.80358	0.0281131	15/25	31.08%	IL2RG;LCK;DCLRE1C;IKBKG;CD3E;TAP1;PTPRC;ADA;UNG;RFXANK;ORAI1;ZAP70;CD40;CD3D;RFX5
Int_Mono	CL_Mono	RIG-I-like receptor signaling pathway	-2.08754	0.00206704	21/46	15.42%	IRF7;CASP10;IKBKE;DDX58;IFIH1;FADD;DHX58;IKBKG;ISG15;TANK;TBK1;ATG5;PIN1;AZI2;CXCL10;MAP3K7;ATG12;RELA;CHUK;NFKBIA;TRADD
Int_Mono	CL_Mono	Cytosolic DNA-sensing pathway	-2.06807	0.00219857	19/40	15.01%	POLR3GL;CASP1;TREX1;IRF7;IKBKE;DDX58;RIPK3;IKBKG;ZBP1;TBK1;POLR2K;POLR2F;CXCL10;AIM2;ADAR;RELA;CHUK;POLR2E;NFKBIA
Int_Mono	CL_Mono	NOD-like receptor signaling pathway	-1.7973	0.0189611	50/135	18.73%	OAS1;IFI16;MYD88;CASP1;CASP4;CTSB;PRKCD;YWHAE;IRF7;GBP2;IRF9;TRIP6;IKBKE;OAS2;RIPK3;FADD;MCU;IKBKG;RNASEL;BRCC3;STAT1;TANK;GBP3;CASP5;TBK1;RBCK1;ATG5;CARD16;CARD6;NAMPT;GBP1;VDAC3;TXN2;VDAC2;JAK1;TICAM1;MAP3K7;AIM2;BCL2L1;ATG12;GSDMD;RELA;CHUK;NFKBIA;NLRP3;TXN;GBP5;OAS3;STAT2;CCL2
Int_Mono	CL_Mono	Rheumatoid arthritis	-1.77569	0.0221911	22/59	25.49%	ATP6V1E1;ATP6AP1;ATP6V1G1;TNFSF13B;TLR2;ATP6V0D1;CTSL;ATP6V1B2;ATP6V1D;ATP6V0B;ATP6V1F;ATP6V1C1;ITGB2;ATP6V0E1;CD86;ATP6V0C;CCL2;TCIRG1;ATP6V1H;IL15;TLR4;FLT1
Int_Mono	CL_Mono	Systemic lupus erythematosus	-1.74995	0.0262927	11/31	20.32%	SSB;TRIM21;ACTN1;FCGR1A;SNRPB;C2;SNRPD1;IL10;FCGR2A;CD86;FCGR3A
Int_Mono	CL_Mono	Antigen processing and presentation	-1.74258	0.0259284	17/53	18.57%	HLA-E;B2M;PSME3;HSPA5;PSME1;PSME2;CTSB;TAP1;CTSL;TAPBP;CTSS;IFI30;PDIA3;HSPA8;HSPA6;HLA-C;CD74
Fr._II_eTreg	CD16p_Mono	Antigen processing and presentation	-1.75359	0.0154892	27/54	33.07%	HLA-E;HSPA5;PSME3;HSPA8;CTSS;B2M;CTSB;PSME1;PSME2;RFX5;NFYB;HSPA6;CD74;TAPBP;HSP90AB1;CANX;TAP1;PDIA3;LGMN;HLA-DRB1;IFI30;HLA-DMB;HLA-DRA;CTSL;HLA-DQB1;HLA-DMA;RFXANK
CM_CD8	TEMRA_CD8	Primary immunodeficiency	-1.78838	0.0104892	11/25	17.34%	IL2RG;LCK;PTPRC;CD3E;ADA;TAP1;DCLRE1C;UNG;RFXANK;IKBKG;ORAI1
CM_CD8	TEMRA_CD8	Cytosolic DNA-sensing pathway	-1.6769	0.0285947	15/41	17.31%	POLR3GL;CASP1;RIPK3;DDX58;POLR1C;TREX1;POLR2F;POLR2E;IRF7;POLR3K;TBK1;CCL5;POLR3C;IKBKG;ZBP1
TEMRA_CD8	mDC	Rheumatoid arthritis	-1.90373	0.0054355	15/60	12.01%	ATP6V1E1;HLA-DMB;ATP6V1E2;ATP6V0B;CD86;ATP6V1G1;ATP6V1B2;ATP6V0D1;HLA-DMA;HLA-DRA;TNFSF13B;ATP6V0E1;ATP6AP1;ATP6V1F;ATP6V1D
TEMRA_CD8	mDC	Antigen processing and presentation	-1.76972	0.013809	24/54	26.82%	HLA-DMB;IFI30;PSME3;PSME1;HLA-DMA;HLA-DRA;HSP90AA1;CTSS;HSPA8;CTSB;HSPA5;B2M;CD74;LGMN;HLA-E;NFYB;HLA-DRB1;HSP90AB1;PSME2;RFXANK;HLA-DPB1;RFX5;PDIA3;HLA-DQB1
TEMRA_CD8	mDC	Asthma	-1.5994	0.0341665	10/17	35.30%	HLA-DMB;HLA-DMA;HLA-DRA;HLA-DRB1;HLA-DPB1;FCER1A;FCER1G;HLA-DQB1;HLA-DPA1;HLA-DRB5
NC_Mono	Naive_CD4	Primary immunodeficiency	-1.72772	0.0185274	12/24	18.94%	CD3E;PTPRC;IL2RG;LCK;RFX5;UNG;TAP1;DCLRE1C;ADA;CD3D;RFXANK;ORAI1
NC_Mono	Naive_CD4	Cytosolic DNA-sensing pathway	-1.64552	0.0352054	26/37	39.21%	POLR3GL;TREX1;POLR1C;RELA;DDX58;CASP1;POLR2K;POLR2E;IRF7;RIPK3;POLR2F;POLR3C;ZBP1;ADAR;POLR3K;POLR3E;CHUK;NFKBIA;IKBKG;POLR2H;RIPK1;IRF3;IKBKB;NFKB1;TBK1;PYCARD
Naive_CD4	CM_CD8	Primary immunodeficiency	-1.95855	0.00263013	15/26	28.13%	PTPRC;UNG;LCK;CD3E;IL2RG;CD8B;RFX5;IKBKG;DCLRE1C;CD3D;ORAI1;ADA;RFXANK;ZAP70;TAP1
CD16p_Mono	Naive_CD4	Cytosolic DNA-sensing pathway	-1.81168	0.00780705	28/37	39.06%	CASP1;TREX1;DDX58;RELA;IRF7;POLR2E;POLR3GL;RIPK3;POLR2K;POLR1C;ZBP1;POLR3K;POLR3C;POLR2F;ADAR;TBK1;PYCARD;NFKB1;IKBKG;NFKBIA;IKBKB;CHUK;POLR2H;IKBKE;RIPK1;POLR3E;IRF3;POLR2L
CD16p_Mono	Naive_CD4	Antigen processing and presentation	-1.76313	0.0106097	24/50	27.38%	HLA-E;HSPA8;PSME3;PSME2;B2M;CTSS;HSPA5;PSME1;RFX5;TAP1;CD74;LGMN;PDIA3;TAPBP;HSP90AB1;CANX;HLA-DPA1;RFXANK;HLA-C;NFYC;CTSB;IFI30;HLA-A;HLA-DPB1
CD16p_Mono	Naive_CD4	Primary immunodeficiency	-1.68911	0.0183373	14/24	29.07%	IL2RG;RFX5;CD3E;UNG;PTPRC;TAP1;LCK;DCLRE1C;ADA;RFXANK;ORAI1;CD3D;IKBKG;ICOS
CD16p_Mono	Naive_CD4	NOD-like receptor signaling pathway	-1.67296	0.0201295	78/123	42.01%	MYD88;IFI16;CASP1;GBP1;OAS1;CASP4;VDAC3;IRF9;TRIP6;OAS2;CARD16;RELA;IRF7;YWHAE;VDAC2;RIPK3;TXN;BRCC3;GBP3;IFNAR1;RBCK1;VDAC1;FADD;JAK1;TXN2;STAT1;ATG5;SHARPIN;HSP90AB1;TANK;GSDMD;MFN2;MCU;BCL2L1;MAP3K7;STAT2;OAS3;TBK1;TICAM1;CARD17;CYBA;RIPK2;PRKCD;PYCARD;CTSB;BIRC2;RHOA;NFKB1;GABARAP;IKBKG;MAPK9;GBP2;ATG12;NFKBIA;IKBKB;TRAF2;CHUK;PKN1;NOD1;TRPV2;MAPK14;IKBKE;RIPK1;NAMPT;RNF31;RNASEL;NLRX1;BIRC3;…
CD16p_Mono	Naive_CD4	RIG-I-like receptor signaling pathway	-1.60244	0.0351317	31/44	39.87%	DDX58;RELA;IRF7;DHX58;IFIH1;AZI2;ISG15;TRADD;FADD;ATG5;TANK;TKFC;PIN1;DDX3X;MAP3K7;CASP10;TBK1;NFKB1;IKBKG;MAPK9;ATG12;NFKBIA;IKBKB;TRAF2;CHUK;MAPK14;IKBKE;RIPK1;NLRX1;IRF3;TRAF6
Fr._I_nTreg	USM_B	Antigen processing and presentation	-1.78372	0.00793607	31/51	33.45%	B2M;PSME2;HSPA8;HLA-E;PSME3;PSME1;HSPA5;CD74;CTSS;CTSB;RFXANK;TAP1;PDIA3;TAPBP;HLA-DMA;IFI30;CANX;HSP90AB1;NFYC;HLA-DOB;LGMN;NFYB;HLA-DRB1;HLA-A;HLA-C;HLA-DQB1;HLA-DPA1;HSPA4;HLA-DMB;HLA-DPB1;HLA-DRA
Fr._I_nTreg	USM_B	Cytosolic DNA-sensing pathway	-1.6506	0.0264852	23/41	33.32%	POLR3GL;RIPK3;POLR2E;POLR2F;POLR1C;CASP1;IKBKG;TREX1;ZBP1;POLR3C;TBK1;DDX58;POLR2K;NFKBIA;IRF7;RELA;IKBKE;POLR3K;IRF3;PYCARD;POLR2L;POLR2H;AIM2
Fr._I_nTreg	USM_B	Allograft rejection	-1.56812	0.0435784	18/27	40.46%	HLA-E;HLA-DMA;IL12A;HLA-DOB;HLA-DRB1;HLA-A;HLA-C;HLA-DQB1;HLA-DPA1;FAS;CD40;HLA-DMB;CD86;HLA-DPB1;HLA-DRA;IL12B;HLA-B;HLA-G
Fr._I_nTreg	USM_B	Systemic lupus erythematosus	-1.56456	0.0441645	14/26	33.45%	SNRPD1;SSB;SNRPB;TRIM21;HLA-DMA;HLA-DOB;HLA-DRB1;HLA-DQB1;HLA-DPA1;CD40;HLA-DMB;CD86;HLA-DPB1;HLA-DRA
Fr._II_eTreg	mDC	Antigen processing and presentation	-1.6568	0.0259379	24/54	27.14%	PSME1;CTSB;PSME3;B2M;PSME2;HLA-E;HSPA5;HSPA8;CD74;IFI30;HLA-DMB;PDIA3;HSP90AA1;CTSS;RFXANK;HSP90AB1;TAP1;LGMN;HLA-DMA;NFYB;RFX5;HSPA6;HLA-DRB1;HLA-DRA
Fr._II_eTreg	mDC	Systemic lupus erythematosus	-1.56189	0.0488289	16/30	32.87%	SNRPD1;SSB;CD86;HLA-DMB;TRIM21;SNRPB;C1QB;FCGR1A;HLA-DMA;HLA-DRB1;HLA-DRA;SNRPD3;CD40;FCGR2A;C1QA;HLA-DQB1
Naive_CD4	Fr._II_eTreg	Primary immunodeficiency	-1.74984	0.0225941	14/25	27.91%	LCK;IL2RG;PTPRC;CD3E;UNG;ADA;IKBKG;TAP1;CD3D;DCLRE1C;RFXANK;CD40LG;ORAI1;RFX5
Tfh	Naive_B	Antigen processing and presentation	-1.95241	0.00138538	35/50	34.62%	HLA-E;CD74;HSPA8;PSME3;CTSS;HSPA5;B2M;PSME1;PSME2;HSP90AB1;PDIA3;NFYB;CTSB;HLA-DMA;NFYC;RFXANK;IFI30;TAP1;HLA-DRA;LGMN;TAPBP;RFX5;HSPA4;HLA-DOB;CANX;HLA-DPA1;HLA-DPB1;HLA-C;HLA-A;HLA-DRB1;HLA-DMB;HSP90AA1;HLA-F;HLA-G;HLA-DQB1
Tfh	Naive_B	Allograft rejection	-1.65935	0.0234344	16/25	37.30%	HLA-E;IL12A;HLA-DMA;HLA-DRA;HLA-DOB;HLA-DPA1;HLA-DPB1;HLA-C;HLA-A;HLA-DRB1;HLA-DMB;HLA-F;HLA-G;HLA-DQB1;FAS;CD40
Tfh	Naive_B	Autoimmune thyroid disease	-1.61788	0.0360403	15/23	37.30%	HLA-E;HLA-DMA;HLA-DRA;HLA-DOB;HLA-DPA1;HLA-DPB1;HLA-C;HLA-A;HLA-DRB1;HLA-DMB;HLA-F;HLA-G;HLA-DQB1;FAS;CD40
Tfh	Naive_B	Graft-versus-host disease	-1.56752	0.049594	14/24	35.52%	HLA-E;HLA-DMA;HLA-DRA;HLA-DOB;HLA-DPA1;HLA-DPB1;HLA-C;HLA-A;HLA-DRB1;HLA-DMB;HLA-F;HLA-G;HLA-DQB1;FAS
EM_CD8	NC_Mono	Antigen processing and presentation	-1.80102	0.045301	21/53	23.87%	HLA-E;HSPA5;HSPA8;B2M;PSME2;PSME1;PSME3;TAP1;CD74;CTSS;LGMN;HSPA6;CTSL;TAPBP;IFI30;PDIA3;CTSB;RFXANK;NFYB;HSP90AB1;RFX5
Int_Mono	Tfh	Antigen processing and presentation	-1.85116	0.00772132	38/53	43.86%	HLA-E;B2M;HSPA5;PSME2;HSPA8;PSME3;PSME1;TAP1;CTSS;CD74;TAPBP;PDIA3;HSP90AB1;HLA-DPA1;RFXANK;HLA-DPB1;IFI30;HLA-C;CTSB;NFYC;HLA-DRB1;CANX;HLA-DMA;HLA-DRA;RFX5;NFYB;HLA-A;HLA-DQB1;HLA-F;KIR3DL2;HLA-DMB;HLA-DRB5;CIITA;HSPA1L;HLA-DQA1;HLA-DOA;LGMN;HLA-G
Int_Mono	Tfh	Primary immunodeficiency	-1.84471	0.00778368	18/24	36.41%	IL2RG;CD3E;TAP1;PTPRC;UNG;LCK;IKBKG;CD3D;DCLRE1C;ORAI1;RFXANK;ADA;ZAP70;CD79A;RFX5;CD40;ICOS;CD40LG
Int_Mono	Tfh	Cytosolic DNA-sensing pathway	-1.81356	0.00885017	26/40	34.70%	POLR3GL;CASP1;POLR1C;TREX1;RIPK3;RELA;POLR2K;POLR2F;DDX58;IRF7;TBK1;IKBKG;POLR2E;NFKBIA;ZBP1;POLR3C;POLR3K;CXCL10;IKBKB;IRF3;CCL5;ADAR;NFKB1;IKBKE;AIM2;CHUK
Int_Mono	Tfh	RIG-I-like receptor signaling pathway	-1.68336	0.0254815	27/45	32.70%	FADD;TANK;RELA;DDX58;AZI2;IRF7;PIN1;TBK1;TRADD;IFIH1;IKBKG;ATG5;ISG15;DHX58;NFKBIA;MAP3K7;ATG12;CXCL10;MAPK9;IKBKB;TRAF2;OTUD5;IRF3;DDX3X;NFKB1;IKBKE;TKFC
Int_Mono	Tfh	Asthma	-1.63413	0.0329528	12/14	42.17%	HLA-DPA1;HLA-DPB1;HLA-DRB1;HLA-DMA;HLA-DRA;HLA-DQB1;CD40;CD40LG;HLA-DMB;HLA-DRB5;HLA-DQA1;HLA-DOA
Int_Mono	Tfh	NOD-like receptor signaling pathway	-1.62249	0.0349805	55/125	28.31%	CASP4;CASP1;MYD88;IFI16;GBP1;VDAC3;PRKCD;FADD;RIPK3;OAS1;TANK;BRCC3;CARD16;YWHAE;IRF9;RELA;GBP3;TXN2;IRF7;OAS2;RBCK1;TBK1;JAK1;IKBKG;HSP90AB1;STAT1;TRIP6;ATG5;GBP2;TXN;VDAC2;CYBA;RIPK2;CARD17;NFKBIA;SHARPIN;GSDMD;MAP3K7;IFNAR1;VDAC1;ATG12;CTSB;BCL2L1;TICAM1;MCU;GABARAP;MAPK9;IKBKB;TRAF2;STAT2;PKN1;TXNIP;IRF3;GBP5;CCL5
Naive_CD8	Th17	Primary immunodeficiency	-1.611	0.043804	14/23	29.53%	UNG;PTPRC;LCK;CD3E;IL2RG;CD40LG;IKBKG;RFXANK;DCLRE1C;ADA;CD3D;RFX5;ORAI1;ZAP70
CM_CD8	Fr._III_T	Cytosolic DNA-sensing pathway	-1.64458	0.0359386	18/39	20.40%	POLR3GL;CASP1;RIPK3;POLR1C;TREX1;POLR3C;ZBP1;DDX58;TBK1;IRF7;POLR2E;RELA;POLR2K;IKBKB;IKBKG;POLR2F;POLR3K;IKBKE
Naive_CD4	pDC	Cytosolic DNA-sensing pathway	-1.7283	0.0182488	19/38	27.41%	POLR3GL;NFKBIA;POLR1C;RIPK3;POLR2F;TREX1;POLR3C;POLR2E;IRF7;POLR3K;IKBKG;RELA;IKBKE;POLR3E;DDX58;CASP1;POLR2H;POLR2K;TBK1
Naive_CD4	pDC	Antigen processing and presentation	-1.60936	0.0457081	24/51	28.89%	CTSB;CD74;PSME1;PSME2;LGMN;HSPA5;B2M;HSPA8;RFXANK;PSME3;HLA-DMB;HLA-DMA;CTSS;HLA-E;PDIA3;HLA-DRA;HSP90AA1;HLA-DQB1;NFYC;TAP1;HLA-DRB1;HLA-DPB1;HSP90AB1;NFYB
Tfh	Int_Mono	Antigen processing and presentation	-1.87827	0.00698246	25/54	28.61%	HLA-E;HSPA5;PSME2;CTSB;HSPA8;B2M;PSME3;PSME1;CD74;CTSS;IFI30;TAPBP;TAP1;PDIA3;LGMN;HLA-DMB;HSP90AB1;HLA-DMA;NFYB;HSPA6;CANX;HLA-DRB1;HLA-DRA;CTSL;RFXANK
Tfh	Int_Mono	Cytosolic DNA-sensing pathway	-1.72855	0.0216766	21/40	27.82%	POLR3GL;CASP1;TBK1;POLR2E;IKBKE;POLR1C;TREX1;POLR3C;RIPK3;DDX58;IRF7;IKBKG;RELA;POLR2F;NFKBIA;CHUK;ZBP1;CXCL10;POLR2K;AIM2;POLR3K
Fr._III_T	TEMRA_CD8	Primary immunodeficiency	-1.70409	0.0194143	13/25	25.13%	PTPRC;LCK;IL2RG;CD3E;UNG;DCLRE1C;ADA;RFX5;IKBKG;CD3D;CD8B;RFXANK;TAP1
Fr._III_T	TEMRA_CD8	Antigen processing and presentation	-1.68198	0.0227618	37/64	40.53%	HLA-E;B2M;PSME3;HSPA8;HSPA5;NFYB;PSME1;CTSS;PSME2;HLA-DPA1;HLA-DRB1;CANX;PDIA3;RFX5;KLRD1;TAPBP;CD74;HLA-DPB1;CD8B;RFXANK;HLA-DQB1;TAP1;HSPA6;HLA-DMA;HSP90AB1;HLA-DMB;HLA-G;CTSB;HLA-DRA;IFI30;HSP90AA1;KLRC1;HSPA4;HLA-C;NFYC;HLA-DRB5;HLA-F
CL_Mono	Naive_CD4	Antigen processing and presentation	-1.75092	0.0146177	22/50	28.06%	HSPA8;HLA-E;HSPA5;B2M;PSME3;PSME1;PSME2;CTSS;HSP90AB1;CD74;RFX5;PDIA3;LGMN;TAP1;CANX;NFYB;CTSB;NFYC;TAPBP;HLA-DPA1;RFXANK;HLA-DPB1
CL_Mono	Naive_CD4	Primary immunodeficiency	-1.68954	0.022323	14/24	33.09%	PTPRC;IL2RG;CD3E;UNG;LCK;RFX5;DCLRE1C;TAP1;CD3D;ADA;RFXANK;ICOS;ORAI1;CD40LG
CL_Mono	Naive_CD4	Cytosolic DNA-sensing pathway	-1.61586	0.0341728	27/37	41.62%	POLR3GL;POLR1C;POLR2K;CASP1;POLR2E;POLR3C;POLR3K;TREX1;RIPK3;NFKBIA;POLR2F;RELA;IRF7;DDX58;POLR2H;NFKB1;TBK1;PYCARD;ZBP1;CHUK;IRF3;RIPK1;POLR2L;IKBKG;ADAR;IKBKB;IKBKE
CL_Mono	Naive_CD4	RIG-I-like receptor signaling pathway	-1.58073	0.0425687	34/44	41.62%	ATG5;TANK;FADD;MAP3K7;ATG12;PIN1;AZI2;NFKBIA;DDX3X;RELA;TRADD;IRF7;IFIH1;DDX58;DHX58;ISG15;MAPK9;NFKB1;TKFC;CASP10;TBK1;CASP8;CHUK;IRF3;RNF125;MAPK14;RIPK1;NLRX1;IKBKG;TRAF6;TRAF2;OTUD5;IKBKB;IKBKE
Th1	EM_CD8	Antigen processing and presentation	-1.86958	0.00327954	36/60	34.47%	HSPA5;PSME3;PSME2;PSME1;B2M;TAP1;CTSS;HSPA8;IFI30;RFX5;TAPBP;CD74;HLA-E;RFXANK;PDIA3;HLA-DPA1;CTSB;NFYB;NFYC;HLA-DPB1;HLA-DMA;CANX;HLA-DMB;HSP90AB1;HLA-DRB1;HSPA4;HLA-DRA;IFNG;HLA-DQB1;CD8B;HLA-DRB5;HSPA6;HSPA1A;TAP2;HLA-C;CALR
Th1	EM_CD8	Cytosolic DNA-sensing pathway	-1.7936	0.00727171	20/41	24.45%	TBK1;POLR3GL;CASP1;CCL5;DDX58;IKBKG;RIPK3;TREX1;POLR3K;POLR2F;POLR2E;POLR2K;ZBP1;IRF7;IKBKE;PYCARD;RELA;POLR3C;CHUK;POLR1C
Th1	EM_CD8	RIG-I-like receptor signaling pathway	-1.79113	0.007322	27/46	30.53%	TBK1;TANK;DDX58;IKBKG;FADD;MAP3K7;AZI2;PIN1;ATG5;NLRX1;IFIH1;IRF7;ISG15;IKBKE;DHX58;ATG12;MAPK14;RELA;MAPK9;CHUK;TRAF2;IKBKB;TKFC;OTUD5;TRAF6;CASP8;IRF3
Th1	EM_CD8	Primary immunodeficiency	-1.74009	0.0109784	15/25	27.22%	IL2RG;LCK;PTPRC;TAP1;ADA;DCLRE1C;IKBKG;CD3D;RFX5;CD3E;RFXANK;UNG;ORAI1;ICOS;ZAP70
Th1	EM_CD8	NOD-like receptor signaling pathway	-1.6337	0.0272948	62/125	31.60%	VDAC3;CASP4;MYD88;IFI16;TXN2;TBK1;GBP2;GBP1;CASP1;VDAC2;BRCC3;TANK;CCL5;IKBKG;FADD;OAS1;MAP3K7;VDAC1;CARD16;IRF9;RIPK3;MCU;RBCK1;RHOA;YWHAE;OAS2;ATG5;NLRX1;TXN;IRF7;GBP3;CTSB;IKBKE;MFN2;STAT1;GSDMD;PYCARD;ATG12;CYBA;GABARAP;MAPK14;PRKCD;RELA;MAPK9;STAT2;SHARPIN;CHUK;TRAF2;PKN1;TRIP6;HSP90AB1;BCL2L1;JAK1;GBP4;IKBKB;TRPV2;TRAF6;CASP8;IRF3;CARD6;DNM1L;CARD17
Th1	Naive_CD8	Primary immunodeficiency	-1.74846	0.0115049	15/23	31.22%	IL2RG;PTPRC;CD3E;DCLRE1C;TAP1;LCK;CD3D;RFX5;ADA;ICOS;UNG;RFXANK;ORAI1;CD79A;IKBKG
Th1	Naive_CD8	Cytosolic DNA-sensing pathway	-1.70539	0.0168283	24/38	31.83%	RIPK3;POLR3GL;CASP1;DDX58;RELA;POLR2K;POLR3C;POLR1C;TREX1;POLR2F;TBK1;ZBP1;IRF7;POLR3K;POLR2E;NFKB1;IRF3;ADAR;CHUK;PYCARD;POLR3E;IKBKB;IKBKG;IKBKE
Th1	Naive_CD8	RIG-I-like receptor signaling pathway	-1.66339	0.0225862	28/44	32.12%	AZI2;TANK;DDX58;MAP3K7;RELA;IFIH1;ATG5;ATG12;FADD;MAPK9;TBK1;TRADD;DDX3X;DHX58;IRF7;ISG15;PIN1;TRAF2;TKFC;NFKB1;IRF3;CHUK;CASP8;IKBKB;IKBKG;CASP10;IKBKE;NLRX1
EM_CD8	Plasmablast	Primary immunodeficiency	-1.90399	0.0102255	9/23	15.25%	IL2RG;ADA;RFX5;TAP1;BLNK;PTPRC;UNG;RFXANK;IKBKG
EM_CD8	Plasmablast	Antigen processing and presentation	-1.76327	0.0228284	29/51	32.05%	HSPA5;PSME2;PSME1;B2M;HLA-E;RFX5;IFI30;TAP1;PSME3;HSPA8;NFYB;CTSB;RFXANK;HLA-DPA1;PDIA3;HLA-DPB1;KIR3DL2;HLA-DRA;LGMN;HSPA4;TAP2;TAPBP;CD74;CTSS;CANX;HSP90AB1;HLA-DMA;HLA-DRB1;HSPA1L
EM_CD8	Plasmablast	Systemic lupus erythematosus	-1.62205	0.0422073	13/25	31.04%	SNRPD1;SSB;TRIM21;SNRPB;C1R;HLA-DPA1;HLA-DPB1;HLA-DRA;CD28;SNRPD3;CD86;HLA-DMA;HLA-DRB1
Fr._III_T	pDC	Cytosolic DNA-sensing pathway	-1.69864	0.0194857	20/38	28.98%	POLR3GL;POLR1C;RIPK3;POLR3C;NFKBIA;TREX1;IKBKG;POLR2E;IRF7;IKBKE;POLR2K;RELA;POLR2F;POLR3K;POLR3E;TBK1;IKBKB;CASP1;POLR2H;DDX58
Fr._III_T	pDC	Primary immunodeficiency	-1.57928	0.0453441	8/21	15.65%	PTPRC;ADA;BLNK;IL2RG;DCLRE1C;RFXANK;IKBKG;UNG
Fr._III_T	pDC	Rheumatoid arthritis	-1.5701	0.0484648	25/48	37.58%	ATP6V1E1;ATP6V1B2;ATP6V1G1;ATP6AP1;ATP6V0B;ATP6V1D;ATP6V1F;ATP6V0D1;ATP6V0E1;HLA-DMB;HLA-DMA;HLA-DRA;HLA-DRB1;TNFSF13B;ATP6V0C;ATP6V1H;ATP6V1E2;TCIRG1;HLA-DQB1;CD86;LTB;HLA-DPA1;ICAM1;HLA-DPB1;TNFSF13
NC_Mono	EM_CD8	Primary immunodeficiency	-2.07704	0.000410269	15/25	21.69%	LCK;IL2RG;ADA;TAP1;IKBKG;PTPRC;RFXANK;CD3E;DCLRE1C;CD3D;RFX5;UNG;CD8B;ORAI1;ZAP70
NC_Mono	EM_CD8	Cytosolic DNA-sensing pathway	-1.96516	0.00139135	23/41	28.64%	POLR3GL;TREX1;POLR2E;IKBKG;CASP1;POLR2F;DDX58;ZBP1;IRF7;TBK1;RIPK3;CCL5;POLR3K;POLR2K;IKBKE;POLR1C;RELA;PYCARD;IRF3;POLR3C;POLR2H;POLR2L;ADAR
NC_Mono	EM_CD8	Antigen processing and presentation	-1.80979	0.0075035	36/60	39.25%	HSPA5;PSME3;PSME2;PSME1;B2M;TAP1;CTSS;HLA-E;HSPA8;PDIA3;RFXANK;TAPBP;IFI30;NFYC;CD74;CTSB;RFX5;CD8B;NFYB;HLA-DPA1;HSP90AB1;HLA-DRB1;HLA-C;HLA-DPB1;HLA-DRA;HLA-DMA;HLA-DQB1;HSPA4;CALR;IFNG;CANX;HLA-DMB;HSPA6;HSPA1A;HLA-DRB5;KLRD1
NC_Mono	EM_CD8	RIG-I-like receptor signaling pathway	-1.708	0.0155996	27/46	34.18%	PIN1;IKBKG;DDX58;IRF7;FADD;TBK1;ISG15;TANK;MAP3K7;IFIH1;DHX58;AZI2;ATG5;IKBKE;RELA;NLRX1;TRAF2;IRF3;TKFC;ATG12;TRADD;OTUD5;MAPK9;IKBKB;MAPK14;CASP8;MAPK13
NC_Mono	EM_CD8	NOD-like receptor signaling pathway	-1.53906	0.0468125	63/125	34.61%	VDAC3;IFI16;MYD88;CASP4;TXN2;OAS1;IKBKG;CASP1;GBP1;IRF9;RBCK1;VDAC2;CARD16;IRF7;FADD;GBP2;CYBA;OAS2;TBK1;YWHAE;RIPK3;TANK;GSDMD;CCL5;MAP3K7;MCU;TXN;BRCC3;SHARPIN;CTSB;ATG5;GBP3;STAT2;IKBKE;STAT1;TRIP6;PKN1;VDAC1;RELA;NLRX1;TRAF2;PYCARD;IRF3;ATG12;JAK1;MFN2;BCL2L1;GABARAP;HSP90AB1;TICAM1;PRKCD;MAPK9;MAPK3;RHOA;CARD6;NAMPT;IKBKB;MAPK14;OAS3;CASP8;MAPK13;CARD17;SUGT1
EM_CD8	CM_CD8	Primary immunodeficiency	-1.89961	0.00324654	14/26	23.51%	IL2RG;LCK;UNG;IKBKG;PTPRC;CD3E;CD8B;RFXANK;TAP1;ZAP70;ADA;DCLRE1C;RFX5;ORAI1
EM_CD8	CM_CD8	Cytosolic DNA-sensing pathway	-1.80928	0.00688184	26/39	35.90%	POLR3GL;RIPK3;CASP1;POLR1C;POLR2F;POLR2E;IKBKG;TBK1;POLR3C;TREX1;DDX58;POLR3K;RELA;IKBKE;IRF7;POLR2K;ZBP1;POLR2H;IRF3;CCL5;POLR3E;PYCARD;POLR3G;AIM2;CHUK;IKBKB
Th17	Int_Mono	Antigen processing and presentation	-1.92793	0.00469617	24/54	25.32%	HSPA5;HLA-E;PSME3;CTSB;HSPA8;CD74;PSME2;CTSS;PSME1;B2M;HLA-DMA;IFI30;TAPBP;HLA-DMB;HSPA6;CANX;HSP90AB1;HLA-DRA;HLA-DRB1;LGMN;PDIA3;RFX5;NFYB;TAP1
EM_CD8	DN_B	Antigen processing and presentation	-1.9257	0.00353202	31/52	33.01%	HLA-E;HSPA8;CD74;CTSS;B2M;CTSB;HSP90AB1;PSME3;PSME1;PSME2;TAP1;HSPA4;NFYC;HLA-DRB1;LGMN;HLA-DRA;IFI30;RFX5;HLA-DPA1;PDIA3;HLA-DMA;RFXANK;HLA-F;HLA-DPB1;HLA-DQB1;TAPBP;HSPA5;HLA-A;NFYB;HLA-C;HSP90AA1
EM_CD8	DN_B	Primary immunodeficiency	-1.92523	0.00321092	14/26	21.49%	PTPRC;IL2RG;BLNK;CD19;IKBKG;CD79A;DCLRE1C;ORAI1;TAP1;RFX5;UNG;AICDA;RFXANK;TNFRSF13B
EM_CD8	DN_B	Rheumatoid arthritis	-1.73171	0.0204841	23/55	27.20%	ATP6V1E1;ATP6AP1;ATP6V1G1;ATP6V1B2;ATP6V0D1;ATP6V0E1;ATP6V0B;ATP6V1F;ATP6V0C;TCIRG1;CD86;HLA-DRB1;HLA-DRA;ITGB2;HLA-DPA1;ATP6V1D;HLA-DMA;ACP5;HLA-DPB1;HLA-DQB1;ATP6V1H;TNFSF13B;CCL5
EM_CD8	DN_B	Systemic lupus erythematosus	-1.61478	0.0466246	11/25	24.40%	SSB;TRIM21;CD86;HLA-DRB1;HLA-DRA;SNRPD1;HLA-DPA1;SNRPB;HLA-DMA;HLA-DPB1;HLA-DQB1
EM_CD8	DN_B	Cytosolic DNA-sensing pathway	-1.59478	0.0490968	17/40	22.01%	POLR3GL;RIPK3;CASP1;DDX58;IKBKG;POLR1C;POLR3C;RELA;TBK1;POLR2F;TREX1;IRF7;POLR2E;IKBKE;CHUK;IKBKB;POLR2K
EM_CD8	CL_Mono	Antigen processing and presentation	-1.89033	0.0147883	14/53	9.36%	HLA-E;HSPA5;B2M;PSME1;PSME2;PSME3;CTSB;CTSL;CTSS;TAPBP;IFI30;TAP1;HSPA8;PDIA3
EM_CD8	CL_Mono	NOD-like receptor signaling pathway	-1.79661	0.0202556	57/135	23.69%	CASP4;IFI16;OAS1;RIPK3;CASP1;PRKCD;TRIP6;MYD88;MCU;IKBKE;RNASEL;IRF7;TANK;CTSB;YWHAE;GBP3;GBP2;IRF9;OAS2;VDAC3;RBCK1;BRCC3;FADD;CARD16;GBP1;IKBKG;TBK1;ATG12;ATG5;NFKBIA;VDAC2;STAT1;CARD6;TXN2;RELA;MAP3K7;GSDMD;CASP5;BCL2L1;JAK1;TICAM1;STAT2;AIM2;CHUK;CCL2;NLRP3;RIPK2;NAMPT;GBP5;GABARAP;CYBA;SHARPIN;PKN1;CASP8;OAS3;GBP4;TXN
EM_CD8	CL_Mono	Cytosolic DNA-sensing pathway	-1.74318	0.0271266	17/40	18.18%	POLR3GL;RIPK3;CASP1;IKBKE;IRF7;DDX58;TREX1;ZBP1;IKBKG;TBK1;NFKBIA;RELA;ADAR;POLR2E;AIM2;POLR2F;CHUK
EM_CD8	CL_Mono	Rheumatoid arthritis	-1.7147	0.0315187	18/59	18.89%	ATP6V1E1;ATP6AP1;ATP6V1G1;TNFSF13B;CTSL;ATP6V1E2;ATP6V0B;ATP6V0D1;ATP6V0E1;ATP6V1B2;CD86;TLR2;ATP6V1F;ATP6V1D;TCIRG1;FLT1;ITGB2;CCL2
EM_CD8	CL_Mono	RIG-I-like receptor signaling pathway	-1.69835	0.0352707	22/46	22.91%	IKBKE;IRF7;TANK;IFIH1;DDX58;DHX58;ISG15;FADD;IKBKG;TBK1;ATG12;ATG5;NFKBIA;RELA;MAP3K7;CASP10;PIN1;AZI2;CHUK;CXCL10;CASP8;OTUD5
TEMRA_CD8	Th1	Antigen processing and presentation	-1.97277	0.00390858	32/58	31.17%	HLA-E;HSPA8;B2M;HLA-DPB1;HSPA5;PSME1;HLA-DPA1;CTSS;TAPBP;CTSB;RFX5;CD74;HLA-DMB;HSP90AB1;PSME3;HLA-DQB1;HLA-A;RFXANK;NFYB;CD4;TAP1;CANX;HLA-DRB1;HLA-DMA;PSME2;PDIA3;HSPA1A;HLA-C;HLA-DQA1;HSPA6;HLA-G;KIR3DL2
TEMRA_CD8	Th1	Primary immunodeficiency	-1.96183	0.00365587	16/25	25.88%	CD3E;PTPRC;CD40LG;LCK;IL2RG;CD3D;RFX5;ORAI1;DCLRE1C;IKBKG;UNG;RFXANK;ADA;CD40;CD4;TAP1
TEMRA_CD8	Th1	Allograft rejection	-1.76773	0.019757	17/29	31.64%	HLA-E;CD40LG;HLA-DPB1;HLA-DPA1;FASLG;HLA-DMB;HLA-DQB1;HLA-A;CD40;FAS;HLA-DRB1;HLA-DMA;GZMB;HLA-C;HLA-DQA1;HLA-G;PRF1
TEMRA_CD8	Th1	Autoimmune thyroid disease	-1.72862	0.0250239	17/28	31.64%	HLA-E;CD40LG;HLA-DPB1;HLA-DPA1;FASLG;HLA-DMB;HLA-DQB1;HLA-A;CD40;FAS;HLA-DRB1;HLA-DMA;GZMB;HLA-C;HLA-DQA1;HLA-G;PRF1
TEMRA_CD8	Th1	Graft-versus-host disease	-1.71351	0.0253945	16/28	31.64%	HLA-E;HLA-DPB1;HLA-DPA1;FASLG;HLA-DMB;HLA-DQB1;HLA-A;FAS;HLA-DRB1;HLA-DMA;GZMB;HLA-C;HLA-DQA1;HLA-G;KIR3DL2;PRF1
TEMRA_CD8	Th1	Rheumatoid arthritis	-1.68403	0.0254732	17/54	19.09%	ATP6AP1;ATP6V1E1;ATP6V1G1;ATP6V0E1;ATP6V1B2;HLA-DPB1;CCL5;ATP6V0B;ATP6V1E2;ATP6V1F;HLA-DPA1;ATP6V0C;ITGB2;ATP6V0D1;HLA-DMB;ICAM1;HLA-DQB1
TEMRA_CD8	Th1	Asthma	-1.57985	0.0489791	9/15	29.72%	CD40LG;HLA-DPB1;HLA-DPA1;HLA-DMB;HLA-DQB1;CD40;HLA-DRB1;HLA-DMA;HLA-DQA1
TEMRA_CD8	Th1	Systemic lupus erythematosus	-1.57584	0.0486358	15/29	35.71%	CD40LG;HLA-DPB1;SSB;HLA-DPA1;HLA-DMB;HLA-DQB1;C1R;CD40;TRIM21;SNRPB;HLA-DRB1;HLA-DMA;HLA-DQA1;SNRPD1;HLA-DRB5
Fr._II_eTreg	pDC	Cytosolic DNA-sensing pathway	-1.97689	0.00191968	18/38	22.27%	POLR3GL;POLR1C;NFKBIA;TREX1;POLR3C;POLR2F;IKBKE;IKBKG;POLR2E;IRF7;RIPK3;POLR3K;POLR2K;POLR2H;CASP1;RELA;DDX58;POLR3E
Fr._II_eTreg	pDC	Rheumatoid arthritis	-1.8436	0.00541844	22/48	25.84%	ATP6V1F;ATP6V1G1;ATP6V0B;ATP6V1E1;ATP6V0E1;ATP6AP1;ATP6V1D;ATP6V0D1;ATP6V1B2;TCIRG1;HLA-DMB;HLA-DMA;TNFSF13B;HLA-DRA;HLA-DRB1;HLA-DQB1;ATP6V0C;HLA-DPB1;ATP6V1H;LTB;ATP6V1E2;CD86
Fr._II_eTreg	pDC	Graft-versus-host disease	-1.78444	0.00843321	18/23	38.45%	GZMB;HLA-E;HLA-DMB;HLA-DMA;HLA-DRA;HLA-DRB1;HLA-DQB1;HLA-DPB1;CD86;HLA-DPA1;HLA-A;HLA-F;HLA-B;FAS;HLA-DRB5;HLA-G;HLA-DOB;HLA-DQA1
Fr._II_eTreg	pDC	Allograft rejection	-1.75085	0.0111244	20/23	41.61%	GZMB;HLA-E;HLA-DMB;HLA-DMA;HLA-DRA;HLA-DRB1;HLA-DQB1;HLA-DPB1;CD86;HLA-DPA1;HLA-A;HLA-F;HLA-B;FAS;HLA-DRB5;HLA-G;HLA-DOB;HLA-DQA1;CD40;HLA-C
Fr._II_eTreg	pDC	Autoimmune thyroid disease	-1.74212	0.0119674	20/22	41.61%	GZMB;HLA-E;HLA-DMB;HLA-DMA;HLA-DRA;HLA-DRB1;HLA-DQB1;HLA-DPB1;CD86;HLA-DPA1;HLA-A;HLA-F;HLA-B;FAS;HLA-DRB5;HLA-G;HLA-DOB;HLA-DQA1;CD40;HLA-C
Fr._II_eTreg	pDC	Antigen processing and presentation	-1.7349	0.012582	30/51	33.40%	PSME2;PSME1;CD74;B2M;CTSB;RFXANK;LGMN;HLA-E;HSPA5;HSPA8;HLA-DMB;HLA-DMA;PSME3;HLA-DRA;HSP90AA1;HLA-DRB1;TAP1;CTSS;HLA-DQB1;HLA-DPB1;PDIA3;NFYC;HSP90AB1;HLA-DPA1;HLA-A;NFYB;HLA-F;IFI30;HLA-B;RFX5
Fr._II_eTreg	pDC	Systemic lupus erythematosus	-1.68965	0.0181518	19/24	40.65%	SNRPD1;SSB;SNRPB;HLA-DMB;HLA-DMA;HLA-DRA;TRIM21;HLA-DRB1;HLA-DQB1;HLA-DPB1;CD86;SNRPD3;HLA-DPA1;C8G;HLA-DRB5;HLA-DOB;HLA-DQA1;FCGR2A;CD40
Fr._II_eTreg	pDC	Primary immunodeficiency	-1.57485	0.0375236	13/21	33.40%	ADA;IL2RG;RFXANK;PTPRC;IKBKG;DCLRE1C;BLNK;TAP1;UNG;CD3E;ORAI1;CD79A;RFX5
CL_Mono	USM_B	Cytosolic DNA-sensing pathway	-2.08604	0.000643829	24/41	27.21%	POLR3GL;POLR1C;TREX1;POLR2F;POLR2E;CASP1;IKBKG;RIPK3;POLR2K;ZBP1;DDX58;IRF7;TBK1;POLR3C;NFKBIA;IRF3;POLR2L;RELA;POLR3K;AIM2;CXCL10;IKBKE;PYCARD;POLR2H
CL_Mono	USM_B	Antigen processing and presentation	-1.75701	0.0145877	32/51	33.80%	B2M;PSME2;PSME1;HSPA8;HLA-E;CD74;RFXANK;PSME3;HSPA5;IFI30;CTSB;TAP1;CTSS;HLA-DMA;PDIA3;HSP90AB1;HLA-DRB1;LGMN;HLA-C;NFYB;HLA-F;HLA-DRA;NFYC;TAPBP;HLA-DOB;HLA-DQB1;HLA-DMB;HLA-DPB1;HSPA4;HLA-DPA1;CANX;HLA-A
CL_Mono	USM_B	Systemic lupus erythematosus	-1.64935	0.0289499	15/26	31.49%	SSB;SNRPD1;SNRPB;TRIM21;HLA-DMA;HLA-DRB1;CD86;HLA-DRA;CD40;HLA-DOB;HLA-DQB1;HLA-DMB;C1R;HLA-DPB1;HLA-DPA1
CL_Mono	USM_B	Primary immunodeficiency	-1.59023	0.0414912	12/25	22.16%	IL2RG;IKBKG;RFXANK;BLNK;TNFRSF13B;PTPRC;TAP1;UNG;ORAI1;ADA;CD19;CD79A
CL_Mono	USM_B	Rheumatoid arthritis	-1.58881	0.0413221	26/55	32.64%	ATP6V0B;ATP6V1E1;ATP6V0D1;ATP6V1F;ATP6AP1;ATP6V1G1;ATP6V0E1;ATP6V1B2;ATP6V1D;ATP6V0C;HLA-DMA;ATP6V1E2;HLA-DRB1;TNFSF13B;CD86;TCIRG1;HLA-DRA;HLA-DOB;LTB;HLA-DQB1;ACP5;HLA-DMB;HLA-DPB1;HLA-DPA1;CCL5;VEGFA
CL_Mono	USM_B	Allograft rejection	-1.58751	0.04091	18/27	35.79%	HLA-E;IL12A;HLA-DMA;HLA-DRB1;HLA-C;HLA-F;CD86;FAS;HLA-DRA;CD40;HLA-DOB;HLA-DQB1;HLA-DMB;HLA-DPB1;HLA-DPA1;HLA-A;IL12B;HLA-G
Th1	Plasmablast	Primary immunodeficiency	-1.7922	0.0236385	11/23	25.56%	ADA;TAP1;BLNK;IL2RG;PTPRC;RFX5;UNG;IKBKG;RFXANK;LCK;TAP2
Th1	Plasmablast	Antigen processing and presentation	-1.75698	0.0267378	28/51	31.24%	HSPA5;B2M;PSME2;HLA-E;IFI30;TAP1;PSME1;PSME3;RFX5;HLA-DPA1;CTSB;HLA-DPB1;NFYB;HLA-DRB1;PDIA3;LGMN;HLA-DRA;HSPA8;CTSS;RFXANK;HSPA4;TAP2;CD74;HLA-DMA;HLA-A;HLA-C;HLA-DRB5;CANX
Th1	Plasmablast	T cell receptor signaling pathway	1.69811	0.0266142	28/76	22.29%	PDPK1;SOS1;NFATC2;SOS2;CDC42;PIK3R1;NRAS;BCL10;MAP2K7;CBLB;MAPK8;VAV2;DLG1;NCK2;AKT2;PAK4;IFNG;MALT1;NFKB1;PAK2;PAK6;PIK3CD;MAPK1;NFKBIB;NFATC1;JUN;MAP3K14;MAPK13
Th1	Plasmablast	Platelet activation	1.6135	0.0401395	26/72	23.50%	ARHGAP35;ITPR3;TLN1;ITPR2;PIK3R1;SRC;ADCY6;ADCY7;ARHGEF12;STIM1;AKT2;GNA13;PIK3CG;ROCK2;F2R;F2RL3;APBB1IP;PRKACB;RASGRP2;PLCB3;PIK3CD;MAPK1;PLCB2;ROCK1;MAPK13;ITPR1
Th1	Plasmablast	Fc epsilon RI signaling pathway	1.60472	0.0408011	24/48	37.96%	PDPK1;SOS1;GAB2;SOS2;PIK3R1;NRAS;MAP2K7;MAPK8;VAV2;AKT2;INPP5D;PIK3CD;MAPK1;MAPK13;PIK3CB;ALOX5;VAV3;RAF1;PIK3CA;PLCG1;FYN;MAP2K2;MAPK14;PIK3R2
CD16p_Mono	Mem_CD4	Antigen processing and presentation	-1.99689	0.00169269	36/57	38.82%	CTSS;PSME2;PSME3;HSPA5;B2M;PSME1;HLA-E;HSPA8;TAP1;PDIA3;CD74;RFX5;IFI30;TAPBP;HLA-DPA1;NFYB;RFXANK;CTSB;HLA-DMA;NFYC;HLA-DPB1;HLA-C;CANX;HSP90AB1;HLA-DRB1;HLA-DRA;HLA-A;IFNG;CALR;HSPA4;HLA-DQB1;KIR3DL2;KLRD1;HSP90AA1;HLA-DRB5;HLA-B
CD16p_Mono	Mem_CD4	Cytosolic DNA-sensing pathway	-1.83732	0.00681444	20/42	23.01%	CASP1;DDX58;POLR3GL;TREX1;IRF7;TBK1;RIPK3;ZBP1;POLR2K;POLR3K;IKBKG;POLR2F;POLR2E;CXCL10;ADAR;RELA;POLR1C;POLR3C;CHUK;IKBKB
CD16p_Mono	Mem_CD4	RIG-I-like receptor signaling pathway	-1.75188	0.0133668	34/46	38.72%	DDX58;AZI2;IRF7;TBK1;IFIH1;TANK;ISG15;FADD;PIN1;DHX58;IKBKG;ATG5;MAP3K7;CXCL10;RELA;CHUK;IKBKB;MAPK14;ATG12;MAPK9;TRAF6;RNF125;TRAF2;NFKBIA;IKBKE;OTUD5;NLRX1;TRADD;MAPK13;TKFC;RIPK1;CASP8;DDX3X;IRF3
CD16p_Mono	Mem_CD4	NOD-like receptor signaling pathway	-1.73501	0.0150704	66/125	32.57%	CASP1;IFI16;MYD88;OAS1;IRF9;VDAC3;GBP1;OAS2;IRF7;TBK1;YWHAE;CASP4;RIPK3;CARD16;TANK;TXN2;RBCK1;FADD;STAT1;MCU;IKBKG;VDAC2;ATG5;PRKCD;TRIP6;MAP3K7;GBP3;GBP2;TXN;BRCC3;BCL2L1;GSDMD;CYBA;VDAC1;SHARPIN;RELA;JAK1;CARD17;MFN2;CHUK;STAT2;OAS3;CTSB;IKBKB;MAPK14;RHOA;PKN1;ATG12;MAPK9;GABARAP;TICAM1;HSP90AB1;GBP5;TRAF6;AIM2;RNASEL;TRAF2;CARD6;NFKBIA;SUGT1;NAMPT;IKBKE;NOD2;NLRX1;DNM1L;PYCARD
CD16p_Mono	Mem_CD4	Primary immunodeficiency	-1.68929	0.0211012	10/26	11.86%	IL2RG;PTPRC;LCK;CD3E;TAP1;ADA;RFX5;DCLRE1C;IKBKG;CD3D
CD16p_Mono	Mem_CD4	Graft-versus-host disease	-1.67189	0.0245906	20/28	42.85%	HLA-E;FAS;HLA-DPA1;HLA-DMA;HLA-DPB1;HLA-C;HLA-DRB1;HLA-DRA;HLA-A;IFNG;GZMB;PRF1;HLA-DQB1;KIR3DL2;KLRD1;FASLG;HLA-DRB5;HLA-B;HLA-DMB;HLA-G
CD16p_Mono	Mem_CD4	Allograft rejection	-1.66384	0.0247897	20/28	42.85%	HLA-E;FAS;HLA-DPA1;HLA-DMA;HLA-DPB1;HLA-C;HLA-DRB1;HLA-DRA;HLA-A;IFNG;GZMB;PRF1;HLA-DQB1;CD40;FASLG;CD40LG;HLA-DRB5;HLA-B;HLA-DMB;HLA-G
CD16p_Mono	Mem_CD4	Rheumatoid arthritis	-1.59386	0.0340449	26/55	36.37%	ATP6V1E1;ATP6V0D1;ATP6AP1;ATP6V0B;ATP6V1B2;ATP6V1F;ATP6V0E1;ATP6V1D;ATP6V1G1;HLA-DPA1;ATP6V1A;TCIRG1;ATP6V0C;ATP6V1H;HLA-DMA;HLA-DPB1;CTLA4;HLA-DRB1;HLA-DRA;ITGB2;IFNG;ICAM1;ATP6V1E2;HLA-DQB1;ACP5;CCL5
CD16p_Mono	Mem_CD4	Autoimmune thyroid disease	-1.54674	0.0457272	21/30	42.85%	HLA-E;FAS;HLA-DPA1;HLA-DMA;HLA-DPB1;HLA-C;CTLA4;HLA-DRB1;HLA-DRA;HLA-A;GZMB;PRF1;TSHR;HLA-DQB1;CD40;FASLG;CD40LG;HLA-DRB5;HLA-B;HLA-DMB;HLA-G
CD16p_Mono	Mem_CD4	Systemic lupus erythematosus	-1.53856	0.0478481	17/29	43.40%	TRIM21;SNRPD1;SNRPB;SSB;HLA-DPA1;HLA-DMA;HLA-DPB1;HLA-DRB1;HLA-DRA;IFNG;HLA-DQB1;CD40;CD40LG;HLA-DRB5;C1R;HLA-DMB;FCGR3A
Th1	Naive_CD4	Cytosolic DNA-sensing pathway	-1.78299	0.00759848	26/37	34.12%	CASP1;POLR3GL;POLR2K;RIPK3;DDX58;POLR1C;RELA;TREX1;POLR3C;POLR2E;ZBP1;IRF7;POLR2F;POLR3K;CHUK;NFKBIA;POLR2H;TBK1;ADAR;RIPK1;NFKB1;POLR3E;PYCARD;IKBKB;IKBKE;IKBKG
Th1	Naive_CD4	RIG-I-like receptor signaling pathway	-1.65927	0.0244747	29/44	34.97%	TANK;AZI2;ATG5;IFIH1;DDX58;FADD;RELA;MAP3K7;DDX3X;TRADD;ATG12;IRF7;DHX58;TKFC;ISG15;MAPK9;PIN1;CHUK;NFKBIA;TBK1;RIPK1;NFKB1;CASP10;TRAF2;CASP8;IKBKB;IKBKE;IKBKG;MAPK14
Th1	Naive_CD4	Antigen processing and presentation	-1.64595	0.0251022	24/50	29.85%	HSPA8;HLA-E;B2M;HSPA5;CTSS;PSME2;PSME3;PSME1;RFX5;TAP1;HSP90AB1;TAPBP;CANX;CD74;HLA-DPA1;CTSB;PDIA3;IFI30;NFYB;HLA-DPB1;RFXANK;LGMN;HLA-A;NFYC
Th1	Naive_CD4	NOD-like receptor signaling pathway	-1.5867	0.0359838	71/123	38.21%	MYD88;CASP4;VDAC3;GBP1;BRCC3;CASP1;IFI16;VDAC2;CARD16;TANK;RIPK3;TXN2;IFNAR1;JAK1;HSP90AB1;ATG5;VDAC1;FADD;OAS1;RELA;OAS2;IRF9;YWHAE;MAP3K7;GBP3;MCU;TRIP6;TXN;STAT1;RHOA;SHARPIN;GBP2;CTSB;ATG12;BCL2L1;IRF7;MFN2;GABARAP;MAPK9;PRKCD;CHUK;CARD17;NFKBIA;GSDMD;TBK1;RBCK1;NAMPT;RIPK1;NFKB1;PYCARD;GABARAPL2;BIRC2;STAT2;CYBA;RIPK2;TRAF2;CASP8;DNM1L;P2RX7;IKBKB;IKBKE;RNASEL;IKBKG;NEK7;MAPK14;TICAM1;GBP5;N…
Th1	Naive_CD4	Primary immunodeficiency	-1.58297	0.0367163	15/24	34.12%	IL2RG;PTPRC;LCK;CD3E;RFX5;UNG;DCLRE1C;TAP1;CD3D;ICOS;ADA;ORAI1;RFXANK;CD40LG;IKBKG
Fr._III_T	Th17	Antigen processing and presentation	-1.61161	0.0333782	38/53	47.15%	HSPA8;HLA-E;B2M;HSPA5;PSME1;PSME3;NFYB;PSME2;CTSS;RFX5;HSP90AB1;PDIA3;RFXANK;CD74;CTSB;NFYC;HSP90AA1;TAP1;TAPBP;HLA-DPA1;HLA-DPB1;HLA-A;HLA-DRB1;CANX;HLA-G;HLA-C;IFI30;HLA-DQB1;HLA-DRA;HLA-DMB;CD4;HLA-DMA;LGMN;HLA-DQA1;HSPA4;KIR3DL2;HLA-F;HLA-DRB5
Mem_CD4	Plasmablast	Primary immunodeficiency	-1.91934	0.0113036	9/23	18.06%	PTPRC;IL2RG;BLNK;ADA;IKBKG;TAP1;RFX5;UNG;TNFRSF13B
Mem_CD4	Plasmablast	Antigen processing and presentation	-1.89893	0.0110611	17/51	14.88%	HSPA5;HLA-E;B2M;PSME2;CTSB;PSME3;PSME1;NFYB;PDIA3;LGMN;HSPA8;CD74;HLA-DPA1;TAP1;RFX5;HLA-DPB1;IFI30
Th2	Th17	Antigen processing and presentation	-2.01625	0.00163075	30/53	32.94%	HSPA8;HSPA5;HLA-E;PSME3;B2M;PSME1;PSME2;CD74;HSP90AB1;RFX5;CTSS;NFYB;TAP1;RFXANK;HLA-DPB1;HLA-DPA1;NFYC;PDIA3;CTSB;HLA-DRB5;TAPBP;HLA-DRA;HLA-DRB1;CANX;HLA-DQB1;HSP90AA1;IFI30;HLA-DMA;HSPA4;HLA-A
Th2	Th17	Primary immunodeficiency	-1.85547	0.00795807	15/23	28.18%	PTPRC;IL2RG;LCK;CD3E;UNG;RFX5;TAP1;CD3D;IKBKG;RFXANK;DCLRE1C;ADA;CD40LG;ORAI1;ICOS
Th2	Th17	Rheumatoid arthritis	-1.73825	0.0150697	26/54	35.16%	ATP6V1B2;ATP6V1E1;ATP6AP1;ATP6V0B;ATP6V1F;ATP6V1G1;ATP6V0D1;ATP6V1D;ATP6V0E1;ATP6V1H;HLA-DPB1;HLA-DPA1;LTB;IL23A;HLA-DRB5;HLA-DRA;HLA-DRB1;ATP6V0C;ATP6V1A;ACP5;HLA-DQB1;HLA-DMA;ATP6V1E2;ITGB2;HLA-DQA1;TCIRG1
Th2	Th17	Systemic lupus erythematosus	-1.65532	0.0265938	15/26	34.88%	SSB;SNRPB;SNRPD1;TRIM21;HLA-DPB1;HLA-DPA1;CD40LG;HLA-DRB5;HLA-DRA;HLA-DRB1;ACTN1;HLA-DQB1;HLA-DMA;C1R;HLA-DQA1
Th2	NK	Primary immunodeficiency	-1.93024	0.00396801	12/26	24.02%	PTPRC;IL2RG;ADA;RFXANK;IKBKG;ORAI1;UNG;TAP1;LCK;RFX5;DCLRE1C;CD79A
Th2	NK	Cytosolic DNA-sensing pathway	-1.72947	0.019334	22/42	27.90%	POLR3GL;POLR2E;POLR1C;RIPK3;POLR2F;TBK1;TREX1;CASP1;IKBKG;CCL5;RELA;NFKBIA;ZBP1;POLR3C;IRF7;POLR3K;DDX58;POLR2K;CCL4L2;POLR3E;POLR2L;CHUK
Th2	NK	Antigen processing and presentation	-1.71876	0.0203273	36/65	39.24%	HSPA5;B2M;HLA-E;HSPA8;PSME1;PSME3;PSME2;HSP90AB1;RFXANK;HSP90AA1;HSPA6;CTSS;NFYB;PDIA3;TAP1;NFYC;RFX5;TAPBP;CD74;KLRD1;KIR2DL3;CANX;HLA-C;CTSB;HLA-DPB1;IFI30;HLA-DPA1;HLA-A;HLA-G;HLA-DQB1;KLRC1;KIR2DL4;HLA-DMA;KIR2DS4;RFXAP;HLA-DRB5
Th2	NK	Graft-versus-host disease	-1.63706	0.0318612	20/29	44.32%	HLA-E;GZMB;KLRD1;KIR2DL3;PRF1;HLA-C;HLA-DPB1;HLA-DPA1;HLA-A;HLA-G;HLA-DQB1;FASLG;KLRC1;HLA-DMA;HLA-DRB5;HLA-DRB1;FAS;KIR3DL1;KIR3DL2;HLA-B
Th2	pDC	Rheumatoid arthritis	-1.73221	0.0202507	25/48	33.50%	ATP6AP1;ATP6V0B;ATP6V1E1;ATP6V1G1;ATP6V1F;ATP6V0D1;ATP6V1B2;ATP6V0E1;TNFSF13B;HLA-DMB;ATP6V1D;HLA-DMA;ATP6V0C;ATP6V1H;HLA-DRA;TCIRG1;CD86;ATP6V1E2;FOS;ICAM1;HLA-DPA1;LTB;JUN;ACP5;HLA-DPB1
Th2	pDC	Antigen processing and presentation	-1.719	0.0212262	34/51	40.38%	CD74;B2M;PSME2;LGMN;HSPA5;PSME1;CTSB;HLA-E;PSME3;HSPA8;RFXANK;HLA-DMB;CTSS;TAP1;HLA-DMA;PDIA3;NFYC;HSP90AA1;HLA-DRA;HLA-A;HSP90AB1;IFI30;HLA-DPA1;HLA-F;HLA-C;HLA-DPB1;NFYB;TAP2;HLA-DRB5;HSPA1A;TAPBP;HLA-DQB1;HLA-B;RFX5
Th2	pDC	Cytosolic DNA-sensing pathway	-1.65337	0.029627	18/38	24.99%	POLR3GL;RIPK3;NFKBIA;TREX1;POLR3C;IRF7;IKBKG;POLR2E;RELA;POLR1C;CASP1;POLR2F;DDX58;IKBKE;POLR2K;POLR3K;TBK1;POLR2H
Th2	pDC	Autoimmune thyroid disease	-1.64746	0.0306438	18/22	43.82%	GZMB;HLA-E;HLA-DMB;HLA-DMA;HLA-DRA;HLA-A;CD86;HLA-DPA1;HLA-F;HLA-C;CD40;HLA-DPB1;FAS;HLA-DRB5;HLA-DQB1;HLA-B;HLA-DOB;HLA-G
Th2	pDC	Systemic lupus erythematosus	-1.64293	0.0303979	16/24	42.08%	SSB;SNRPD1;SNRPB;TRIM21;HLA-DMB;HLA-DMA;HLA-DRA;CD86;HLA-DPA1;ACTN4;CD40;HLA-DPB1;HLA-DRB5;HLA-DQB1;C8G;HLA-DOB
Th2	pDC	Allograft rejection	-1.6406	0.0304691	18/23	43.82%	GZMB;HLA-E;HLA-DMB;HLA-DMA;HLA-DRA;HLA-A;CD86;HLA-DPA1;HLA-F;HLA-C;CD40;HLA-DPB1;FAS;HLA-DRB5;HLA-DQB1;HLA-B;HLA-DOB;HLA-G
Th2	pDC	Graft-versus-host disease	-1.61731	0.0353335	17/23	43.82%	GZMB;HLA-E;HLA-DMB;HLA-DMA;HLA-DRA;HLA-A;CD86;HLA-DPA1;HLA-F;HLA-C;HLA-DPB1;FAS;HLA-DRB5;HLA-DQB1;HLA-B;HLA-DOB;HLA-G
Th2	pDC	Primary immunodeficiency	-1.56691	0.0444648	8/21	14.65%	PTPRC;BLNK;IL2RG;ADA;IKBKG;RFXANK;DCLRE1C;TAP1
DN_B	Th17	Primary immunodeficiency	-1.72301	0.0156863	13/23	23.55%	PTPRC;IL2RG;CD3E;LCK;UNG;DCLRE1C;ADA;RFX5;IKBKG;CD3D;CD40LG;RFXANK;TAP1
DN_B	Th17	Cytosolic DNA-sensing pathway	-1.5798	0.0402456	25/39	36.90%	POLR3GL;POLR1C;RIPK3;CASP1;POLR3C;TBK1;POLR2K;POLR2E;POLR3K;POLR2F;IKBKG;CHUK;RELA;NFKBIA;TREX1;ZBP1;DDX58;POLR2H;POLR3E;IRF7;IRF3;NFKB1;PYCARD;POLR3F;IKBKB
DN_B	Th17	Antigen processing and presentation	-1.5612	0.0467547	38/53	49.39%	HLA-E;HSPA8;B2M;HSPA5;PSME3;PSME1;PSME2;CTSS;RFX5;CTSB;PDIA3;CD74;RFXANK;NFYB;TAP1;HSP90AB1;CANX;NFYC;TAPBP;LGMN;HLA-DRA;HSP90AA1;HLA-DPA1;HLA-DPB1;HLA-DQB1;HLA-DRB1;HLA-G;HLA-C;HSPA4;HLA-F;HLA-DRB5;HLA-DMB;IFI30;HLA-A;HLA-DMA;CD4;KIR3DL2;HLA-B
DN_B	Naive_B	Antigen processing and presentation	-1.93154	0.00524864	36/50	37.41%	HLA-E;CD74;HSPA5;HSPA8;CTSS;PSME3;PSME1;B2M;PSME2;NFYB;HSP90AB1;LGMN;HLA-DMA;PDIA3;CTSB;HLA-DOB;HSPA4;TAP1;TAPBP;HLA-DMB;NFYC;RFXANK;RFX5;HLA-DRB1;HLA-DRA;HLA-DQB1;HLA-G;HLA-F;IFI30;HLA-DPA1;HLA-C;RFXAP;CANX;HLA-A;HLA-DPB1;HLA-B
DN_B	Naive_B	Autoimmune thyroid disease	-1.6916	0.0221857	15/23	37.41%	HLA-E;HLA-DMA;HLA-DOB;HLA-DMB;HLA-DRB1;HLA-DRA;HLA-DQB1;HLA-G;HLA-F;CD40;HLA-DPA1;HLA-C;HLA-A;HLA-DPB1;HLA-B
DN_B	Naive_B	Allograft rejection	-1.67833	0.0237367	16/25	37.41%	HLA-E;HLA-DMA;IL12A;HLA-DOB;HLA-DMB;HLA-DRB1;HLA-DRA;HLA-DQB1;HLA-G;HLA-F;CD40;HLA-DPA1;HLA-C;HLA-A;HLA-DPB1;HLA-B
DN_B	Naive_B	Cytosolic DNA-sensing pathway	-1.60977	0.0370727	19/40	26.29%	POLR3GL;POLR1C;CASP1;RIPK3;IKBKG;POLR2E;POLR2F;NFKBIA;POLR2K;TREX1;POLR3C;DDX58;TBK1;ZBP1;CCL5;RELA;IRF7;POLR3E;POLR3K
DN_B	Naive_B	Graft-versus-host disease	-1.60802	0.0369125	15/24	37.99%	HLA-E;HLA-DMA;HLA-DOB;HLA-DMB;HLA-DRB1;HLA-DRA;HLA-DQB1;HLA-G;HLA-F;HLA-DPA1;HLA-C;HLA-A;HLA-DPB1;HLA-B;IL6
DN_B	Naive_B	Primary immunodeficiency	-1.58793	0.0412922	17/25	35.75%	PTPRC;IL2RG;BLNK;IKBKG;UNG;CD79A;CD19;DCLRE1C;ORAI1;TAP1;RFXANK;RFX5;TNFRSF13B;IL7R;CD40;ADA;RFXAP
DN_B	Naive_B	Rheumatoid arthritis	-1.57754	0.0421011	30/54	39.58%	ATP6V1E1;ATP6V1B2;ATP6V0B;ATP6V1G1;ATP6AP1;ATP6V0D1;ATP6V1F;ATP6V0E1;ATP6V1D;HLA-DMA;HLA-DOB;ATP6V0C;TCIRG1;CCL5;HLA-DMB;HLA-DRB1;HLA-DRA;LTB;ATP6V1E2;HLA-DQB1;ITGB2;TNFSF13B;HLA-DPA1;ATP6V0E2;ACP5;ICAM1;HLA-DPB1;IL6;TNFSF13;FLT1
DN_B	USM_B	Cytosolic DNA-sensing pathway	-1.86832	0.00434232	23/41	27.87%	POLR3GL;POLR2E;POLR1C;POLR2F;IKBKG;CASP1;TREX1;POLR2K;RIPK3;ZBP1;NFKBIA;POLR3C;TBK1;POLR2L;IRF3;POLR3K;RELA;IRF7;DDX58;PYCARD;AIM2;IKBKE;POLR2H
DN_B	USM_B	Antigen processing and presentation	-1.68273	0.019361	35/51	37.75%	B2M;HLA-E;HSPA8;PSME1;PSME2;PSME3;CD74;HSPA5;CTSB;RFXANK;PDIA3;CTSS;TAP1;IFI30;HSP90AB1;LGMN;TAPBP;HLA-DMA;CANX;HLA-C;NFYB;HLA-DRB1;HLA-DQB1;HLA-DOB;HLA-A;HLA-DRA;HSPA4;HLA-DMB;HLA-B;HLA-DPB1;HLA-F;NFYC;HLA-G;HLA-DPA1;CALR
USM_B	CM_CD8	Primary immunodeficiency	-1.92028	0.00250534	13/26	19.21%	UNG;IL2RG;LCK;PTPRC;CD3E;ADA;IKBKG;TAP1;DCLRE1C;RFXANK;RFX5;ZAP70;CD3D
USM_B	CM_CD8	Cytosolic DNA-sensing pathway	-1.67468	0.0184853	25/39	34.01%	POLR3GL;RIPK3;POLR2F;CASP1;TBK1;POLR2E;POLR3C;POLR1C;CCL5;IKBKG;IRF3;POLR3E;POLR2K;RELA;POLR3K;AIM2;ZBP1;DDX58;TREX1;CHUK;IKBKE;IKBKB;POLR2H;IRF7;PYCARD
USM_B	Fr._III_T	Primary immunodeficiency	-1.60341	0.0340461	15/26	34.31%	IL2RG;PTPRC;LCK;DCLRE1C;CD3E;RFXANK;CD3D;TAP1;UNG;ADA;IKBKG;RFX5;ZAP70;CD40;ORAI1
USM_B	Fr._II_eTreg	Primary immunodeficiency	-1.9827	0.00113904	14/25	25.09%	LCK;IL2RG;PTPRC;CD3E;ADA;IKBKG;DCLRE1C;TAP1;UNG;RFXANK;RFX5;CD3D;CD40;ZAP70
USM_B	pDC	Autoimmune thyroid disease	-1.72327	0.020816	18/22	43.38%	GZMB;HLA-E;HLA-DMB;HLA-DMA;HLA-DRB5;HLA-DRA;HLA-DPA1;HLA-DPB1;HLA-B;FAS;HLA-F;HLA-A;HLA-DRB1;CD86;CD40;HLA-DOB;HLA-C;HLA-DQB1
USM_B	pDC	Antigen processing and presentation	-1.67719	0.0221634	29/51	35.23%	CTSB;LGMN;HSPA5;CD74;HLA-E;B2M;PSME2;PSME3;PSME1;CTSS;HLA-DMB;TAP1;HSPA8;HLA-DMA;PDIA3;NFYC;RFXANK;HLA-DRB5;HLA-DRA;HSP90AA1;HSP90AB1;HLA-DPA1;HLA-DPB1;HLA-B;RFX5;HLA-F;HLA-A;NFYB;HLA-DRB1
USM_B	pDC	Allograft rejection	-1.66512	0.022649	18/23	43.38%	GZMB;HLA-E;HLA-DMB;HLA-DMA;HLA-DRB5;HLA-DRA;HLA-DPA1;HLA-DPB1;HLA-B;FAS;HLA-F;HLA-A;HLA-DRB1;CD86;CD40;HLA-DOB;HLA-C;HLA-DQB1
USM_B	pDC	Graft-versus-host disease	-1.59975	0.0337002	17/23	43.38%	GZMB;HLA-E;HLA-DMB;HLA-DMA;HLA-DRB5;HLA-DRA;HLA-DPA1;HLA-DPB1;HLA-B;FAS;HLA-F;HLA-A;HLA-DRB1;CD86;HLA-DOB;HLA-C;HLA-DQB1
USM_B	pDC	Systemic lupus erythematosus	-1.58515	0.0362632	15/24	39.29%	SSB;SNRPD1;TRIM21;SNRPB;HLA-DMB;HLA-DMA;HLA-DRB5;HLA-DRA;HLA-DPA1;HLA-DPB1;HLA-DRB1;CD86;CD40;C8G;ACTN4
Plasmablast	Int_Mono	Antigen processing and presentation	-1.97492	0.00529856	24/54	26.77%	HSPA5;PSME3;HLA-E;CTSB;CD74;CTSS;HSPA8;PSME2;HLA-DMB;RFX5;B2M;LGMN;NFYB;PSME1;HLA-DMA;HSPA6;CANX;HLA-DRB1;TAPBP;HSP90AB1;HLA-DRA;IFI30;PDIA3;TAP1
Plasmablast	Int_Mono	Intestinal immune network for IgA production	-1.74743	0.0221596	12/27	33.22%	HLA-DMB;CD86;IL15RA;HLA-DMA;HLA-DRB1;HLA-DRA;CXCR4;TNFSF13B;ITGB7;LTBR;HLA-DPB1;HLA-DQB1
NK	CM_CD8	Primary immunodeficiency	-1.6138	0.0437467	16/26	35.89%	PTPRC;UNG;IL2RG;CD3E;LCK;DCLRE1C;CD8B;RFX5;IKBKG;RFXANK;CD3D;CD40;TAP1;ADA;ORAI1;ZAP70
pDC	Int_Mono	Cytosolic DNA-sensing pathway	-1.68913	0.0403828	21/40	27.78%	CASP1;TBK1;POLR3GL;DDX58;POLR3C;IKBKG;IRF7;CHUK;TREX1;POLR2E;IKBKE;RELA;RIPK3;ZBP1;POLR2K;ADAR;POLR1C;CXCL10;NFKBIA;IKBKB;POLR2F
pDC	Naive_B	Antigen processing and presentation	-1.70852	0.0207408	29/50	32.58%	HLA-E;CD74;B2M;PSME3;PSME2;PSME1;HSPA5;HSPA8;CTSS;PDIA3;RFXANK;TAP1;HLA-DMA;CTSB;HSP90AB1;HSPA4;TAPBP;NFYC;LGMN;IFI30;NFYB;HLA-F;RFX5;HLA-A;HLA-DPA1;HLA-C;HLA-G;HLA-DPB1;HLA-DOB
pDC	Naive_B	Cytosolic DNA-sensing pathway	-1.69264	0.0232551	15/40	14.36%	POLR3GL;CASP1;RIPK3;TREX1;POLR2E;POLR2K;POLR1C;DDX58;IRF7;POLR2F;ZBP1;TBK1;NFKBIA;IKBKG;RELA
pDC	Naive_B	Primary immunodeficiency	-1.61181	0.0440848	15/25	30.53%	IL2RG;BLNK;PTPRC;UNG;CD79A;CD19;IKBKG;RFXANK;TAP1;ORAI1;TNFRSF13B;DCLRE1C;RFX5;IL7R;ADA
CL_Mono	NK	Graft-versus-host disease	-1.94596	0.00352235	20/29	38.72%	GZMB;HLA-E;KLRD1;HLA-C;HLA-DPA1;HLA-DPB1;HLA-DMA;PRF1;KLRC1;HLA-G;FASLG;FAS;KIR2DL3;HLA-DRB1;KIR3DL2;HLA-DRB5;HLA-F;HLA-DRA;HLA-DQB1;HLA-A
CL_Mono	NK	Antigen processing and presentation	-1.91222	0.00479739	39/65	38.72%	B2M;PSME1;HSPA5;HSPA8;PSME2;PSME3;HLA-E;CTSS;TAP1;HSP90AB1;PDIA3;RFXANK;RFX5;HSPA6;CD74;KLRD1;HSP90AA1;NFYB;TAPBP;HLA-C;HLA-DPA1;NFYC;HLA-DPB1;IFI30;HLA-DMA;CANX;CTSB;KIR2DL4;KLRC1;HLA-G;KIR2DL3;HLA-DRB1;KIR3DL2;HLA-DRB5;HLA-F;HSPA2;HLA-DRA;HLA-DQB1;HLA-A
CL_Mono	NK	Primary immunodeficiency	-1.89863	0.00555836	10/26	19.20%	IL2RG;PTPRC;ADA;UNG;TAP1;RFXANK;RFX5;DCLRE1C;IKBKG;ORAI1
CL_Mono	NK	Cytosolic DNA-sensing pathway	-1.89811	0.00542283	22/42	28.93%	POLR3GL;RIPK3;POLR1C;CASP1;ZBP1;TREX1;TBK1;POLR2E;DDX58;IRF7;POLR3C;POLR2F;NFKBIA;POLR3K;IKBKG;CCL5;RELA;POLR2K;IKBKE;POLR3E;CHUK;CCL4L2
CL_Mono	NK	Allograft rejection	-1.80894	0.0105306	16/25	38.72%	GZMB;HLA-E;HLA-C;HLA-DPA1;HLA-DPB1;HLA-DMA;PRF1;HLA-G;FASLG;FAS;HLA-DRB1;HLA-DRB5;HLA-F;HLA-DRA;HLA-DQB1;HLA-A
CL_Mono	NK	Systemic lupus erythematosus	-1.62889	0.0344407	16/28	38.58%	SNRPD1;SSB;TRIM21;SNRPB;C1R;HLA-DPA1;HLA-DPB1;HLA-DMA;FCGR3A;FCGR3B;C8G;HLA-DRB1;HLA-DRB5;HLA-DRA;HLA-DQB1;ACTN1
CL_Mono	NK	Autoimmune thyroid disease	-1.55773	0.0467813	16/24	38.72%	GZMB;HLA-E;HLA-C;HLA-DPA1;HLA-DPB1;HLA-DMA;PRF1;HLA-G;FASLG;FAS;HLA-DRB1;HLA-DRB5;HLA-F;HLA-DRA;HLA-DQB1;HLA-A
NC_Mono	CD16p_Mono	Antigen processing and presentation	-1.94316	0.00833554	22/54	19.07%	HLA-E;B2M;HSPA5;PSME3;PSME2;HSPA8;CD74;TAPBP;TAP1;CTSL;PSME1;CTSB;RFX5;CTSS;IFI30;RFXANK;PDIA3;LGMN;HLA-DRB1;HSPA6;NFYB;HLA-C
NC_Mono	CD16p_Mono	NOD-like receptor signaling pathway	-1.78926	0.0207098	61/135	27.99%	IFI16;OAS1;MYD88;CASP4;CASP1;IRF9;IRF7;OAS2;VDAC3;CARD6;GBP2;RIPK3;TBK1;RBCK1;STAT1;GBP1;TRIP6;YWHAE;PRKCD;MCU;CTSB;FADD;TXN2;TANK;GBP3;BRCC3;RNASEL;ATG12;IKBKE;CARD16;STAT2;IKBKG;NLRC4;RIPK2;OAS3;RELA;SHARPIN;NOD2;CASP5;TLR4;ATG5;CYBA;GBP5;TXN;BCL2L1;GABARAP;GBP4;GSDMD;CHUK;NAIP;AIM2;TRAF6;IFNAR1;NLRP3;NAMPT;VDAC2;RHOA;MAP3K7;PSTPIP1;IRF3;MAPK3
NC_Mono	CD16p_Mono	Cytosolic DNA-sensing pathway	-1.74045	0.0254931	20/40	25.53%	CASP1;POLR3GL;DDX58;IRF7;RIPK3;TBK1;TREX1;ZBP1;POLR2E;IKBKE;CXCL10;ADAR;POLR2F;IKBKG;RELA;POLR3C;CHUK;POLR1C;AIM2;POLR2K
NC_Mono	CD16p_Mono	Systemic lupus erythematosus	-1.68003	0.0304366	21/34	34.62%	SSB;TRIM21;SNRPB;FCGR2A;FCGR1A;C2;SNRPD1;HLA-DRB1;CD86;FCGR3B;ACTN1;IL10;CD80;HLA-DRA;C1QC;HLA-DMB;CD40;HLA-DPA1;HLA-DMA;C1QB;FCGR3A
Fr._III_T	CD16p_Mono	Antigen processing and presentation	-1.67024	0.028707	29/54	37.91%	HSPA5;PSME3;HLA-E;CTSS;HSPA8;NFYB;RFX5;B2M;PSME1;CTSB;CD74;PSME2;CANX;HLA-DRB1;HSPA6;HLA-DMB;HLA-DRA;TAPBP;PDIA3;IFI30;HLA-DMA;CTSL;HSP90AB1;TAP1;HLA-DQB1;NFYC;HLA-DPB1;LGMN;RFXANK
CD16p_Mono	TEMRA_CD8	Primary immunodeficiency	-1.97515	0.00235704	12/25	18.79%	IL2RG;ADA;TAP1;PTPRC;LCK;CD3E;IKBKG;RFXANK;DCLRE1C;CD3D;ORAI1;RFX5
CD16p_Mono	TEMRA_CD8	Cytosolic DNA-sensing pathway	-1.92053	0.00424267	20/41	23.69%	CASP1;POLR3GL;DDX58;RIPK3;IRF7;ZBP1;TREX1;TBK1;POLR3K;CCL5;POLR2E;POLR2F;POLR1C;IKBKG;POLR3C;PYCARD;RELA;ADAR;IKBKB;POLR2K
CD16p_Mono	TEMRA_CD8	NOD-like receptor signaling pathway	-1.71943	0.018405	56/125	27.63%	CASP1;IFI16;OAS1;MYD88;VDAC3;CARD16;IRF9;GBP1;YWHAE;CASP4;RIPK3;IRF7;RBCK1;TXN2;FADD;OAS2;BCL2L1;GBP3;TANK;TXN;TBK1;BRCC3;STAT1;VDAC2;SHARPIN;CCL5;ATG5;STAT2;GBP2;IKBKG;MAPK9;GSDMD;CTSB;GBP5;MAP3K7;VDAC1;PYCARD;MCU;CYBA;RELA;OAS3;ATG12;TRAF2;TRAF6;PRKCD;PKN1;IKBKB;TRIP6;RHOA;CASP8;GBP4;CHUK;MAPK3;RIPK2;GABARAP;RNF31
CD16p_Mono	TEMRA_CD8	Antigen processing and presentation	-1.64641	0.0304859	23/64	24.77%	PSME2;B2M;PSME1;HSPA5;HLA-E;PSME3;TAP1;CTSS;HSPA8;PDIA3;RFXANK;HLA-DPA1;IFI30;TAPBP;CTSB;CD74;RFX5;HLA-DPB1;KLRD1;HLA-DRB1;HSPA6;NFYB;CANX
CD16p_Mono	TEMRA_CD8	RIG-I-like receptor signaling pathway	-1.61532	0.0376916	22/46	26.57%	DDX58;AZI2;IRF7;IFIH1;FADD;ISG15;TANK;TBK1;DHX58;PIN1;ATG5;IKBKG;MAPK9;MAP3K7;RELA;TRADD;ATG12;TRAF2;TRAF6;IKBKB;CASP8;CHUK
CD16p_Mono	TEMRA_CD8	Autoimmune thyroid disease	-1.60945	0.03818	17/25	38.86%	HLA-E;FASLG;HLA-DPA1;GZMB;HLA-DPB1;PRF1;HLA-DRB1;FAS;HLA-DRA;HLA-DMA;HLA-C;HLA-DQB1;HLA-DMB;HLA-DRB5;HLA-G;HLA-B;CTLA4
CD16p_Mono	TEMRA_CD8	Rheumatoid arthritis	-1.58085	0.0433246	26/52	36.72%	ATP6V0D1;ATP6V1E1;ATP6AP1;ATP6V0B;ATP6V1D;ATP6V1B2;ATP6V1F;CCL5;HLA-DPA1;ATP6V0E1;ATP6V1G1;HLA-DPB1;HLA-DRB1;ATP6V0C;ACP5;ATP6V1A;HLA-DRA;ATP6V1E2;HLA-DMA;TCIRG1;ITGB2;VEGFA;HLA-DQB1;HLA-DMB;ATP6V1H;HLA-DRB5
DN_B	Fr._I_nTreg	Primary immunodeficiency	-1.66386	0.0249032	16/26	32.29%	PTPRC;CD3E;LCK;IL2RG;CD40;DCLRE1C;UNG;ZAP70;RFXANK;IKBKG;RFX5;TAP1;CD3D;ADA;ORAI1;CD40LG
CM_CD8	Plasmablast	Primary immunodeficiency	-1.97924	0.00349431	9/23	16.22%	IL2RG;PTPRC;ADA;TAP1;BLNK;IKBKG;RFX5;RFXANK;UNG
CM_CD8	Plasmablast	Antigen processing and presentation	-1.7401	0.024493	31/51	33.54%	HLA-E;HSPA5;B2M;PSME2;PSME1;TAP1;PSME3;RFX5;HLA-DPB1;IFI30;NFYB;HSPA8;CTSB;CD74;RFXANK;HLA-DPA1;PDIA3;HSPA1L;HLA-DRA;KIR3DL2;TAPBP;LGMN;HLA-DQB1;HSPA4;TAP2;HLA-DRB1;HLA-F;HLA-G;HLA-DMB;HLA-B;HLA-A
CM_CD8	Plasmablast	Autoimmune thyroid disease	-1.72155	0.0270412	19/26	39.34%	HLA-E;HLA-DPB1;CD86;HLA-DPA1;FAS;HLA-DRA;HLA-DQB1;PRF1;HLA-DRB1;HLA-F;HLA-G;HLA-DMB;HLA-B;HLA-A;HLA-DMA;CD28;TSHR;HLA-C;HLA-DRB5
CM_CD8	Plasmablast	Cytosolic DNA-sensing pathway	-1.66961	0.0351772	13/38	15.01%	POLR3GL;DDX58;POLR1C;IRF7;CASP1;TREX1;IKBKG;TBK1;POLR3C;RIPK3;POLR2E;POLR3K;POLR2K
Th2	DN_B	Antigen processing and presentation	-1.8819	0.00434322	30/52	30.89%	HSPA8;HLA-E;B2M;CD74;HSP90AB1;PSME1;PSME3;CTSB;CTSS;PSME2;RFXANK;HLA-DRA;HLA-DPB1;HSPA5;IFI30;HLA-DMA;LGMN;NFYC;HLA-DPA1;HSPA4;TAP1;RFX5;HSP90AA1;TAPBP;PDIA3;HLA-DRB1;HLA-A;NFYB;HLA-F;HLA-DQB1
Th2	DN_B	Primary immunodeficiency	-1.68314	0.0224759	13/26	23.56%	PTPRC;IL2RG;BLNK;UNG;IKBKG;RFXANK;CD79A;ORAI1;CD19;DCLRE1C;TNFRSF13B;TAP1;RFX5
Th2	DN_B	Cytosolic DNA-sensing pathway	-1.60334	0.0418904	28/40	40.68%	POLR3GL;RIPK3;CASP1;RELA;POLR1C;POLR2E;IKBKG;POLR2F;DDX58;TREX1;POLR3C;POLR2K;CCL5;TBK1;NFKBIA;IRF7;CXCL10;IKBKE;ZBP1;PYCARD;CHUK;POLR2L;POLR2H;POLR3E;AIM2;POLR3K;IKBKB;RIPK1
Mem_CD4	mDC	Antigen processing and presentation	-1.71286	0.026723	25/54	30.16%	HSPA5;PSME3;B2M;PDIA3;CD74;CTSB;HLA-E;PSME2;PSME1;HSPA8;LGMN;IFI30;CTSS;HLA-DMB;HLA-DMA;RFXANK;TAP1;HSP90AB1;TAPBP;HSP90AA1;HSPA6;HLA-DRB1;NFYB;HLA-DRA;RFX5
Mem_CD4	mDC	Rheumatoid arthritis	-1.71031	0.025828	28/60	35.53%	ATP6V1E1;ATP6AP1;CD86;ATP6V1D;ATP6V1G1;ATP6V1B2;ATP6V0B;ATP6V0D1;TNFSF13B;ATP6V1F;HLA-DMB;ATP6V0E1;HLA-DMA;ATP6V1E2;TLR2;ATP6V1H;ATP6V0C;TCIRG1;HLA-DRB1;CTLA4;HLA-DRA;IL15;HLA-DQB1;HLA-DRB5;CCL5;ATP6V1C1;HLA-DPA1;ITGB2
CL_Mono	Th2	Antigen processing and presentation	-1.76129	0.012478	32/53	42.48%	HSPA8;B2M;PSME1;HSPA5;HLA-E;PSME2;PSME3;CTSS;TAP1;HSP90AB1;RFXANK;CD74;PDIA3;NFYC;IFI30;TAPBP;NFYB;RFX5;HLA-C;HLA-DPA1;RFXAP;CTSB;HLA-DPB1;HLA-DRB1;CANX;HSP90AA1;HLA-F;HLA-DRA;LGMN;HLA-G;HLA-DRB5;HLA-A
CL_Mono	Th2	Primary immunodeficiency	-1.60928	0.0363797	16/24	35.80%	IL2RG;CD3E;PTPRC;LCK;DCLRE1C;UNG;TAP1;RFXANK;CD3D;IKBKG;ADA;ORAI1;RFX5;RFXAP;CD40LG;CD40
CM_CD8	Fr._II_eTreg	Primary immunodeficiency	-1.79693	0.0137603	14/25	30.55%	IL2RG;LCK;PTPRC;TAP1;IKBKG;CD3E;UNG;ADA;DCLRE1C;RFX5;ORAI1;CD3D;RFXANK;ZAP70
CM_CD8	Fr._II_eTreg	Cytosolic DNA-sensing pathway	-1.7005	0.0286939	22/39	29.10%	CASP1;POLR3GL;RIPK3;TBK1;DDX58;IKBKG;POLR1C;ZBP1;IKBKE;IRF7;TREX1;POLR3C;POLR2F;RELA;POLR2E;CHUK;IRF3;POLR3E;IKBKB;POLR3K;ADAR;NFKBIA
Naive_B	USM_B	Cytosolic DNA-sensing pathway	-1.64241	0.042701	21/41	31.95%	POLR1C;POLR3GL;CASP1;POLR2E;IKBKG;POLR2F;POLR3C;RIPK3;TREX1;RELA;POLR3K;AIM2;POLR3E;IRF3;POLR2K;IKBKB;TBK1;DDX58;NFKBIA;POLR2H;POLR2L
NC_Mono	Tfh	Primary immunodeficiency	-1.88103	0.00369106	15/24	27.93%	CD3E;IL2RG;TAP1;PTPRC;LCK;IKBKG;CD3D;DCLRE1C;ORAI1;RFXANK;UNG;ADA;ICOS;RFX5;ZAP70
NC_Mono	Tfh	Cytosolic DNA-sensing pathway	-1.76683	0.0117692	17/40	17.57%	CASP1;POLR3GL;RIPK3;POLR1C;DDX58;TREX1;RELA;IRF7;TBK1;POLR2K;ZBP1;POLR2F;IKBKG;POLR3C;POLR2E;ADAR;POLR3K
NC_Mono	Tfh	Antigen processing and presentation	-1.73726	0.0145452	38/53	44.87%	HLA-E;HSPA8;HSPA5;CTSS;B2M;PSME2;PSME1;PSME3;TAP1;PDIA3;HSP90AB1;TAPBP;NFYC;CD74;RFXANK;CTSB;HLA-DPA1;HLA-DPB1;CANX;HLA-C;RFX5;IFI30;NFYB;HLA-A;HSPA4;HLA-DRB1;HLA-DRA;HSPA1L;HLA-DMA;HLA-F;LGMN;HLA-DQB1;KIR3DL2;HSP90AA1;HLA-B;HLA-DRB5;CALR;HLA-G
NC_Mono	Tfh	NOD-like receptor signaling pathway	-1.58682	0.0493063	45/125	21.30%	CASP4;MYD88;IFI16;CASP1;VDAC3;RIPK3;GBP1;OAS1;IRF9;RELA;CARD16;IRF7;OAS2;TANK;TBK1;FADD;RBCK1;YWHAE;BRCC3;TXN2;VDAC2;TRIP6;PRKCD;GSDMD;GBP3;CARD17;JAK1;STAT1;IKBKG;ATG5;HSP90AB1;GBP2;TXN;VDAC1;TICAM1;RIPK2;TRAF2;CYBA;CTSB;SHARPIN;GABARAP;MFN2;STAT2;MAP3K7;IFNAR1
CD16p_Mono	Plasmablast	Antigen processing and presentation	-2.10123	0.00102888	27/51	26.68%	HLA-E;PSME2;B2M;HSPA5;TAP1;PSME1;IFI30;PSME3;NFYB;RFX5;HSPA8;HLA-DPA1;HLA-DPB1;PDIA3;CTSB;HLA-A;RFXANK;HLA-C;HLA-DRA;HLA-F;LGMN;CTSS;HLA-B;TAP2;CD74;HLA-G;HSPA4
CD16p_Mono	Plasmablast	Primary immunodeficiency	-2.03532	0.00225925	9/23	18.72%	TAP1;ADA;IL2RG;UNG;PTPRC;BLNK;IKBKG;RFX5;RFXANK
CD16p_Mono	Plasmablast	Autoimmune thyroid disease	-1.87149	0.00874549	16/26	35.50%	HLA-E;HLA-DPA1;HLA-DPB1;CD86;HLA-A;HLA-C;HLA-DRA;HLA-F;HLA-B;HLA-G;FAS;PRF1;HLA-DRB1;HLA-DMA;CD28;HLA-DQB1
CD16p_Mono	Plasmablast	Allograft rejection	-1.77474	0.0165598	17/26	35.50%	HLA-E;HLA-DPA1;HLA-DPB1;CD86;HLA-A;HLA-C;HLA-DRA;HLA-F;HLA-B;HLA-G;IL12A;FAS;PRF1;HLA-DRB1;HLA-DMA;CD28;HLA-DQB1
CD16p_Mono	Plasmablast	Graft-versus-host disease	-1.7583	0.0179129	17/25	35.50%	HLA-E;HLA-DPA1;HLA-DPB1;CD86;HLA-A;HLA-C;HLA-DRA;HLA-F;HLA-B;HLA-G;FAS;PRF1;HLA-DRB1;HLA-DMA;CD28;KIR3DL2;HLA-DQB1
CD16p_Mono	Plasmablast	Cytosolic DNA-sensing pathway	-1.71867	0.0223614	15/38	18.79%	DDX58;IRF7;POLR3GL;CASP1;POLR2K;POLR1C;TREX1;TBK1;POLR2F;POLR3K;POLR2E;IKBKG;RIPK3;ADAR;POLR3C
CD16p_Mono	Plasmablast	Systemic lupus erythematosus	-1.67313	0.0272289	9/25	21.17%	TRIM21;SNRPD1;SSB;SNRPB;HLA-DPA1;C1R;HLA-DPB1;CD86;HLA-DRA
CM_CD8	CL_Mono	Rheumatoid arthritis	-1.87623	0.0197258	23/59	24.36%	ATP6V1E1;ATP6AP1;TLR2;ATP6V1G1;TNFSF13B;CTSL;ATP6V1B2;ATP6V0D1;ATP6V1D;CD86;ATP6V0B;TCIRG1;ATP6V0E1;FLT1;ATP6V1E2;IL15;CSF1;ATP6V1H;ATP6V1C1;ITGB2;CCL2;ATP6V1F;ATP6V0C
CM_CD8	CL_Mono	Antigen processing and presentation	-1.86267	0.0208473	17/53	17.47%	HLA-E;B2M;HSPA5;PSME3;PSME2;PSME1;CTSS;CTSL;CTSB;TAP1;PDIA3;TAPBP;IFI30;HSPA6;HSPA8;CD74;RFXANK
CM_CD8	CL_Mono	NOD-like receptor signaling pathway	-1.78656	0.0281306	56/135	23.43%	IFI16;OAS1;CASP1;RIPK3;CASP4;MYD88;RNASEL;IRF7;GBP2;OAS2;MCU;CASP5;PRKCD;IKBKE;IRF9;TRIP6;CTSB;TANK;GBP3;GBP1;CARD6;VDAC3;CARD16;FADD;STAT1;RBCK1;TBK1;IKBKG;CARD17;YWHAE;AIM2;ATG5;BRCC3;NFKBIA;NAMPT;MAP3K7;STAT2;VDAC2;TXN2;JAK1;ATG12;NLRP3;GBP5;OAS3;GBP4;GSDMD;CHUK;SHARPIN;RIPK2;BCL2L1;CCL2;TICAM1;TXN;NLRC4;RELA;CYBA
CM_CD8	CL_Mono	RIG-I-like receptor signaling pathway	-1.75631	0.0297316	20/46	18.47%	IRF7;DHX58;DDX58;IFIH1;CASP10;IKBKE;TANK;ISG15;FADD;AZI2;TBK1;IKBKG;ATG5;PIN1;NFKBIA;MAP3K7;ATG12;TRADD;CXCL10;CHUK
CM_CD8	CL_Mono	Systemic lupus erythematosus	-1.71741	0.0364498	10/31	18.27%	SSB;TRIM21;FCGR1A;C2;ACTN1;CD86;FCGR2A;SNRPB;IL10;FCGR3A
CD16p_Mono	EM_CD8	Primary immunodeficiency	-1.91125	0.00235081	16/25	28.80%	IL2RG;LCK;TAP1;IKBKG;PTPRC;ADA;DCLRE1C;CD3E;RFX5;CD3D;RFXANK;ORAI1;UNG;ZAP70;ICOS;CD8B
CD16p_Mono	EM_CD8	Cytosolic DNA-sensing pathway	-1.85833	0.00458246	21/41	26.03%	TREX1;CASP1;DDX58;POLR3GL;IKBKG;POLR2E;ZBP1;IRF7;RIPK3;TBK1;POLR2F;POLR3K;CCL5;PYCARD;POLR2K;POLR1C;RELA;IKBKE;IKBKB;POLR3C;ADAR
CD16p_Mono	EM_CD8	RIG-I-like receptor signaling pathway	-1.80967	0.00657794	30/46	34.81%	DDX58;TANK;IKBKG;IRF7;ISG15;TBK1;IFIH1;FADD;PIN1;MAP3K7;AZI2;DHX58;ATG5;ATG12;MAPK9;RELA;IKBKE;NLRX1;IKBKB;TRAF2;MAPK14;TKFC;TRAF6;MAPK13;OTUD5;IRF3;RNF125;CHUK;CASP8;TRADD
CD16p_Mono	EM_CD8	Antigen processing and presentation	-1.80744	0.00649633	37/60	39.32%	PSME3;HSPA5;PSME2;PSME1;B2M;HSPA8;TAP1;CTSS;HLA-E;PDIA3;IFI30;TAPBP;RFX5;RFXANK;CD74;CTSB;NFYC;NFYB;HSP90AB1;HLA-DPA1;HLA-DRB1;HLA-DRA;CANX;HLA-DMA;HLA-DPB1;CD8B;CALR;HLA-C;KLRD1;HSPA4;IFNG;HSPA6;HSPA1A;HLA-DMB;HLA-DQB1;KIR3DL2;HLA-A
CD16p_Mono	EM_CD8	NOD-like receptor signaling pathway	-1.63225	0.0252631	50/125	23.45%	VDAC3;MYD88;IFI16;OAS1;CASP1;TXN2;IRF9;CASP4;GBP1;VDAC2;TANK;IKBKG;IRF7;CARD16;OAS2;RBCK1;GBP2;YWHAE;RIPK3;TBK1;TXN;FADD;MAP3K7;MCU;BRCC3;CYBA;STAT1;CCL5;GBP3;ATG5;BCL2L1;VDAC1;PYCARD;STAT2;ATG12;MAPK9;TRIP6;RELA;CTSB;IKBKE;GSDMD;PRKCD;NLRX1;SHARPIN;RHOA;IKBKB;TRAF2;MFN2;GABARAP;HSP90AB1
CD16p_Mono	EM_CD8	Neutrophil extracellular trap formation	-1.53931	0.0478997	28/71	21.43%	VDAC3;CASP1;AKT1;HDAC3;CASP4;SELPLG;VDAC2;HAT1;HDAC1;ACTB;HMGB1;MAP3K7;SLC25A4;RAC1;CYBA;PRKCB;RAC2;HDAC2;VDAC1;SLC25A5;HDAC8;RELA;HDAC10;ACTG1;ITGB2;GSDMD;MAP2K1;PPIF
CM_CD8	Th2	Primary immunodeficiency	-1.75176	0.01287	14/24	27.92%	IL2RG;PTPRC;DCLRE1C;LCK;TAP1;CD3E;UNG;ADA;IKBKG;RFXANK;RFX5;CD3D;ORAI1;ICOS
CM_CD8	Th2	Antigen processing and presentation	-1.71372	0.0192516	26/53	35.49%	HSPA8;PSME2;HSPA5;B2M;PSME1;PSME3;CTSS;CD74;HLA-E;TAP1;PDIA3;HLA-DPA1;TAPBP;IFI30;HSP90AB1;RFXANK;HLA-DRB1;NFYC;RFX5;HLA-DPB1;HLA-DRA;HLA-DMA;CTSB;NFYB;CANX;HLA-DRB5
CM_CD8	Th2	Cytosolic DNA-sensing pathway	-1.65173	0.0308024	19/40	25.71%	POLR3GL;RIPK3;CASP1;POLR1C;DDX58;POLR3C;TREX1;TBK1;IRF7;IKBKG;POLR2F;POLR3K;POLR2E;ZBP1;POLR2K;NFKBIA;ADAR;RELA;IKBKB
CM_CD8	Th2	NOD-like receptor signaling pathway	-1.5876	0.0438761	63/125	35.28%	CASP4;IFI16;RIPK3;MYD88;GBP1;CASP1;VDAC3;CARD17;CARD16;OAS1;IRF9;OAS2;PRKCD;JAK1;YWHAE;TANK;GBP2;VDAC2;TBK1;IRF7;BCL2L1;RBCK1;BRCC3;GSDMD;TXN2;STAT2;FADD;ATG5;GBP3;TRIP6;MAP3K7;STAT1;MCU;IKBKG;VDAC1;TXN;NFKBIA;SHARPIN;HSP90AB1;IFNAR1;TICAM1;CYBA;ATG12;RELA;IKBKB;CASP8;NAMPT;TRAF2;RNASEL;NLRX1;GABARAP;MFN2;CHUK;AIM2;GBP5;IKBKE;SUGT1;GBP4;MAPK9;CTSB;OAS3;PKN1;TXNIP
CD16p_Mono	SM_B	Cytosolic DNA-sensing pathway	-1.99246	0.000814102	23/41	23.00%	RIPK3;CASP1;DDX58;TREX1;POLR3GL;POLR2K;IKBKG;IRF7;TBK1;RELA;POLR2F;ZBP1;POLR2E;POLR1C;AIM2;CCL5;ADAR;IRF3;NFKBIA;POLR3C;IKBKE;POLR3K;CXCL10
CD16p_Mono	SM_B	Autoimmune thyroid disease	-1.81618	0.00559181	18/23	38.62%	HLA-E;CD86;FAS;HLA-F;HLA-A;HLA-DRA;HLA-DMA;HLA-DRB1;HLA-C;HLA-DPA1;HLA-DOB;HLA-DMB;PRF1;HLA-DQB1;HLA-DPB1;CD40;HLA-B;HLA-G
CD16p_Mono	SM_B	Allograft rejection	-1.7857	0.00734084	20/27	38.62%	HLA-E;CD86;IL12A;IL12B;FAS;HLA-F;HLA-A;HLA-DRA;HLA-DMA;HLA-DRB1;HLA-C;HLA-DPA1;HLA-DOB;HLA-DMB;PRF1;HLA-DQB1;HLA-DPB1;CD40;HLA-B;HLA-G
CD16p_Mono	SM_B	Graft-versus-host disease	-1.76995	0.00849639	19/26	38.62%	HLA-E;CD86;FAS;HLA-F;HLA-A;HLA-DRA;HLA-DMA;HLA-DRB1;HLA-C;HLA-DPA1;HLA-DOB;HLA-DMB;PRF1;IL6;HLA-DQB1;HLA-DPB1;KIR3DL2;HLA-B;HLA-G
CD16p_Mono	SM_B	Antigen processing and presentation	-1.7644	0.00873367	27/54	25.99%	HLA-E;B2M;PSME2;PSME1;CD74;TAP1;PSME3;HSPA8;CTSS;IFI30;CTSB;NFYC;RFXANK;TAPBP;HSPA5;PDIA3;HLA-F;RFX5;HLA-A;HLA-DRA;HLA-DMA;HLA-DRB1;HSP90AB1;HLA-C;HSPA4;LGMN;HLA-DPA1
CD16p_Mono	SM_B	RIG-I-like receptor signaling pathway	-1.74969	0.00915523	27/48	25.94%	DDX58;IKBKG;IRF7;TBK1;RELA;TANK;AZI2;DHX58;ISG15;IFIH1;PIN1;IL12A;ATG5;FADD;TRADD;IL12B;MAP3K7;TRAF2;IRF3;MAPK9;ATG12;NFKBIA;OTUD5;IKBKE;CXCL10;MAPK12;CASP10
CD16p_Mono	SM_B	Primary immunodeficiency	-1.74469	0.00952447	14/26	21.69%	IL2RG;TNFRSF13B;TAP1;IKBKG;PTPRC;CD19;ADA;RFXANK;AICDA;DCLRE1C;BLNK;RFX5;CD79A;ORAI1
CD16p_Mono	SM_B	NOD-like receptor signaling pathway	-1.72654	0.010928	61/128	28.30%	IFI16;IRF9;RIPK3;CASP4;OAS1;MYD88;CASP1;GBP1;IKBKG;IRF7;TXN2;TBK1;RELA;TANK;CARD16;OAS2;TRIP6;STAT1;BRCC3;RIPK2;VDAC3;PRKCD;RBCK1;GBP3;YWHAE;VDAC2;ATG5;NOD2;CTSB;AIM2;FADD;MCU;CCL5;SHARPIN;GBP2;MAP3K7;GABARAP;TRAF2;GSDMD;IRF3;TXN;MAPK9;CYBA;ATG12;NFKBIA;GBP5;IFNAR1;RHOA;OAS3;IKBKE;GBP4;MAPK3;MAPK12;BCL2L1;GABARAPL2;HSP90AB1;PKN1;SUGT1;VDAC1;CHUK;MFN2
CD16p_Mono	SM_B	Rheumatoid arthritis	-1.69912	0.0142178	30/56	36.92%	ATP6V1E1;ATP6AP1;ATP6V0D1;ATP6V0E1;ATP6V0B;ATP6V1F;CD86;ATP6V1G1;ATP6V1D;TCIRG1;ATP6V0C;CCL5;ATP6V1A;ATP6V1B2;ICAM1;TNFSF13B;HLA-DRA;HLA-DMA;HLA-DRB1;ACP5;HLA-DPA1;ATP6V1H;CSF1;HLA-DOB;LTB;ATP6V1E2;HLA-DMB;IL6;HLA-DQB1;HLA-DPB1
CD16p_Mono	SM_B	Systemic lupus erythematosus	-1.58332	0.035983	15/26	37.86%	TRIM21;CD86;SSB;SNRPD1;SNRPB;HLA-DRA;HLA-DMA;HLA-DRB1;HLA-DPA1;HLA-DOB;HLA-DMB;HLA-DQB1;FCGR2A;HLA-DPB1;CD40
CL_Mono	Naive_CD8	Cytosolic DNA-sensing pathway	-1.72081	0.0154624	27/38	40.51%	POLR3GL;POLR1C;RELA;CASP1;RIPK3;POLR2K;POLR2F;POLR3C;TREX1;DDX58;POLR2E;IRF7;IRF3;PYCARD;TBK1;NFKB1;NFKBIA;ZBP1;POLR3K;IKBKB;IKBKE;POLR3E;CCL5;ADAR;IKBKG;POLR2L;CHUK
Naive_CD4	SM_B	Antigen processing and presentation	-1.81717	0.0112354	31/54	31.75%	CD74;HSPA8;HLA-E;B2M;PSME1;CTSS;PSME3;HSP90AB1;CTSB;NFYB;PSME2;HSPA5;HLA-DOB;RFX5;HLA-DRA;HLA-DMA;TAPBP;HLA-DQB1;HLA-DMB;HSPA4;HLA-DPB1;HLA-DRB1;LGMN;RFXANK;HLA-F;NFYC;TAP1;HLA-DPA1;PDIA3;IFI30;HSPA1L
Naive_CD4	SM_B	Rheumatoid arthritis	-1.60921	0.0366568	25/56	30.11%	ATP6V1G1;ATP6V1E1;ATP6V0B;ATP6V1B2;ATP6AP1;ATP6V0E1;ATP6V1F;ATP6V0D1;ATP6V1D;HLA-DOB;HLA-DRA;HLA-DMA;ATP6V0C;ATP6V1E2;HLA-DQB1;LTB;HLA-DMB;CD86;HLA-DPB1;HLA-DRB1;ICAM1;IL23A;HLA-DPA1;CCL5;ATP6V0E2
Naive_CD4	SM_B	Systemic lupus erythematosus	-1.56323	0.0472857	15/26	31.22%	SSB;SNRPD1;SNRPB;HLA-DOB;HLA-DRA;HLA-DMA;CD40;TRIM21;HLA-DQB1;HLA-DMB;CD86;HLA-DPB1;HLA-DRB1;HLA-DPA1;SNRPD3
Th17	mDC	Antigen processing and presentation	-1.84515	0.00525954	27/54	28.62%	PSME3;HLA-DMB;HSPA5;CD74;CTSB;HSPA8;PSME1;HLA-DMA;B2M;HLA-E;PSME2;HLA-DRA;IFI30;PDIA3;HSP90AA1;HSP90AB1;LGMN;CTSS;NFYB;HSPA6;TAP1;RFX5;RFXANK;TAPBP;HLA-DPB1;HLA-DRB1;HLA-DPA1
Th17	mDC	Systemic lupus erythematosus	-1.76216	0.010108	17/30	31.26%	HLA-DMB;SNRPD1;HLA-DMA;HLA-DRA;SSB;CD86;SNRPB;TRIM21;CD40;HLA-DPB1;HLA-DRB1;HLA-DPA1;FCGR1A;SNRPD3;HLA-DQB1;C1QB;FCGR2A
Th17	mDC	Rheumatoid arthritis	-1.61784	0.0376704	21/60	28.62%	ATP6V1E1;ATP6AP1;ATP6V1D;ATP6V0B;HLA-DMB;ATP6V1G1;ATP6V1B2;HLA-DMA;ATP6V0D1;HLA-DRA;ATP6V1F;ATP6V0E1;CD86;TNFSF13B;TCIRG1;ATP6V1H;ATP6V1E2;ATP6V0C;HLA-DPB1;HLA-DRB1;HLA-DPA1
Th17	mDC	Allograft rejection	-1.57803	0.0487888	11/24	30.78%	HLA-DMB;HLA-DMA;HLA-E;HLA-DRA;CD86;CD40;HLA-DPB1;HLA-DRB1;HLA-DPA1;FAS;HLA-DQB1
DN_B	TEMRA_CD8	Antigen processing and presentation	-1.90415	0.0032798	36/64	37.01%	HLA-E;B2M;HSPA5;PSME3;HSPA8;PSME1;PSME2;CTSS;NFYB;PDIA3;KLRD1;HLA-DPB1;HLA-DPA1;CANX;CD74;HLA-DQB1;TAP1;RFX5;TAPBP;RFXANK;HLA-DRB1;CTSB;HSPA6;HSP90AB1;HLA-DMA;HLA-DMB;IFI30;CD8B;HLA-DRA;HSP90AA1;KLRC1;HLA-G;HLA-DRB5;NFYC;HLA-C;HLA-B
DN_B	TEMRA_CD8	Primary immunodeficiency	-1.7512	0.0154696	13/25	25.52%	PTPRC;IL2RG;LCK;CD3E;DCLRE1C;CD3D;ADA;UNG;TAP1;RFX5;IKBKG;RFXANK;ORAI1
DN_B	TEMRA_CD8	Rheumatoid arthritis	-1.72136	0.016824	23/52	33.60%	ATP6V1E1;ATP6V1B2;ATP6V0B;CCL5;ATP6V0D1;ATP6V1D;ATP6AP1;ATP6V1G1;ATP6V0E1;ATP6V1F;HLA-DPB1;HLA-DPA1;HLA-DQB1;HLA-DRB1;ITGB2;HLA-DMA;ATP6V0C;HLA-DMB;TCIRG1;ATP6V1E2;HLA-DRA;CCL3L1;VEGFA
DN_B	TEMRA_CD8	Graft-versus-host disease	-1.70834	0.0176733	20/30	39.32%	HLA-E;KLRD1;HLA-DPB1;HLA-DPA1;GZMB;HLA-DQB1;HLA-DRB1;PRF1;HLA-DMA;FASLG;FAS;HLA-DMB;HLA-DRA;KLRC1;HLA-G;HLA-DRB5;HLA-C;HLA-B;KIR2DL3;HLA-F
DN_B	TEMRA_CD8	Allograft rejection	-1.66954	0.022956	18/27	39.42%	HLA-E;HLA-DPB1;HLA-DPA1;GZMB;HLA-DQB1;HLA-DRB1;PRF1;HLA-DMA;FASLG;FAS;HLA-DMB;HLA-DRA;HLA-G;HLA-DRB5;HLA-C;HLA-B;HLA-F;IL12A
DN_B	TEMRA_CD8	Autoimmune thyroid disease	-1.61515	0.0338092	17/25	39.32%	HLA-E;HLA-DPB1;HLA-DPA1;GZMB;HLA-DQB1;HLA-DRB1;PRF1;HLA-DMA;FASLG;FAS;HLA-DMB;HLA-DRA;HLA-G;HLA-DRB5;HLA-C;HLA-B;HLA-F
Tfh	LDG	NOD-like receptor signaling pathway	-2.03777	0.0132414	63/135	24.30%	TBK1;TANK;CASP4;MYD88;CASP1;RNASEL;IFI16;STAT1;GBP2;OAS1;RBCK1;GBP1;IRF9;GBP3;ATG12;AIM2;CARD6;CASP5;CARD16;IRF7;MAP3K7;OAS2;RIPK3;STAT2;PRKCD;MCU;VDAC3;NOD2;BIRC2;RIPK2;CASP8;CARD17;OAS3;GBP4;GBP5;NEK7;BCL2L1;CARD8;MAPK14;GABARAP;YWHAE;CHUK;ATG5;IFNAR1;TXNIP;RIPK1;NAIP;IKBKG;TLR4;RELA;IL18;FADD;NFKBIA;NLRC4;TICAM1;IKBKE;TXN2;BIRC3;NAMPT;CCL5;CTSB;TRPV2;TNFAIP3
Tfh	LDG	Cytokine-cytokine receptor interaction	-1.98663	0.0104827	31/96	18.52%	IL2RG;CXCR1;TNFSF10;IFNGR1;CXCR2;IL1RN;IL16;IL13RA1;FAS;TNFSF13B;CCR1;IL10RA;TNFRSF1A;IL10RB;IFNGR2;CX3CR1;IL18R1;CXCL16;TNFRSF1B;IL15RA;TNFSF8;CSF3R;IFNAR1;CSF1;IL1R2;LTA;IL18RAP;LEPR;IL6ST;IL18;IL12RB1
Tfh	LDG	RIG-I-like receptor signaling pathway	-1.96437	0.00689654	23/46	21.62%	TBK1;TANK;AZI2;DDX58;ATG12;IFIH1;IRF7;MAP3K7;DHX58;CASP10;CASP8;ISG15;MAPK14;CHUK;ATG5;RIPK1;IKBKG;DDX3X;RELA;FADD;NFKBIA;IKBKE;CYLD
Tfh	LDG	Systemic lupus erythematosus	-1.91535	0.00974711	8/29	14.69%	TRIM21;FCGR3B;SSB;ACTN1;FCGR3A;FCGR1A;FCGR2A;C5
Tfh	LDG	Cytosolic DNA-sensing pathway	-1.88106	0.0129261	19/39	23.26%	POLR3GL;TBK1;CASP1;DDX58;AIM2;TREX1;IRF7;ADAR;RIPK3;ZBP1;CHUK;RIPK1;IKBKG;RELA;IL18;NFKBIA;IKBKE;POLR3C;CCL5
Tfh	LDG	Inflammatory bowel disease	-1.82574	0.0177555	14/40	18.52%	TLR2;IL2RG;STAT1;IFNGR1;TLR5;IFNGR2;NOD2;IL18R1;STAT4;TLR4;IL18RAP;RELA;IL18;IL12RB1
Int_Mono	Fr._I_nTreg	Primary immunodeficiency	-1.82746	0.00944537	15/26	26.65%	CD3E;LCK;TAP1;IL2RG;RFXANK;PTPRC;IKBKG;UNG;ZAP70;ORAI1;DCLRE1C;ADA;CD3D;RFX5;CD40
Int_Mono	Fr._I_nTreg	Cytosolic DNA-sensing pathway	-1.76747	0.0145529	25/39	33.95%	POLR3GL;POLR1C;CASP1;TREX1;POLR2K;DDX58;IRF7;POLR2E;POLR2F;IKBKG;POLR3C;RELA;RIPK3;POLR3K;NFKBIA;ZBP1;IKBKB;NFKB1;IKBKE;ADAR;TBK1;IRF3;CHUK;POLR3E;POLR2L
Int_Mono	Fr._I_nTreg	Antigen processing and presentation	-1.6882	0.029435	24/53	28.41%	HLA-E;B2M;PSME3;HSPA8;HSPA5;PSME2;PSME1;TAP1;CD74;TAPBP;PDIA3;CTSS;RFXANK;HSP90AB1;LGMN;HLA-DPA1;NFYC;HLA-C;NFYB;RFX5;HLA-F;CANX;HLA-A;IFI30
Int_Mono	Fr._I_nTreg	RIG-I-like receptor signaling pathway	-1.59059	0.0466959	29/45	37.10%	FADD;DDX58;AZI2;TANK;IRF7;PIN1;DHX58;IFIH1;IKBKG;ATG12;TRADD;RELA;ISG15;NFKBIA;MAP3K7;TRAF2;ATG5;IKBKB;NFKB1;IKBKE;TBK1;DDX3X;IRF3;MAPK9;CHUK;CASP10;CASP8;OTUD5;TKFC
Naive_CD4	NK	Graft-versus-host disease	-1.78073	0.0119859	21/29	42.55%	HLA-E;GZMB;KLRD1;HLA-DPB1;KIR2DL3;HLA-DPA1;KIR3DL2;PRF1;HLA-C;HLA-DQB1;HLA-DMA;HLA-G;KIR3DL1;HLA-DRB1;FASLG;HLA-A;HLA-F;HLA-DQA1;HLA-DRA;HLA-DRB5;FAS
Naive_CD4	NK	Allograft rejection	-1.68671	0.0214553	18/25	42.55%	HLA-E;GZMB;HLA-DPB1;HLA-DPA1;PRF1;HLA-C;HLA-DQB1;HLA-DMA;HLA-G;HLA-DRB1;FASLG;HLA-A;HLA-F;HLA-DQA1;HLA-DRA;HLA-DRB5;CD40;FAS
Naive_CD4	NK	Antigen processing and presentation	-1.67943	0.0227455	32/65	32.60%	HLA-E;B2M;HSPA5;PSME3;HSPA8;PSME1;PSME2;KLRD1;CTSS;RFXANK;PDIA3;NFYB;HSP90AB1;RFX5;HLA-DPB1;TAPBP;CD74;KIR2DL3;TAP1;HLA-DPA1;NFYC;HSP90AA1;HSPA6;KIR3DL2;CTSB;CANX;HLA-C;HLA-DQB1;HLA-DMA;HLA-G;KIR3DL1;IFI30
Naive_CD4	NK	Primary immunodeficiency	-1.64266	0.0285944	11/26	23.82%	PTPRC;IL2RG;ADA;UNG;RFXANK;DCLRE1C;IKBKG;RFX5;LCK;TAP1;ORAI1
Naive_CD4	NK	Cytosolic DNA-sensing pathway	-1.60838	0.0370141	21/42	28.53%	POLR3GL;POLR1C;RIPK3;POLR2E;TBK1;CASP1;TREX1;CCL5;POLR3K;NFKBIA;POLR2F;POLR3C;ZBP1;IKBKG;RELA;POLR3E;CCL4L2;POLR2K;CHUK;DDX58;IRF7
TEMRA_CD8	Naive_B	Primary immunodeficiency	-1.62067	0.0364997	13/25	26.09%	PTPRC;IL2RG;BLNK;DCLRE1C;CD19;UNG;CD79A;RFX5;RFXANK;CD40;IKBKG;RFXAP;ORAI1
TEMRA_CD8	Naive_B	Antigen processing and presentation	-1.58891	0.042693	30/50	37.90%	HSPA8;HLA-E;CD74;HSPA5;CTSS;PSME3;PSME1;HLA-DMA;HSP90AB1;HLA-DOB;HLA-DMB;NFYB;RFX5;RFXANK;TAPBP;NFYC;PSME2;B2M;HLA-DRA;RFXAP;IFI30;LGMN;CANX;PDIA3;HSPA4;HSP90AA1;HLA-DPB1;HLA-DRB1;CTSB;HLA-DPA1
Th2	CM_CD8	Primary immunodeficiency	-1.98661	0.00136889	15/26	26.80%	IL2RG;UNG;LCK;PTPRC;IKBKG;CD3E;RFXANK;DCLRE1C;TAP1;RFX5;CD8B;ADA;CD3D;ORAI1;ZAP70
Th2	CM_CD8	Cytosolic DNA-sensing pathway	-1.87842	0.00347277	25/39	31.28%	POLR3GL;RIPK3;CASP1;POLR3C;POLR2F;POLR2E;POLR1C;IKBKG;TBK1;RELA;DDX58;CCL5;POLR2K;POLR3K;IRF3;IRF7;TREX1;PYCARD;IKBKE;AIM2;POLR3E;IKBKB;ZBP1;POLR2H;CHUK
Th2	CM_CD8	Antigen processing and presentation	-1.57669	0.041794	29/61	36.72%	PSME3;HSPA8;HLA-E;HSPA5;B2M;PSME1;PSME2;RFXANK;HSP90AB1;TAP1;CTSS;CTSB;RFX5;CD74;CD8B;NFYB;HLA-DPA1;TAPBP;PDIA3;CANX;HLA-DPB1;IFI30;NFYC;HLA-DRB5;HLA-DRB1;HLA-DMA;HLA-DMB;HLA-C;HLA-A
Mem_CD4	Naive_CD4	Primary immunodeficiency	-1.75337	0.0183405	15/24	32.03%	PTPRC;IL2RG;LCK;RFX5;UNG;DCLRE1C;CD3E;TAP1;ADA;RFXANK;CD40LG;ORAI1;ICOS;CD3D;IKBKG
Mem_CD4	Naive_CD4	Antigen processing and presentation	-1.69953	0.0222965	18/50	22.45%	HSPA8;HLA-E;HSPA5;PSME3;B2M;RFX5;PSME2;PSME1;PDIA3;CTSS;HSP90AB1;CANX;CD74;TAPBP;LGMN;NFYB;TAP1;CTSB
NC_Mono	Int_Mono	Antigen processing and presentation	-2.07569	0.00965154	27/54	26.63%	HLA-E;B2M;HSPA5;PSME2;TAP1;CD74;CTSB;HSPA8;TAPBP;PSME1;PSME3;CTSL;PDIA3;IFI30;CTSS;LGMN;HSPA6;HLA-DRB1;HLA-C;NFYB;KIR2DL4;HSP90AB1;RFXANK;HLA-A;HLA-DMB;HLA-DRA;RFX5
NC_Mono	Int_Mono	RIG-I-like receptor signaling pathway	-1.93038	0.0178956	16/45	10.76%	DDX58;IFIH1;IRF7;DHX58;CASP10;TBK1;FADD;ATG12;ISG15;IKBKE;AZI2;TANK;CXCL10;IKBKG;RELA;PIN1
NC_Mono	Int_Mono	Cytosolic DNA-sensing pathway	-1.87243	0.02102	19/40	20.06%	DDX58;IRF7;CASP1;TBK1;POLR3GL;ZBP1;RIPK3;TREX1;IKBKE;CXCL10;IKBKG;POLR2E;RELA;ADAR;POLR2F;POLR3C;CHUK;AIM2;POLR2K
NC_Mono	Int_Mono	NOD-like receptor signaling pathway	-1.84222	0.0216095	51/134	19.45%	IFI16;OAS1;CASP4;MYD88;OAS2;IRF7;RBCK1;CASP1;STAT1;TRIP6;CTSB;TBK1;GBP2;FADD;MCU;IRF9;ATG12;CARD6;GBP3;GBP1;RIPK3;YWHAE;IKBKE;TANK;BRCC3;PRKCD;VDAC3;IKBKG;RELA;OAS3;RIPK2;STAT2;MAPK3;CASP5;NLRC4;NLRP3;RNASEL;CARD16;NOD2;TXN;CYBA;TXN2;NAMPT;GBP4;GBP5;BCL2L1;ATG5;CHUK;NAIP;GSDMD;AIM2
NC_Mono	Int_Mono	Systemic lupus erythematosus	-1.68359	0.0477518	17/34	29.84%	SSB;TRIM21;FCGR1A;C2;FCGR2A;IL10;ACTN1;CD86;HLA-DRB1;SNRPD1;SNRPB;CD40;FCGR3B;HLA-DMB;HLA-DRA;CD80;C1QC
NC_Mono	SM_B	Primary immunodeficiency	-1.99008	0.0014344	15/26	21.50%	IL2RG;TNFRSF13B;IKBKG;TAP1;PTPRC;CD19;BLNK;RFXANK;AICDA;DCLRE1C;ADA;CD79A;ORAI1;RFX5;UNG
NC_Mono	SM_B	Rheumatoid arthritis	-1.9773	0.00126778	25/56	22.63%	ATP6V1E1;ATP6AP1;ATP6V0D1;ATP6V1G1;ATP6V1F;ATP6V0B;ATP6V0E1;CD86;ATP6V1D;ATP6V0C;CCL5;TCIRG1;HLA-DRB1;HLA-DRA;HLA-DQB1;HLA-DMA;HLA-DPA1;ATP6V1B2;ATP6V1E2;TNFSF13B;ACP5;HLA-DPB1;LTB;HLA-DOB;ATP6V1A
NC_Mono	SM_B	Cytosolic DNA-sensing pathway	-1.93965	0.00187124	23/41	25.36%	RIPK3;DDX58;POLR3GL;TREX1;IKBKG;CASP1;IRF7;POLR2K;TBK1;POLR2E;RELA;POLR2F;ZBP1;CCL5;POLR1C;AIM2;NFKBIA;ADAR;POLR3C;IRF3;POLR3K;CXCL10;IKBKE
NC_Mono	SM_B	Antigen processing and presentation	-1.91859	0.00214309	32/54	31.83%	HLA-E;B2M;PSME2;CD74;PSME1;PSME3;TAP1;IFI30;HSPA8;CTSS;NFYC;RFXANK;HLA-DRB1;CTSB;HLA-DRA;HLA-DQB1;HLA-DMA;HLA-DPA1;HLA-F;RFX5;TAPBP;HLA-DPB1;HLA-DOB;PDIA3;HSPA5;LGMN;HLA-DMB;HSPA4;HLA-A;HSPA1L;HSP90AB1;HLA-C
NC_Mono	SM_B	RIG-I-like receptor signaling pathway	-1.827	0.00625436	27/48	25.36%	DDX58;IKBKG;IRF7;TANK;TBK1;DHX58;RELA;PIN1;IFIH1;AZI2;ISG15;FADD;TRADD;ATG5;IL12A;IL12B;NFKBIA;OTUD5;ATG12;TRAF2;MAP3K7;MAPK12;IRF3;MAPK9;CASP8;CXCL10;IKBKE
NC_Mono	SM_B	NOD-like receptor signaling pathway	-1.82457	0.00625919	58/128	25.74%	RIPK3;IFI16;CASP4;OAS1;TXN2;MYD88;BRCC3;IRF9;IKBKG;CASP1;IRF7;TRIP6;CARD16;TANK;VDAC3;TBK1;GBP1;RELA;RIPK2;OAS2;GBP3;RBCK1;SHARPIN;VDAC2;PRKCD;STAT1;CYBA;FADD;YWHAE;CCL5;GSDMD;GABARAP;NOD2;ATG5;CTSB;MCU;MAPK3;AIM2;NFKBIA;IFNAR1;ATG12;TRAF2;PKN1;GBP2;MAP3K7;MAPK12;IRF3;TXN;RHOA;MAPK9;OAS3;GBP5;MFN2;GABARAPL2;CASP8;IKBKE;P2RX7;JAK1
NC_Mono	SM_B	Autoimmune thyroid disease	-1.72042	0.0148051	19/23	40.04%	HLA-E;CD86;HLA-DRB1;HLA-DRA;HLA-DQB1;HLA-DMA;HLA-DPA1;HLA-F;HLA-DPB1;HLA-DOB;FAS;HLA-DMB;CD40;HLA-A;HLA-C;HLA-G;PRF1;HLA-DRB5;HLA-B
NC_Mono	SM_B	Systemic lupus erythematosus	-1.70396	0.0163266	14/26	27.84%	TRIM21;SNRPB;SNRPD1;CD86;SSB;HLA-DRB1;HLA-DRA;HLA-DQB1;HLA-DMA;HLA-DPA1;HLA-DPB1;HLA-DOB;HLA-DMB;CD40
NC_Mono	SM_B	Allograft rejection	-1.69921	0.0161002	19/27	35.60%	HLA-E;CD86;HLA-DRB1;HLA-DRA;IL12A;IL12B;HLA-DQB1;HLA-DMA;HLA-DPA1;HLA-F;HLA-DPB1;HLA-DOB;FAS;HLA-DMB;CD40;HLA-A;HLA-C;HLA-G;PRF1
NC_Mono	SM_B	Intestinal immune network for IgA production	-1.65361	0.0242769	15/33	27.84%	TNFRSF13B;ITGB7;CD86;IL15RA;AICDA;HLA-DRB1;HLA-DRA;HLA-DQB1;HLA-DMA;HLA-DPA1;TNFSF13B;HLA-DPB1;HLA-DOB;HLA-DMB;CD40
NC_Mono	SM_B	Graft-versus-host disease	-1.60274	0.0353671	19/26	40.04%	HLA-E;CD86;HLA-DRB1;HLA-DRA;HLA-DQB1;HLA-DMA;HLA-DPA1;HLA-F;HLA-DPB1;HLA-DOB;FAS;HLA-DMB;HLA-A;HLA-C;HLA-G;PRF1;KIR3DL2;HLA-DRB5;HLA-B
NC_Mono	SM_B	Asthma	-1.5753	0.0425248	9/15	27.84%	HLA-DRB1;HLA-DRA;HLA-DQB1;HLA-DMA;HLA-DPA1;HLA-DPB1;HLA-DOB;HLA-DMB;CD40
Int_Mono	Plasmablast	Antigen processing and presentation	-2.05721	0.00150966	26/51	25.77%	HLA-E;B2M;HSPA5;PSME2;PSME1;TAP1;HLA-DPA1;HLA-DPB1;IFI30;CTSB;PSME3;CD74;HLA-DRB1;HLA-DRA;NFYB;HLA-C;RFXANK;RFX5;HLA-DMA;HSPA8;HLA-A;PDIA3;HLA-G;TAPBP;LGMN;CTSS
Int_Mono	Plasmablast	Primary immunodeficiency	-2.03012	0.00190293	9/23	17.41%	IL2RG;TAP1;ADA;IKBKG;BLNK;PTPRC;RFXANK;RFX5;UNG
Int_Mono	Plasmablast	Autoimmune thyroid disease	-1.9488	0.0046319	15/26	30.69%	HLA-E;HLA-DPA1;HLA-DPB1;HLA-DRB1;HLA-DRA;HLA-C;HLA-DMA;CD86;HLA-A;HLA-G;FAS;CD28;PRF1;HLA-DMB;HLA-F
Int_Mono	Plasmablast	Asthma	-1.86935	0.00976271	5/14	14.69%	HLA-DPA1;HLA-DPB1;HLA-DRB1;HLA-DRA;HLA-DMA
Int_Mono	Plasmablast	Systemic lupus erythematosus	-1.83852	0.0115246	11/25	19.60%	SSB;SNRPD1;TRIM21;HLA-DPA1;HLA-DPB1;SNRPB;HLA-DRB1;HLA-DRA;HLA-DMA;CD86;C1R
Int_Mono	Plasmablast	Graft-versus-host disease	-1.81554	0.0132254	17/25	33.59%	HLA-E;HLA-DPA1;HLA-DPB1;HLA-DRB1;HLA-DRA;HLA-C;HLA-DMA;CD86;HLA-A;HLA-G;FAS;CD28;PRF1;HLA-DMB;HLA-F;KIR3DL2;HLA-B
Int_Mono	Plasmablast	Allograft rejection	-1.80577	0.0132896	15/26	30.69%	HLA-E;HLA-DPA1;HLA-DPB1;HLA-DRB1;HLA-DRA;HLA-C;HLA-DMA;CD86;HLA-A;HLA-G;FAS;CD28;PRF1;HLA-DMB;HLA-F
Int_Mono	Plasmablast	Rheumatoid arthritis	-1.7236	0.0220199	19/48	23.74%	ATP6V1E1;ATP6AP1;HLA-DPA1;ATP6V1G1;ATP6V0D1;ATP6V0B;HLA-DPB1;ATP6V0C;ATP6V1F;ATP6V1D;HLA-DRB1;HLA-DRA;HLA-DMA;ATP6V1B2;CD86;ICAM1;TCIRG1;ATP6V1E2;ATP6V0E1
Int_Mono	Plasmablast	Intestinal immune network for IgA production	-1.63318	0.0349889	13/31	30.11%	HLA-DPA1;HLA-DPB1;HLA-DRB1;HLA-DRA;HLA-DMA;CCL25;CD86;IL15RA;ITGB7;CCR10;CD28;TNFRSF13B;HLA-DMB
Int_Mono	Plasmablast	Cytosolic DNA-sensing pathway	-1.60676	0.0404647	13/38	15.37%	POLR3GL;DDX58;IRF7;TREX1;IKBKG;POLR2E;CASP1;POLR1C;POLR2K;POLR2F;TBK1;POLR3C;POLR3K
Fr._III_T	CM_CD8	Cytosolic DNA-sensing pathway	-1.63719	0.0411256	27/39	38.39%	POLR3GL;RIPK3;POLR1C;POLR3C;CASP1;RELA;POLR2F;TBK1;POLR2K;CCL5;POLR2E;IKBKG;IKBKB;ZBP1;IRF3;POLR3E;POLR2H;POLR3K;DDX58;TREX1;POLR3F;CHUK;AIM2;NFKB1;IKBKE;IRF7;PYCARD
Naive_CD8	CL_Mono	JAK-STAT signaling pathway	1.77191	0.0442401	23/79	13.97%	EP300;CREBBP;SOS1;MTOR;PRLR;STAM2;PIK3R1;STAT6;AKT2;AKT3;SOCS4;PIK3CB;SOS2;IFNAR2;STAT5B;IL6ST;PIK3CA;SOCS7;IL21R;CSF2RB;CCND2;MCL1;PIM1
EM_CD8	Tfh	Primary immunodeficiency	-1.92833	0.0037454	17/24	30.04%	IL2RG;CD3E;LCK;PTPRC;DCLRE1C;TAP1;RFXANK;IKBKG;ORAI1;ICOS;ADA;CD3D;UNG;ZAP70;RFX5;CD79A;CD40LG
EM_CD8	Tfh	Cytosolic DNA-sensing pathway	-1.79932	0.01037	24/40	31.10%	RIPK3;POLR3GL;CASP1;POLR1C;RELA;POLR2F;TREX1;IKBKG;DDX58;POLR2K;TBK1;POLR2E;POLR3K;IRF7;ZBP1;POLR3C;IKBKB;CHUK;NFKBIA;IRF3;IKBKE;POLR3E;ADAR;NFKB1
EM_CD8	Tfh	RIG-I-like receptor signaling pathway	-1.61837	0.0407227	28/45	31.10%	AZI2;RELA;FADD;IKBKG;TANK;DDX58;TBK1;ATG5;MAP3K7;IFIH1;IRF7;PIN1;ATG12;OTUD5;DDX3X;DHX58;TRADD;IKBKB;ISG15;CHUK;TKFC;CASP8;MAPK9;NFKBIA;IRF3;IKBKE;TRAF2;NFKB1
EM_CD8	Tfh	NOD-like receptor signaling pathway	-1.59586	0.0446093	57/125	29.38%	CASP4;VDAC3;RIPK3;IFI16;MYD88;CASP1;HSP90AB1;GBP3;YWHAE;RELA;JAK1;MCU;TXN2;FADD;GBP1;BRCC3;IKBKG;OAS1;CARD16;IRF9;TANK;RBCK1;VDAC2;TBK1;ATG5;TICAM1;MAP3K7;CTSB;OAS2;PRKCD;VDAC1;SHARPIN;IRF7;TRIP6;GSDMD;GABARAP;IFNAR1;ATG12;MFN2;CARD17;IKBKB;CYBA;GBP2;CHUK;PKN1;TXN;BCL2L1;CASP8;RNASEL;RIPK2;STAT2;MAPK9;NFKBIA;STAT1;IRF3;IKBKE;TRAF2
EM_CD8	Tfh	Antigen processing and presentation	-1.58172	0.0474557	31/53	42.83%	HSPA8;HSPA5;HLA-E;PSME3;B2M;HSP90AB1;PSME2;CTSS;PSME1;TAP1;RFXANK;TAPBP;CTSB;CD74;PDIA3;NFYC;CANX;RFX5;NFYB;HSPA4;HLA-DPA1;HLA-C;IFI30;HLA-A;HLA-DPB1;KIR3DL2;HLA-DRA;LGMN;HLA-DMA;HLA-DRB1;HSP90AA1
TEMRA_CD8	DN_B	Antigen processing and presentation	-1.88628	0.00589317	28/52	29.96%	HSPA8;HLA-E;PSME1;PSME3;CD74;B2M;CTSS;HLA-DRA;HLA-DMA;HSP90AB1;CTSB;HLA-DPB1;NFYB;PSME2;NFYC;RFXANK;HLA-DRB1;LGMN;TAPBP;RFX5;HSPA5;HLA-DMB;HLA-DPA1;HLA-DQB1;IFI30;HSP90AA1;HLA-DOA;HSPA4
CM_CD8	pDC	Cytosolic DNA-sensing pathway	-1.98272	0.00229997	20/38	24.34%	POLR3GL;NFKBIA;TREX1;IRF7;RIPK3;IKBKG;POLR1C;POLR2E;IKBKE;DDX58;CASP1;TBK1;POLR3E;POLR3C;POLR2F;NFKB1;RELA;POLR3K;ADAR;IKBKB
CM_CD8	pDC	Antigen processing and presentation	-1.81691	0.0105624	32/51	36.45%	LGMN;PSME2;HLA-E;B2M;PSME1;HSPA5;CTSB;CD74;TAP1;RFXANK;PSME3;CTSS;PDIA3;HSPA8;HLA-DMB;HLA-F;HLA-A;HLA-DQB1;HLA-B;HLA-DMA;HLA-DRA;NFYC;HLA-C;NFYB;HSP90AB1;HSP90AA1;HLA-G;HLA-DOB;HLA-DRB1;RFX5;TAP2;TAPBP
CM_CD8	pDC	Primary immunodeficiency	-1.78569	0.0112435	8/21	9.76%	IL2RG;ADA;TAP1;IKBKG;RFXANK;PTPRC;BLNK;DCLRE1C
CM_CD8	pDC	RIG-I-like receptor signaling pathway	-1.74291	0.0159117	24/44	27.29%	NFKBIA;DHX58;IRF7;IKBKG;PIN1;TRADD;ISG15;IFIH1;CASP10;IKBKE;DDX58;TBK1;TANK;FADD;TRAF2;AZI2;ATG5;NFKB1;RELA;CASP8;IKBKB;MAP3K7;ATG12;OTUD5
CM_CD8	pDC	Allograft rejection	-1.66115	0.0242202	18/23	39.28%	HLA-E;GZMB;HLA-DMB;HLA-F;CD86;HLA-A;FAS;HLA-DQB1;HLA-B;HLA-DMA;HLA-DRA;HLA-C;HLA-G;HLA-DOB;HLA-DRB1;CD40;HLA-DPB1;HLA-DPA1
CM_CD8	pDC	Autoimmune thyroid disease	-1.65837	0.0243474	18/22	39.28%	HLA-E;GZMB;HLA-DMB;HLA-F;CD86;HLA-A;FAS;HLA-DQB1;HLA-B;HLA-DMA;HLA-DRA;HLA-C;HLA-G;HLA-DOB;HLA-DRB1;CD40;HLA-DPB1;HLA-DPA1
CM_CD8	pDC	Rheumatoid arthritis	-1.57897	0.0410828	32/48	42.59%	ATP6V1E1;ATP6AP1;ATP6V1G1;ATP6V0D1;TNFSF13B;ATP6V1F;ATP6V0B;TCIRG1;ATP6V1B2;ATP6V1D;ATP6V0E1;ATP6V1H;HLA-DMB;ACP5;CD86;HLA-DQB1;ATP6V0C;HLA-DMA;HLA-DRA;LTB;ATP6V1E2;ICAM1;HLA-DOB;ATP6V1A;HLA-DRB1;HLA-DPB1;TNFSF13;HLA-DPA1;ATP6V0E2;ATP6V1C1;HLA-DRB5;FOS
CM_CD8	pDC	Graft-versus-host disease	-1.57614	0.0412989	17/23	39.28%	HLA-E;GZMB;HLA-DMB;HLA-F;CD86;HLA-A;FAS;HLA-DQB1;HLA-B;HLA-DMA;HLA-DRA;HLA-C;HLA-G;HLA-DOB;HLA-DRB1;HLA-DPB1;HLA-DPA1
Tfh	Th17	Primary immunodeficiency	-1.88319	0.00341306	13/23	20.69%	IL2RG;PTPRC;LCK;CD3E;RFX5;UNG;ADA;CD40LG;TAP1;CD3D;DCLRE1C;IKBKG;RFXANK
Tfh	Th17	Antigen processing and presentation	-1.76881	0.0104474	37/53	45.02%	HSPA8;HSPA5;B2M;HLA-E;PSME3;PSME1;PSME2;RFX5;CTSS;CD74;HSP90AB1;PDIA3;TAP1;CTSB;NFYB;TAPBP;RFXANK;CANX;IFI30;LGMN;NFYC;HLA-DPB1;HLA-DPA1;HSP90AA1;HLA-DRA;HSPA4;HLA-C;HLA-DRB1;HLA-DMB;HLA-A;HLA-DMA;HLA-DQA1;HLA-DRB5;HLA-F;HLA-G;KIR3DL2;HLA-DQB1
Tfh	Mem_CD4	Antigen processing and presentation	-1.94398	0.00255348	36/57	39.36%	HSPA5;B2M;PSME3;HSPA8;HLA-E;CTSS;PSME1;PSME2;NFYB;PDIA3;CANX;CD74;TAP1;TAPBP;CTSB;RFX5;HSP90AB1;HLA-DPA1;HLA-DPB1;HSP90AA1;IFI30;RFXANK;HSPA6;KIR3DL2;HLA-DMA;HLA-DRB1;KLRD1;HLA-C;HLA-DMB;HLA-DRB5;HLA-DRA;HLA-DQB1;CD8A;NFYC;IFNG;HSPA4
Tfh	Mem_CD4	Primary immunodeficiency	-1.6707	0.025564	12/26	21.29%	IL2RG;PTPRC;ADA;CD3E;LCK;DCLRE1C;UNG;CD3D;TAP1;RFX5;CD40LG;IKBKG
Tfh	Mem_CD4	Cytosolic DNA-sensing pathway	-1.61639	0.0363965	24/42	33.82%	CASP1;POLR3GL;TBK1;POLR2K;RIPK3;POLR2E;POLR2F;POLR3K;POLR1C;CCL4L2;ZBP1;POLR3C;IKBKG;CHUK;DDX58;TREX1;CCL5;NFKBIA;RELA;IRF7;CCL4L1;RIPK1;AIM2;IKBKB
Th2	Naive_B	Antigen processing and presentation	-1.72633	0.0186869	30/50	33.62%	HLA-E;HSPA8;CD74;HSPA5;PSME3;HSP90AB1;CTSS;PSME1;PSME2;B2M;PDIA3;HLA-DMA;LGMN;TAPBP;NFYB;RFX5;NFYC;HLA-DOB;RFXANK;IFI30;TAP1;HLA-DRA;CTSB;CANX;HLA-DPA1;HLA-DMB;HLA-A;HSP90AA1;HSPA4;HLA-DPB1
Th2	Naive_B	Primary immunodeficiency	-1.71359	0.0201878	14/25	27.08%	PTPRC;IL2RG;BLNK;CD19;UNG;IKBKG;DCLRE1C;CD79A;ORAI1;RFX5;CD40;RFXANK;TAP1;ADA
Int_Mono	Th2	Primary immunodeficiency	-1.80459	0.00830153	13/24	24.61%	IL2RG;CD3E;PTPRC;LCK;TAP1;CD3D;UNG;RFXANK;IKBKG;ORAI1;DCLRE1C;ADA;RFX5
Int_Mono	Th2	Antigen processing and presentation	-1.78953	0.00989036	25/53	30.49%	B2M;PSME2;HSPA8;PSME1;HLA-E;HSPA5;PSME3;CD74;CTSS;TAP1;TAPBP;PDIA3;HLA-DPA1;RFXANK;HSP90AB1;IFI30;HLA-C;NFYC;HLA-DPB1;RFX5;HLA-DRB1;NFYB;CTSB;HLA-DRA;HLA-A
Int_Mono	Th2	Cytosolic DNA-sensing pathway	-1.72166	0.0147467	28/40	38.32%	POLR3GL;CASP1;POLR1C;TREX1;RIPK3;POLR2K;IRF7;DDX58;TBK1;POLR2F;POLR3K;POLR2E;POLR3C;IKBKG;NFKBIA;RELA;AIM2;ZBP1;IRF3;IKBKB;IKBKE;POLR3E;ADAR;CXCL10;POLR2L;PYCARD;POLR2H;POLR3F
Int_Mono	Th2	NOD-like receptor signaling pathway	-1.59118	0.0360376	43/125	19.73%	CASP4;IFI16;VDAC2;GBP1;VDAC3;CASP1;YWHAE;MYD88;OAS1;TANK;CARD16;RIPK3;IRF9;GBP2;RBCK1;ATG5;OAS2;IRF7;GBP3;TXN2;TXN;TBK1;TRIP6;GSDMD;SHARPIN;PRKCD;MAP3K7;CYBA;CARD17;JAK1;BCL2L1;BRCC3;TICAM1;VDAC1;IKBKG;ATG12;HSP90AB1;FADD;STAT1;NFKBIA;RELA;IFNAR1;GABARAP
Int_Mono	Th2	RIG-I-like receptor signaling pathway	-1.57923	0.0378523	18/45	17.84%	PIN1;TRADD;TANK;AZI2;ATG5;IRF7;DDX58;TBK1;MAP3K7;ISG15;DHX58;IKBKG;TKFC;ATG12;IFIH1;FADD;NFKBIA;RELA
Th2	CL_Mono	Rheumatoid arthritis	-1.86713	0.0151969	26/59	29.07%	ATP6V1E1;ATP6AP1;ATP6V0B;ATP6V1B2;ATP6V0D1;ATP6V1G1;ATP6V1F;TNFSF13B;CTSL;ATP6V0E1;ATP6V1E2;CCL3L1;FLT1;CXCL2;ATP6V1H;ATP6V1D;ATP6V0C;CD86;FOS;ATP6V1C1;TLR2;VEGFA;ITGB2;CXCL8;TCIRG1;CCL2
SM_B	Mem_CD4	Antigen processing and presentation	-1.56114	0.0482779	39/57	48.37%	HSPA5;HLA-E;HSPA8;PSME3;CTSS;B2M;PSME2;PSME1;RFX5;PDIA3;TAPBP;TAP1;NFYB;CD74;CANX;HSP90AB1;CTSB;HLA-DPB1;HSP90AA1;HLA-DPA1;NFYC;RFXANK;IFI30;HLA-DMA;HSPA4;HLA-C;HLA-B;HLA-DRB5;HLA-DMB;KIR3DL2;CD4;HLA-DRB1;HLA-DRA;HLA-DQB1;HLA-F;CALR;HLA-A;HSPA6;HLA-G
SM_B	Mem_CD4	Primary immunodeficiency	-1.55997	0.0479646	16/26	34.27%	IL2RG;LCK;PTPRC;CD3E;DCLRE1C;ADA;RFX5;UNG;CD3D;TAP1;IKBKG;CD40LG;ORAI1;RFXANK;ZAP70;ICOS
SM_B	Th1	Primary immunodeficiency	-1.92756	0.00238353	14/25	22.53%	IL2RG;LCK;PTPRC;CD3E;CD3D;IKBKG;RFX5;UNG;DCLRE1C;TAP1;CD40LG;ADA;ORAI1;RFXANK
SM_B	Th1	Antigen processing and presentation	-1.8288	0.00699803	35/58	39.19%	HSPA5;HSPA8;B2M;PSME3;PSME1;HLA-E;CTSS;PSME2;PDIA3;CD74;RFX5;CTSB;TAP1;HSP90AB1;TAPBP;RFXANK;CANX;HSP90AA1;HLA-DPA1;NFYB;HLA-DPB1;HLA-C;HLA-DMA;HLA-DMB;IFI30;HLA-DRB5;HLA-DRB1;HLA-B;NFYC;HLA-DRA;KIR3DL2;HSPA4;CALR;HLA-DQB1;LGMN
SM_B	Th1	Cytosolic DNA-sensing pathway	-1.72187	0.0159329	27/40	39.28%	POLR3GL;CASP1;ZBP1;TBK1;POLR1C;POLR2K;RIPK3;POLR2E;POLR2F;TREX1;DDX58;IKBKG;POLR3K;NFKBIA;RELA;IRF7;IKBKE;CCL5;POLR3C;POLR2H;CHUK;POLR2L;AIM2;PYCARD;IRF3;IKBKB;CXCL10
SM_B	Th1	RIG-I-like receptor signaling pathway	-1.62469	0.031269	28/47	32.01%	MAP3K7;TANK;FADD;TBK1;ATG5;PIN1;AZI2;DDX58;IKBKG;NFKBIA;ATG12;RELA;IRF7;ISG15;IKBKE;DHX58;IFIH1;MAPK14;RNF125;TRADD;CASP8;MAPK9;NLRX1;TRAF2;TRAF6;TKFC;OTUD5;CHUK
SM_B	Th1	NOD-like receptor signaling pathway	-1.55977	0.0494598	55/125	28.68%	CASP4;CASP1;TXN2;MAP3K7;MCU;VDAC2;VDAC3;MYD88;TANK;BRCC3;IFI16;JAK1;FADD;TBK1;GABARAP;ATG5;RIPK3;CARD16;IKBKG;OAS1;CTSB;SUGT1;CYBA;GBP3;PRKCD;GBP1;IRF9;TXN;YWHAE;RHOA;HSP90AB1;NFKBIA;VDAC1;ATG12;GBP2;RBCK1;RELA;IRF7;OAS2;CARD17;IKBKE;CCL5;RIPK2;MAPK14;HSP90AA1;SHARPIN;CASP8;TRIP6;BCL2L1;GSDMD;DNM1L;NAMPT;MAPK9;NLRX1;TRAF2
Plasmablast	Fr._I_nTreg	Primary immunodeficiency	-1.73292	0.021042	16/26	28.59%	LCK;PTPRC;CD3E;IL2RG;UNG;IKBKG;DCLRE1C;ADA;RFXANK;ZAP70;RFX5;CD40LG;TAP1;CD40;CD3D;ORAI1
Plasmablast	Th17	Primary immunodeficiency	-1.64532	0.0297426	14/23	28.74%	PTPRC;LCK;IL2RG;CD3E;UNG;RFX5;IKBKG;DCLRE1C;ADA;CD40LG;RFXANK;CD3D;ORAI1;TAP1
NK	DN_B	Antigen processing and presentation	-1.72262	0.0178941	32/52	37.58%	HSPA8;HLA-E;HSP90AB1;PSME3;CD74;B2M;PSME1;CTSB;NFYB;CTSS;HLA-DRA;HLA-DRB1;PSME2;HLA-DMA;LGMN;HSPA4;RFXANK;HSP90AA1;TAPBP;RFX5;HLA-DQB1;HSPA5;HLA-DPB1;IFI30;PDIA3;NFYC;HLA-DPA1;TAP1;HLA-DMB;HLA-DOA;HLA-DOB;HLA-F
LDG	Mem_CD4	Cytosolic DNA-sensing pathway	-1.65528	0.0498194	22/42	31.43%	POLR3GL;RIPK3;POLR2F;CASP1;POLR2E;TBK1;IKBKG;POLR3C;POLR1C;CCL5;POLR3K;POLR2K;RELA;CHUK;TREX1;IKBKB;ZBP1;NFKBIA;DDX58;IRF7;CCL4L2;CCL4L1
mDC	CD16p_Mono	Antigen processing and presentation	-1.81491	0.011776	32/54	36.74%	HSPA5;HLA-E;B2M;HSPA8;PSME3;PSME1;CTSB;PSME2;CD74;CTSS;TAPBP;RFX5;TAP1;CTSL;IFI30;PDIA3;HSPA6;NFYC;CANX;HSP90AB1;HLA-DRB1;HLA-DRA;NFYB;RFXANK;HLA-A;LGMN;HLA-C;HLA-DMB;HLA-DMA;HLA-B;HLA-G;HLA-DPA1
mDC	CD16p_Mono	Cytosolic DNA-sensing pathway	-1.75653	0.0194346	22/40	28.35%	POLR3GL;CASP1;TBK1;DDX58;IRF7;RIPK3;TREX1;POLR3C;IKBKE;POLR2E;ZBP1;ADAR;IKBKG;CXCL10;POLR2K;POLR2F;RELA;CHUK;POLR1C;POLR2H;POLR3K;NFKBIA
mDC	CD16p_Mono	Systemic lupus erythematosus	-1.72488	0.024606	23/34	40.00%	TRIM21;SSB;SNRPD1;SNRPB;FCGR1A;IL10;FCGR2A;CD86;FCGR3B;C2;FCGR3A;HLA-DRB1;HLA-DRA;ACTN1;C1QC;C1QB;HLA-DMB;CD80;HLA-DMA;CD40;HLA-DPA1;SNRPD3;HLA-DPB1
mDC	CD16p_Mono	NOD-like receptor signaling pathway	-1.63554	0.0384659	69/135	33.65%	MYD88;CASP4;OAS1;IFI16;CASP1;YWHAE;VDAC3;TXN2;PRKCD;IRF9;CTSB;RNASEL;FADD;CARD6;BRCC3;GBP2;MCU;TBK1;RBCK1;OAS2;ATG5;CARD16;GBP1;IRF7;TANK;RIPK3;VDAC2;STAT1;TRIP6;NLRC4;ATG12;IKBKE;SHARPIN;RHOA;RIPK2;NAMPT;TLR4;GABARAP;TXN;IKBKG;CASP5;MAP3K7;RELA;TRAF6;STAT2;CHUK;GBP3;TNFAIP3;HSP90AB1;OAS3;VDAC1;NOD2;BCL2L1;GSDMD;IFNAR1;TXNIP;NFKBIA;MAPK14;CYBA;BIRC3;P2RX7;GBP4;AIM2;NAIP;NEK7;BIRC2;MAPK3;GBP5;NLRP3
mDC	Int_Mono	Cytosolic DNA-sensing pathway	-1.94061	0.00634541	20/40	21.71%	CASP1;POLR3GL;DDX58;IKBKE;TBK1;IKBKG;IRF7;ZBP1;RIPK3;POLR2E;TREX1;POLR3C;POLR2K;NFKBIA;CXCL10;CHUK;POLR2F;RELA;ADAR;POLR1C
mDC	Int_Mono	Antigen processing and presentation	-1.85752	0.0100759	32/54	36.39%	HLA-E;HSPA5;B2M;CTSB;PSME2;HSPA8;PSME3;PSME1;CD74;TAPBP;TAP1;CTSS;PDIA3;IFI30;CTSL;HSP90AB1;HSPA6;LGMN;HLA-A;HLA-DRB1;NFYB;HLA-DRA;RFX5;RFXANK;HLA-C;CANX;HLA-DMB;HLA-B;HLA-G;KIR2DL4;HLA-DMA;TAP2
mDC	Int_Mono	NOD-like receptor signaling pathway	-1.65879	0.0334157	61/134	27.13%	CASP4;OAS1;IFI16;MYD88;CASP1;YWHAE;CTSB;VDAC3;BRCC3;RBCK1;OAS2;ATG12;FADD;IRF9;IKBKE;CARD6;TBK1;IKBKG;IRF7;GBP2;MCU;RIPK3;PRKCD;GBP1;TANK;STAT1;TRIP6;TXN2;ATG5;CARD16;RNASEL;TXN;NFKBIA;CHUK;GBP3;CASP5;BIRC3;GSDMD;STAT2;RELA;NAMPT;TNFAIP3;RHOA;VDAC2;NLRC4;GABARAP;HSP90AB1;RIPK2;CYBA;SHARPIN;OAS3;TLR4;NLRP3;NOD2;GBP4;NAIP;BCL2L1;TRAF6;NEK7;AIM2;MAP3K7
mDC	Int_Mono	RIG-I-like receptor signaling pathway	-1.6185	0.0438103	19/45	19.17%	AZI2;CASP10;DDX58;ATG12;FADD;IKBKE;TBK1;PIN1;IKBKG;DHX58;IRF7;IFIH1;TANK;ISG15;ATG5;NFKBIA;CXCL10;CHUK;RELA
mDC	Int_Mono	Systemic lupus erythematosus	-1.59875	0.048612	18/34	36.08%	SSB;TRIM21;SNRPD1;IL10;C2;SNRPB;FCGR1A;FCGR3B;CD86;FCGR2A;ACTN1;C1QC;HLA-DRB1;HLA-DRA;HLA-DMB;FCGR3A;C1QB;HLA-DMA
mDC	Naive_CD8	Primary immunodeficiency	-1.8045	0.00759573	17/23	39.07%	PTPRC;IL2RG;CD3E;TAP1;CD3D;LCK;UNG;RFX5;ADA;DCLRE1C;RFXANK;CD79A;IKBKG;ICOS;CD8B;ORAI1;ZAP70
mDC	Naive_CD8	NOD-like receptor signaling pathway	-1.67889	0.0214501	54/121	28.41%	CASP4;MYD88;IFI16;VDAC3;GBP1;CARD16;CASP1;IRF9;YWHAE;OAS1;PRKCD;OAS2;RELA;VDAC2;RBCK1;RIPK3;BRCC3;TXN;MAP3K7;TANK;JAK1;ATG5;FADD;STAT1;TXN2;IRF7;VDAC1;BCL2L1;GBP3;SHARPIN;MCU;GBP2;NFKBIA;GSDMD;TRIP6;RIPK2;ATG12;CASP8;TBK1;CTSB;NFKB1;RNASEL;STAT2;MAPK9;HSP90AB1;TXNIP;GABARAP;CYBA;IFNAR1;IKBKB;RHOA;MFN2;PYCARD;IRF3
mDC	Naive_CD8	Cytosolic DNA-sensing pathway	-1.6741	0.0215071	24/38	35.82%	POLR3GL;CASP1;RELA;DDX58;POLR1C;RIPK3;POLR3C;TREX1;IRF7;POLR2K;ZBP1;POLR2F;NFKBIA;TBK1;POLR2E;NFKB1;ADAR;IKBKB;PYCARD;IRF3;POLR3K;IKBKG;CCL5;IKBKE
mDC	Naive_CD8	RIG-I-like receptor signaling pathway	-1.58135	0.0447368	28/44	35.82%	AZI2;RELA;DDX58;IFIH1;MAP3K7;TANK;ATG5;FADD;IRF7;DHX58;PIN1;TRADD;NFKBIA;ISG15;ATG12;CASP8;TBK1;CASP10;NFKB1;MAPK9;DDX3X;IKBKB;IRF3;IKBKG;TRAF2;NLRX1;TKFC;IKBKE
mDC	Fr._III_T	Primary immunodeficiency	-1.65257	0.0241778	14/26	26.71%	IL2RG;CD3E;PTPRC;TAP1;LCK;UNG;RFXANK;CD3D;ADA;RFX5;IKBKG;ZAP70;ORAI1;DCLRE1C
mDC	Fr._III_T	Cytosolic DNA-sensing pathway	-1.65053	0.0241566	27/39	39.04%	POLR3GL;CASP1;TREX1;RIPK3;POLR1C;ZBP1;POLR2K;DDX58;POLR2E;IRF7;POLR2F;RELA;POLR3C;TBK1;POLR3K;IKBKG;IKBKE;NFKB1;NFKBIA;ADAR;IKBKB;IRF3;CHUK;PYCARD;AIM2;POLR2L;POLR3E
mDC	Fr._III_T	RIG-I-like receptor signaling pathway	-1.58451	0.0426208	31/45	37.56%	TANK;AZI2;FADD;IFIH1;MAP3K7;DDX58;DHX58;ATG12;IRF7;PIN1;RELA;ATG5;ISG15;TBK1;TRADD;IKBKG;IKBKE;NFKB1;TKFC;NFKBIA;TRAF2;DDX3X;IKBKB;NLRX1;MAPK14;CASP10;TRAF6;OTUD5;IRF3;CHUK;MAPK9
mDC	Fr._III_T	NOD-like receptor signaling pathway	-1.56951	0.0468479	71/126	38.84%	CASP4;CASP1;VDAC3;MYD88;IFI16;VDAC2;TXN2;GBP1;TANK;OAS1;IRF9;RIPK3;FADD;YWHAE;RBCK1;SHARPIN;STAT1;OAS2;MAP3K7;CARD16;GSDMD;ATG12;PRKCD;IRF7;RIPK2;TXN;TRIP6;TXNIP;BRCC3;HSP90AB1;STAT2;RELA;ATG5;CTSB;GABARAP;TBK1;VDAC1;BCL2L1;MCU;CARD17;IKBKG;GBP3;IKBKE;CYBA;JAK1;NFKB1;DNM1L;IFNAR1;MFN2;TICAM1;NFKBIA;TRAF2;IKBKB;RHOA;BIRC3;NLRX1;RNASEL;MAPK14;TRAF6;SUGT1;PKN1;GBP2;IRF3;MAPK3;CHUK;PYCARD;AIM2;MAPK9;…
mDC	LDG	Cytosolic DNA-sensing pathway	-1.98826	0.0334065	12/39	8.92%	POLR3GL;CASP1;RIPK3;TBK1;DDX58;ZBP1;AIM2;IRF7;ADAR;TREX1;NFKBIA;POLR3C
mDC	LDG	NOD-like receptor signaling pathway	-1.96345	0.0233846	43/135	13.32%	MYD88;IFI16;CASP1;RIPK3;OAS1;TANK;TBK1;IRF9;STAT1;RBCK1;AIM2;OAS2;GBP1;GBP3;CASP4;IRF7;RNASEL;ATG12;OAS3;STAT2;CARD6;CARD17;CARD16;GBP2;PRKCD;NOD2;GBP4;BIRC2;BCL2L1;NFKBIA;NOD1;FADD;RIPK2;GBP5;BIRC3;MAPK14;CASP5;TICAM1;TRPV2;VDAC3;CAMP;ATG5;TNFAIP3
pDC	DN_B	Antigen processing and presentation	-2.04588	0.000660747	32/52	31.42%	B2M;PSME3;HLA-E;HSPA8;CD74;CTSB;PSME2;CTSS;PSME1;RFXANK;TAP1;PDIA3;HSPA4;IFI30;HSP90AB1;HLA-DPA1;HSPA5;HLA-DMA;NFYB;HLA-DPB1;HLA-DRA;LGMN;NFYC;HLA-A;HLA-F;TAPBP;HLA-DRB1;RFX5;HLA-DQB1;HLA-DRB5;HSP90AA1;HLA-C
pDC	DN_B	Allograft rejection	-1.78239	0.0112376	15/27	31.42%	HLA-E;CD86;HLA-DPA1;HLA-DMA;HLA-DPB1;HLA-DRA;FAS;HLA-A;HLA-F;HLA-DRB1;IL12A;IL12B;HLA-DQB1;HLA-DRB5;HLA-C
pDC	DN_B	Cytosolic DNA-sensing pathway	-1.77101	0.0119937	27/40	35.71%	POLR3GL;RIPK3;CASP1;TREX1;IKBKG;DDX58;TBK1;POLR2F;POLR2K;IRF7;POLR2E;RELA;POLR1C;NFKBIA;POLR3C;CCL5;POLR3K;AIM2;ZBP1;CHUK;IKBKE;POLR2L;PYCARD;ADAR;RIPK1;IRF3;CXCL10
pDC	DN_B	Primary immunodeficiency	-1.68985	0.0184187	15/26	29.37%	PTPRC;IL2RG;TNFRSF13B;IKBKG;BLNK;RFXANK;TAP1;DCLRE1C;UNG;CD79A;ORAI1;CD19;AICDA;RFX5;ADA
pDC	DN_B	Autoimmune thyroid disease	-1.67494	0.0208431	13/25	31.42%	HLA-E;CD86;HLA-DPA1;HLA-DMA;HLA-DPB1;HLA-DRA;FAS;HLA-A;HLA-F;HLA-DRB1;HLA-DQB1;HLA-DRB5;HLA-C
pDC	DN_B	Graft-versus-host disease	-1.65554	0.0242917	13/25	31.42%	HLA-E;CD86;HLA-DPA1;HLA-DMA;HLA-DPB1;HLA-DRA;FAS;HLA-A;HLA-F;HLA-DRB1;HLA-DQB1;HLA-DRB5;HLA-C
pDC	DN_B	Systemic lupus erythematosus	-1.62105	0.0320511	12/25	30.33%	SSB;TRIM21;SNRPD1;SNRPB;CD86;HLA-DPA1;HLA-DMA;HLA-DPB1;HLA-DRA;HLA-DRB1;HLA-DQB1;HLA-DRB5
pDC	DN_B	Rheumatoid arthritis	-1.59245	0.0361943	25/55	33.45%	ATP6V1E1;ATP6AP1;ATP6V0D1;ATP6V0B;ATP6V1G1;ATP6V1F;ATP6V1B2;ATP6V0E1;ATP6V1D;CD86;ATP6V0C;TCIRG1;HLA-DPA1;HLA-DMA;HLA-DPB1;HLA-DRA;CCL5;ACP5;HLA-DRB1;TNFSF13B;HLA-DQB1;ATP6V1A;HLA-DRB5;ITGB2;ICAM1
Th1	Int_Mono	Antigen processing and presentation	-2.04625	0.00442348	28/54	29.67%	HLA-E;B2M;HSPA5;CD74;HSPA8;CTSB;PSME2;TAP1;PSME1;IFI30;CTSL;TAPBP;CTSS;PSME3;PDIA3;HLA-A;HSPA6;HLA-DRA;LGMN;HLA-DRB1;HLA-C;KIR2DL4;HLA-DMB;NFYB;HSP90AB1;HLA-DMA;RFX5;RFXANK
Th1	Int_Mono	Cytosolic DNA-sensing pathway	-1.95613	0.00531668	19/40	18.53%	POLR3GL;DDX58;TBK1;CASP1;IKBKE;IRF7;CXCL10;RIPK3;ZBP1;TREX1;RELA;CHUK;IKBKG;POLR2K;POLR3C;POLR2E;AIM2;NFKBIA;ADAR
Th1	Int_Mono	Systemic lupus erythematosus	-1.94557	0.00552934	20/34	30.16%	SSB;TRIM21;FCGR1A;C2;SNRPD1;CD40;IL10;ACTN1;C1QC;FCGR2A;HLA-DRA;CD86;HLA-DRB1;SNRPB;HLA-DMB;CD80;C1QB;HLA-DMA;FCGR3B;FCGR3A
Th1	Int_Mono	RIG-I-like receptor signaling pathway	-1.8359	0.0116435	17/45	13.70%	DDX58;TBK1;TANK;IFIH1;IKBKE;IRF7;DHX58;ATG12;FADD;ISG15;CXCL10;RELA;AZI2;CHUK;CASP10;IKBKG;PIN1
Th1	Int_Mono	Rheumatoid arthritis	-1.77871	0.0163367	36/56	38.83%	ATP6V1E1;ATP6AP1;TNFSF13B;ATP6V1G1;CTSL;ATP6V1D;ATP6V0D1;ATP6V1F;ATP6V0B;ATP6V0E1;VEGFA;TLR2;ICAM1;HLA-DRA;CD86;ATP6V1B2;ITGB2;HLA-DRB1;ATP6V1C1;ATP6V1H;HLA-DMB;CD80;IL15;HLA-DMA;ATP6V1E2;TLR4;HLA-DPB1;FLT1;CCL3L1;CXCL2;FOS;HLA-DPA1;ACP5;ATP6V0A1;ATP6V0C;ATP6V1A
Th1	Int_Mono	NOD-like receptor signaling pathway	-1.73511	0.0206987	52/134	21.30%	IFI16;OAS1;CASP4;MYD88;TBK1;VDAC3;CASP1;CTSB;MCU;TANK;OAS2;TRIP6;STAT1;IKBKE;IRF7;GBP2;ATG12;IRF9;GBP1;BRCC3;FADD;RIPK3;YWHAE;RBCK1;CASP5;RELA;CHUK;TXN2;PRKCD;RIPK2;CARD6;IKBKG;GBP3;AIM2;RNASEL;TXN;GABARAP;MAPK3;GBP5;NFKBIA;RHOA;CARD16;BIRC3;NLRP3;OAS3;ATG5;NAMPT;GSDMD;VDAC2;GBP4;STAT2;NLRC4
Th1	Int_Mono	Autoimmune thyroid disease	-1.67933	0.0310857	12/23	27.44%	HLA-E;FAS;HLA-A;CD40;IL10;HLA-DRA;CD86;HLA-DRB1;HLA-C;HLA-DMB;CD80;HLA-DMA
Th1	Int_Mono	Intestinal immune network for IgA production	-1.63058	0.0405289	13/27	27.44%	TNFSF13B;ITGB7;IL15RA;CD40;IL10;HLA-DRA;CD86;HLA-DRB1;HLA-DMB;CD80;LTBR;IL15;HLA-DMA
Th1	Int_Mono	Allograft rejection	-1.62764	0.0398056	12/24	27.44%	HLA-E;FAS;HLA-A;CD40;IL10;HLA-DRA;CD86;HLA-DRB1;HLA-C;HLA-DMB;CD80;HLA-DMA
DN_B	Int_Mono	Antigen processing and presentation	-1.75269	0.0186902	24/54	29.70%	HSPA5;HLA-E;PSME3;CTSS;PSME1;CTSB;PSME2;CD74;HSPA8;B2M;HSPA6;TAPBP;IFI30;HLA-DRB1;HSP90AB1;TAP1;HLA-DRA;PDIA3;CANX;RFX5;LGMN;HLA-DMB;CTSL;NFYB
Th17	Plasmablast	Primary immunodeficiency	-1.66872	0.0458765	11/23	24.06%	PTPRC;IL2RG;BLNK;UNG;ADA;IKBKG;RFXANK;RFX5;TAP1;LCK;TNFRSF13B
Th17	Plasmablast	Antigen processing and presentation	-1.65133	0.0481654	17/51	17.56%	HSPA5;HLA-E;B2M;NFYB;PSME1;PSME2;HSPA8;CD74;CTSB;PSME3;IFI30;KIR3DL2;HLA-DPB1;RFXANK;RFX5;LGMN;TAP1
Fr._I_nTreg	Fr._II_eTreg	Primary immunodeficiency	-1.61048	0.0406733	15/25	34.07%	IL2RG;LCK;UNG;IKBKG;PTPRC;ADA;DCLRE1C;CD3E;TAP1;RFXANK;CD3D;RFX5;ZAP70;ORAI1;CD40LG
Fr._II_eTreg	CL_Mono	Rheumatoid arthritis	-1.67823	0.0324948	21/59	28.63%	ATP6V1E1;ATP6V1B2;ATP6AP1;ATP6V1G1;ATP6V1D;ATP6V0B;TLR2;ATP6V0D1;TNFSF13B;ATP6V0E1;ATP6V1F;ATP6V1H;ATP6V1E2;ATP6V1C1;CTSL;ITGB2;TCIRG1;CD86;FLT1;ATP6V0C;ATP6V1A
Fr._II_eTreg	CL_Mono	Antigen processing and presentation	-1.60255	0.0490792	18/53	22.20%	HLA-E;CTSB;HSPA5;PSME1;PSME3;B2M;CTSS;PSME2;TAPBP;TAP1;IFI30;PDIA3;HSPA8;CTSL;RFX5;CD74;NFYB;RFXANK
Fr._I_nTreg	EM_CD8	Primary immunodeficiency	-1.66154	0.0236053	15/25	31.00%	LCK;IL2RG;DCLRE1C;PTPRC;CD3E;IKBKG;UNG;ORAI1;ADA;CD3D;TAP1;ZAP70;RFXANK;RFX5;ICOS
TEMRA_CD8	USM_B	Primary immunodeficiency	-1.68313	0.0282075	11/25	15.77%	PTPRC;BLNK;CD19;IKBKG;IL2RG;CD40;UNG;CD79A;DCLRE1C;TNFRSF13B;RFXANK
TEMRA_CD8	USM_B	Cytosolic DNA-sensing pathway	-1.63736	0.0398312	22/41	32.13%	POLR3GL;POLR1C;CASP1;RIPK3;POLR3C;IKBKG;TREX1;RELA;POLR2E;POLR3K;POLR2F;POLR3E;POLR2H;TBK1;DDX58;AIM2;POLR2K;IRF3;IKBKE;ZBP1;IL6;IKBKB
Fr._III_T	Fr._II_eTreg	Primary immunodeficiency	-1.60476	0.0382356	11/25	16.47%	LCK;IL2RG;PTPRC;CD3E;UNG;ADA;DCLRE1C;IKBKG;TAP1;CD3D;RFX5
Fr._II_eTreg	USM_B	Cytosolic DNA-sensing pathway	-1.72431	0.0137421	21/41	27.81%	POLR3GL;POLR1C;CASP1;POLR2F;POLR2E;POLR2K;IKBKG;TREX1;POLR3C;RIPK3;NFKBIA;AIM2;RELA;TBK1;POLR3K;ZBP1;DDX58;IRF7;POLR2L;IRF3;IKBKE
Fr._II_eTreg	USM_B	Antigen processing and presentation	-1.71273	0.0151702	32/51	35.39%	B2M;HSPA8;PSME1;HLA-E;PSME2;CTSB;PSME3;CD74;HSP90AB1;CTSS;TAP1;HSPA5;RFXANK;PDIA3;NFYB;IFI30;CANX;HLA-DMA;TAPBP;HLA-DQB1;LGMN;HLA-DRB1;HLA-DRA;HLA-A;HLA-DOB;HLA-C;HLA-DMB;HSP90AA1;HSPA4;HLA-DPB1;HLA-G;NFYC
Fr._II_eTreg	USM_B	Rheumatoid arthritis	-1.61085	0.0275549	32/55	40.69%	ATP6V0B;ATP6V1E1;ATP6V0D1;ATP6AP1;ATP6V1F;ATP6V1G1;ATP6V0E1;ATP6V1B2;ATP6V1D;ATP6V0C;HLA-DMA;HLA-DQB1;ATP6V1E2;HLA-DRB1;ICAM1;HLA-DRA;HLA-DOB;HLA-DMB;LTB;HLA-DPB1;ACP5;TCIRG1;VEGFA;CD86;TNFSF13B;HLA-DRB5;CCL5;ATP6V1H;IL23A;HLA-DPA1;ITGB2;ATP6V1A
Tfh	USM_B	Cytosolic DNA-sensing pathway	-1.83959	0.00468194	20/41	23.56%	POLR3GL;CASP1;POLR2F;POLR1C;POLR2E;IKBKG;POLR2K;RIPK3;TREX1;POLR3C;TBK1;NFKBIA;AIM2;DDX58;RELA;POLR3K;ZBP1;IKBKE;IRF7;IRF3
Tfh	USM_B	Antigen processing and presentation	-1.83364	0.00506755	34/51	34.32%	B2M;HLA-E;HSPA8;PSME1;CD74;PSME3;PSME2;CTSB;CTSS;RFXANK;HSP90AB1;HSPA5;HLA-DMA;NFYB;TAP1;IFI30;PDIA3;HLA-DRA;TAPBP;HLA-DOB;HLA-DPB1;HLA-DRB1;NFYC;HLA-DQB1;CANX;HSPA4;HLA-DPA1;LGMN;HLA-DMB;HLA-C;HSP90AA1;RFX5;HLA-A;HLA-G
Tfh	USM_B	Systemic lupus erythematosus	-1.78835	0.00842823	15/26	29.64%	SSB;SNRPD1;SNRPB;TRIM21;HLA-DMA;HLA-DRA;HLA-DOB;HLA-DPB1;CD40;HLA-DRB1;C1R;HLA-DQB1;CD86;HLA-DPA1;HLA-DMB
Tfh	USM_B	Allograft rejection	-1.64848	0.0252934	18/27	37.06%	HLA-E;HLA-DMA;IL12A;HLA-DRA;HLA-DOB;HLA-DPB1;CD40;HLA-DRB1;HLA-DQB1;CD86;HLA-DPA1;HLA-DMB;HLA-C;FAS;HLA-A;HLA-G;HLA-F;HLA-DRB5
Tfh	USM_B	Rheumatoid arthritis	-1.62994	0.0276494	27/55	35.20%	ATP6V0B;ATP6V1E1;ATP6V1B2;ATP6V1F;ATP6V1G1;ATP6V0D1;ATP6AP1;ATP6V0E1;HLA-DMA;ATP6V1D;ATP6V0C;HLA-DRA;HLA-DOB;HLA-DPB1;HLA-DRB1;ATP6V1E2;HLA-DQB1;CD86;TNFSF13B;HLA-DPA1;HLA-DMB;LTB;TCIRG1;ACP5;ATP6V1H;ICAM1;CCL5
Tfh	USM_B	Autoimmune thyroid disease	-1.58741	0.0368837	17/25	37.06%	HLA-E;HLA-DMA;HLA-DRA;HLA-DOB;HLA-DPB1;CD40;HLA-DRB1;HLA-DQB1;CD86;HLA-DPA1;HLA-DMB;HLA-C;FAS;HLA-A;HLA-G;HLA-F;HLA-DRB5
Tfh	USM_B	Asthma	-1.55586	0.0436381	9/15	29.64%	HLA-DMA;HLA-DRA;HLA-DOB;HLA-DPB1;CD40;HLA-DRB1;HLA-DQB1;HLA-DPA1;HLA-DMB
Tfh	USM_B	Primary immunodeficiency	-1.53986	0.0494039	16/25	34.13%	IL2RG;PTPRC;UNG;BLNK;IKBKG;RFXANK;TNFRSF13B;TAP1;CD79A;CD19;CD40;ORAI1;ADA;DCLRE1C;RFX5;AICDA
Th1	LDG	NOD-like receptor signaling pathway	-1.95621	0.0190889	63/135	26.94%	TANK;CASP1;TBK1;IFI16;MYD88;STAT1;CASP4;GBP3;GBP1;GBP2;OAS1;RBCK1;IRF7;AIM2;OAS2;RIPK3;IRF9;GBP4;ATG12;STAT2;CARD16;RIPK2;CARD17;OAS3;CARD8;RNASEL;BIRC2;NOD2;CASP5;GBP5;CASP8;VDAC3;CARD6;TICAM1;PRKCD;NOD1;BCL2L1;TXN2;BIRC3;RIPK1;TRPV2;MCU;TNFAIP3;ATG5;CCL5;RELA;MAP3K7;TRAF6;IKBKE;FADD;NAIP;MAPK14;CAMP;HSP90AB1;IKBKG;YWHAE;NEK7;DNM1L;CTSB;TXNIP;MEFV;GABARAP;GSDMD
SM_B	USM_B	Cytosolic DNA-sensing pathway	-1.92751	0.00246803	23/41	29.06%	POLR3GL;POLR2F;CASP1;IKBKG;POLR1C;RIPK3;POLR2E;TBK1;TREX1;POLR2K;ZBP1;DDX58;POLR3K;IRF7;IKBKE;RELA;POLR3C;NFKBIA;IRF3;POLR2L;AIM2;CXCL10;POLR2H
SM_B	USM_B	Antigen processing and presentation	-1.90563	0.00311475	33/51	33.60%	B2M;HLA-E;HSPA8;PSME1;PSME2;CD74;PSME3;CTSS;CTSB;HSPA5;RFXANK;PDIA3;IFI30;TAP1;HSP90AB1;HLA-DMA;TAPBP;CANX;LGMN;HLA-DPB1;HLA-DOB;NFYB;HLA-DPA1;HLA-DRA;HLA-DMB;HLA-C;NFYC;HLA-B;HSPA4;HLA-DRB5;HLA-A;HLA-DRB1;HLA-DQB1
SM_B	USM_B	Rheumatoid arthritis	-1.83622	0.00610247	31/55	36.35%	ATP6V0B;ATP6V1E1;ATP6AP1;ATP6V0D1;ATP6V1F;ATP6V1B2;ATP6V0E1;ATP6V1G1;ATP6V1D;HLA-DMA;ATP6V1E2;ATP6V0C;ACP5;HLA-DPB1;HLA-DOB;HLA-DPA1;HLA-DRA;TCIRG1;HLA-DMB;LTB;ATP6V1H;CD86;HLA-DRB5;TNFSF13B;HLA-DRB1;ICAM1;HLA-DQB1;ATP6V1C2;VEGFA;ATP6V1A;ITGB2
SM_B	USM_B	Systemic lupus erythematosus	-1.76509	0.00976395	15/26	33.60%	SSB;SNRPD1;SNRPB;TRIM21;HLA-DMA;HLA-DPB1;HLA-DOB;HLA-DPA1;HLA-DRA;HLA-DMB;CD40;CD86;HLA-DRB5;HLA-DRB1;HLA-DQB1
SM_B	USM_B	Asthma	-1.70514	0.0151135	10/15	33.60%	HLA-DMA;HLA-DPB1;HLA-DOB;HLA-DPA1;HLA-DRA;HLA-DMB;CD40;HLA-DRB5;HLA-DRB1;HLA-DQB1
SM_B	USM_B	Allograft rejection	-1.69249	0.0164112	17/27	33.60%	HLA-E;HLA-DMA;IL12A;FAS;HLA-DPB1;HLA-DOB;HLA-DPA1;HLA-DRA;HLA-DMB;HLA-C;CD40;CD86;HLA-B;HLA-DRB5;HLA-A;HLA-DRB1;HLA-DQB1
SM_B	USM_B	Autoimmune thyroid disease	-1.68867	0.0161964	17/25	34.48%	HLA-E;HLA-DMA;FAS;HLA-DPB1;HLA-DOB;HLA-DPA1;HLA-DRA;HLA-DMB;HLA-C;CD40;CD86;HLA-B;HLA-DRB5;HLA-A;HLA-DRB1;HLA-DQB1;TSHR
Th2	Naive_CD4	Antigen processing and presentation	-1.70623	0.01968	27/50	35.96%	HSPA8;HSPA5;HLA-E;B2M;PSME3;HSP90AB1;PSME1;PSME2;CD74;CTSS;NFYC;TAP1;NFYB;LGMN;HSP90AA1;RFX5;CANX;TAPBP;HLA-DPA1;CTSB;PDIA3;HLA-A;HLA-DPB1;HLA-DMB;IFI30;RFXANK;HLA-DMA
Th17	Fr._III_T	Primary immunodeficiency	-1.62013	0.03008	13/26	26.73%	IL2RG;LCK;CD3E;UNG;PTPRC;RFXANK;DCLRE1C;IKBKG;ADA;TAP1;CD3D;RFX5;ZAP70
Th17	DN_B	Antigen processing and presentation	-1.88713	0.00696188	29/52	29.62%	HLA-E;CD74;HSPA8;B2M;CTSB;CTSS;HLA-DRA;PSME3;HSP90AB1;LGMN;RFX5;HLA-DMA;HLA-DRB1;HLA-DPB1;PSME1;HLA-DQB1;IFI30;HLA-DPA1;PSME2;NFYC;RFXANK;HSPA4;HLA-F;NFYB;HSPA5;PDIA3;TAPBP;HSP90AA1;TAP1
Th17	DN_B	Primary immunodeficiency	-1.6394	0.0378601	10/26	13.83%	PTPRC;IL2RG;BLNK;DCLRE1C;CD79A;IKBKG;UNG;CD19;ORAI1;RFX5
Th17	DN_B	Rheumatoid arthritis	-1.61339	0.0439537	20/55	24.73%	ATP6V1E1;ATP6V1B2;ATP6V1G1;ATP6AP1;ATP6V0D1;ATP6V1F;ATP6V0E1;ATP6V1D;ATP6V0B;HLA-DRA;CD86;ATP6V0C;HLA-DMA;HLA-DRB1;HLA-DPB1;HLA-DQB1;HLA-DPA1;ITGB2;TCIRG1;CCL5
CM_CD8	Naive_B	Antigen processing and presentation	-1.81801	0.00699152	35/50	37.28%	HLA-E;PSME2;PSME3;HSPA8;CTSS;CD74;PSME1;B2M;HSPA5;PDIA3;TAP1;TAPBP;HSPA4;HSP90AB1;RFX5;CTSB;NFYC;HLA-DOB;LGMN;HLA-F;HLA-DMA;RFXANK;NFYB;HLA-G;IFI30;CANX;HLA-DQB1;HLA-A;HLA-DRA;HLA-DRB1;HLA-C;HLA-DPA1;HLA-DPB1;HLA-B;HLA-DMB
CM_CD8	Naive_B	Cytosolic DNA-sensing pathway	-1.73428	0.0143716	21/40	28.13%	POLR3GL;CASP1;RIPK3;DDX58;POLR1C;ZBP1;TBK1;TREX1;IRF7;IKBKG;POLR3C;POLR2E;POLR2K;NFKBIA;POLR2F;ADAR;RELA;IKBKE;IKBKB;POLR3E;POLR3K
CM_CD8	Naive_B	RIG-I-like receptor signaling pathway	-1.70903	0.0186164	24/45	25.91%	DDX58;FADD;DHX58;TANK;TBK1;IRF7;IKBKG;IFIH1;PIN1;AZI2;ISG15;IL12A;ATG5;CASP10;NFKBIA;CASP8;MAP3K7;TRADD;DDX3X;RELA;OTUD5;ATG12;IKBKE;IKBKB
CM_CD8	Naive_B	Allograft rejection	-1.58942	0.0460946	17/25	37.28%	HLA-E;IL12A;HLA-DOB;HLA-F;HLA-DMA;HLA-G;HLA-DQB1;HLA-A;HLA-DRA;FAS;HLA-DRB1;HLA-C;CD40;HLA-DPA1;HLA-DPB1;HLA-B;HLA-DMB
Fr._II_eTreg	EM_CD8	Cytosolic DNA-sensing pathway	-1.7529	0.014191	26/41	34.70%	POLR3GL;CASP1;POLR3C;TBK1;CCL5;POLR1C;POLR2F;RIPK3;POLR2E;IKBKG;POLR2K;POLR3K;TREX1;DDX58;RELA;IKBKB;POLR3E;IKBKE;POLR2H;ZBP1;CCL4L2;PYCARD;IRF7;CHUK;POLR2L;IRF3
Fr._II_eTreg	EM_CD8	Primary immunodeficiency	-1.72423	0.017558	13/25	22.64%	LCK;PTPRC;CD3E;DCLRE1C;IL2RG;UNG;IKBKG;CD3D;TAP1;ADA;ORAI1;RFXANK;RFX5
Fr._II_eTreg	EM_CD8	Antigen processing and presentation	-1.5844	0.0463228	39/60	46.13%	HLA-E;HSPA8;PSME3;B2M;HSPA5;NFYB;PSME1;TAPBP;CTSB;PDIA3;PSME2;TAP1;CTSS;CANX;HSP90AB1;RFXANK;CD74;RFX5;HLA-DPA1;HLA-DPB1;IFI30;CD8B;HLA-DRB1;NFYC;HLA-DQB1;HLA-C;HLA-DMB;HLA-DMA;HSPA4;HSPA6;HLA-A;KLRD1;HSP90AA1;HLA-DRA;KIR3DL2;CD8A;HLA-G;RFXAP;HLA-DRB5
EM_CD8	CD16p_Mono	Antigen processing and presentation	-1.71978	0.0430193	21/54	24.48%	HLA-E;HSPA5;HSPA8;B2M;PSME3;PSME2;PSME1;TAPBP;HSPA6;TAP1;CTSS;CTSL;HSP90AB1;CD74;RFXANK;IFI30;PDIA3;LGMN;RFX5;NFYB;CTSB
Int_Mono	Th17	Primary immunodeficiency	-2.06951	0.00043009	14/23	20.84%	PTPRC;IL2RG;LCK;CD3E;TAP1;IKBKG;UNG;CD3D;RFX5;ORAI1;ADA;DCLRE1C;RFXANK;CD40LG
Int_Mono	Th17	Antigen processing and presentation	-1.96776	0.00230225	38/53	42.61%	HLA-E;B2M;HSPA5;PSME2;HSPA8;PSME3;PSME1;CTSS;TAP1;CD74;TAPBP;CTSB;RFX5;PDIA3;HLA-DPA1;HSP90AB1;RFXANK;NFYB;HLA-C;HLA-DRB1;NFYC;LGMN;HLA-DRA;HLA-DPB1;HLA-DQB1;HLA-A;IFI30;HLA-DMA;CANX;HLA-G;HLA-DOA;HLA-DRB5;HSPA4;KIR3DL2;HSP90AA1;HLA-DMB;HLA-DQA1;HLA-F
Int_Mono	Th17	Cytosolic DNA-sensing pathway	-1.76258	0.0119278	26/39	36.87%	POLR3GL;RIPK3;CASP1;POLR1C;TREX1;IKBKG;POLR2K;TBK1;IRF7;POLR2E;DDX58;CHUK;POLR3C;RELA;POLR3K;ZBP1;POLR2F;NFKBIA;IKBKE;NFKB1;IRF3;ADAR;AIM2;POLR3E;PYCARD;POLR2H
Int_Mono	Th17	Allograft rejection	-1.70034	0.0170313	18/26	42.61%	HLA-E;FAS;HLA-DPA1;CD40LG;HLA-C;HLA-DRB1;HLA-DRA;HLA-DPB1;HLA-DQB1;HLA-A;HLA-DMA;HLA-G;HLA-DOA;HLA-DRB5;PRF1;HLA-DMB;HLA-DQA1;HLA-F
Int_Mono	Th17	Graft-versus-host disease	-1.67697	0.0208243	18/26	42.61%	HLA-E;FAS;HLA-DPA1;HLA-C;HLA-DRB1;HLA-DRA;HLA-DPB1;HLA-DQB1;HLA-A;HLA-DMA;HLA-G;HLA-DOA;HLA-DRB5;KIR3DL2;PRF1;HLA-DMB;HLA-DQA1;HLA-F
Int_Mono	Th17	Rheumatoid arthritis	-1.67075	0.0218056	32/54	42.77%	ATP6V1E1;ATP6AP1;ATP6V1B2;ATP6V0B;ATP6V1G1;ATP6V1D;ATP6V0E1;ATP6V1F;ATP6V0D1;ATP6V0C;HLA-DPA1;LTB;ATP6V1H;HLA-DRB1;TNFSF13B;HLA-DRA;HLA-DPB1;ATP6V1A;HLA-DQB1;ACP5;IL23A;TCIRG1;ITGB2;HLA-DMA;HLA-DOA;HLA-DRB5;ICAM1;HLA-DMB;ATP6V1C1;ATP6V1E2;HLA-DQA1;ATP6V0E2
Int_Mono	Th17	NOD-like receptor signaling pathway	-1.64801	0.0237707	47/127	21.61%	RIPK3;MYD88;CASP1;CASP4;TANK;IFI16;GBP1;VDAC2;YWHAE;VDAC3;BRCC3;OAS1;CARD16;MAP3K7;JAK1;ATG5;FADD;IKBKG;IRF9;BCL2L1;TBK1;IRF7;TXN2;GBP2;OAS2;RBCK1;IFNAR1;ATG12;VDAC1;TRIP6;CHUK;SHARPIN;PRKCD;MCU;CARD17;CTSB;GBP3;CYBA;RELA;STAT1;TXN;GABARAP;HSP90AB1;GSDMD;TICAM1;NFKBIA;MAPK14
Int_Mono	Th17	Systemic lupus erythematosus	-1.64159	0.0242284	17/26	42.51%	SSB;SNRPD1;TRIM21;SNRPB;HLA-DPA1;CD40LG;HLA-DRB1;HLA-DRA;HLA-DPB1;HLA-DQB1;C1R;HLA-DMA;HLA-DOA;HLA-DRB5;HLA-DMB;ACTN1;HLA-DQA1
Int_Mono	Th17	Asthma	-1.62491	0.0271309	11/14	42.51%	HLA-DPA1;CD40LG;HLA-DRB1;HLA-DRA;HLA-DPB1;HLA-DQB1;HLA-DMA;HLA-DOA;HLA-DRB5;HLA-DMB;HLA-DQA1
Int_Mono	Th17	RIG-I-like receptor signaling pathway	-1.60336	0.0316979	31/45	40.04%	TANK;MAP3K7;TRADD;ATG5;FADD;IKBKG;TBK1;IRF7;PIN1;DDX58;AZI2;ATG12;ISG15;CHUK;IFIH1;RELA;DHX58;NFKBIA;MAPK14;OTUD5;IKBKE;TRAF2;NFKB1;IRF3;DDX3X;MAPK9;TKFC;CYLD;RNF125;IKBKB;CASP10
Int_Mono	Th17	Intestinal immune network for IgA production	-1.57493	0.038679	18/29	42.51%	ITGB7;HLA-DPA1;IL15RA;CD40LG;HLA-DRB1;TNFSF13B;HLA-DRA;HLA-DPB1;ICOS;HLA-DQB1;CCR9;HLA-DMA;HLA-DOA;HLA-DRB5;ITGA4;CCR10;HLA-DMB;HLA-DQA1
CL_Mono	DN_B	Antigen processing and presentation	-2.05124	0.00117062	33/52	35.09%	HSPA8;B2M;HLA-E;PSME1;PSME3;CTSB;PSME2;CD74;HSP90AB1;RFXANK;CTSS;HSPA4;HLA-DRB1;LGMN;TAP1;HSPA5;IFI30;PDIA3;HLA-DRA;HLA-DPA1;HLA-DPB1;HLA-DQB1;HLA-F;HLA-C;HSP90AA1;RFX5;NFYB;HLA-DMA;HLA-A;TAPBP;HLA-DRB5;NFYC;CANX
CL_Mono	DN_B	Allograft rejection	-1.82594	0.0087763	15/27	33.82%	HLA-E;HLA-DRB1;CD86;HLA-DRA;HLA-DPA1;HLA-DPB1;HLA-DQB1;HLA-F;FAS;HLA-C;IL12A;HLA-DMA;HLA-A;IL12B;HLA-DRB5
CL_Mono	DN_B	Cytosolic DNA-sensing pathway	-1.75767	0.0133663	23/40	30.12%	POLR3GL;RIPK3;CASP1;POLR2F;POLR2E;POLR1C;IKBKG;TREX1;DDX58;POLR2K;TBK1;IRF7;CCL5;RELA;POLR2L;POLR3C;POLR3K;NFKBIA;IKBKE;PYCARD;ZBP1;CXCL10;CHUK
CL_Mono	DN_B	Graft-versus-host disease	-1.74597	0.0149007	13/25	33.82%	HLA-E;HLA-DRB1;CD86;HLA-DRA;HLA-DPA1;HLA-DPB1;HLA-DQB1;HLA-F;FAS;HLA-C;HLA-DMA;HLA-A;HLA-DRB5
CL_Mono	DN_B	Autoimmune thyroid disease	-1.66722	0.0255255	13/25	33.82%	HLA-E;HLA-DRB1;CD86;HLA-DRA;HLA-DPA1;HLA-DPB1;HLA-DQB1;HLA-F;FAS;HLA-C;HLA-DMA;HLA-A;HLA-DRB5
CL_Mono	DN_B	Primary immunodeficiency	-1.66563	0.0253973	13/26	22.37%	PTPRC;IL2RG;TNFRSF13B;IKBKG;RFXANK;BLNK;CD79A;ORAI1;TAP1;UNG;DCLRE1C;CD19;AICDA
CL_Mono	DN_B	Rheumatoid arthritis	-1.63579	0.0306783	23/55	30.36%	ATP6V1E1;ATP6V0D1;ATP6V1B2;ATP6V1F;ATP6AP1;ATP6V0B;ATP6V0E1;ATP6V1G1;ATP6V1D;ATP6V0C;HLA-DRB1;CD86;HLA-DRA;CCL5;HLA-DPA1;HLA-DPB1;TCIRG1;HLA-DQB1;ITGB2;ICAM1;ACP5;TNFSF13B;HLA-DMA
CL_Mono	DN_B	Systemic lupus erythematosus	-1.57681	0.0404529	10/25	23.24%	SSB;TRIM21;SNRPD1;SNRPB;HLA-DRB1;CD86;HLA-DRA;HLA-DPA1;HLA-DPB1;HLA-DQB1
CD16p_Mono	Fr._III_T	Cytosolic DNA-sensing pathway	-1.89388	0.00306268	18/39	16.78%	CASP1;POLR3GL;TREX1;DDX58;ZBP1;IRF7;RIPK3;POLR1C;RELA;POLR2E;TBK1;POLR2F;POLR2K;POLR3C;IKBKG;POLR3K;ADAR;IKBKE
CD16p_Mono	Fr._III_T	Primary immunodeficiency	-1.70378	0.0174622	15/26	30.81%	IL2RG;CD3E;TAP1;PTPRC;LCK;RFXANK;IKBKG;CD3D;DCLRE1C;ORAI1;UNG;ZAP70;ADA;RFX5;CD40
CD16p_Mono	Fr._III_T	NOD-like receptor signaling pathway	-1.64272	0.0280582	69/126	36.08%	CASP1;MYD88;IFI16;IRF9;OAS1;CASP4;VDAC3;GBP1;FADD;YWHAE;CARD16;TANK;OAS2;IRF7;RBCK1;STAT1;TRIP6;VDAC2;TXN2;RIPK3;CARD17;RELA;TXN;GSDMD;TBK1;PRKCD;SHARPIN;STAT2;ATG12;GBP3;BCL2L1;IKBKG;ATG5;IKBKE;BRCC3;CYBA;TRAF2;MAP3K7;TICAM1;GABARAP;JAK1;HSP90AB1;IFNAR1;RNASEL;OAS3;CTSB;RIPK2;MFN2;MAPK14;PYCARD;VDAC1;PKN1;NOD2;MCU;IRF3;TRAF6;NLRX1;DNM1L;MAPK9;GBP2;NAMPT;IKBKB;TXNIP;SUGT1;NFKB1;MAPK3;GBP5;NFKBIA;…
EM_CD8	NK	Primary immunodeficiency	-1.78759	0.00917143	11/26	24.53%	IL2RG;ADA;PTPRC;RFXANK;IKBKG;TAP1;UNG;ORAI1;DCLRE1C;CD79A;RFX5
EM_CD8	NK	Cytosolic DNA-sensing pathway	-1.6818	0.0203595	28/42	41.09%	POLR3GL;RIPK3;TREX1;CASP1;ZBP1;TBK1;POLR2F;DDX58;IKBKG;POLR1C;IRF7;POLR2E;POLR3K;RELA;POLR3C;NFKBIA;POLR3E;CHUK;CCL5;IKBKE;CCL4L2;POLR2K;POLR2L;IKBKB;ADAR;PYCARD;IRF3;POLR2H
Fr._II_eTreg	Th1	Primary immunodeficiency	-1.83645	0.00556747	14/25	25.50%	IL2RG;LCK;CD3E;UNG;PTPRC;CD3D;IKBKG;DCLRE1C;RFXANK;ORAI1;TAP1;ADA;CD40LG;RFX5
Fr._II_eTreg	Th1	Antigen processing and presentation	-1.82695	0.00568446	34/58	36.99%	B2M;HSPA8;HSPA5;PSME1;HLA-E;PSME3;CTSB;PSME2;CTSS;CD74;RFXANK;PDIA3;HSP90AB1;TAP1;HLA-DPA1;HLA-DPB1;NFYB;TAPBP;CANX;HLA-DQB1;KIR3DL2;RFX5;IFI30;HLA-DRB1;HLA-DMA;HSP90AA1;HLA-C;NFYC;HLA-DRA;HLA-A;HLA-DMB;HLA-DQA1;HLA-DRB5;LGMN
Fr._II_eTreg	Th1	Cytosolic DNA-sensing pathway	-1.69113	0.0170498	24/40	36.18%	POLR3GL;CASP1;POLR1C;RIPK3;POLR2K;IKBKG;POLR2E;RELA;POLR2F;POLR3K;TREX1;TBK1;NFKBIA;DDX58;CCL5;ZBP1;IRF7;POLR2L;POLR3C;POLR2H;CHUK;IKBKE;PYCARD;AIM2
Fr._II_eTreg	Th1	Graft-versus-host disease	-1.62597	0.0285523	17/28	36.26%	HLA-E;HLA-DPA1;HLA-DPB1;PRF1;FAS;HLA-DQB1;KIR3DL2;GZMB;HLA-DRB1;HLA-DMA;HLA-C;FASLG;HLA-DRA;HLA-A;HLA-DMB;HLA-DQA1;HLA-DRB5
Fr._II_eTreg	Th1	Autoimmune thyroid disease	-1.62311	0.0279397	18/28	36.26%	HLA-E;HLA-DPA1;HLA-DPB1;PRF1;FAS;HLA-DQB1;CD40LG;GZMB;HLA-DRB1;HLA-DMA;HLA-C;FASLG;CTLA4;HLA-DRA;HLA-A;HLA-DMB;HLA-DQA1;HLA-DRB5
Fr._II_eTreg	Th1	Asthma	-1.61298	0.0302041	10/15	36.26%	HLA-DPA1;HLA-DPB1;HLA-DQB1;CD40LG;HLA-DRB1;HLA-DMA;HLA-DRA;HLA-DMB;HLA-DQA1;HLA-DRB5
Fr._II_eTreg	Th1	Allograft rejection	-1.60152	0.0331544	17/29	36.26%	HLA-E;HLA-DPA1;HLA-DPB1;PRF1;FAS;HLA-DQB1;CD40LG;GZMB;HLA-DRB1;HLA-DMA;HLA-C;FASLG;HLA-DRA;HLA-A;HLA-DMB;HLA-DQA1;HLA-DRB5
Fr._II_eTreg	Th1	Systemic lupus erythematosus	-1.55542	0.043489	16/29	36.26%	SSB;TRIM21;SNRPB;SNRPD1;HLA-DPA1;HLA-DPB1;HLA-DQB1;CD40LG;HLA-DRB1;HLA-DMA;C1R;SNRPD3;HLA-DRA;HLA-DMB;HLA-DQA1;HLA-DRB5
Fr._II_eTreg	Th1	Rheumatoid arthritis	-1.5419	0.0458939	26/54	36.26%	ATP6V1E1;ATP6V1B2;ATP6AP1;ATP6V0B;ATP6V1F;ATP6V1G1;ATP6V0E1;ATP6V0D1;ATP6V1D;ATP6V0C;ITGB2;HLA-DPA1;HLA-DPB1;CCL5;HLA-DQB1;ATP6V1H;HLA-DRB1;HLA-DMA;CTLA4;TCIRG1;ICAM1;HLA-DRA;HLA-DMB;ATP6V1E2;HLA-DQA1;HLA-DRB5
Fr._III_T	Int_Mono	Antigen processing and presentation	-1.96925	0.00192647	22/54	18.97%	HSPA5;PSME3;HSPA8;CTSB;HLA-E;CD74;CTSS;B2M;PSME2;PSME1;HLA-DMB;TAPBP;HLA-DRB1;HLA-DRA;IFI30;NFYB;HLA-DMA;HSPA6;RFX5;CANX;PDIA3;HSP90AB1
CL_Mono	Tfh	Antigen processing and presentation	-1.85251	0.00530098	34/53	40.81%	HSPA8;HLA-E;B2M;HSPA5;PSME1;PSME2;PSME3;CD74;CTSS;PDIA3;HSP90AB1;TAP1;RFXANK;CTSB;NFYC;NFYB;TAPBP;CANX;HLA-DPB1;RFX5;HLA-DPA1;IFI30;HLA-DRA;HLA-C;LGMN;HLA-DRB1;HLA-DMA;HLA-F;HSP90AA1;HSPA4;HSPA1L;HLA-DRB5;HLA-G;HLA-A
CL_Mono	Tfh	Primary immunodeficiency	-1.62991	0.0301475	18/24	39.50%	IL2RG;CD3E;PTPRC;LCK;DCLRE1C;UNG;TAP1;CD3D;RFXANK;ADA;IKBKG;RFX5;ORAI1;CD40LG;ICOS;ZAP70;CD40;CD79A
CL_Mono	Tfh	Cytosolic DNA-sensing pathway	-1.56151	0.04953	30/40	43.57%	POLR3GL;POLR1C;CASP1;RIPK3;POLR2K;POLR2F;TREX1;POLR3C;TBK1;DDX58;RELA;POLR2E;POLR3K;NFKBIA;IKBKG;IRF7;CCL5;ZBP1;CHUK;IRF3;AIM2;CXCL10;IKBKB;POLR2H;NFKB1;POLR3E;IKBKE;ADAR;PYCARD;POLR2L
NC_Mono	NK	Cytosolic DNA-sensing pathway	-1.97614	0.00219224	25/42	32.97%	POLR3GL;TREX1;IRF7;CASP1;DDX58;ZBP1;TBK1;RIPK3;POLR2E;POLR2F;IKBKG;POLR3K;POLR1C;RELA;NFKBIA;PYCARD;IKBKE;ADAR;POLR2K;POLR3C;CHUK;POLR3E;POLR2L;POLR2H;CCL5
NC_Mono	NK	RIG-I-like receptor signaling pathway	-1.71934	0.0179404	19/45	22.49%	AZI2;DHX58;IRF7;DDX58;IFIH1;FADD;ISG15;TBK1;TRAF2;PIN1;IKBKG;ATG5;MAP3K7;TRADD;CASP10;RELA;NFKBIA;TANK;IKBKE
NC_Mono	NK	Primary immunodeficiency	-1.68741	0.0228654	11/26	25.92%	IL2RG;ADA;TAP1;RFXANK;PTPRC;RFX5;IKBKG;UNG;ORAI1;DCLRE1C;CD79A
NC_Mono	NK	NOD-like receptor signaling pathway	-1.59178	0.0400371	43/126	22.49%	IFI16;CASP4;OAS1;MYD88;VDAC3;IRF7;GBP1;CASP1;CARD16;IRF9;OAS2;FADD;TXN2;TBK1;RIPK2;BRCC3;YWHAE;VDAC2;GBP2;TRAF2;RIPK3;STAT1;RBCK1;SHARPIN;GBP3;IKBKG;GSDMD;VDAC1;ATG5;MAP3K7;CYBA;BCL2L1;STAT2;TXN;CTSB;TICAM1;OAS3;RELA;NFKBIA;TANK;PYCARD;HSP90AB1;IKBKE
NC_Mono	NK	Systemic lupus erythematosus	-1.55969	0.0490781	5/28	4.80%	SNRPD1;TRIM21;SNRPB;C1R;SSB
NC_Mono	NK	Antigen processing and presentation	-1.55939	0.048557	27/65	30.83%	HSPA5;PSME2;PSME1;B2M;TAP1;PSME3;HLA-E;RFXANK;PDIA3;CTSS;HSPA8;RFX5;CTSB;HSPA6;TAPBP;HSP90AB1;KLRD1;HLA-C;KLRC1;IFI30;NFYB;CD74;HSP90AA1;HLA-DPA1;NFYC;HLA-DPB1;CANX
Int_Mono	Mem_CD4	Antigen processing and presentation	-1.91426	0.0034448	31/57	35.88%	CTSS;HLA-E;B2M;HSPA5;PSME2;PSME3;HSPA8;PSME1;TAP1;TAPBP;PDIA3;CD74;NFYB;RFX5;IFI30;HSP90AB1;CTSB;HLA-DPA1;CANX;HLA-DPB1;HLA-C;HLA-DMA;HLA-DRB1;HLA-DQB1;RFXANK;HSPA4;HLA-A;NFYC;HLA-G;HSP90AA1;HLA-DRA
Int_Mono	Mem_CD4	Primary immunodeficiency	-1.79956	0.00906947	17/26	32.60%	PTPRC;IL2RG;LCK;CD3E;TAP1;ADA;IKBKG;CD3D;UNG;RFX5;ORAI1;CD40LG;DCLRE1C;ZAP70;RFXANK;ICOS;CD40
Int_Mono	Mem_CD4	Cytosolic DNA-sensing pathway	-1.68875	0.0227101	21/42	28.69%	POLR3GL;CASP1;RIPK3;TBK1;DDX58;POLR2K;TREX1;IRF7;POLR2E;POLR2F;POLR3K;IKBKG;ZBP1;POLR1C;RELA;NFKBIA;POLR3C;CHUK;IKBKB;ADAR;CXCL10
Int_Mono	Mem_CD4	RIG-I-like receptor signaling pathway	-1.59321	0.0408791	27/46	30.36%	TANK;TBK1;MAP3K7;FADD;DDX58;ATG5;AZI2;IRF7;PIN1;IFIH1;IKBKG;MAPK9;ISG15;RELA;NFKBIA;ATG12;DHX58;MAPK14;CHUK;IKBKB;OTUD5;RNF125;TRADD;CXCL10;NLRX1;TRAF2;DDX3X
Int_Mono	Mem_CD4	NOD-like receptor signaling pathway	-1.57415	0.0436819	66/125	34.91%	CASP1;IFI16;CASP4;MYD88;VDAC3;TANK;GBP1;OAS1;RIPK3;TBK1;MAP3K7;YWHAE;JAK1;FADD;IRF9;ATG5;VDAC2;TXN2;PRKCD;OAS2;IRF7;BRCC3;SHARPIN;RBCK1;GBP3;CARD16;IKBKG;MCU;STAT1;TRIP6;MAPK9;GBP2;BCL2L1;RELA;VDAC1;CYBA;NFKBIA;HSP90AB1;CTSB;ATG12;MAPK14;NAMPT;GSDMD;CHUK;PKN1;TXN;IKBKB;MFN2;RHOA;GABARAP;STAT2;RNASEL;NLRX1;TRAF2;TICAM1;GBP5;DNM1L;CARD17;IFNAR1;TXNIP;IKBKE;MAPK13;RIPK2;AIM2;HSP90AA1;CASP8
Th1	DN_B	Antigen processing and presentation	-2.12319	0.000528625	27/52	27.38%	B2M;HLA-E;CTSB;CD74;CTSS;PSME3;HSPA8;PSME2;IFI30;HSPA4;PSME1;TAP1;HSP90AB1;HLA-DPB1;HLA-DPA1;HLA-DRA;RFXANK;HSPA5;PDIA3;HLA-A;LGMN;HLA-DRB1;HLA-DMA;HLA-F;NFYC;RFX5;HSP90AA1
Th1	DN_B	Rheumatoid arthritis	-1.77225	0.0119727	22/55	26.92%	ATP6V1E1;ATP6V1B2;ATP6V0D1;ATP6V0E1;ATP6AP1;ATP6V1G1;ATP6V1D;ATP6V0B;ATP6V1F;CD86;TCIRG1;HLA-DPB1;HLA-DPA1;ATP6V0C;ITGB2;HLA-DRA;TNFSF13B;ACP5;HLA-DRB1;HLA-DMA;ICAM1;ATP6V1C1
Th1	DN_B	Cytosolic DNA-sensing pathway	-1.75839	0.0126077	15/40	15.42%	POLR3GL;RIPK3;CASP1;POLR1C;TBK1;DDX58;POLR2F;IKBKG;IRF7;POLR3C;POLR2K;CHUK;RELA;TREX1;POLR2E
Th1	DN_B	Graft-versus-host disease	-1.73041	0.0165472	13/25	34.66%	HLA-E;CD86;HLA-DPB1;HLA-DPA1;HLA-DRA;FAS;HLA-A;HLA-DRB1;HLA-DMA;HLA-F;HLA-C;HLA-DRB5;HLA-DQB1
Th1	DN_B	Allograft rejection	-1.72703	0.0167238	15/27	36.03%	HLA-E;CD86;HLA-DPB1;IL12A;HLA-DPA1;HLA-DRA;FAS;HLA-A;HLA-DRB1;HLA-DMA;HLA-F;HLA-C;HLA-DRB5;HLA-DQB1;IL12B
Th1	DN_B	Systemic lupus erythematosus	-1.70101	0.0193973	10/25	23.78%	SSB;TRIM21;CD86;SNRPD1;HLA-DPB1;HLA-DPA1;SNRPB;HLA-DRA;HLA-DRB1;HLA-DMA
Th1	DN_B	Autoimmune thyroid disease	-1.70048	0.0191574	13/25	34.66%	HLA-E;CD86;HLA-DPB1;HLA-DPA1;HLA-DRA;FAS;HLA-A;HLA-DRB1;HLA-DMA;HLA-F;HLA-C;HLA-DRB5;HLA-DQB1
Th1	DN_B	Primary immunodeficiency	-1.65426	0.0264121	13/26	20.09%	PTPRC;IL2RG;BLNK;CD19;CD79A;DCLRE1C;TAP1;IKBKG;AICDA;TNFRSF13B;UNG;RFXANK;ORAI1
CD16p_Mono	NK	Primary immunodeficiency	-2.04049	0.00110445	10/26	20.70%	IL2RG;TAP1;PTPRC;ADA;RFXANK;RFX5;UNG;IKBKG;ORAI1;DCLRE1C
CD16p_Mono	NK	Cytosolic DNA-sensing pathway	-1.96672	0.00194904	20/42	24.06%	TREX1;DDX58;IRF7;POLR3GL;CASP1;TBK1;ZBP1;RIPK3;POLR2F;POLR2E;IKBKE;POLR1C;POLR3K;IKBKG;NFKBIA;POLR3C;ADAR;RELA;PYCARD;POLR2K
CD16p_Mono	NK	Graft-versus-host disease	-1.96308	0.00206547	20/29	40.16%	GZMB;HLA-E;HLA-DPA1;HLA-A;HLA-C;HLA-DPB1;PRF1;FAS;FASLG;KIR2DL3;HLA-DMA;KLRD1;KLRC1;HLA-G;HLA-B;HLA-DRA;HLA-DQB1;HLA-DRB1;KIR3DL2;IFNG
CD16p_Mono	NK	Antigen processing and presentation	-1.93176	0.00270279	42/65	40.68%	PSME2;HSPA5;B2M;PSME1;CTSS;TAP1;PSME3;HLA-E;HSPA8;PDIA3;RFXANK;RFX5;CD74;IFI30;HSPA6;TAPBP;HLA-DPA1;HSP90AB1;CTSB;HLA-A;HLA-C;HLA-DPB1;KIR2DL3;NFYB;HLA-DMA;NFYC;KLRD1;CANX;KLRC1;HLA-G;KIR2DL4;HLA-B;HSP90AA1;HLA-DRA;HLA-DQB1;KIR2DS4;TAP2;HLA-DRB1;CALR;KIR3DL2;IFNG;HSPA2
CD16p_Mono	NK	RIG-I-like receptor signaling pathway	-1.87556	0.00470469	18/45	17.51%	AZI2;DDX58;DHX58;IRF7;ISG15;IFIH1;TBK1;FADD;ATG5;PIN1;TRAF2;IKBKE;MAP3K7;TANK;IKBKG;NFKBIA;TKFC;TRADD
CD16p_Mono	NK	Allograft rejection	-1.82003	0.00677734	16/25	40.16%	GZMB;HLA-E;HLA-DPA1;HLA-A;HLA-C;HLA-DPB1;PRF1;FAS;FASLG;HLA-DMA;HLA-G;HLA-B;HLA-DRA;HLA-DQB1;HLA-DRB1;IFNG
CD16p_Mono	NK	Rheumatoid arthritis	-1.77705	0.00903645	32/52	40.16%	ATP6AP1;ATP6V1E1;ATP6V0D1;ATP6V1B2;ATP6V1G1;ATP6V0B;TNFSF13B;ATP6V1F;ATP6V1D;ATP6V0C;HLA-DPA1;ATP6V0E1;ITGB2;CCL3L1;ACP5;HLA-DPB1;TCIRG1;CSF1;ATP6V1E2;HLA-DMA;ATP6V1H;FOS;CCL5;VEGFA;ATP6V0E2;HLA-DRA;HLA-DQB1;ICAM1;HLA-DRB1;TNFSF11;ATP6V1A;IFNG
CD16p_Mono	NK	NOD-like receptor signaling pathway	-1.66665	0.0219887	44/126	22.73%	OAS1;IFI16;MYD88;IRF7;IRF9;CASP1;OAS2;GBP1;CASP4;CARD16;VDAC3;YWHAE;TBK1;STAT1;RIPK3;TXN2;RBCK1;FADD;BRCC3;RIPK2;VDAC2;ATG5;TRAF2;BCL2L1;OAS3;SHARPIN;GSDMD;GBP2;STAT2;IKBKE;MAP3K7;TXN;TANK;GBP3;IKBKG;NFKBIA;VDAC1;HSP90AB1;CTSB;RELA;TICAM1;CYBA;ANTXR2;CARD6
CD16p_Mono	NK	Autoimmune thyroid disease	-1.63476	0.0266688	15/24	38.28%	GZMB;HLA-E;HLA-DPA1;HLA-A;HLA-C;HLA-DPB1;PRF1;FAS;FASLG;HLA-DMA;HLA-G;HLA-B;HLA-DRA;HLA-DQB1;HLA-DRB1
CD16p_Mono	NK	Systemic lupus erythematosus	-1.6296	0.0274991	15/28	41.07%	TRIM21;SNRPD1;C1R;SNRPB;SSB;HLA-DPA1;HLA-DPB1;ACTN1;HLA-DMA;FCGR3A;HLA-DRA;HLA-DQB1;HLA-DRB1;IFNG;FCGR3B
Int_Mono	NC_Mono	Antigen processing and presentation	-1.84372	0.0152789	19/53	17.69%	HSPA5;HLA-E;B2M;PSME3;HSPA8;PSME2;CTSB;TAPBP;CD74;PSME1;CTSS;IFI30;TAP1;CTSL;HLA-DRB1;LGMN;NFYB;RFX5;PDIA3
Int_Mono	NC_Mono	Cytosolic DNA-sensing pathway	-1.73626	0.0289073	24/40	32.77%	CASP1;POLR3GL;TREX1;IRF7;DDX58;RIPK3;RELA;TBK1;POLR2E;POLR2F;ZBP1;IKBKG;POLR3C;POLR2K;NFKBIA;CXCL10;ADAR;IKBKE;POLR1C;AIM2;IKBKB;POLR3K;CHUK;IRF3
Int_Mono	NC_Mono	NOD-like receptor signaling pathway	-1.7172	0.0288797	73/134	34.52%	CASP1;IFI16;MCU;OAS1;CASP4;MYD88;YWHAE;VDAC3;CTSB;BRCC3;PRKCD;TXN2;RBCK1;TRIP6;CARD6;IRF7;OAS2;IRF9;FADD;RIPK3;CARD16;RELA;TANK;TBK1;RIPK2;GBP1;ATG12;GBP2;ATG5;STAT1;NAMPT;CASP5;IKBKG;GBP3;NFKBIA;RNASEL;BCL2L1;GABARAP;SHARPIN;IFNAR1;VDAC2;IKBKE;TXN;CYBA;TLR4;GSDMD;TICAM1;NLRC4;RHOA;NEK7;MAP3K7;STAT2;AIM2;GABARAPL1;OAS3;P2RX7;IKBKB;NOD2;PSTPIP1;PKN1;TRAF6;TXNIP;BIRC3;HSP90AB1;CHUK;DNM1L;IRF3;GBP5;…
Int_Mono	NC_Mono	Systemic lupus erythematosus	-1.61814	0.0484029	24/34	42.81%	SSB;TRIM21;SNRPB;SNRPD1;HLA-DRB1;CD86;C2;FCGR1A;C1QC;ACTN1;FCGR3B;FCGR3A;HLA-DRA;IL10;C1QB;CD40;FCGR2A;CD80;HLA-DMA;HLA-DPA1;HLA-DMB;HLA-DPB1;C1QA;HLA-DQB1
EM_CD8	Naive_CD4	Primary immunodeficiency	-1.80662	0.00638668	17/24	35.85%	IL2RG;LCK;CD3E;PTPRC;DCLRE1C;UNG;ADA;ORAI1;RFX5;TAP1;RFXANK;CD3D;CD40LG;ICOS;ZAP70;CD79A;IKBKG
EM_CD8	Naive_CD4	Cytosolic DNA-sensing pathway	-1.68455	0.0228096	26/37	38.13%	POLR3GL;POLR1C;RIPK3;CASP1;RELA;POLR3C;POLR2E;POLR2F;DDX58;POLR3K;POLR2K;TREX1;IKBKB;IRF7;POLR3E;POLR2H;ZBP1;CHUK;NFKB1;NFKBIA;ADAR;IKBKE;RIPK1;IKBKG;TBK1;PYCARD
Naive_B	SM_B	Primary immunodeficiency	-1.82905	0.00713548	15/26	25.85%	PTPRC;UNG;BLNK;CD79A;IKBKG;DCLRE1C;CD40;RFX5;BTK;ORAI1;IL2RG;TNFRSF13B;CD19;RFXANK;LCK
Naive_B	SM_B	Antigen processing and presentation	-1.76365	0.0135897	33/54	38.40%	CD74;HLA-E;HSPA8;HLA-DOB;PSME3;CTSS;HSP90AB1;HLA-DMA;RFX5;HLA-DMB;TAPBP;B2M;NFYB;PSME1;CTSB;NFYC;HSPA5;RFXANK;HSPA1L;HLA-DPB1;HLA-DRA;PSME2;HLA-G;HLA-F;IFI30;HLA-DOA;PDIA3;HLA-DPA1;HSPA4;RFXAP;LGMN;HLA-DRB1;HSP90AA1
Th1	Naive_B	Antigen processing and presentation	-1.98009	0.000760505	29/50	28.67%	HLA-E;B2M;CTSS;PSME2;PSME3;PSME1;HSPA8;HSPA5;CD74;LGMN;IFI30;TAP1;NFYC;HSP90AB1;PDIA3;RFXANK;HLA-A;HLA-DMA;CTSB;TAPBP;RFX5;HLA-DPA1;HLA-F;HLA-G;HLA-C;NFYB;CANX;HLA-DPB1;HLA-DOB
Th1	Naive_B	RIG-I-like receptor signaling pathway	-1.66817	0.0268224	22/45	24.09%	TBK1;DDX58;AZI2;TANK;FADD;IRF7;IKBKG;ATG5;RELA;PIN1;ISG15;DHX58;CASP8;IFIH1;CASP10;IKBKE;MAPK9;OTUD5;TRADD;MAP3K7;IL12A;ATG12
Th1	Naive_B	Cytosolic DNA-sensing pathway	-1.59274	0.042672	18/40	26.06%	CASP1;TBK1;RIPK3;POLR3GL;DDX58;POLR2K;POLR1C;POLR2E;IRF7;ZBP1;IKBKG;RELA;POLR2F;IKBKE;POLR3C;TREX1;ADAR;POLR3K
CD16p_Mono	NC_Mono	Antigen processing and presentation	-2.04518	0.00478478	22/53	19.66%	B2M;HLA-E;PSME2;TAP1;HSPA8;HSPA5;CTSL;PSME1;CD74;IFI30;CTSB;PSME3;TAPBP;PDIA3;LGMN;HLA-A;CTSS;HLA-C;HLA-DRB1;RFXANK;RFX5;NFYB
CD16p_Mono	NC_Mono	Cytosolic DNA-sensing pathway	-2.0336	0.00437466	20/40	17.91%	CASP1;POLR3GL;TREX1;DDX58;IRF7;ZBP1;CXCL10;RELA;AIM2;RIPK3;IKBKE;TBK1;POLR2K;ADAR;NFKBIA;POLR3C;POLR2F;IKBKG;CHUK;POLR2E
CD16p_Mono	NC_Mono	Systemic lupus erythematosus	-1.9059	0.013298	14/34	19.28%	SSB;TRIM21;C2;C1QC;FCGR1A;C1QB;SNRPD1;FCGR3B;SNRPB;CD86;IL10;CD40;C1QA;HLA-DRB1
CD16p_Mono	NC_Mono	NOD-like receptor signaling pathway	-1.84787	0.0163138	48/134	18.46%	OAS1;IFI16;CASP1;CASP4;IRF9;TRIP6;MYD88;GBP1;IRF7;OAS2;GBP2;RBCK1;STAT1;MCU;YWHAE;CARD16;CASP5;ATG12;CARD6;CTSB;FADD;GBP3;TANK;RELA;AIM2;RIPK2;VDAC3;RIPK3;IKBKE;TBK1;TXN2;BRCC3;NAMPT;STAT2;RNASEL;NFKBIA;PRKCD;GBP5;OAS3;GABARAP;NOD2;GBP4;BCL2L1;IKBKG;ATG5;CHUK;TXN;GABARAPL1
CD16p_Mono	NC_Mono	RIG-I-like receptor signaling pathway	-1.68121	0.0423354	19/45	17.61%	DDX58;DHX58;IRF7;IFIH1;ISG15;CXCL10;AZI2;ATG12;CASP10;FADD;TANK;RELA;IKBKE;TBK1;NFKBIA;PIN1;IKBKG;ATG5;CHUK
NC_Mono	USM_B	Cytosolic DNA-sensing pathway	-1.88432	0.00294512	21/41	26.22%	TREX1;POLR3GL;DDX58;IRF7;CASP1;ZBP1;IKBKG;TBK1;RIPK3;POLR2F;POLR2E;RELA;POLR2K;POLR3C;POLR1C;IKBKE;CXCL10;IRF3;NFKBIA;POLR3K;ADAR
NC_Mono	USM_B	Antigen processing and presentation	-1.86866	0.00347363	32/51	32.04%	HLA-E;B2M;PSME2;PSME1;TAP1;RFXANK;PSME3;CD74;IFI30;HSPA5;CTSB;HLA-DMA;HSPA8;CTSS;PDIA3;HLA-DRB1;NFYC;HLA-DPA1;HLA-DQB1;TAPBP;HLA-DRA;HLA-F;HLA-C;LGMN;HLA-A;HLA-DMB;NFYB;CANX;HLA-DPB1;HSP90AB1;HLA-DOB;HLA-G
NC_Mono	USM_B	Systemic lupus erythematosus	-1.82201	0.00554188	15/26	31.82%	TRIM21;SSB;SNRPD1;SNRPB;HLA-DMA;HLA-DRB1;CD86;HLA-DPA1;HLA-DQB1;HLA-DRA;CD40;HLA-DMB;C1R;HLA-DPB1;HLA-DOB
NC_Mono	USM_B	Allograft rejection	-1.81886	0.00558783	18/27	32.04%	HLA-E;HLA-DMA;IL12A;FAS;HLA-DRB1;CD86;HLA-DPA1;HLA-DQB1;HLA-DRA;CD40;HLA-F;HLA-C;HLA-A;HLA-DMB;HLA-DPB1;IL12B;HLA-DOB;HLA-G
NC_Mono	USM_B	Primary immunodeficiency	-1.77295	0.00853456	14/25	23.87%	IL2RG;IKBKG;TAP1;RFXANK;BLNK;TNFRSF13B;CD19;ORAI1;UNG;ADA;CD79A;PTPRC;AICDA;CD40
NC_Mono	USM_B	Rheumatoid arthritis	-1.73424	0.0118229	30/55	36.76%	ATP6V1E1;ATP6V0B;ATP6AP1;ATP6V0D1;ATP6V1F;ATP6V1G1;ATP6V0E1;ATP6V1B2;ATP6V1D;TNFSF13B;HLA-DMA;ATP6V0C;TCIRG1;HLA-DRB1;CD86;HLA-DPA1;HLA-DQB1;HLA-DRA;ACP5;HLA-DMB;ATP6V1H;ATP6V1A;LTB;HLA-DPB1;ATP6V1E2;HLA-DOB;CCL5;ATP6V1C2;VEGFA;ITGB2
NC_Mono	USM_B	Autoimmune thyroid disease	-1.69381	0.0152962	16/25	32.04%	HLA-E;HLA-DMA;FAS;HLA-DRB1;CD86;HLA-DPA1;HLA-DQB1;HLA-DRA;CD40;HLA-F;HLA-C;HLA-A;HLA-DMB;HLA-DPB1;HLA-DOB;HLA-G
NC_Mono	USM_B	Intestinal immune network for IgA production	-1.65732	0.0212638	17/34	31.82%	ITGB7;IL15RA;TNFRSF13B;TNFSF13B;HLA-DMA;HLA-DRB1;CD86;AICDA;HLA-DPA1;HLA-DQB1;HLA-DRA;CD40;TNFRSF17;HLA-DMB;HLA-DPB1;PIGR;HLA-DOB
NC_Mono	USM_B	RIG-I-like receptor signaling pathway	-1.61301	0.0282992	26/49	31.63%	DDX58;IRF7;AZI2;IKBKG;TBK1;ISG15;PIN1;DHX58;FADD;IFIH1;RELA;ATG5;TANK;IL12A;TRADD;OTUD5;IKBKE;CXCL10;IRF3;NFKBIA;TRAF2;IL12B;CASP10;MAP3K7;NLRX1;MAPK12
NC_Mono	USM_B	Graft-versus-host disease	-1.60123	0.030503	15/26	32.04%	HLA-E;HLA-DMA;FAS;HLA-DRB1;CD86;HLA-DPA1;HLA-DQB1;HLA-DRA;HLA-F;HLA-C;HLA-A;HLA-DMB;HLA-DPB1;HLA-DOB;HLA-G
CD16p_Mono	USM_B	Cytosolic DNA-sensing pathway	-2.11913	0.000436497	21/41	22.65%	TREX1;IRF7;POLR3GL;CASP1;ZBP1;DDX58;IKBKG;POLR2F;TBK1;POLR2E;POLR2K;CXCL10;RIPK3;POLR3C;IKBKE;POLR1C;RELA;IRF3;NFKBIA;POLR2L;ADAR
CD16p_Mono	USM_B	Antigen processing and presentation	-1.81243	0.00758392	33/51	36.13%	B2M;PSME2;HLA-E;PSME1;TAP1;HSPA5;IFI30;HSPA8;RFXANK;PDIA3;PSME3;CD74;CTSB;HLA-A;CTSS;LGMN;HLA-C;HLA-DMA;TAPBP;NFYB;NFYC;CANX;HLA-G;HLA-F;HSP90AB1;HLA-DRB1;HSPA4;HLA-B;HLA-DRA;HLA-DPA1;CALR;RFX5;HLA-DQB1
CD16p_Mono	USM_B	RIG-I-like receptor signaling pathway	-1.72854	0.0157487	25/49	28.51%	AZI2;IRF7;ISG15;DDX58;PIN1;IKBKG;DHX58;TBK1;IFIH1;IL12A;FADD;ATG5;TRADD;CXCL10;TANK;IKBKE;RELA;IRF3;NFKBIA;TRAF2;IL12B;OTUD5;NLRX1;MAPK12;CASP10
CD16p_Mono	USM_B	Allograft rejection	-1.6628	0.0252728	17/27	37.79%	HLA-E;IL12A;FAS;CD86;HLA-A;HLA-C;HLA-DMA;IL12B;HLA-G;HLA-F;HLA-DRB1;CD40;HLA-B;HLA-DRA;HLA-DPA1;HLA-DQB1;HLA-DMB
CD16p_Mono	USM_B	Autoimmune thyroid disease	-1.66184	0.0250026	16/25	37.79%	HLA-E;FAS;CD86;HLA-A;HLA-C;HLA-DMA;TSHR;HLA-G;HLA-F;HLA-DRB1;CD40;HLA-B;HLA-DRA;HLA-DPA1;HLA-DQB1;HLA-DMB
CD16p_Mono	USM_B	NOD-like receptor signaling pathway	-1.62804	0.0319522	39/129	16.19%	OAS1;CASP4;TXN2;IRF7;TRIP6;IRF9;MYD88;GBP1;CASP1;IFI16;YWHAE;IKBKG;STAT1;CARD16;OAS2;VDAC3;TBK1;FADD;VDAC2;GBP3;ATG5;BRCC3;CYBA;RBCK1;SHARPIN;MCU;TXN;PRKCD;RIPK3;NOD2;TANK;IKBKE;CTSB;RELA;RIPK2;GBP5;GBP2;BCL2L1;IRF3
Mem_CD4	USM_B	Cytosolic DNA-sensing pathway	-1.807	0.00737012	22/41	29.05%	POLR3GL;RIPK3;CASP1;POLR1C;POLR2E;POLR2F;IKBKG;TREX1;DDX58;POLR3C;NFKBIA;TBK1;IKBKE;ZBP1;POLR2K;IRF7;AIM2;RELA;POLR3K;CXCL10;IRF3;POLR2H
Mem_CD4	USM_B	Rheumatoid arthritis	-1.77327	0.00943006	31/55	39.31%	ATP6V0B;ATP6V1E1;ATP6V0D1;ATP6V1B2;ATP6AP1;ATP6V1G1;ATP6V1F;ATP6V1D;ATP6V0E1;HLA-DMA;ATP6V0C;TNFSF13B;TCIRG1;HLA-DOB;ATP6V1E2;LTB;HLA-DRB1;HLA-DPB1;HLA-DPA1;HLA-DQB1;CD86;HLA-DRA;HLA-DMB;ATP6V1H;ACP5;ICAM1;IL23A;HLA-DRB5;CCL5;ITGB2;VEGFA
Mem_CD4	USM_B	Antigen processing and presentation	-1.71944	0.0137739	33/51	37.41%	HLA-E;B2M;HSPA8;CD74;PSME2;CTSB;PSME3;PSME1;CTSS;RFXANK;HSPA5;HLA-DMA;TAP1;HSP90AB1;PDIA3;TAPBP;IFI30;LGMN;NFYB;HLA-DOB;NFYC;HLA-DRB1;HLA-DPB1;HLA-DPA1;HLA-DQB1;RFX5;HLA-DRA;HLA-DMB;HSPA4;CANX;HLA-F;HLA-C;HLA-DRB5
Mem_CD4	USM_B	Systemic lupus erythematosus	-1.71247	0.0145914	15/26	31.40%	SSB;SNRPD1;SNRPB;TRIM21;HLA-DMA;CD40;HLA-DOB;HLA-DRB1;HLA-DPB1;HLA-DPA1;C1R;HLA-DQB1;CD86;HLA-DRA;HLA-DMB
SM_B	Tfh	Primary immunodeficiency	-1.83396	0.00761768	15/24	27.50%	IL2RG;CD3E;PTPRC;LCK;DCLRE1C;UNG;ADA;CD3D;TAP1;IKBKG;CD40LG;RFXANK;RFX5;ORAI1;ICOS
SM_B	Tfh	Antigen processing and presentation	-1.72379	0.0173848	29/53	33.62%	HLA-E;HSPA8;HSPA5;B2M;PSME2;PSME3;PSME1;HSP90AB1;CD74;CTSS;CTSB;PDIA3;TAP1;CANX;HLA-DPB1;NFYC;TAPBP;HLA-DPA1;HLA-DMA;RFXANK;RFX5;NFYB;HLA-DRA;LGMN;HSPA4;HLA-DRB5;HSPA1L;HLA-C;HLA-DRB1
SM_B	Tfh	Cytosolic DNA-sensing pathway	-1.64455	0.0258858	25/40	35.47%	POLR3GL;RIPK3;CASP1;POLR1C;POLR2K;POLR3C;TBK1;POLR2F;TREX1;POLR3K;POLR2E;DDX58;IKBKG;CCL5;RELA;NFKBIA;IRF7;CHUK;ZBP1;IKBKB;AIM2;POLR3E;IRF3;IKBKE;CXCL10
Fr._I_nTreg	CM_CD8	Primary immunodeficiency	-1.8	0.00634924	15/26	27.83%	LCK;IL2RG;PTPRC;UNG;CD3E;DCLRE1C;IKBKG;CD8B;TAP1;ZAP70;RFX5;CD3D;RFXANK;ADA;ORAI1
Fr._I_nTreg	CM_CD8	Cytosolic DNA-sensing pathway	-1.5711	0.0477335	23/39	34.04%	POLR3GL;CASP1;POLR1C;POLR2F;RIPK3;POLR3C;TBK1;POLR2E;CCL5;RELA;IKBKG;TREX1;POLR2H;ZBP1;DDX58;POLR2K;POLR3K;PYCARD;IKBKE;IRF7;POLR3E;CHUK;IRF3
DN_B	CL_Mono	Antigen processing and presentation	-1.73409	0.0383702	17/53	19.47%	HLA-E;HSPA5;PSME1;B2M;CTSB;PSME3;CTSS;PSME2;CTSL;CD74;HSPA8;PDIA3;HSPA6;TAPBP;IFI30;TAP1;NFYB
Int_Mono	EM_CD8	Primary immunodeficiency	-2.0976	0.000296203	15/25	23.08%	LCK;IL2RG;IKBKG;CD3E;PTPRC;ADA;TAP1;CD3D;ORAI1;DCLRE1C;ZAP70;UNG;RFXANK;RFX5;CD8B
Int_Mono	EM_CD8	Cytosolic DNA-sensing pathway	-1.84278	0.00645065	22/41	27.81%	POLR3GL;IKBKG;TREX1;POLR2F;POLR2E;CCL5;CASP1;DDX58;RIPK3;IRF7;RELA;POLR1C;TBK1;ZBP1;POLR3K;POLR2K;IKBKE;POLR3C;PYCARD;IKBKB;IRF3;POLR2L
Int_Mono	EM_CD8	Antigen processing and presentation	-1.8226	0.00726208	39/60	41.83%	B2M;HLA-E;PSME3;HSPA5;PSME1;HSPA8;PSME2;TAPBP;TAP1;CD74;CTSS;PDIA3;RFXANK;CTSB;IFI30;RFX5;HLA-DRB1;HLA-DPA1;NFYC;CD8B;NFYB;HLA-DPB1;HLA-C;HLA-DMA;HSP90AB1;HLA-DQB1;HLA-DRA;HSPA6;KLRD1;HLA-A;HLA-DMB;HLA-F;CALR;HLA-G;HLA-DRB5;KIR3DL2;IFNG;HSPA1A;CANX
Int_Mono	EM_CD8	RIG-I-like receptor signaling pathway	-1.6322	0.0301949	25/46	29.86%	IKBKG;PIN1;FADD;DDX58;TANK;IRF7;RELA;MAP3K7;ATG5;TBK1;IFIH1;AZI2;ISG15;IKBKE;ATG12;DHX58;TRADD;OTUD5;IKBKB;TRAF2;MAPK9;NLRX1;IRF3;CASP8;TKFC
Int_Mono	EM_CD8	Autoimmune thyroid disease	-1.56189	0.0458606	20/28	43.63%	HLA-E;HLA-DRB1;FASLG;HLA-DPA1;GZMB;HLA-DPB1;HLA-C;FAS;HLA-DMA;HLA-DQB1;HLA-DRA;HLA-A;HLA-DMB;HLA-F;HLA-G;PRF1;HLA-DRB5;CTLA4;HLA-DOA;CD86
Int_Mono	EM_CD8	Graft-versus-host disease	-1.54739	0.0491871	22/30	43.63%	HLA-E;HLA-DRB1;FASLG;HLA-DPA1;GZMB;HLA-DPB1;HLA-C;FAS;HLA-DMA;HLA-DQB1;HLA-DRA;KLRD1;HLA-A;HLA-DMB;HLA-F;HLA-G;PRF1;HLA-DRB5;KIR3DL2;IFNG;HLA-DOA;CD86
NC_Mono	mDC	Antigen processing and presentation	-2.03197	0.00179424	35/54	34.34%	HLA-E;B2M;PSME1;PSME3;PSME2;HSPA5;IFI30;CTSB;TAP1;CD74;PDIA3;RFXANK;HSPA8;TAPBP;CTSS;HSP90AB1;HLA-F;HLA-DMB;HLA-A;LGMN;HSP90AA1;HLA-DRB1;HLA-C;HLA-B;RFX5;HLA-DMA;NFYC;CANX;CTSL;TAP2;HLA-DQB1;CALR;NFYB;HLA-DRA;HSPA4
NC_Mono	mDC	Cytosolic DNA-sensing pathway	-1.97934	0.00268305	18/41	19.48%	DDX58;POLR3GL;CASP1;IRF7;TREX1;ZBP1;RIPK3;TBK1;IKBKG;CXCL10;POLR2E;RELA;ADAR;POLR1C;POLR2F;POLR3K;POLR2K;IKBKE
NC_Mono	mDC	NOD-like receptor signaling pathway	-1.9249	0.00366946	63/133	28.97%	IFI16;CASP4;MYD88;OAS1;GBP2;GBP1;CASP1;IRF7;OAS2;IRF9;STAT1;CTSB;VDAC2;RBCK1;RIPK3;TANK;BRCC3;VDAC3;NAMPT;CARD16;FADD;TBK1;IKBKG;YWHAE;TXN2;TXN;STAT2;TRIP6;RIPK2;PRKCD;RELA;GBP5;MCU;GSDMD;VDAC1;MAP3K7;ATG5;CYBA;GBP4;OAS3;BCL2L1;HSP90AB1;SHARPIN;RNASEL;IKBKE;PKN1;JAK1;CARD6;TRAF2;GBP3;HSP90AA1;GABARAP;TICAM1;CARD17;IFNAR1;NLRP3;NFKB1;MAPK3;RHOA;NAIP;TRAF6;NFKBIA;ATG12
NC_Mono	mDC	RIG-I-like receptor signaling pathway	-1.70748	0.020177	25/47	29.48%	DHX58;IFIH1;DDX58;IRF7;ISG15;TANK;FADD;TBK1;IKBKG;CASP10;CXCL10;TRADD;RELA;PIN1;MAP3K7;ATG5;AZI2;IKBKE;TRAF2;NFKB1;OTUD5;TRAF6;NFKBIA;ATG12;TKFC
NC_Mono	mDC	Allograft rejection	-1.68072	0.0251065	14/24	34.24%	HLA-E;CD86;FAS;CD40;HLA-F;HLA-DMB;HLA-A;HLA-DRB1;HLA-C;HLA-B;HLA-DMA;PRF1;HLA-DQB1;HLA-DRA
NC_Mono	mDC	Autoimmune thyroid disease	-1.67985	0.0248472	18/24	41.08%	HLA-E;CD86;FAS;CD40;HLA-F;HLA-DMB;HLA-A;HLA-DRB1;HLA-C;HLA-B;HLA-DMA;PRF1;HLA-DQB1;HLA-DRA;CTLA4;HLA-DPA1;HLA-DRB5;CD80
NC_Mono	mDC	Primary immunodeficiency	-1.66085	0.0261837	12/22	27.20%	IL2RG;PTPRC;TAP1;RFXANK;IKBKG;CD40;ADA;BLNK;CD79A;UNG;ZAP70;RFX5
NC_Mono	mDC	Rheumatoid arthritis	-1.62891	0.0308303	27/60	32.83%	ATP6V1E1;ATP6AP1;CD86;ATP6V0D1;ATP6V1G1;TNFSF13B;ATP6V1F;ATP6V0B;ATP6V1D;ATP6V1B2;ATP6V0E1;ITGB2;ATP6V1H;TLR2;TCIRG1;HLA-DMB;ATP6V0C;HLA-DRB1;ATP6V1C1;FLT1;IL15;ATP6V1A;ATP6V1E2;HLA-DMA;CTSL;HLA-DQB1;CCL5
NC_Mono	mDC	Neutrophil extracellular trap formation	-1.59124	0.0408244	39/84	27.54%	CASP4;CASP1;FCGR1A;VDAC2;AKT1;VDAC3;ACTB;SIGLEC9;HMGB1;TLR7;HDAC3;SYK;ATG7;RELA;HAT1;GSDMD;ITGB2;FPR3;VDAC1;NCF2;HDAC8;MAP3K7;PRKCB;CYBA;TLR2;HDAC10;HDAC1;MAP2K1;SELPLG;RAC1;RAF1;FPR1;ACTG1;PIK3CD;RAC2;HDAC11;NCF1;NFKB1;MAPK3
NC_Mono	mDC	Natural killer cell mediated cytotoxicity	-1.57481	0.0446757	31/77	27.89%	HLA-E;TNFSF10;PAK1;ARAF;CASP3;SHC1;LCP2;FAS;PTPN6;SYK;GRB2;ITGB2;IFNGR2;PRKCB;HRAS;ICAM2;HLA-A;IFNGR1;FYN;CD48;MAP2K1;RAC1;RAF1;PIK3CD;ZAP70;RAC2;HLA-C;IFNAR1;HLA-B;MAPK3;BID
NC_Mono	mDC	Graft-versus-host disease	-1.56757	0.0454042	17/25	41.08%	HLA-E;CD86;FAS;HLA-F;HLA-DMB;HLA-A;HLA-DRB1;HLA-C;HLA-B;HLA-DMA;PRF1;HLA-DQB1;HLA-DRA;KLRD1;HLA-DPA1;HLA-DRB5;CD80
Fr._II_eTreg	DN_B	Antigen processing and presentation	-1.79988	0.00714685	27/52	28.58%	HSPA8;PSME3;B2M;CTSB;HLA-E;HSP90AB1;PSME1;CD74;PSME2;HSPA4;CTSS;TAP1;LGMN;PDIA3;RFXANK;HLA-DRB1;HLA-DQB1;IFI30;HSPA5;HLA-DRA;HSP90AA1;HLA-DPB1;NFYB;RFX5;CANX;HSPA1L;TAPBP
Int_Mono	USM_B	Cytosolic DNA-sensing pathway	-2.04097	0.000758853	18/41	16.41%	POLR3GL;TREX1;IKBKG;CASP1;POLR2E;IRF7;POLR2F;TBK1;DDX58;POLR1C;ZBP1;POLR2K;IKBKE;POLR3C;CXCL10;RELA;NFKBIA;RIPK3
Int_Mono	USM_B	Antigen processing and presentation	-1.92527	0.00258719	33/51	34.28%	B2M;HLA-E;PSME2;CD74;PSME1;RFXANK;PSME3;TAP1;HSPA5;HSPA8;CTSB;CTSS;IFI30;HLA-DMA;PDIA3;HLA-DRB1;TAPBP;HLA-C;NFYB;HLA-DOB;HLA-A;HSPA4;HLA-F;HSP90AB1;HLA-DQB1;LGMN;HLA-DMB;HLA-DRA;CANX;HLA-DPA1;NFYC;HLA-G;RFX5
Int_Mono	USM_B	Allograft rejection	-1.80927	0.0074485	17/27	33.82%	HLA-E;HLA-DMA;IL12A;HLA-DRB1;HLA-C;CD86;HLA-DOB;HLA-A;CD40;HLA-F;FAS;HLA-DQB1;HLA-DMB;IL12B;HLA-DRA;HLA-DPA1;HLA-G
Int_Mono	USM_B	Autoimmune thyroid disease	-1.74401	0.0150921	17/25	38.00%	HLA-E;HLA-DMA;HLA-DRB1;HLA-C;CD86;HLA-DOB;HLA-A;CD40;HLA-F;FAS;HLA-DQB1;HLA-DMB;HLA-DRA;HLA-DPA1;HLA-G;TSHR;HLA-DPB1
Int_Mono	USM_B	Systemic lupus erythematosus	-1.72972	0.0161611	14/26	32.78%	SSB;TRIM21;SNRPB;SNRPD1;HLA-DMA;HLA-DRB1;C1R;CD86;HLA-DOB;CD40;HLA-DQB1;HLA-DMB;HLA-DRA;HLA-DPA1
Int_Mono	USM_B	Primary immunodeficiency	-1.68248	0.0224632	18/25	36.06%	IL2RG;IKBKG;RFXANK;TAP1;BLNK;CD19;ADA;UNG;ORAI1;PTPRC;TNFRSF13B;CD79A;CD40;AICDA;LCK;RFX5;DCLRE1C;ZAP70
Int_Mono	USM_B	RIG-I-like receptor signaling pathway	-1.58169	0.0402472	18/49	15.73%	IKBKG;AZI2;PIN1;IRF7;FADD;TBK1;DDX58;ATG5;IFIH1;ISG15;TANK;DHX58;TRADD;IKBKE;CXCL10;RELA;NFKBIA;IL12A
Int_Mono	USM_B	Intestinal immune network for IgA production	-1.57424	0.0418258	17/34	33.24%	IL15RA;ITGB7;TNFSF13B;HLA-DMA;HLA-DRB1;CD86;TNFRSF13B;TNFRSF17;HLA-DOB;CD40;AICDA;HLA-DQB1;HLA-DMB;HLA-DRA;PIGR;HLA-DPA1;CCR10
Int_Mono	USM_B	Graft-versus-host disease	-1.55693	0.04652	14/26	33.82%	HLA-E;HLA-DMA;HLA-DRB1;HLA-C;CD86;HLA-DOB;HLA-A;HLA-F;FAS;HLA-DQB1;HLA-DMB;HLA-DRA;HLA-DPA1;HLA-G
Int_Mono	USM_B	Rheumatoid arthritis	-1.5415	0.0495353	29/55	38.88%	ATP6V1E1;ATP6V0B;ATP6AP1;ATP6V1G1;ATP6V1B2;ATP6V0D1;ATP6V0C;ATP6V1F;ATP6V0E1;TNFSF13B;ATP6V1D;HLA-DMA;HLA-DRB1;CD86;TCIRG1;HLA-DOB;ATP6V1E2;LTB;HLA-DQB1;HLA-DMB;HLA-DRA;ACP5;ATP6V1A;HLA-DPA1;VEGFA;ITGB2;HLA-DPB1;ATP6V1H;CCL5
Tfh	Th2	Antigen processing and presentation	-1.67362	0.0209033	28/53	37.07%	HSPA8;B2M;HSPA5;PSME3;PSME1;HLA-E;PSME2;CD74;HSP90AB1;CTSS;TAP1;IFI30;PDIA3;RFXANK;NFYC;HLA-DPA1;TAPBP;NFYB;RFX5;HLA-DRA;HLA-DRB1;HLA-DPB1;CANX;CTSB;LGMN;HLA-DRB5;HLA-C;HSP90AA1
Tfh	Th2	Primary immunodeficiency	-1.56699	0.0450376	12/24	25.26%	IL2RG;LCK;PTPRC;UNG;CD3E;DCLRE1C;TAP1;ADA;RFXANK;CD3D;IKBKG;RFX5
EM_CD8	Th1	Primary immunodeficiency	-1.79833	0.00684697	17/25	31.52%	LCK;IL2RG;PTPRC;ADA;CD3E;TAP1;IKBKG;UNG;DCLRE1C;RFXANK;ORAI1;RFX5;ICOS;ZAP70;CD3D;CD79A;CD40LG
EM_CD8	Th1	Cytosolic DNA-sensing pathway	-1.76786	0.00885256	30/40	42.83%	POLR3GL;RIPK3;CASP1;POLR2E;TREX1;POLR2F;POLR1C;ZBP1;DDX58;IKBKG;TBK1;IRF7;RELA;IKBKE;POLR3K;POLR2K;POLR3C;CHUK;IKBKB;POLR2H;CXCL10;PYCARD;NFKBIA;ADAR;IRF3;AIM2;POLR2L;POLR3E;CCL5;NFKB1
EM_CD8	Th1	RIG-I-like receptor signaling pathway	-1.60461	0.0346766	30/47	37.52%	MAP3K7;FADD;PIN1;TANK;DDX58;IKBKG;ATG5;AZI2;TBK1;IRF7;IFIH1;RELA;IKBKE;OTUD5;NLRX1;TRAF2;ISG15;MAPK14;TKFC;DHX58;TRADD;MAPK9;ATG12;CHUK;CASP8;IKBKB;DDX3X;CXCL10;NFKBIA;IRF3
EM_CD8	Th1	Antigen processing and presentation	-1.55812	0.04603	39/58	48.10%	HSPA5;HSPA8;PSME3;B2M;PSME2;PSME1;TAP1;CTSB;HSP90AB1;CTSS;PDIA3;RFXANK;TAPBP;HLA-E;RFX5;KIR3DL2;CD74;NFYC;CANX;NFYB;IFI30;HSPA4;HSP90AA1;HLA-DMA;LGMN;HLA-DPA1;HLA-DQB1;CALR;HLA-DRA;HLA-C;HLA-DRB1;HSPA1A;HLA-A;HLA-DPB1;HLA-DMB;HSPA2;IFNG;HLA-DRB5;CD4
[truncated: 59 more rows]
