# Supplementary material for: X-linked transcriptome dysregulation across immune cells in systemic lupus erythematosus
Source: Biol Sex Differ. 2025 Sep 25;16:69. doi: 10.1186/s13293-025-00750-3 (PMC12466074; doi:10.1186/s13293-025-00750-3)
Supplement: Supplementary file 11 — Supplementary Table 11 [file 13293_2025_750_MOESM11_ESM.xlsx]

## Sheet: Sheet1
SUP TABLE 11 - Results for Differential Expression Analysis (SLE vs HC) for XIST interactome genes
Gene	Cell_Type	logFC	FDR
PCBP2	CD16p_Mono	-0.348596	2.72856e-11
PRKDC	CD16p_Mono	-0.40729	2.64365e-09
PABPC1	CD16p_Mono	-0.324223	3.08738e-09
DDX39A	CD16p_Mono	0.242719	5.05559e-09
XIST	CD16p_Mono	-0.691284	1.68534e-07
HNRNPA1	CD16p_Mono	-0.207929	7.13185e-07
RNF40	CD16p_Mono	0.164242	1.54696e-06
SRSF3	CD16p_Mono	-0.135278	1.83693e-06
ILF2	CD16p_Mono	0.135624	3.05486e-06
HNRNPDL	CD16p_Mono	-0.116598	5.90825e-06
DDX17	CD16p_Mono	-0.236438	5.48419e-05
SRSF2	CD16p_Mono	-0.118041	6.49996e-05
NCL	CD16p_Mono	-0.112809	8.53921e-05
RNF20	CD16p_Mono	-0.0887741	0.000128427
SAFB2	CD16p_Mono	-0.119401	0.000168501
SRSF1	CD16p_Mono	-0.114225	0.000197842
HNRNPC	CD16p_Mono	0.0880166	0.000248615
HNRNPUL2	CD16p_Mono	-0.348972	0.000288036
DHX9	CD16p_Mono	-0.160426	0.000353095
ILF3	CD16p_Mono	-0.131962	0.00045294
KHDRBS1	CD16p_Mono	-0.0642367	0.00083634
CELF2	CD16p_Mono	0.149713	0.000907043
HNRNPM	CD16p_Mono	0.100238	0.000968178
TRIM28	CD16p_Mono	-0.100007	0.00113262
EIF4A3	CD16p_Mono	0.0972418	0.00169023
HNRNPR	CD16p_Mono	0.0741673	0.00212502
ALYREF	CD16p_Mono	0.131507	0.00269073
HNRNPF	CD16p_Mono	0.0582011	0.00376927
DDX5	CD16p_Mono	-0.09598	0.00383141
NONO	CD16p_Mono	-0.056303	0.00437551
HNRNPA0	CD16p_Mono	-0.355018	0.0059227
ELAVL1	CD16p_Mono	0.0619084	0.00858597
ATP5B	CD16p_Mono	-0.0633388	0.0146929
RALY	CD16p_Mono	0.0698185	0.0157365
CIZ1	CD16p_Mono	0.0770463	0.021628
HNRNPH1	CD16p_Mono	-0.112101	0.0233521
WAC	CD16p_Mono	0.0755422	0.027602
XPO1	CD16p_Mono	0.123762	0.0276128
RBM15	CD16p_Mono	-0.0854653	0.0339412
XRCC5	CD16p_Mono	-0.052528	0.0401806
HNRNPU	CD16p_Mono	0.0540446	0.0634499
PTBP1	CD16p_Mono	-0.0595712	0.0653493
SPEN	CD16p_Mono	-0.0596719	0.070655
HNRNPA2B1	CD16p_Mono	-0.0395381	0.0799945
HNRNPK	CD16p_Mono	0.139559	0.087071
FUS	CD16p_Mono	0.107734	0.100503
SYNCRIP	CD16p_Mono	-0.0514159	0.111836
PCBP1	CD16p_Mono	-0.0676728	0.115681
HNRNPH3	CD16p_Mono	-0.046058	0.118971
HNRNPA3	CD16p_Mono	-0.0577483	0.316203
DDX1	CD16p_Mono	0.0438928	0.32995
RBMX	CD16p_Mono	-0.0272067	0.347052
CCAR2	CD16p_Mono	-0.0304141	0.394669
WTAP	CD16p_Mono	0.0238505	0.403692
HNRNPAB	CD16p_Mono	-0.0823846	0.479379
KIAA1429	CD16p_Mono	-0.0451009	0.530704
HNRNPUL1	CD16p_Mono	-0.0331859	0.532673
FUBP1	CD16p_Mono	0.0165771	0.544031
HNRNPL	CD16p_Mono	-0.0416545	0.554018
HNRNPD	CD16p_Mono	0.0112731	0.587191
RAVER1	CD16p_Mono	-0.0214588	0.697395
PARP1	CD16p_Mono	-0.0176764	0.721773
MATR3	CD16p_Mono	-0.0089855	0.768753
SFPQ	CD16p_Mono	-0.0127612	0.772701
XRCC6	CD16p_Mono	-0.00693359	0.779381
RBM12	CD16p_Mono	0.00881941	0.874684
KHSRP	CD16p_Mono	-0.0123952	0.891668
PCK2	CD16p_Mono	0.00239668	0.948775
RBM14	CD16p_Mono	0.00218439	0.950616
SRRT	CD16p_Mono	0.00211285	0.956861
TTN	CD16p_Mono	0.00300045	0.972977
PCBP2	CL_Mono	-0.386284	1.67309e-13
PCK2	CL_Mono	0.232352	6.10469e-10
HNRNPA1	CL_Mono	-0.274764	8.71734e-10
CELF2	CL_Mono	0.268837	6.1861e-09
HNRNPDL	CL_Mono	-0.166933	3.07298e-08
TRIM28	CL_Mono	-0.168358	1.12923e-07
ILF3	CL_Mono	-0.188049	1.38586e-07
DDX39A	CL_Mono	0.176096	2.8851e-07
PABPC1	CL_Mono	-0.210578	7.10231e-07
PRKDC	CL_Mono	-0.332587	9.78551e-07
ELAVL1	CL_Mono	0.127473	2.51961e-06
SRSF2	CL_Mono	-0.116216	2.1898e-05
ATP5B	CL_Mono	0.105912	2.20037e-05
HNRNPF	CL_Mono	0.0762748	2.73226e-05
NONO	CL_Mono	-0.0715834	4.05649e-05
HNRNPK	CL_Mono	0.272996	0.000183341
NCL	CL_Mono	-0.108874	0.000227878
FUBP1	CL_Mono	0.0994887	0.00105871
XIST	CL_Mono	-0.406999	0.001291
DHX9	CL_Mono	-0.13104	0.00141335
EIF4A3	CL_Mono	0.0921838	0.00213621
HNRNPH1	CL_Mono	-0.146469	0.00290815
HNRNPA0	CL_Mono	-0.375921	0.00345026
HNRNPU	CL_Mono	0.0822461	0.00375572
ILF2	CL_Mono	0.0805854	0.00466315
HNRNPA2B1	CL_Mono	0.0618684	0.00508014
RALY	CL_Mono	0.0814	0.005638
HNRNPUL2	CL_Mono	-0.266375	0.00788532
HNRNPM	CL_Mono	0.0773246	0.00798518
KHDRBS1	CL_Mono	-0.0504405	0.0113275
HNRNPH3	CL_Mono	-0.0617845	0.0132808
RBMX	CL_Mono	-0.0552631	0.0321404
SRSF3	CL_Mono	-0.0584196	0.0360213
RNF40	CL_Mono	0.0708837	0.0406668
XPO1	CL_Mono	0.110503	0.04516
RBM15	CL_Mono	-0.0783792	0.0562289
PCBP1	CL_Mono	-0.0846566	0.0569076
XRCC5	CL_Mono	0.0415863	0.057177
XRCC6	CL_Mono	0.0378871	0.0584586
SYNCRIP	CL_Mono	-0.0516902	0.105024
DDX17	CL_Mono	-0.0853883	0.111246
HNRNPC	CL_Mono	0.0403628	0.121585
SRRT	CL_Mono	0.0595148	0.142994
ALYREF	CL_Mono	0.0617359	0.145609
DDX1	CL_Mono	0.057434	0.178149
RNF20	CL_Mono	-0.0335045	0.194959
HNRNPR	CL_Mono	0.0345829	0.201267
SFPQ	CL_Mono	0.046057	0.231556
TTN	CL_Mono	-0.0717257	0.288202
FUS	CL_Mono	0.0649906	0.331345
WTAP	CL_Mono	0.0248615	0.334273
CIZ1	CL_Mono	-0.0320689	0.382213
HNRNPUL1	CL_Mono	-0.0391841	0.438949
KHSRP	CL_Mono	-0.0637623	0.439151
SAFB2	CL_Mono	-0.0222953	0.451595
RBM12	CL_Mono	0.0349932	0.48546
PTBP1	CL_Mono	-0.0212802	0.497047
HNRNPD	CL_Mono	-0.0124502	0.527207
HNRNPA3	CL_Mono	-0.0287007	0.586042
PARP1	CL_Mono	-0.0226838	0.605711
DDX5	CL_Mono	-0.018542	0.632636
CCAR2	CL_Mono	0.0152329	0.670813
KIAA1429	CL_Mono	-0.0293235	0.685578
WAC	CL_Mono	0.0104688	0.687849
RAVER1	CL_Mono	-0.0174617	0.770571
MATR3	CL_Mono	0.00740609	0.776502
RBM14	CL_Mono	-0.0102135	0.780116
SPEN	CL_Mono	-0.00866497	0.824494
HNRNPAB	CL_Mono	-0.024715	0.832769
HNRNPL	CL_Mono	0.0155732	0.834292
SRSF1	CL_Mono	0.00255037	0.938703
ALYREF	CM_CD8	0.591002	1.7677e-13
PCK2	CM_CD8	0.420559	7.82438e-11
ILF2	CM_CD8	0.319101	1.5641e-10
ATP5B	CM_CD8	0.320085	2.74088e-10
DDX39A	CM_CD8	0.300021	4.20857e-10
ELAVL1	CM_CD8	0.257311	8.51579e-10
EIF4A3	CM_CD8	0.328566	1.54858e-09
HNRNPC	CM_CD8	0.230147	3.32638e-09
RALY	CM_CD8	0.251021	5.26668e-09
HNRNPR	CM_CD8	0.194015	1.66585e-07
PARP1	CM_CD8	0.2812	2.39241e-07
HNRNPF	CM_CD8	0.181548	3.44287e-07
XRCC6	CM_CD8	0.16565	4.82184e-07
TTN	CM_CD8	-0.527591	5.62804e-07
HNRNPM	CM_CD8	0.190438	1.37862e-06
XRCC5	CM_CD8	0.157494	4.30279e-06
HNRNPDL	CM_CD8	-0.153673	4.87582e-06
HNRNPD	CM_CD8	0.152931	1.46969e-05
DDX17	CM_CD8	-0.270173	0.000165299
XIST	CM_CD8	-0.554298	0.000177686
SPEN	CM_CD8	-0.134839	0.000224764
SYNCRIP	CM_CD8	0.132526	0.000318696
RAVER1	CM_CD8	0.168852	0.00160785
HNRNPA2B1	CM_CD8	0.109287	0.00177317
CCAR2	CM_CD8	0.123924	0.00294064
DHX9	CM_CD8	-0.138734	0.00354155
HNRNPH1	CM_CD8	-0.148641	0.00467657
SRRT	CM_CD8	0.0997863	0.0105375
CELF2	CM_CD8	0.0922615	0.0106296
SRSF2	CM_CD8	-0.101539	0.0106725
RBM14	CM_CD8	0.0818772	0.0129642
HNRNPAB	CM_CD8	0.273041	0.0149596
DDX1	CM_CD8	0.130521	0.0172298
HNRNPU	CM_CD8	0.0852559	0.0178842
KHDRBS1	CM_CD8	0.0701165	0.0192965
NCL	CM_CD8	0.0814323	0.026664
HNRNPK	CM_CD8	0.181159	0.0329865
ILF3	CM_CD8	-0.0785049	0.0343049
RBMX	CM_CD8	-0.0667836	0.0354513
CIZ1	CM_CD8	0.076598	0.0426716
RNF40	CM_CD8	0.0700843	0.0536584
PABPC1	CM_CD8	-0.0784043	0.0548573
DDX5	CM_CD8	-0.0799765	0.0600811
HNRNPA0	CM_CD8	-0.257223	0.0611198
KHSRP	CM_CD8	0.147015	0.0648355
FUBP1	CM_CD8	-0.0477425	0.0762896
RNF20	CM_CD8	-0.05444	0.0828563
PTBP1	CM_CD8	0.0585358	0.0840435
HNRNPUL1	CM_CD8	0.0671734	0.106653
PRKDC	CM_CD8	-0.0972181	0.125762
PCBP2	CM_CD8	-0.0729445	0.15101
SAFB2	CM_CD8	-0.0414224	0.161406
TRIM28	CM_CD8	0.0513675	0.166852
RBM15	CM_CD8	-0.064826	0.168903
KIAA1429	CM_CD8	-0.0878938	0.198647
FUS	CM_CD8	-0.0882199	0.234294
HNRNPH3	CM_CD8	-0.0341365	0.253257
WAC	CM_CD8	0.022142	0.342592
RBM12	CM_CD8	-0.0486322	0.39021
WTAP	CM_CD8	0.0242104	0.415853
NONO	CM_CD8	0.0200762	0.427673
HNRNPL	CM_CD8	0.048207	0.443917
SFPQ	CM_CD8	0.0326643	0.49948
HNRNPA1	CM_CD8	-0.0181093	0.730721
SRSF1	CM_CD8	0.0122378	0.73832
HNRNPUL2	CM_CD8	-0.0345849	0.768068
XPO1	CM_CD8	0.00897721	0.888488
HNRNPA3	CM_CD8	0.00491436	0.94271
MATR3	CM_CD8	0.00186378	0.955899
SRSF3	CM_CD8	-0.00166695	0.963968
PCBP1	CM_CD8	-0.000874421	0.988625
PCK2	DN_B	0.305263	8.39096e-13
PCBP2	DN_B	-0.273273	7.37591e-08
EIF4A3	DN_B	0.252128	1.00415e-07
SRSF2	DN_B	-0.166776	7.03968e-07
HNRNPC	DN_B	0.149422	1.54437e-06
ELAVL1	DN_B	0.140717	4.26152e-06
SRSF3	DN_B	-0.122657	8.12721e-06
ATP5B	DN_B	0.186426	1.27121e-05
DHX9	DN_B	-0.189138	4.02556e-05
HNRNPA1	DN_B	-0.180806	7.16355e-05
RALY	DN_B	0.141957	9.48083e-05
HNRNPDL	DN_B	-0.116288	0.000135227
XIST	DN_B	-0.478391	0.000178623
XRCC6	DN_B	0.103021	0.000351135
ILF2	DN_B	0.175879	0.000388024
XRCC5	DN_B	0.106069	0.000424748
WAC	DN_B	-0.0730994	0.000595518
TRIM28	DN_B	-0.110127	0.000664128
HNRNPH1	DN_B	-0.160745	0.00105736
PRKDC	DN_B	-0.200406	0.00113379
ALYREF	DN_B	0.213451	0.00115713
CIZ1	DN_B	0.100361	0.00132525
RBM12	DN_B	-0.166324	0.00183669
PABPC1	DN_B	-0.121617	0.00286709
HNRNPK	DN_B	0.21081	0.00463605
HNRNPR	DN_B	0.0746388	0.0057731
ILF3	DN_B	-0.108644	0.00617437
HNRNPM	DN_B	0.0812144	0.00852745
SFPQ	DN_B	-0.089753	0.0167623
SRSF1	DN_B	-0.0727036	0.0195203
CELF2	DN_B	0.0723355	0.0265878
DDX39A	DN_B	0.0767323	0.0270892
SYNCRIP	DN_B	0.0767748	0.0292597
XPO1	DN_B	-0.118172	0.0308622
WTAP	DN_B	0.0531421	0.0345675
PARP1	DN_B	0.0760686	0.0476718
HNRNPD	DN_B	0.0518332	0.0619807
NONO	DN_B	-0.0342695	0.069221
RBMX	DN_B	-0.0587895	0.0700684
DDX1	DN_B	0.0788334	0.0958437
HNRNPAB	DN_B	0.174783	0.111423
DDX17	DN_B	-0.100476	0.134879
RAVER1	DN_B	0.07909	0.141544
SPEN	DN_B	-0.0572751	0.145619
RNF20	DN_B	-0.037825	0.195723
HNRNPA0	DN_B	-0.154057	0.224595
HNRNPH3	DN_B	-0.0339269	0.243181
FUBP1	DN_B	-0.0296025	0.292437
KHDRBS1	DN_B	-0.0230087	0.35134
PTBP1	DN_B	-0.030684	0.364714
MATR3	DN_B	-0.0237098	0.374119
KIAA1429	DN_B	-0.0595952	0.390477
RBM15	DN_B	-0.0374744	0.4009
NCL	DN_B	-0.0275949	0.412304
HNRNPF	DN_B	0.0176171	0.427463
SRRT	DN_B	-0.0270899	0.430629
HNRNPUL2	DN_B	-0.0656476	0.507845
CCAR2	DN_B	-0.0223287	0.536412
HNRNPA2B1	DN_B	-0.0169917	0.543851
SAFB2	DN_B	0.011938	0.708386
DDX5	DN_B	0.0149467	0.750024
KHSRP	DN_B	-0.0257411	0.767034
TTN	DN_B	0.0290203	0.791235
RNF40	DN_B	-0.0100781	0.807531
HNRNPU	DN_B	0.0080038	0.832001
HNRNPL	DN_B	-0.0126995	0.836574
RBM14	DN_B	0.00580407	0.860086
PCBP1	DN_B	-0.00934517	0.877822
HNRNPA3	DN_B	0.0017019	0.977355
HNRNPUL1	DN_B	-0.00101649	0.985361
FUS	DN_B	-0.00131894	0.98566
PCK2	EM_CD8	0.55106	2.92872e-18
RALY	EM_CD8	0.276886	3.20545e-12
DDX39A	EM_CD8	0.287756	2.79797e-11
HNRNPDL	EM_CD8	-0.168862	2.74142e-10
HNRNPF	EM_CD8	0.204797	3.11003e-10
ATP5B	EM_CD8	0.226431	1.99109e-09
ELAVL1	EM_CD8	0.191319	4.93612e-09
HNRNPR	EM_CD8	0.190929	2.69293e-08
EIF4A3	EM_CD8	0.243779	3.1089e-08
ALYREF	EM_CD8	0.365634	5.20938e-08
XRCC6	EM_CD8	0.139282	2.42407e-07
HNRNPC	EM_CD8	0.166131	3.02181e-07
HNRNPD	EM_CD8	0.182126	3.21002e-07
ILF2	EM_CD8	0.188349	5.94706e-07
HNRNPM	EM_CD8	0.174713	1.15459e-06
PABPC1	EM_CD8	-0.193323	1.64875e-06
PARP1	EM_CD8	0.201729	1.93738e-06
XRCC5	EM_CD8	0.141507	5.03624e-06
HNRNPA2B1	EM_CD8	0.146564	3.28983e-05
PCBP2	EM_CD8	-0.155767	0.000136189
CELF2	EM_CD8	0.117813	0.000187976
SRRT	EM_CD8	0.149803	0.000249431
HNRNPA1	EM_CD8	-0.145529	0.000488236
SYNCRIP	EM_CD8	0.0995549	0.00148207
CCAR2	EM_CD8	0.116968	0.0016646
RBM14	EM_CD8	0.0941598	0.00190846
HNRNPK	EM_CD8	0.235921	0.00206472
KHDRBS1	EM_CD8	0.0879115	0.0023341
CIZ1	EM_CD8	0.0923064	0.0023767
PRKDC	EM_CD8	-0.175453	0.00326178
XIST	EM_CD8	-0.388452	0.00339422
SPEN	EM_CD8	-0.0819203	0.00358918
SAFB2	EM_CD8	-0.0802081	0.0057235
HNRNPU	EM_CD8	0.100845	0.00630139
DDX17	EM_CD8	-0.166504	0.00672576
DDX1	EM_CD8	0.113472	0.0152897
RAVER1	EM_CD8	0.106596	0.0256136
RNF20	EM_CD8	-0.0511514	0.0339166
HNRNPA0	EM_CD8	-0.263819	0.0381434
ILF3	EM_CD8	-0.0688369	0.0391148
HNRNPAB	EM_CD8	0.205668	0.045797
PTBP1	EM_CD8	0.0680035	0.0489799
DHX9	EM_CD8	-0.0870773	0.0525948
SRSF1	EM_CD8	0.0583693	0.0567193
FUBP1	EM_CD8	0.0481589	0.0624432
HNRNPUL2	EM_CD8	-0.163008	0.0725582
FUS	EM_CD8	0.101557	0.0821467
WTAP	EM_CD8	-0.0354176	0.143842
HNRNPH1	EM_CD8	-0.0689096	0.154522
SFPQ	EM_CD8	0.0627953	0.167942
HNRNPH3	EM_CD8	0.0342274	0.182556
NONO	EM_CD8	0.0281716	0.231788
HNRNPL	EM_CD8	0.0576888	0.264067
HNRNPA3	EM_CD8	0.0606715	0.264635
TTN	EM_CD8	-0.116126	0.280291
SRSF2	EM_CD8	-0.0345527	0.290607
KHSRP	EM_CD8	0.0745963	0.355972
RBMX	EM_CD8	-0.023596	0.429014
RBM12	EM_CD8	-0.0346224	0.464975
DDX5	EM_CD8	-0.0272505	0.523972
RBM15	EM_CD8	0.0276216	0.553783
RNF40	EM_CD8	-0.018249	0.616653
NCL	EM_CD8	0.0138369	0.701523
KIAA1429	EM_CD8	-0.0269047	0.710291
MATR3	EM_CD8	0.00812811	0.766967
HNRNPUL1	EM_CD8	-0.0134297	0.769559
WAC	EM_CD8	0.00677605	0.772926
PCBP1	EM_CD8	0.0132816	0.789097
TRIM28	EM_CD8	-0.00640404	0.859405
SRSF3	EM_CD8	0.0039535	0.898374
XPO1	EM_CD8	0.00293975	0.961395
HNRNPC	Fr._III_T	0.191305	1.02351e-10
TTN	Fr._III_T	-0.645846	1.7637e-07
ILF2	Fr._III_T	0.135605	2.28297e-05
NONO	Fr._III_T	-0.07494	0.000212157
HNRNPM	Fr._III_T	0.110161	0.000397908
RBM15	Fr._III_T	-0.147181	0.000414154
SRRT	Fr._III_T	0.115892	0.00054795
SFPQ	Fr._III_T	-0.128651	0.000655155
SRSF2	Fr._III_T	-0.100829	0.00201647
SPEN	Fr._III_T	-0.105193	0.002352
RBMX	Fr._III_T	0.0796837	0.00698673
EIF4A3	Fr._III_T	0.102729	0.00883961
PCBP2	Fr._III_T	-0.134311	0.0120554
PCBP1	Fr._III_T	-0.123235	0.0128224
HNRNPR	Fr._III_T	0.0659992	0.0131792
PRKDC	Fr._III_T	-0.160167	0.0143134
DHX9	Fr._III_T	-0.108555	0.014696
RNF20	Fr._III_T	-0.0593116	0.0236401
KHDRBS1	Fr._III_T	-0.0525426	0.0247042
WTAP	Fr._III_T	0.0526816	0.0275254
ALYREF	Fr._III_T	0.125412	0.0277301
NCL	Fr._III_T	0.0683999	0.0305121
ILF3	Fr._III_T	-0.0819823	0.0312581
DDX17	Fr._III_T	-0.136713	0.0329518
XIST	Fr._III_T	-0.323227	0.0370808
PCK2	Fr._III_T	0.121509	0.0434935
XRCC6	Fr._III_T	0.0428737	0.0696918
SRSF1	Fr._III_T	-0.0548852	0.0703735
ELAVL1	Fr._III_T	0.0526402	0.0769552
FUBP1	Fr._III_T	-0.0466762	0.0816063
HNRNPK	Fr._III_T	0.146391	0.0834429
SRSF3	Fr._III_T	-0.0446391	0.0920412
WAC	Fr._III_T	-0.0406004	0.0922858
KHSRP	Fr._III_T	-0.138881	0.0984733
SYNCRIP	Fr._III_T	0.0444175	0.115433
ATP5B	Fr._III_T	0.0444544	0.13274
CELF2	Fr._III_T	0.0454329	0.14768
RNF40	Fr._III_T	0.0466583	0.166047
HNRNPH1	Fr._III_T	-0.0735479	0.169585
XRCC5	Fr._III_T	0.0336898	0.17894
HNRNPH3	Fr._III_T	0.0364335	0.212189
HNRNPD	Fr._III_T	-0.0295383	0.230461
PTBP1	Fr._III_T	-0.0372963	0.285793
HNRNPDL	Fr._III_T	0.0298089	0.305679
RAVER1	Fr._III_T	0.0565574	0.309547
DDX39A	Fr._III_T	0.0366842	0.312773
HNRNPL	Fr._III_T	-0.0613595	0.323411
FUS	Fr._III_T	0.0692452	0.336105
HNRNPUL2	Fr._III_T	0.0966025	0.372367
HNRNPA0	Fr._III_T	-0.121428	0.423715
HNRNPA2B1	Fr._III_T	-0.0222212	0.430666
DDX1	Fr._III_T	0.0359167	0.470008
XPO1	Fr._III_T	0.0427824	0.471205
CCAR2	Fr._III_T	-0.0287356	0.482451
SAFB2	Fr._III_T	-0.0193552	0.5215
RBM14	Fr._III_T	0.0191668	0.553663
DDX5	Fr._III_T	-0.0229343	0.591468
CIZ1	Fr._III_T	0.0202428	0.602815
RBM12	Fr._III_T	-0.0301776	0.607253
RALY	Fr._III_T	0.0181643	0.663395
KIAA1429	Fr._III_T	-0.0314975	0.70366
HNRNPA3	Fr._III_T	0.0223465	0.709446
HNRNPAB	Fr._III_T	0.0473379	0.717855
HNRNPA1	Fr._III_T	-0.0123225	0.805954
HNRNPU	Fr._III_T	0.00835995	0.8109
PARP1	Fr._III_T	-0.0122119	0.837831
PABPC1	Fr._III_T	0.00909547	0.861687
HNRNPUL1	Fr._III_T	0.00537313	0.918153
TRIM28	Fr._III_T	0.00407212	0.921387
MATR3	Fr._III_T	-0.000755481	0.979688
HNRNPF	Fr._III_T	-0.000466211	0.98777
TTN	Fr._II_eTreg	-0.439842	9.13624e-08
HNRNPC	Fr._II_eTreg	0.164716	1.34232e-07
NONO	Fr._II_eTreg	-0.104096	2.09077e-06
ILF2	Fr._II_eTreg	0.148611	5.53696e-05
DHX9	Fr._II_eTreg	-0.199285	7.25894e-05
PCK2	Fr._II_eTreg	0.184048	0.000166439
PCBP2	Fr._II_eTreg	-0.205559	0.000315967
PRKDC	Fr._II_eTreg	-0.249831	0.000480073
ILF3	Fr._II_eTreg	-0.137101	0.00057735
SFPQ	Fr._II_eTreg	-0.142541	0.000678603
HNRNPM	Fr._II_eTreg	0.120311	0.000975144
XIST	Fr._II_eTreg	-0.48608	0.00100642
RALY	Fr._II_eTreg	0.12137	0.00111916
HNRNPA1	Fr._II_eTreg	-0.139609	0.00236514
SRSF2	Fr._II_eTreg	-0.0974258	0.00299512
EIF4A3	Fr._II_eTreg	0.133875	0.00354931
DDX17	Fr._II_eTreg	-0.183778	0.00398746
DDX39A	Fr._II_eTreg	0.117975	0.00471785
PCBP1	Fr._II_eTreg	-0.151421	0.00537124
SRSF1	Fr._II_eTreg	-0.0855657	0.00741681
WTAP	Fr._II_eTreg	0.0630345	0.0171098
ALYREF	Fr._II_eTreg	0.150128	0.030538
DDX1	Fr._II_eTreg	0.104499	0.0318309
ELAVL1	Fr._II_eTreg	0.0708572	0.0341078
ATP5B	Fr._II_eTreg	0.070022	0.039069
SRRT	Fr._II_eTreg	0.0861648	0.0485708
HNRNPUL1	Fr._II_eTreg	-0.107296	0.0524144
HNRNPR	Fr._II_eTreg	0.0613224	0.0554606
SPEN	Fr._II_eTreg	-0.0735731	0.058459
PABPC1	Fr._II_eTreg	-0.0922948	0.0614203
XRCC6	Fr._II_eTreg	0.0548519	0.0730713
FUBP1	Fr._II_eTreg	-0.049302	0.0776852
RBM15	Fr._II_eTreg	-0.0799822	0.0797813
WAC	Fr._II_eTreg	-0.0436216	0.0871753
HNRNPH1	Fr._II_eTreg	-0.0882555	0.0904924
KIAA1429	Fr._II_eTreg	-0.114033	0.0967069
RBM12	Fr._II_eTreg	-0.0879222	0.107009
RNF20	Fr._II_eTreg	-0.0510095	0.112515
HNRNPA3	Fr._II_eTreg	-0.089878	0.133106
HNRNPA0	Fr._II_eTreg	-0.201758	0.157171
RNF40	Fr._II_eTreg	0.0559859	0.169781
HNRNPU	Fr._II_eTreg	-0.048567	0.216837
HNRNPH3	Fr._II_eTreg	0.0387276	0.217404
PARP1	Fr._II_eTreg	0.0617241	0.233324
HNRNPK	Fr._II_eTreg	0.091629	0.306207
HNRNPUL2	Fr._II_eTreg	-0.116118	0.339993
RAVER1	Fr._II_eTreg	0.0559049	0.369109
HNRNPD	Fr._II_eTreg	-0.027823	0.383101
PTBP1	Fr._II_eTreg	-0.0383027	0.42177
HNRNPF	Fr._II_eTreg	0.0242709	0.43136
NCL	Fr._II_eTreg	0.0260988	0.440596
CCAR2	Fr._II_eTreg	0.0331194	0.44811
SAFB2	Fr._II_eTreg	0.0261001	0.448183
RBMX	Fr._II_eTreg	0.0233576	0.454169
DDX5	Fr._II_eTreg	-0.0330908	0.457868
SYNCRIP	Fr._II_eTreg	0.0245006	0.472838
KHSRP	Fr._II_eTreg	-0.0701298	0.477593
SRSF3	Fr._II_eTreg	-0.0192719	0.564021
CIZ1	Fr._II_eTreg	0.0220197	0.599939
MATR3	Fr._II_eTreg	-0.0161458	0.616415
HNRNPA2B1	Fr._II_eTreg	-0.0173638	0.648896
TRIM28	Fr._II_eTreg	-0.0190316	0.681187
HNRNPDL	Fr._II_eTreg	0.0155553	0.692969
XPO1	Fr._II_eTreg	-0.0223422	0.759439
HNRNPAB	Fr._II_eTreg	0.0404257	0.772577
CELF2	Fr._II_eTreg	0.0099529	0.777381
FUS	Fr._II_eTreg	-0.0243063	0.797855
HNRNPL	Fr._II_eTreg	-0.0150529	0.85054
XRCC5	Fr._II_eTreg	-0.00623054	0.857772
KHDRBS1	Fr._II_eTreg	-0.00432333	0.89657
RBM14	Fr._II_eTreg	-0.00414973	0.932037
PCK2	Fr._I_nTreg	0.476547	3.51851e-13
TTN	Fr._I_nTreg	-0.631067	1.02194e-10
ILF2	Fr._I_nTreg	0.226957	8.72207e-09
ALYREF	Fr._I_nTreg	0.303635	5.74192e-08
HNRNPC	Fr._I_nTreg	0.153575	1.11287e-06
XRCC6	Fr._I_nTreg	0.14026	1.52995e-06
ATP5B	Fr._I_nTreg	0.148703	2.82892e-06
DDX39A	Fr._I_nTreg	0.138756	8.50426e-05
ELAVL1	Fr._I_nTreg	0.128067	0.000200973
DHX9	Fr._I_nTreg	-0.17846	0.000233907
SPEN	Fr._I_nTreg	-0.123472	0.000598433
EIF4A3	Fr._I_nTreg	0.137631	0.000771184
RALY	Fr._I_nTreg	0.110642	0.000791744
HNRNPR	Fr._I_nTreg	0.0868017	0.00108655
PABPC1	Fr._I_nTreg	-0.151533	0.00110112
SRSF2	Fr._I_nTreg	-0.118319	0.00168937
CIZ1	Fr._I_nTreg	0.110703	0.00248595
HNRNPM	Fr._I_nTreg	0.100936	0.00285886
HNRNPH1	Fr._I_nTreg	-0.15282	0.00441741
SRSF1	Fr._I_nTreg	-0.099147	0.00510103
RBM15	Fr._I_nTreg	-0.149789	0.00510408
NONO	Fr._I_nTreg	-0.0571933	0.0130201
WAC	Fr._I_nTreg	-0.0641956	0.0144053
HNRNPDL	Fr._I_nTreg	-0.066935	0.0150266
XRCC5	Fr._I_nTreg	0.0725737	0.0184241
SRSF3	Fr._I_nTreg	-0.0770955	0.018965
XIST	Fr._I_nTreg	-0.30307	0.0312672
PRKDC	Fr._I_nTreg	-0.146629	0.031473
RNF40	Fr._I_nTreg	0.0758592	0.0408609
HNRNPA2B1	Fr._I_nTreg	-0.0516007	0.0415312
SYNCRIP	Fr._I_nTreg	0.0703424	0.0422925
PCBP2	Fr._I_nTreg	-0.135405	0.0426933
FUBP1	Fr._I_nTreg	-0.0511762	0.058688
PARP1	Fr._I_nTreg	0.0942468	0.0605467
HNRNPF	Fr._I_nTreg	0.0504658	0.0628483
HNRNPK	Fr._I_nTreg	0.156888	0.0652002
RAVER1	Fr._I_nTreg	0.0958142	0.105445
KIAA1429	Fr._I_nTreg	-0.116144	0.109155
HNRNPH3	Fr._I_nTreg	-0.0493583	0.112654
SFPQ	Fr._I_nTreg	-0.0635405	0.119913
SRRT	Fr._I_nTreg	0.0533925	0.152919
ILF3	Fr._I_nTreg	-0.0566272	0.167576
DDX17	Fr._I_nTreg	-0.10339	0.180525
HNRNPA1	Fr._I_nTreg	-0.0669372	0.188524
HNRNPU	Fr._I_nTreg	-0.0464671	0.206872
HNRNPD	Fr._I_nTreg	0.0303944	0.208133
HNRNPA0	Fr._I_nTreg	-0.168727	0.218463
KHDRBS1	Fr._I_nTreg	-0.036559	0.228894
WTAP	Fr._I_nTreg	-0.038144	0.258137
MATR3	Fr._I_nTreg	-0.0308035	0.281546
HNRNPUL2	Fr._I_nTreg	0.139283	0.291393
PTBP1	Fr._I_nTreg	-0.0359049	0.329617
RBM12	Fr._I_nTreg	-0.0529041	0.388886
NCL	Fr._I_nTreg	0.0280391	0.391425
XPO1	Fr._I_nTreg	-0.0520914	0.409658
PCBP1	Fr._I_nTreg	-0.0538446	0.427576
RNF20	Fr._I_nTreg	-0.0245652	0.440406
CELF2	Fr._I_nTreg	0.037362	0.478486
HNRNPL	Fr._I_nTreg	-0.0430589	0.490706
HNRNPAB	Fr._I_nTreg	0.0846289	0.495183
TRIM28	Fr._I_nTreg	-0.0243847	0.542108
HNRNPUL1	Fr._I_nTreg	0.0317923	0.556636
FUS	Fr._I_nTreg	-0.040132	0.592642
DDX1	Fr._I_nTreg	0.027695	0.601792
DDX5	Fr._I_nTreg	-0.0221599	0.639144
RBMX	Fr._I_nTreg	-0.0165304	0.648374
CCAR2	Fr._I_nTreg	0.0211933	0.648993
SAFB2	Fr._I_nTreg	-0.0145061	0.674166
KHSRP	Fr._I_nTreg	-0.0286264	0.75185
HNRNPA3	Fr._I_nTreg	0.0113615	0.86873
RBM14	Fr._I_nTreg	0.00639144	0.871072
PCBP2	Int_Mono	-0.405965	2.65178e-11
HNRNPA1	Int_Mono	-0.31013	2.54248e-10
SRSF3	Int_Mono	-0.198439	4.77212e-10
PABPC1	Int_Mono	-0.35351	2.11572e-09
PRKDC	Int_Mono	-0.424332	1.14605e-08
ILF3	Int_Mono	-0.236491	1.1766e-08
SRSF2	Int_Mono	-0.166715	3.34698e-07
RNF40	Int_Mono	0.171381	5.18533e-07
XIST	Int_Mono	-0.669665	9.08016e-06
DDX39A	Int_Mono	0.188415	3.69016e-05
CELF2	Int_Mono	0.183403	9.56431e-05
DHX9	Int_Mono	-0.187252	0.000177253
RNF20	Int_Mono	-0.0896886	0.000349218
SRSF1	Int_Mono	-0.115499	0.00039631
ELAVL1	Int_Mono	0.0960546	0.00102047
SAFB2	Int_Mono	-0.119923	0.00149671
EIF4A3	Int_Mono	0.105051	0.00159556
NCL	Int_Mono	-0.10474	0.00161233
HNRNPDL	Int_Mono	-0.0862552	0.00220923
HNRNPUL2	Int_Mono	-0.370321	0.00420216
KHDRBS1	Int_Mono	-0.0645974	0.00475795
NONO	Int_Mono	-0.0551153	0.00497666
SYNCRIP	Int_Mono	-0.0933549	0.00547329
DDX17	Int_Mono	-0.208415	0.00549188
HNRNPR	Int_Mono	0.0751649	0.00631071
TRIM28	Int_Mono	-0.0926908	0.00851566
HNRNPH3	Int_Mono	-0.0763742	0.0136684
HNRNPA0	Int_Mono	-0.335093	0.0160484
DDX5	Int_Mono	-0.0814851	0.0185564
RALY	Int_Mono	0.0783237	0.0188431
HNRNPH1	Int_Mono	-0.124644	0.0232513
XPO1	Int_Mono	0.130986	0.0283231
ATP5B	Int_Mono	-0.0565848	0.040328
HNRNPF	Int_Mono	0.0541359	0.0404848
FUS	Int_Mono	0.135013	0.0500195
HNRNPC	Int_Mono	0.0523928	0.0597259
ILF2	Int_Mono	0.0611972	0.0634866
SFPQ	Int_Mono	-0.0776497	0.0644824
PCBP1	Int_Mono	-0.0839541	0.0790848
HNRNPA3	Int_Mono	-0.100671	0.0903197
HNRNPK	Int_Mono	0.147108	0.0953637
CIZ1	Int_Mono	0.0563947	0.126118
PCK2	Int_Mono	0.0511125	0.133772
KHSRP	Int_Mono	-0.136455	0.135868
ALYREF	Int_Mono	0.0686905	0.161372
HNRNPA2B1	Int_Mono	-0.0370392	0.173326
RBMX	Int_Mono	-0.0402536	0.188304
XRCC5	Int_Mono	-0.0404368	0.192812
HNRNPM	Int_Mono	0.0476349	0.203193
TTN	Int_Mono	-0.0967693	0.225277
SRRT	Int_Mono	-0.0447156	0.240631
DDX1	Int_Mono	0.0584305	0.259041
SPEN	Int_Mono	-0.0442051	0.264067
RBM15	Int_Mono	-0.0594898	0.267928
PTBP1	Int_Mono	-0.0370067	0.375441
HNRNPAB	Int_Mono	-0.101096	0.400109
XRCC6	Int_Mono	-0.0216976	0.468747
HNRNPU	Int_Mono	0.0231351	0.562911
CCAR2	Int_Mono	-0.021567	0.634304
RBM14	Int_Mono	-0.017939	0.65494
RAVER1	Int_Mono	0.0265091	0.655743
WTAP	Int_Mono	0.0132258	0.65693
PARP1	Int_Mono	0.0169478	0.710908
HNRNPUL1	Int_Mono	-0.0217011	0.718326
HNRNPD	Int_Mono	-0.00900617	0.731077
WAC	Int_Mono	0.00960667	0.832568
RBM12	Int_Mono	-0.00727882	0.911401
HNRNPL	Int_Mono	-0.00924372	0.914534
FUBP1	Int_Mono	-0.00286928	0.939545
KIAA1429	Int_Mono	-0.0065178	0.94281
MATR3	Int_Mono	-0.00220226	0.956856
PABPC1	LDG	-0.718569	2.58639e-16
PTBP1	LDG	-0.651805	5.07665e-15
TRIM28	LDG	-0.46392	1.41901e-12
DHX9	LDG	-0.572533	2.43623e-12
XRCC6	LDG	-0.405244	5.59402e-12
HNRNPDL	LDG	-0.505573	1.34171e-11
PCK2	LDG	1.14284	2.25654e-11
HNRNPU	LDG	-0.374504	3.77313e-11
RAVER1	LDG	-0.502243	2.17082e-10
HNRNPD	LDG	-0.353967	6.60293e-10
KHDRBS1	LDG	-0.231096	1.38609e-09
MATR3	LDG	-0.304495	4.05406e-09
HNRNPUL1	LDG	-0.449705	7.46336e-09
ELAVL1	LDG	-0.452905	8.0973e-09
ATP5B	LDG	-0.224837	9.52292e-09
RBM14	LDG	-0.503549	1.17384e-08
SFPQ	LDG	-0.33257	3.71192e-08
HNRNPR	LDG	-0.48479	3.99943e-08
EIF4A3	LDG	-0.407176	5.59771e-08
PCBP2	LDG	-0.418398	1.8382e-07
XPO1	LDG	0.649511	2.28585e-07
NCL	LDG	-0.571311	4.06936e-07
CELF2	LDG	0.245027	2.28601e-06
HNRNPH1	LDG	-0.372358	1.29454e-05
SAFB2	LDG	-0.227812	1.64131e-05
HNRNPA1	LDG	-0.584887	2.24431e-05
ILF3	LDG	-0.58962	4.78968e-05
KHSRP	LDG	-0.542712	4.8396e-05
CCAR2	LDG	-0.243179	8.46658e-05
RBM15	LDG	-0.272893	8.97439e-05
HNRNPH3	LDG	0.190707	0.000194703
ALYREF	LDG	-0.413518	0.000207944
WAC	LDG	0.152146	0.000257867
SRSF1	LDG	-0.170207	0.000280025
HNRNPUL2	LDG	-0.557019	0.000455943
PCBP1	LDG	-0.199482	0.000833614
NONO	LDG	-0.126305	0.00123094
RALY	LDG	0.140589	0.00147246
SRRT	LDG	-0.230794	0.00232218
SRSF3	LDG	0.148519	0.00290614
HNRNPM	LDG	-0.146737	0.00306979
SYNCRIP	LDG	-0.425062	0.0104125
FUBP1	LDG	0.163483	0.0118914
XRCC5	LDG	-0.114746	0.0135479
HNRNPL	LDG	-0.214815	0.0195265
HNRNPA2B1	LDG	-0.10507	0.0251305
RBM12	LDG	-0.183079	0.0277326
RNF40	LDG	0.112348	0.0320026
TTN	LDG	0.175108	0.0449111
HNRNPAB	LDG	-0.322602	0.0599559
HNRNPA0	LDG	-0.324076	0.0625095
RBMX	LDG	-0.148722	0.0792437
HNRNPF	LDG	-0.0741711	0.100944
RNF20	LDG	-0.0726134	0.111303
WTAP	LDG	-0.0913719	0.134969
DDX1	LDG	-0.223255	0.160301
ILF2	LDG	0.186702	0.177407
PARP1	LDG	-0.241379	0.203929
CIZ1	LDG	0.131706	0.299218
SRSF2	LDG	-0.089811	0.305612
KIAA1429	LDG	-0.0875284	0.325297
SPEN	LDG	-0.0554545	0.36501
DDX17	LDG	0.0817031	0.373403
DDX5	LDG	-0.0492892	0.436192
XIST	LDG	-0.182003	0.511587
PRKDC	LDG	-0.0889423	0.5784
FUS	LDG	-0.0442879	0.627392
HNRNPC	LDG	-0.0134773	0.809374
HNRNPA3	LDG	-0.0262311	0.812683
DDX39A	LDG	-0.0168724	0.848899
HNRNPK	LDG	-0.00989559	0.937748
PCBP2	mDC	-0.331686	1.62537e-11
ELAVL1	mDC	0.201573	5.03533e-11
HNRNPM	mDC	0.19157	9.94519e-09
CELF2	mDC	0.285185	1.61715e-08
RALY	mDC	0.194367	2.33945e-08
HNRNPF	mDC	0.123648	7.72823e-08
HNRNPC	mDC	0.164294	1.53794e-07
RBM14	mDC	0.181746	1.83042e-07
HNRNPA1	mDC	-0.231537	2.66321e-07
XRCC6	mDC	0.138467	4.24446e-07
HNRNPR	mDC	0.129071	7.51386e-07
ALYREF	mDC	0.200948	3.56524e-06
DDX39A	mDC	0.173186	4.23702e-06
PCK2	mDC	0.179304	4.53223e-06
SRRT	mDC	0.1429	9.09349e-06
PABPC1	mDC	-0.172719	1.34505e-05
ILF2	mDC	0.12636	6.62632e-05
XIST	mDC	-0.574259	6.96595e-05
EIF4A3	mDC	0.133583	7.83362e-05
RAVER1	mDC	0.205341	0.000209071
ILF3	mDC	-0.12712	0.000352628
CCAR2	mDC	0.121881	0.000655695
HNRNPU	mDC	0.129199	0.000832895
ATP5B	mDC	0.0940464	0.00088073
HNRNPUL2	mDC	-0.294846	0.000908045
SFPQ	mDC	0.126949	0.0010011
DDX17	mDC	-0.200693	0.00114509
HNRNPK	mDC	0.259315	0.0012085
PARP1	mDC	0.124134	0.0015711
TTN	mDC	-0.217396	0.00182272
SRSF2	mDC	-0.102894	0.0025297
MATR3	mDC	0.0837895	0.00606569
XRCC5	mDC	0.0729936	0.00868495
PTBP1	mDC	0.0831038	0.0114697
HNRNPA2B1	mDC	0.0618383	0.011607
CIZ1	mDC	0.0857205	0.014594
RNF40	mDC	0.0804749	0.0184907
HNRNPDL	mDC	-0.072055	0.0201335
HNRNPA0	mDC	-0.296255	0.023547
SAFB2	mDC	-0.0649764	0.0247012
RNF20	mDC	-0.0571528	0.0262095
DDX1	mDC	0.0974318	0.0303599
KHSRP	mDC	0.154459	0.0367349
FUBP1	mDC	0.0759518	0.0425998
DHX9	mDC	-0.0928424	0.0629346
SRSF1	mDC	0.0557928	0.0696898
FUS	mDC	0.116205	0.0752204
RBMX	mDC	-0.0443981	0.0800194
SYNCRIP	mDC	0.0518316	0.0903117
RBM12	mDC	0.0940023	0.106099
WTAP	mDC	0.0357648	0.177246
NCL	mDC	0.0408609	0.208671
HNRNPH1	mDC	-0.0674149	0.220916
XPO1	mDC	0.0662576	0.27428
PRKDC	mDC	-0.0717676	0.310188
TRIM28	mDC	-0.0334778	0.318233
SPEN	mDC	0.0336365	0.362993
HNRNPAB	mDC	0.0964704	0.381646
HNRNPD	mDC	0.0200442	0.386148
HNRNPL	mDC	0.0636851	0.392418
HNRNPUL1	mDC	0.0346647	0.507933
KHDRBS1	mDC	0.0140955	0.579525
KIAA1429	mDC	-0.0369832	0.641555
SRSF3	mDC	0.0146377	0.68448
NONO	mDC	-0.00657463	0.769776
PCBP1	mDC	0.014275	0.772097
DDX5	mDC	0.00800589	0.845705
WAC	mDC	0.00298343	0.925669
HNRNPA3	mDC	0.00463082	0.939855
HNRNPH3	mDC	-0.00216161	0.940904
RBM15	mDC	-0.00252427	0.960273
PCK2	Mem_CD4	0.401276	3.39191e-13
ALYREF	Mem_CD4	0.34934	1.17126e-10
ELAVL1	Mem_CD4	0.163879	1.09897e-08
HNRNPR	Mem_CD4	0.148461	2.32963e-08
DDX39A	Mem_CD4	0.192529	1.39456e-07
HNRNPDL	Mem_CD4	-0.12811	8.64876e-07
ATP5B	Mem_CD4	0.136565	2.48498e-06
HNRNPC	Mem_CD4	0.137968	2.75478e-06
RALY	Mem_CD4	0.162423	3.09053e-06
ILF2	Mem_CD4	0.141614	5.19859e-06
HNRNPM	Mem_CD4	0.144606	6.14132e-06
PCBP2	Mem_CD4	-0.201448	9.46588e-06
EIF4A3	Mem_CD4	0.157243	1.21958e-05
TTN	Mem_CD4	-0.390743	1.54979e-05
PARP1	Mem_CD4	0.185026	2.8664e-05
SRRT	Mem_CD4	0.136214	4.31733e-05
XIST	Mem_CD4	-0.507005	0.000156013
CELF2	Mem_CD4	0.13769	0.000171331
DHX9	Mem_CD4	-0.148036	0.000175704
SRSF2	Mem_CD4	-0.107163	0.000198931
HNRNPF	Mem_CD4	0.0881683	0.000231592
SPEN	Mem_CD4	-0.113987	0.000263076
XRCC6	Mem_CD4	0.0747745	0.000774762
PABPC1	Mem_CD4	-0.155953	0.000979979
HNRNPA1	Mem_CD4	-0.124615	0.00151637
HNRNPK	Mem_CD4	0.211556	0.00361076
RNF40	Mem_CD4	0.0919543	0.00406142
DDX17	Mem_CD4	-0.171454	0.00483286
XRCC5	Mem_CD4	0.0645895	0.00683393
HNRNPD	Mem_CD4	0.0572482	0.0126192
PRKDC	Mem_CD4	-0.148903	0.0134274
HNRNPH1	Mem_CD4	-0.115608	0.0181436
ILF3	Mem_CD4	-0.0797986	0.0182893
CIZ1	Mem_CD4	0.065825	0.0319474
CCAR2	Mem_CD4	0.0808276	0.0321067
HNRNPA2B1	Mem_CD4	0.0514173	0.0362786
HNRNPA0	Mem_CD4	-0.258803	0.0463564
RAVER1	Mem_CD4	0.105031	0.0502217
HNRNPAB	Mem_CD4	0.190803	0.0586745
RNF20	Mem_CD4	-0.046308	0.0759541
PCBP1	Mem_CD4	-0.0808538	0.0774175
RBMX	Mem_CD4	-0.0552889	0.0824456
SAFB2	Mem_CD4	-0.0415975	0.116548
TRIM28	Mem_CD4	-0.0553888	0.118029
SRSF1	Mem_CD4	-0.0405557	0.190927
NONO	Mem_CD4	-0.0272347	0.192087
HNRNPL	Mem_CD4	0.0540963	0.292618
DDX1	Mem_CD4	0.0485731	0.299071
SYNCRIP	Mem_CD4	0.0273457	0.338566
DDX5	Mem_CD4	-0.0370315	0.358281
SRSF3	Mem_CD4	-0.0233776	0.370284
HNRNPUL2	Mem_CD4	-0.0773953	0.404195
WTAP	Mem_CD4	0.0191365	0.452736
RBM15	Mem_CD4	-0.0336087	0.453173
KHSRP	Mem_CD4	0.0612255	0.454389
RBM12	Mem_CD4	-0.0378074	0.465444
MATR3	Mem_CD4	-0.0172739	0.515565
HNRNPU	Mem_CD4	0.0210218	0.525758
PTBP1	Mem_CD4	0.0197744	0.567953
NCL	Mem_CD4	0.0166283	0.593811
WAC	Mem_CD4	0.0122586	0.597029
KHDRBS1	Mem_CD4	0.0124717	0.622091
XPO1	Mem_CD4	0.0299428	0.623724
RBM14	Mem_CD4	-0.0149268	0.636958
FUBP1	Mem_CD4	-0.0138376	0.637876
KIAA1429	Mem_CD4	-0.0180035	0.793723
SFPQ	Mem_CD4	-0.0101135	0.810946
FUS	Mem_CD4	0.0133858	0.839637
HNRNPH3	Mem_CD4	0.00206604	0.947782
HNRNPA3	Mem_CD4	-0.00236868	0.967588
HNRNPUL1	Mem_CD4	-0.00169723	0.974218
PCK2	Naive_B	0.474754	8.25265e-26
ATP5B	Naive_B	0.154903	7.27771e-08
ILF2	Naive_B	0.173771	2.11425e-07
PCBP2	Naive_B	-0.276491	1.02689e-06
HNRNPC	Naive_B	0.14779	1.45017e-06
HNRNPDL	Naive_B	-0.1162	1.72723e-06
SRSF2	Naive_B	-0.158598	2.31326e-06
TTN	Naive_B	0.500908	2.86196e-06
ELAVL1	Naive_B	0.117655	0.000240532
PARP1	Naive_B	0.142432	0.000346907
PRKDC	Naive_B	-0.214099	0.000399694
DHX9	Naive_B	-0.164868	0.000482782
HNRNPH1	Naive_B	-0.16557	0.000507711
SRSF3	Naive_B	-0.0885017	0.000960969
EIF4A3	Naive_B	0.126381	0.00170276
RNF20	Naive_B	-0.0804725	0.00174738
TRIM28	Naive_B	-0.0917864	0.00276956
XRCC6	Naive_B	0.0710917	0.00292506
ILF3	Naive_B	-0.116542	0.00301293
DDX39A	Naive_B	0.103913	0.00316205
PCBP1	Naive_B	-0.152722	0.00417373
SPEN	Naive_B	-0.0784955	0.00459362
HNRNPA1	Naive_B	-0.102349	0.00502196
NONO	Naive_B	-0.0545369	0.00729239
HNRNPF	Naive_B	0.0587742	0.00743369
RBM14	Naive_B	-0.0808184	0.00964802
RNF40	Naive_B	0.0916607	0.0158249
HNRNPA2B1	Naive_B	-0.0602034	0.0214832
HNRNPM	Naive_B	0.0776436	0.0220961
HNRNPK	Naive_B	0.185968	0.0264688
CIZ1	Naive_B	0.0838367	0.0268046
SFPQ	Naive_B	-0.0781452	0.0275187
RBM12	Naive_B	-0.107301	0.0319747
RALY	Naive_B	0.0675216	0.0403375
HNRNPR	Naive_B	0.0493242	0.0430053
SRSF1	Naive_B	-0.0579345	0.0442839
DDX1	Naive_B	0.0846241	0.0556099
ALYREF	Naive_B	0.0877439	0.0791565
PABPC1	Naive_B	-0.0665572	0.0944622
HNRNPUL1	Naive_B	-0.0765136	0.111254
SYNCRIP	Naive_B	0.0494271	0.149046
DDX17	Naive_B	-0.10088	0.156509
HNRNPA0	Naive_B	-0.187263	0.15653
FUBP1	Naive_B	0.0398215	0.163618
RBM15	Naive_B	-0.0624201	0.166863
PTBP1	Naive_B	-0.0480449	0.183038
HNRNPH3	Naive_B	-0.0362639	0.187718
RAVER1	Naive_B	0.0681494	0.219217
HNRNPU	Naive_B	0.0410203	0.245691
HNRNPD	Naive_B	-0.0274735	0.263467
HNRNPUL2	Naive_B	-0.129337	0.279683
XIST	Naive_B	-0.160856	0.284366
SRRT	Naive_B	-0.0387505	0.320018
HNRNPL	Naive_B	-0.0481294	0.352193
KIAA1429	Naive_B	-0.0672101	0.358038
XRCC5	Naive_B	0.0214697	0.399814
WAC	Naive_B	-0.0187509	0.405249
WTAP	Naive_B	0.024401	0.434475
KHSRP	Naive_B	-0.0616244	0.438856
KHDRBS1	Naive_B	-0.01896	0.471966
DDX5	Naive_B	0.0238271	0.545903
NCL	Naive_B	0.0167181	0.58498
HNRNPA3	Naive_B	-0.0337133	0.585184
HNRNPAB	Naive_B	0.0600083	0.593609
SAFB2	Naive_B	-0.0151968	0.601449
MATR3	Naive_B	0.0155829	0.611976
CCAR2	Naive_B	-0.019505	0.644128
RBMX	Naive_B	0.00814126	0.805318
XPO1	Naive_B	-0.0095279	0.879237
FUS	Naive_B	-0.00281799	0.97129
CELF2	Naive_B	0.00080502	0.986109
PCK2	Naive_CD4	0.52912	9.14924e-19
TTN	Naive_CD4	-0.517203	1.28297e-11
ILF2	Naive_CD4	0.166593	1.23175e-07
ALYREF	Naive_CD4	0.216674	2.35659e-06
HNRNPF	Naive_CD4	0.114097	3.12776e-06
ELAVL1	Naive_CD4	0.133942	3.57341e-06
CIZ1	Naive_CD4	0.170859	4.10377e-06
ATP5B	Naive_CD4	0.118078	1.39451e-05
HNRNPC	Naive_CD4	0.118007	0.000161601
HNRNPR	Naive_CD4	0.0883083	0.000302502
SRSF3	Naive_CD4	-0.0927128	0.000307838
RNF40	Naive_CD4	0.123458	0.000521527
DDX39A	Naive_CD4	0.121638	0.000543553
DHX9	Naive_CD4	-0.14727	0.000594623
XRCC6	Naive_CD4	0.0859305	0.000607562
SPEN	Naive_CD4	-0.100116	0.000627141
HNRNPDL	Naive_CD4	-0.0789783	0.000746023
HNRNPK	Naive_CD4	0.245548	0.000804966
PCBP2	Naive_CD4	-0.161243	0.000852088
XRCC5	Naive_CD4	0.085108	0.00100213
SRSF2	Naive_CD4	-0.112791	0.0010987
EIF4A3	Naive_CD4	0.122728	0.00128839
HNRNPM	Naive_CD4	0.0996002	0.00193837
RALY	Naive_CD4	0.105013	0.00194097
PCBP1	Naive_CD4	-0.133139	0.0025554
PARP1	Naive_CD4	0.128737	0.00365169
HNRNPH1	Naive_CD4	-0.152957	0.0039434
XIST	Naive_CD4	-0.372975	0.00473106
CELF2	Naive_CD4	0.133814	0.00875429
RBM15	Naive_CD4	-0.108348	0.0120496
CCAR2	Naive_CD4	0.0852821	0.0177894
HNRNPAB	Naive_CD4	0.230434	0.0220704
ILF3	Naive_CD4	-0.0831062	0.0252496
RAVER1	Naive_CD4	0.128869	0.0261176
HNRNPA1	Naive_CD4	-0.0896389	0.0323088
DDX17	Naive_CD4	-0.137614	0.0417216
SRSF1	Naive_CD4	-0.0567049	0.0440448
HNRNPUL2	Naive_CD4	-0.189799	0.055258
SFPQ	Naive_CD4	-0.0734845	0.0724669
PABPC1	Naive_CD4	-0.0741161	0.0749929
HNRNPA0	Naive_CD4	-0.227848	0.0765725
NCL	Naive_CD4	0.0504787	0.0854643
PRKDC	Naive_CD4	-0.0925826	0.132974
RBMX	Naive_CD4	-0.0422833	0.149468
KHSRP	Naive_CD4	0.115385	0.166008
HNRNPD	Naive_CD4	0.0301686	0.173153
KHDRBS1	Naive_CD4	-0.029152	0.183562
HNRNPH3	Naive_CD4	-0.033432	0.22308
RBM14	Naive_CD4	0.0377628	0.244272
FUBP1	Naive_CD4	-0.0323138	0.248227
NONO	Naive_CD4	-0.0229703	0.258532
HNRNPA2B1	Naive_CD4	-0.0301056	0.277114
SYNCRIP	Naive_CD4	0.0350834	0.281693
SAFB2	Naive_CD4	-0.0298757	0.303864
HNRNPA3	Naive_CD4	-0.0465909	0.365111
SRRT	Naive_CD4	0.0338505	0.381832
DDX1	Naive_CD4	0.042272	0.388664
KIAA1429	Naive_CD4	-0.058883	0.410114
WTAP	Naive_CD4	-0.0199224	0.47452
WAC	Naive_CD4	-0.0179689	0.485323
XPO1	Naive_CD4	-0.0410927	0.506499
HNRNPU	Naive_CD4	0.0190242	0.558558
TRIM28	Naive_CD4	0.0181947	0.629714
RNF20	Naive_CD4	0.0109876	0.718799
RBM12	Naive_CD4	-0.0194578	0.726665
FUS	Naive_CD4	-0.0231452	0.75765
PTBP1	Naive_CD4	-0.00690658	0.861868
HNRNPUL1	Naive_CD4	0.00785181	0.888101
MATR3	Naive_CD4	-0.00259914	0.92405
DDX5	Naive_CD4	0.00241454	0.959702
HNRNPL	Naive_CD4	-0.00207944	0.970455
PCK2	Naive_CD8	0.61255	4.27406e-22
TTN	Naive_CD8	-0.533147	8.27408e-10
HNRNPF	Naive_CD8	0.154044	1.40809e-09
ATP5B	Naive_CD8	0.151474	4.23024e-09
ILF2	Naive_CD8	0.138895	3.81161e-06
HNRNPDL	Naive_CD8	-0.105022	1.75082e-05
FUBP1	Naive_CD8	-0.0948135	1.86952e-05
SRSF3	Naive_CD8	-0.0965701	4.06399e-05
DHX9	Naive_CD8	-0.150655	8.23525e-05
ELAVL1	Naive_CD8	0.107808	0.000140645
RALY	Naive_CD8	0.117413	0.000151231
HNRNPA1	Naive_CD8	-0.151935	0.000220001
CIZ1	Naive_CD8	0.111955	0.000370809
SPEN	Naive_CD8	-0.0997766	0.000442491
ALYREF	Naive_CD8	0.155073	0.000552181
DDX39A	Naive_CD8	0.115164	0.000646838
SFPQ	Naive_CD8	-0.12212	0.000662896
HNRNPC	Naive_CD8	0.0968574	0.000855599
EIF4A3	Naive_CD8	0.117429	0.000950394
RNF40	Naive_CD8	0.0941237	0.00114123
RBM15	Naive_CD8	-0.126326	0.00120548
ILF3	Naive_CD8	-0.106446	0.00126695
PCBP2	Naive_CD8	-0.131016	0.0027093
PCBP1	Naive_CD8	-0.118738	0.00309917
RBMX	Naive_CD8	-0.0785525	0.0031877
HNRNPK	Naive_CD8	0.227766	0.00321279
HNRNPAB	Naive_CD8	0.294687	0.00330771
PARP1	Naive_CD8	0.119656	0.00496095
SRSF2	Naive_CD8	-0.0866952	0.00544881
PABPC1	Naive_CD8	-0.0989178	0.00573656
HNRNPR	Naive_CD8	0.0658192	0.00596012
SRSF1	Naive_CD8	-0.0750103	0.0063728
CELF2	Naive_CD8	0.124836	0.00914222
HNRNPH1	Naive_CD8	-0.117339	0.0112815
HNRNPA2B1	Naive_CD8	-0.0575766	0.0141375
XRCC6	Naive_CD8	0.0541858	0.0214621
NONO	Naive_CD8	-0.0433587	0.0219598
RAVER1	Naive_CD8	0.114303	0.024784
CCAR2	Naive_CD8	0.0766002	0.026968
SYNCRIP	Naive_CD8	0.0612997	0.0341809
XIST	Naive_CD8	-0.270433	0.0356211
DDX17	Naive_CD8	-0.133449	0.0358489
HNRNPM	Naive_CD8	0.0615156	0.0457884
SAFB2	Naive_CD8	-0.0461001	0.0841902
XRCC5	Naive_CD8	0.0419214	0.0935762
KHDRBS1	Naive_CD8	-0.0367133	0.0937396
WTAP	Naive_CD8	-0.0389158	0.122792
PRKDC	Naive_CD8	-0.0900217	0.136487
TRIM28	Naive_CD8	-0.0362277	0.243838
HNRNPA0	Naive_CD8	-0.159663	0.247947
PTBP1	Naive_CD8	-0.0325203	0.271768
RBM14	Naive_CD8	-0.0252596	0.350043
NCL	Naive_CD8	0.0289655	0.365204
FUS	Naive_CD8	-0.0511712	0.41013
HNRNPH3	Naive_CD8	-0.0215247	0.428401
RNF20	Naive_CD8	0.0202635	0.46157
SRRT	Naive_CD8	0.0260798	0.464342
HNRNPU	Naive_CD8	-0.02185	0.481069
HNRNPD	Naive_CD8	-0.0142491	0.48995
DDX5	Naive_CD8	0.0231317	0.57213
RBM12	Naive_CD8	-0.0262105	0.595202
KIAA1429	Naive_CD8	-0.03313	0.639765
MATR3	Naive_CD8	-0.0120995	0.656741
KHSRP	Naive_CD8	-0.0311237	0.702971
HNRNPA3	Naive_CD8	-0.0168505	0.748239
DDX1	Naive_CD8	0.0127815	0.79237
HNRNPUL2	Naive_CD8	0.0236281	0.828845
HNRNPUL1	Naive_CD8	-0.0103072	0.830654
WAC	Naive_CD8	-0.00553738	0.835043
XPO1	Naive_CD8	-0.00859575	0.891158
HNRNPL	Naive_CD8	-0.00505557	0.929754
PCBP2	NC_Mono	-0.378606	5.08296e-13
SRSF2	NC_Mono	-0.200761	3.03579e-11
SRSF3	NC_Mono	-0.185492	4.05539e-10
PRKDC	NC_Mono	-0.467116	4.69923e-09
PABPC1	NC_Mono	-0.323087	8.03145e-09
RNF40	NC_Mono	0.203126	2.19327e-08
SRSF1	NC_Mono	-0.164365	3.96305e-08
SYNCRIP	NC_Mono	-0.146445	1.1097e-06
DHX9	NC_Mono	-0.241186	1.17701e-06
NCL	NC_Mono	-0.139104	6.1236e-06
XIST	NC_Mono	-0.608755	8.78564e-06
CIZ1	NC_Mono	0.141138	1.40779e-05
HNRNPA1	NC_Mono	-0.196808	1.51031e-05
DDX39A	NC_Mono	0.172578	4.83347e-05
NONO	NC_Mono	-0.0845114	8.11273e-05
HNRNPDL	NC_Mono	-0.0959748	8.39111e-05
ELAVL1	NC_Mono	0.10212	0.000131965
ILF3	NC_Mono	-0.139977	0.000422938
HNRNPC	NC_Mono	0.0896832	0.000997957
XRCC5	NC_Mono	-0.0901376	0.00133523
CELF2	NC_Mono	0.140563	0.00172357
ATP5B	NC_Mono	-0.0830921	0.00195572
KHDRBS1	NC_Mono	-0.0691879	0.00198383
RALY	NC_Mono	0.0962283	0.0025706
FUS	NC_Mono	0.188879	0.00441256
ALYREF	NC_Mono	0.127429	0.00674931
WAC	NC_Mono	0.09601	0.00729881
SPEN	NC_Mono	-0.0939879	0.00963458
DDX5	NC_Mono	-0.0907503	0.013219
HNRNPUL2	NC_Mono	-0.270205	0.0136573
HNRNPA0	NC_Mono	-0.337953	0.0152986
SAFB2	NC_Mono	-0.0785399	0.0174832
RNF20	NC_Mono	-0.0602621	0.018893
ILF2	NC_Mono	0.067662	0.0192586
HNRNPM	NC_Mono	0.0769442	0.0195178
DDX17	NC_Mono	-0.151034	0.0214789
HNRNPH1	NC_Mono	-0.12038	0.0215376
TRIM28	NC_Mono	-0.0801229	0.0242883
PCBP1	NC_Mono	-0.0964265	0.0246663
SFPQ	NC_Mono	-0.0826247	0.0381547
HNRNPR	NC_Mono	0.0517074	0.0397142
HNRNPA2B1	NC_Mono	-0.0484931	0.0501877
XRCC6	NC_Mono	-0.0430002	0.0768173
HNRNPU	NC_Mono	0.055855	0.0930292
WTAP	NC_Mono	0.0447591	0.107763
HNRNPH3	NC_Mono	-0.048856	0.121848
MATR3	NC_Mono	-0.0475063	0.123227
HNRNPK	NC_Mono	0.130444	0.126839
PTBP1	NC_Mono	-0.0576153	0.132387
XPO1	NC_Mono	0.0807902	0.195093
EIF4A3	NC_Mono	0.044047	0.200153
KHSRP	NC_Mono	-0.0943281	0.253322
RBM14	NC_Mono	0.0360719	0.292321
FUBP1	NC_Mono	-0.023718	0.422598
RBM15	NC_Mono	-0.0398742	0.440669
HNRNPA3	NC_Mono	-0.0473274	0.450173
RBM12	NC_Mono	-0.0387781	0.488071
SRRT	NC_Mono	-0.0254712	0.522806
HNRNPAB	NC_Mono	-0.0739409	0.53889
HNRNPD	NC_Mono	0.0110437	0.61572
HNRNPL	NC_Mono	-0.0327292	0.665562
TTN	NC_Mono	0.0341549	0.675336
HNRNPUL1	NC_Mono	-0.0219614	0.701129
HNRNPF	NC_Mono	0.00893419	0.723664
RAVER1	NC_Mono	0.0203991	0.72777
RBMX	NC_Mono	-0.0087032	0.792179
DDX1	NC_Mono	0.0127616	0.799056
KIAA1429	NC_Mono	-0.0200617	0.807504
CCAR2	NC_Mono	0.00747187	0.852687
PARP1	NC_Mono	0.0052073	0.924451
PCK2	NC_Mono	-0.00341166	0.932447
XRCC6	Neu	-0.468316	1.88521e-23
PABPC1	Neu	-0.870667	4.01331e-22
PCK2	Neu	1.23075	1.06493e-17
HNRNPDL	Neu	-0.612319	1.42325e-17
HNRNPU	Neu	-0.453066	6.44174e-17
EIF4A3	Neu	-0.559948	1.10298e-16
PTBP1	Neu	-0.603362	1.35671e-16
NCL	Neu	-0.587748	2.07033e-16
RBM14	Neu	-0.599264	1.8648e-15
KHDRBS1	Neu	-0.247673	2.12574e-15
TRIM28	Neu	-0.396035	2.34463e-15
ELAVL1	Neu	-0.527726	2.80747e-15
DHX9	Neu	-0.510917	2.90452e-15
ATP5B	Neu	-0.267781	5.15479e-13
MATR3	Neu	-0.346978	1.30949e-12
SRRT	Neu	-0.458683	4.50147e-12
HNRNPD	Neu	-0.365287	9.11612e-12
HNRNPUL1	Neu	-0.458082	1.05119e-11
HNRNPR	Neu	-0.436494	1.18643e-11
HNRNPA1	Neu	-0.586065	1.4205e-11
XPO1	Neu	0.679079	3.05535e-11
CELF2	Neu	0.265962	2.56278e-10
SFPQ	Neu	-0.30672	3.62676e-10
SRSF1	Neu	-0.271213	1.37515e-09
RBM15	Neu	-0.363667	1.45584e-09
PCBP2	Neu	-0.395431	1.36698e-08
XRCC5	Neu	-0.176199	4.36796e-08
ILF3	Neu	-0.533266	6.05808e-08
SYNCRIP	Neu	-0.611071	1.19025e-07
SAFB2	Neu	-0.184906	2.42381e-07
ALYREF	Neu	-0.387406	3.9848e-07
HNRNPM	Neu	-0.22343	8.46733e-07
HNRNPUL2	Neu	-0.621285	9.51052e-07
RBM12	Neu	-0.314631	1.17094e-06
CCAR2	Neu	-0.247826	1.28182e-06
RAVER1	Neu	-0.398507	1.35869e-06
WAC	Neu	0.149844	5.46097e-06
KHSRP	Neu	-0.492571	9.82936e-06
ILF2	Neu	0.394191	1.23885e-05
HNRNPH1	Neu	-0.311855	2.36887e-05
HNRNPL	Neu	-0.293649	2.43295e-05
PCBP1	Neu	-0.195338	8.36336e-05
HNRNPH3	Neu	0.1842	0.000109228
SRSF2	Neu	-0.264998	0.000171912
TTN	Neu	0.234398	0.000287946
RBMX	Neu	-0.192468	0.000472057
NONO	Neu	-0.0997286	0.000582715
HNRNPAB	Neu	-0.326215	0.000847672
HNRNPA2B1	Neu	-0.118969	0.00126725
HNRNPF	Neu	-0.110588	0.00204896
DDX5	Neu	-0.17144	0.002464
KIAA1429	Neu	-0.21339	0.00320358
DDX1	Neu	-0.278808	0.00422083
FUBP1	Neu	0.183999	0.00423473
RALY	Neu	0.0985374	0.00800806
HNRNPA0	Neu	-0.306595	0.00860573
RNF40	Neu	0.122505	0.0173549
RNF20	Neu	-0.0590388	0.0565293
CIZ1	Neu	0.160681	0.0932012
SRSF3	Neu	0.0768165	0.0953456
DDX17	Neu	0.103028	0.118869
PRKDC	Neu	-0.191237	0.14392
HNRNPC	Neu	-0.052704	0.180203
FUS	Neu	-0.0584108	0.25506
SPEN	Neu	-0.0542689	0.319956
HNRNPK	Neu	0.0498251	0.361123
WTAP	Neu	-0.0344147	0.469513
PARP1	Neu	-0.0662625	0.523313
DDX39A	Neu	-0.0313553	0.62238
HNRNPA3	Neu	-0.0269739	0.718963
PCK2	NK	0.713895	1.66415e-21
HNRNPC	NK	0.207767	5.94694e-12
HNRNPDL	NK	-0.181506	6.18298e-11
ELAVL1	NK	0.189733	1.35496e-10
FUBP1	NK	0.1595	7.43366e-09
ILF2	NK	0.17819	2.04918e-08
HNRNPR	NK	0.144248	3.6964e-08
ALYREF	NK	0.271937	8.79559e-08
DDX39A	NK	0.182935	5.55447e-07
HNRNPF	NK	0.1148	1.39267e-06
PCBP2	NK	-0.197213	1.5904e-06
ATP5B	NK	0.12036	3.37262e-06
HNRNPK	NK	0.334778	3.88086e-06
EIF4A3	NK	0.170782	7.56073e-06
SRRT	NK	0.139408	1.09892e-05
XRCC6	NK	0.0990927	1.35953e-05
PARP1	NK	0.151777	3.74802e-05
SAFB2	NK	-0.103877	0.000137221
RALY	NK	0.126185	0.000255754
HNRNPD	NK	0.0748491	0.000368108
XRCC5	NK	0.0876833	0.00038374
HNRNPM	NK	0.103768	0.000571145
WAC	NK	-0.0707108	0.000597141
DDX5	NK	-0.13059	0.000737117
HNRNPUL2	NK	-0.279631	0.000883634
HNRNPA2B1	NK	0.0760561	0.00112119
SYNCRIP	NK	0.0851543	0.00250513
SRSF2	NK	-0.0903869	0.00270647
XIST	NK	-0.414354	0.00276164
RAVER1	NK	0.142031	0.00490071
CIZ1	NK	0.092242	0.00527089
DHX9	NK	-0.121107	0.00583409
SRSF1	NK	0.0691914	0.00975707
KHDRBS1	NK	0.0680563	0.013673
RNF20	NK	-0.0583562	0.0261535
PTBP1	NK	0.0703916	0.0291328
ILF3	NK	-0.0719209	0.0332762
HNRNPU	NK	0.0670667	0.0340516
SPEN	NK	-0.0674759	0.0379263
HNRNPH3	NK	0.0519659	0.0439329
PRKDC	NK	-0.122874	0.0532789
HNRNPA1	NK	-0.0688723	0.0636446
HNRNPA0	NK	-0.220967	0.0680692
SFPQ	NK	0.0644967	0.0907443
FUS	NK	0.0972701	0.104727
HNRNPH1	NK	-0.0735571	0.131631
DDX17	NK	-0.0976363	0.134732
HNRNPAB	NK	0.14367	0.142713
KIAA1429	NK	-0.102497	0.146975
NCL	NK	0.0469949	0.154386
WTAP	NK	-0.0343557	0.158994
CELF2	NK	0.0501949	0.163089
HNRNPA3	NK	0.0607899	0.183347
MATR3	NK	0.0297258	0.219739
TTN	NK	0.116851	0.260717
PABPC1	NK	-0.0522764	0.276204
DDX1	NK	0.0423798	0.318092
HNRNPUL1	NK	0.0439079	0.323488
CCAR2	NK	0.0369416	0.335643
PCBP1	NK	-0.0418375	0.341886
RBM12	NK	-0.0396034	0.493335
RBM14	NK	0.0220072	0.517651
RBM15	NK	0.031434	0.524588
RBMX	NK	-0.0162758	0.585222
HNRNPL	NK	-0.0290954	0.591542
SRSF3	NK	0.0108433	0.677806
NONO	NK	0.00431875	0.835409
RNF40	NK	0.00744698	0.85867
KHSRP	NK	0.0104553	0.906291
XPO1	NK	0.00382698	0.953185
TRIM28	NK	0.000912915	0.981447
RALY	pDC	0.215673	6.47213e-10
PARP1	pDC	0.258403	7.94555e-09
ILF2	pDC	0.202833	1.29614e-08
CELF2	pDC	0.179433	2.96886e-08
HNRNPM	pDC	0.183836	8.14774e-08
PCK2	pDC	0.292034	7.31235e-06
SRRT	pDC	0.13205	1.43318e-05
HNRNPR	pDC	0.12508	5.02588e-05
XIST	pDC	-0.604933	0.000110161
HNRNPC	pDC	0.119865	0.00012528
XRCC6	pDC	0.121288	0.000125918
ELAVL1	pDC	0.113098	0.000222843
DDX39A	pDC	0.135226	0.000269492
SYNCRIP	pDC	0.103348	0.000291481
PCBP2	pDC	-0.172816	0.000301012
HNRNPD	pDC	0.082683	0.00087283
ALYREF	pDC	0.162582	0.00107185
TTN	pDC	-0.240232	0.0010743
NCL	pDC	0.101018	0.00183388
HNRNPDL	pDC	-0.0953988	0.00254748
CCAR2	pDC	0.102002	0.00759942
DDX1	pDC	0.132168	0.0101481
DDX17	pDC	-0.213744	0.0113949
PRKDC	pDC	-0.144958	0.0236025
HNRNPF	pDC	0.059585	0.0271606
ATP5B	pDC	0.0642886	0.033717
WTAP	pDC	0.0677528	0.04045
XRCC5	pDC	0.0725906	0.0453882
HNRNPK	pDC	0.153015	0.0523296
SRSF3	pDC	0.0603882	0.0594488
HNRNPUL2	pDC	-0.208778	0.0611266
PABPC1	pDC	0.0709611	0.0886565
DHX9	pDC	-0.090936	0.0916833
HNRNPA0	pDC	-0.222474	0.0988319
HNRNPA1	pDC	-0.0663701	0.125998
SFPQ	pDC	0.0610272	0.145794
HNRNPAB	pDC	-0.143421	0.158415
HNRNPH1	pDC	-0.0667683	0.16856
RAVER1	pDC	0.0779356	0.172203
RBM14	pDC	0.0440872	0.174754
KHDRBS1	pDC	0.042725	0.176849
HNRNPU	pDC	0.0530035	0.200563
ILF3	pDC	-0.0553179	0.211654
EIF4A3	pDC	0.0514705	0.220148
MATR3	pDC	0.0487323	0.227191
DDX5	pDC	0.0504508	0.232808
RNF40	pDC	0.041953	0.245186
RBMX	pDC	0.0344438	0.25846
HNRNPH3	pDC	0.0332493	0.287076
PCBP1	pDC	-0.0540289	0.295735
WAC	pDC	-0.0286724	0.320206
HNRNPUL1	pDC	0.0486896	0.329757
TRIM28	pDC	-0.0310955	0.339101
HNRNPA3	pDC	-0.0382674	0.48877
SRSF1	pDC	0.0207767	0.503485
FUBP1	pDC	-0.020651	0.5104
NONO	pDC	0.0141726	0.578121
RNF20	pDC	-0.0166857	0.597309
RBM15	pDC	-0.0320401	0.604805
SRSF2	pDC	-0.0171729	0.64957
SPEN	pDC	-0.0151612	0.702677
KIAA1429	pDC	-0.0265622	0.75066
KHSRP	pDC	-0.0283749	0.755352
SAFB2	pDC	0.0108279	0.785529
FUS	pDC	0.0164081	0.827817
CIZ1	pDC	-0.00855852	0.83965
RBM12	pDC	-0.0139089	0.85072
XPO1	pDC	-0.00815211	0.894449
HNRNPL	pDC	-0.00882573	0.906361
HNRNPA2B1	pDC	0.00291089	0.917752
PTBP1	pDC	0.00011381	0.99856
EIF4A3	Plasmablast	0.26672	1.29899e-08
DDX39A	Plasmablast	0.285911	1.30048e-08
HNRNPC	Plasmablast	0.176539	1.27837e-06
PCBP2	Plasmablast	-0.285807	4.64778e-06
SYNCRIP	Plasmablast	0.143723	7.50609e-06
HNRNPA1	Plasmablast	-0.197068	8.42702e-06
ATP5B	Plasmablast	0.14658	1.41046e-05
DDX5	Plasmablast	0.145569	2.0698e-05
DDX1	Plasmablast	0.183702	0.000102499
XRCC5	Plasmablast	0.141154	0.000126436
HNRNPH3	Plasmablast	0.148936	0.000166091
ALYREF	Plasmablast	0.221651	0.000233752
PCK2	Plasmablast	0.155043	0.000464082
HNRNPM	Plasmablast	0.120705	0.000846167
XIST	Plasmablast	-0.536782	0.000920882
HNRNPD	Plasmablast	0.0813501	0.00101734
SRRT	Plasmablast	0.140581	0.00131848
HNRNPA2B1	Plasmablast	0.124495	0.00152532
RNF20	Plasmablast	-0.103822	0.00182478
ELAVL1	Plasmablast	0.0899751	0.00190502
SRSF3	Plasmablast	0.083191	0.00359212
HNRNPK	Plasmablast	0.193639	0.00693711
HNRNPUL2	Plasmablast	-0.290169	0.00945623
HNRNPDL	Plasmablast	0.0834891	0.0105762
PABPC1	Plasmablast	-0.092633	0.0144414
RBMX	Plasmablast	0.0655248	0.0150257
HNRNPAB	Plasmablast	0.276258	0.015044
ILF2	Plasmablast	0.0744934	0.017695
XRCC6	Plasmablast	0.0796894	0.0180044
RBM14	Plasmablast	0.109386	0.0247394
HNRNPA0	Plasmablast	-0.326838	0.0250779
XPO1	Plasmablast	0.131797	0.0257356
HNRNPR	Plasmablast	0.0585131	0.0333808
WAC	Plasmablast	-0.0747641	0.0411174
DDX17	Plasmablast	-0.141488	0.0426377
CIZ1	Plasmablast	0.0695633	0.0431882
RAVER1	Plasmablast	0.118796	0.0450237
SRSF1	Plasmablast	0.073584	0.0513271
SFPQ	Plasmablast	-0.0652191	0.0606627
SAFB2	Plasmablast	0.0589347	0.0672651
SRSF2	Plasmablast	0.0742383	0.072398
TTN	Plasmablast	-0.215336	0.0750866
PARP1	Plasmablast	0.0693718	0.0905938
NCL	Plasmablast	0.0603684	0.107219
HNRNPUL1	Plasmablast	-0.0758277	0.117359
MATR3	Plasmablast	-0.0362683	0.138797
KHDRBS1	Plasmablast	-0.0339527	0.151481
NONO	Plasmablast	0.0349846	0.175309
HNRNPU	Plasmablast	0.0485503	0.211921
SPEN	Plasmablast	0.0466771	0.274107
PTBP1	Plasmablast	-0.0372816	0.286613
CELF2	Plasmablast	0.0302178	0.289561
KIAA1429	Plasmablast	-0.0772359	0.300063
HNRNPL	Plasmablast	0.0747935	0.340286
FUBP1	Plasmablast	0.0291396	0.393961
TRIM28	Plasmablast	0.0320754	0.407517
RALY	Plasmablast	0.0277687	0.500644
FUS	Plasmablast	0.0521068	0.513147
ILF3	Plasmablast	-0.0302446	0.520642
WTAP	Plasmablast	0.0173078	0.532931
RBM12	Plasmablast	-0.0371727	0.5598
PRKDC	Plasmablast	-0.0438382	0.582751
HNRNPH1	Plasmablast	-0.024927	0.665655
PCBP1	Plasmablast	-0.0140767	0.74689
HNRNPF	Plasmablast	-0.00676824	0.758089
RNF40	Plasmablast	0.01219	0.76776
CCAR2	Plasmablast	-0.010043	0.810575
RBM15	Plasmablast	-0.0105856	0.83471
DHX9	Plasmablast	0.0107866	0.856634
HNRNPA3	Plasmablast	-0.00502379	0.941397
KHSRP	Plasmablast	-0.00719148	0.9421
PCK2	SM_B	0.218453	5.37966e-09
SRSF2	SM_B	-0.166259	5.36442e-07
RALY	SM_B	0.172635	9.41602e-07
HNRNPA1	SM_B	-0.175751	5.32782e-06
ATP5B	SM_B	0.130312	8.59898e-06
DHX9	SM_B	-0.167056	5.46359e-05
EIF4A3	SM_B	0.155501	6.57981e-05
ILF3	SM_B	-0.147012	0.000147344
CELF2	SM_B	0.105063	0.000187657
RNF20	SM_B	-0.086325	0.000188507
PRKDC	SM_B	-0.215494	0.000204491
SRSF1	SM_B	-0.103709	0.000231934
ELAVL1	SM_B	0.099285	0.000317796
HNRNPC	SM_B	0.101154	0.000524585
PCBP2	SM_B	-0.186675	0.000661402
HNRNPDL	SM_B	-0.0852439	0.000972654
ILF2	SM_B	0.103212	0.00148175
SPEN	SM_B	-0.0892833	0.00311647
PABPC1	SM_B	-0.119917	0.00338046
NONO	SM_B	-0.059955	0.00426259
XIST	SM_B	-0.377611	0.00445562
HNRNPM	SM_B	0.0814388	0.00476678
PARP1	SM_B	0.107576	0.00526823
ALYREF	SM_B	0.122	0.00539327
HNRNPH1	SM_B	-0.130566	0.00642092
TRIM28	SM_B	-0.0832419	0.0079349
XRCC6	SM_B	0.0628333	0.00922926
DDX39A	SM_B	0.0827755	0.0126654
HNRNPA2B1	SM_B	-0.056794	0.0135591
RBM15	SM_B	-0.087628	0.0337577
SRSF3	SM_B	-0.0524848	0.0374718
SFPQ	SM_B	-0.0635693	0.0435899
HNRNPR	SM_B	0.0504497	0.0445449
RNF40	SM_B	0.0765805	0.0499888
HNRNPK	SM_B	0.140688	0.0601695
CIZ1	SM_B	0.0584212	0.0979515
HNRNPA0	SM_B	-0.212191	0.114171
XRCC5	SM_B	0.0419516	0.114369
WTAP	SM_B	0.0386713	0.115475
RAVER1	SM_B	0.0874877	0.116568
XPO1	SM_B	-0.0811536	0.126087
RBM12	SM_B	-0.0736334	0.130798
HNRNPU	SM_B	0.0431623	0.165664
DDX17	SM_B	-0.0971786	0.166525
HNRNPH3	SM_B	-0.0365939	0.196215
DDX1	SM_B	0.0562995	0.233164
FUBP1	SM_B	-0.0317997	0.264251
HNRNPL	SM_B	-0.0558413	0.288287
WAC	SM_B	0.0214962	0.299556
HNRNPD	SM_B	0.0219465	0.30848
SAFB2	SM_B	0.026412	0.364911
NCL	SM_B	-0.0266839	0.366702
HNRNPA3	SM_B	-0.0478682	0.368301
CCAR2	SM_B	0.030861	0.404216
RBM14	SM_B	-0.021142	0.536641
TTN	SM_B	-0.053384	0.588036
PCBP1	SM_B	-0.0294711	0.595861
HNRNPUL1	SM_B	0.0234032	0.621619
FUS	SM_B	-0.0302022	0.64057
PTBP1	SM_B	-0.0139839	0.676247
RBMX	SM_B	-0.0141736	0.676488
DDX5	SM_B	0.0174559	0.67983
HNRNPAB	SM_B	0.0312699	0.78085
SYNCRIP	SM_B	0.00879225	0.788846
KHSRP	SM_B	-0.0205281	0.791801
HNRNPUL2	SM_B	0.0263591	0.824704
KIAA1429	SM_B	-0.0154293	0.843771
MATR3	SM_B	-0.00333963	0.91305
KHDRBS1	SM_B	0.00222612	0.931271
HNRNPF	SM_B	0.0017682	0.941075
SRRT	SM_B	0.00196688	0.961453
PCK2	TEMRA_CD8	0.658652	2.58335e-19
HNRNPDL	TEMRA_CD8	-0.185775	1.0491e-11
DDX39A	TEMRA_CD8	0.208295	2.03342e-07
ILF2	TEMRA_CD8	0.141196	5.42331e-06
HNRNPF	TEMRA_CD8	0.107983	2.8048e-05
WTAP	TEMRA_CD8	-0.100341	6.07502e-05
CELF2	TEMRA_CD8	0.139616	6.17192e-05
ELAVL1	TEMRA_CD8	0.122445	7.17717e-05
PARP1	TEMRA_CD8	0.170813	7.43324e-05
ATP5B	TEMRA_CD8	0.107289	0.00010235
HNRNPR	TEMRA_CD8	0.0937244	0.000330641
RALY	TEMRA_CD8	0.129083	0.000457434
SRSF2	TEMRA_CD8	-0.11376	0.000526002
PCBP2	TEMRA_CD8	-0.157458	0.000661801
SRRT	TEMRA_CD8	0.137522	0.000669328
EIF4A3	TEMRA_CD8	0.122745	0.000687764
HNRNPC	TEMRA_CD8	0.0982484	0.000775983
XRCC6	TEMRA_CD8	0.0788179	0.000923537
HNRNPA1	TEMRA_CD8	-0.138207	0.0014227
ALYREF	TEMRA_CD8	0.172736	0.00265874
CCAR2	TEMRA_CD8	0.113344	0.00329658
TTN	TEMRA_CD8	-0.325585	0.00733667
HNRNPA0	TEMRA_CD8	-0.363256	0.00889456
DHX9	TEMRA_CD8	-0.11166	0.0161432
HNRNPUL2	TEMRA_CD8	-0.244185	0.0167978
HNRNPK	TEMRA_CD8	0.190883	0.0182367
SAFB2	TEMRA_CD8	-0.0725721	0.0190036
XRCC5	TEMRA_CD8	0.0634215	0.0197522
PRKDC	TEMRA_CD8	-0.127535	0.034593
RNF20	TEMRA_CD8	-0.0543741	0.039687
PCBP1	TEMRA_CD8	-0.0955064	0.0414532
KHDRBS1	TEMRA_CD8	0.0605092	0.0443564
HNRNPM	TEMRA_CD8	0.0678262	0.0457112
PABPC1	TEMRA_CD8	-0.0934196	0.0688064
HNRNPH1	TEMRA_CD8	-0.088693	0.0712727
FUBP1	TEMRA_CD8	0.0525907	0.080451
DDX17	TEMRA_CD8	-0.114091	0.0948518
WAC	TEMRA_CD8	-0.04345	0.0949807
SPEN	TEMRA_CD8	-0.0599964	0.0959969
DDX5	TEMRA_CD8	-0.0637304	0.112972
ILF3	TEMRA_CD8	-0.0509619	0.140196
SRSF3	TEMRA_CD8	-0.0347644	0.209303
SYNCRIP	TEMRA_CD8	0.0356658	0.248638
HNRNPD	TEMRA_CD8	0.025014	0.299973
DDX1	TEMRA_CD8	0.0483207	0.310984
CIZ1	TEMRA_CD8	0.0390358	0.314429
HNRNPAB	TEMRA_CD8	0.107022	0.350071
FUS	TEMRA_CD8	0.0610969	0.390952
XIST	TEMRA_CD8	-0.139976	0.42541
RAVER1	TEMRA_CD8	0.0472897	0.43534
HNRNPH3	TEMRA_CD8	-0.0236077	0.444477
TRIM28	TEMRA_CD8	-0.0294277	0.463719
NONO	TEMRA_CD8	-0.0158675	0.507539
RNF40	TEMRA_CD8	-0.0236639	0.538462
RBM12	TEMRA_CD8	-0.0319448	0.587746
HNRNPA3	TEMRA_CD8	-0.0314807	0.599061
RBM15	TEMRA_CD8	-0.0260881	0.628223
HNRNPU	TEMRA_CD8	0.0174558	0.635933
HNRNPL	TEMRA_CD8	0.0231063	0.694362
NCL	TEMRA_CD8	-0.0143002	0.70282
HNRNPA2B1	TEMRA_CD8	0.0104817	0.721232
SFPQ	TEMRA_CD8	-0.0139324	0.776118
RBM14	TEMRA_CD8	-0.00943833	0.801528
MATR3	TEMRA_CD8	-0.0081573	0.815298
XPO1	TEMRA_CD8	-0.0150658	0.81817
PTBP1	TEMRA_CD8	0.00774827	0.860218
SRSF1	TEMRA_CD8	0.00353839	0.921053
HNRNPUL1	TEMRA_CD8	0.00460901	0.939667
KHSRP	TEMRA_CD8	0.00666802	0.947183
KIAA1429	TEMRA_CD8	0.00562083	0.948553
RBMX	TEMRA_CD8	-0.00214731	0.956386
PCK2	Tfh	0.350569	5.08638e-14
HNRNPC	Tfh	0.158133	1.06419e-07
PCBP2	Tfh	-0.218969	3.75358e-07
HNRNPR	Tfh	0.120769	5.86356e-06
ELAVL1	Tfh	0.126007	6.00032e-06
ALYREF	Tfh	0.219424	1.20525e-05
PARP1	Tfh	0.176235	2.75528e-05
PCBP1	Tfh	-0.181453	4.75146e-05
CELF2	Tfh	0.168197	5.51705e-05
ILF2	Tfh	0.114354	0.000168809
XIST	Tfh	-0.451291	0.000447149
RNF40	Tfh	0.117014	0.000639969
TTN	Tfh	-0.244805	0.000669011
HNRNPDL	Tfh	-0.0812921	0.001515
DDX39A	Tfh	0.10948	0.00168959
HNRNPK	Tfh	0.235609	0.00252937
RNF20	Tfh	-0.0821136	0.00258132
HNRNPM	Tfh	0.0935518	0.00479254
SRSF2	Tfh	-0.0888722	0.00536018
PABPC1	Tfh	-0.102142	0.00623886
ATP5B	Tfh	0.075352	0.00632818
DHX9	Tfh	-0.12001	0.00691675
HNRNPF	Tfh	0.0574629	0.00825785
HNRNPA1	Tfh	-0.100733	0.00853399
ILF3	Tfh	-0.0811312	0.0262097
RALY	Tfh	0.0775726	0.0281362
TRIM28	Tfh	-0.0698632	0.0302517
DDX17	Tfh	-0.126691	0.0321625
EIF4A3	Tfh	0.0851753	0.0365364
SPEN	Tfh	-0.0692155	0.0419152
HNRNPA0	Tfh	-0.243218	0.0546067
SRRT	Tfh	0.0641115	0.0731604
SYNCRIP	Tfh	0.0531008	0.0788408
KHDRBS1	Tfh	-0.0371235	0.079866
RAVER1	Tfh	0.0918107	0.0917502
NONO	Tfh	-0.0364654	0.0928321
SRSF3	Tfh	-0.0464557	0.0934051
PRKDC	Tfh	-0.105288	0.103357
XRCC5	Tfh	0.0387636	0.110953
HNRNPH1	Tfh	-0.0740712	0.147237
XRCC6	Tfh	0.0305723	0.186565
HNRNPUL2	Tfh	-0.129603	0.194481
SFPQ	Tfh	-0.0496314	0.22008
SRSF1	Tfh	-0.0343341	0.261076
CIZ1	Tfh	0.0373671	0.299265
RBM15	Tfh	-0.0472744	0.304082
XPO1	Tfh	0.0613704	0.307621
WTAP	Tfh	0.026946	0.322634
HNRNPAB	Tfh	0.0967284	0.383098
MATR3	Tfh	0.0216466	0.429582
HNRNPH3	Tfh	0.0203615	0.484611
HNRNPD	Tfh	0.0163735	0.485835
NCL	Tfh	0.0214576	0.492457
HNRNPU	Tfh	0.0229201	0.50561
PTBP1	Tfh	-0.0227719	0.528859
FUBP1	Tfh	-0.0144121	0.588076
DDX5	Tfh	-0.0185606	0.666828
RBM12	Tfh	0.0208931	0.7284
DDX1	Tfh	0.0151096	0.78075
RBM14	Tfh	-0.00861164	0.807443
FUS	Tfh	-0.0142064	0.850047
HNRNPUL1	Tfh	0.00738643	0.875402
SAFB2	Tfh	-0.00471252	0.877419
HNRNPL	Tfh	0.00819295	0.889744
RBMX	Tfh	0.00382211	0.917514
HNRNPA3	Tfh	-0.00577384	0.927161
CCAR2	Tfh	0.00377944	0.934582
KIAA1429	Tfh	-0.00699292	0.935554
HNRNPA2B1	Tfh	-0.00221807	0.940966
KHSRP	Tfh	0.0056175	0.951421
WAC	Tfh	-0.000302618	0.991848
PCK2	Th17	0.291982	2.03119e-08
HNRNPC	Th17	0.149135	5.14918e-07
PCBP2	Th17	-0.202165	3.00494e-05
CELF2	Th17	0.144964	3.35636e-05
HNRNPR	Th17	0.103758	9.65425e-05
ELAVL1	Th17	0.100294	0.000696001
ILF2	Th17	0.108844	0.000752705
HNRNPM	Th17	0.10582	0.000852628
PCBP1	Th17	-0.163218	0.00115309
PARP1	Th17	0.138692	0.0017508
DHX9	Th17	-0.143158	0.0023001
ILF3	Th17	-0.112603	0.0023342
DDX39A	Th17	0.109689	0.00235141
EIF4A3	Th17	0.114194	0.00322482
ALYREF	Th17	0.149306	0.00335188
HNRNPA1	Th17	-0.124749	0.00361487
ATP5B	Th17	0.086436	0.00393394
SRSF2	Th17	-0.0950833	0.00420458
RNF20	Th17	-0.0800594	0.00504038
HNRNPK	Th17	0.209402	0.00902457
SRSF3	Th17	-0.0754913	0.01079
TTN	Th17	-0.217865	0.0156756
RNF40	Th17	0.0898744	0.0159257
XIST	Th17	-0.326281	0.0221707
TRIM28	Th17	-0.0759812	0.0222107
PRKDC	Th17	-0.146784	0.0260361
XRCC6	Th17	0.0518059	0.0341568
RALY	Th17	0.0790547	0.0347805
DDX17	Th17	-0.131831	0.0357656
SFPQ	Th17	-0.0764823	0.0370768
SPEN	Th17	-0.0681882	0.0440406
HNRNPA0	Th17	-0.26505	0.0495506
NONO	Th17	-0.0388396	0.057679
HNRNPF	Th17	0.0399626	0.0736646
PABPC1	Th17	-0.075842	0.0754789
HNRNPDL	Th17	-0.0468691	0.0767156
HNRNPUL2	Th17	-0.162987	0.0771383
HNRNPH1	Th17	-0.0845333	0.103722
SRSF1	Th17	-0.0463839	0.124063
CCAR2	Th17	0.0615099	0.124825
CIZ1	Th17	0.0473947	0.182822
RAVER1	Th17	0.0773969	0.213881
WTAP	Th17	0.0376522	0.223561
XRCC5	Th17	0.0299207	0.25736
KHDRBS1	Th17	-0.0289926	0.293439
RBM15	Th17	-0.050701	0.297776
HNRNPD	Th17	-0.0231153	0.33023
HNRNPU	Th17	0.0285232	0.397891
HNRNPA2B1	Th17	0.0217315	0.400059
RBM14	Th17	-0.0254453	0.446842
PTBP1	Th17	-0.02706	0.46726
DDX5	Th17	0.0292494	0.481139
SAFB2	Th17	-0.0179257	0.536063
RBMX	Th17	0.0184335	0.5687
KIAA1429	Th17	-0.0415874	0.592752
HNRNPAB	Th17	0.0611826	0.602097
KHSRP	Th17	-0.0429719	0.617307
NCL	Th17	-0.0150848	0.658189
XPO1	Th17	0.0277771	0.659128
HNRNPH3	Th17	0.010651	0.74061
SRRT	Th17	0.0135221	0.748904
HNRNPA3	Th17	-0.0157135	0.774645
DDX1	Th17	0.0161353	0.774645
WAC	Th17	-0.00675413	0.800877
FUBP1	Th17	0.00701964	0.823736
RBM12	Th17	-0.0130615	0.833342
MATR3	Th17	0.00566532	0.852561
HNRNPL	Th17	0.0114864	0.862507
FUS	Th17	0.0120755	0.88003
HNRNPUL1	Th17	-0.00442037	0.929321
SYNCRIP	Th17	0.00107112	0.978684
PCK2	Th1	0.649694	2.86435e-17
ALYREF	Th1	0.77763	8.20702e-15
EIF4A3	Th1	0.489796	4.27392e-14
ATP5B	Th1	0.391673	1.7578e-13
DDX39A	Th1	0.433442	3.09988e-13
RALY	Th1	0.337083	3.35201e-13
HNRNPR	Th1	0.340978	9.02215e-13
ILF2	Th1	0.348104	1.14695e-12
HNRNPC	Th1	0.296073	1.27632e-12
PARP1	Th1	0.447472	1.51006e-12
ELAVL1	Th1	0.310802	7.37032e-12
HNRNPDL	Th1	-0.203941	4.07296e-11
HNRNPF	Th1	0.30151	1.34195e-10
HNRNPD	Th1	0.313677	1.41369e-10
HNRNPM	Th1	0.281028	4.01743e-10
XRCC6	Th1	0.227488	1.59631e-09
XRCC5	Th1	0.254665	1.70443e-09
SRRT	Th1	0.250705	3.06731e-09
CELF2	Th1	0.216759	6.65664e-09
SYNCRIP	Th1	0.224242	7.52244e-09
HNRNPA2B1	Th1	0.278921	2.09317e-08
TTN	Th1	-0.471309	2.49831e-06
XIST	Th1	-0.701404	4.4796e-06
HNRNPK	Th1	0.354792	1.12588e-05
SPEN	Th1	-0.154204	1.16919e-05
HNRNPAB	Th1	0.478038	4.85586e-05
HNRNPU	Th1	0.181036	6.01907e-05
KHDRBS1	Th1	0.118441	6.46354e-05
RBMX	Th1	-0.11319	0.000143523
DDX1	Th1	0.190613	0.000165353
PABPC1	Th1	-0.173367	0.000180166
DDX17	Th1	-0.275099	0.000213695
WTAP	Th1	0.0900761	0.000214506
SAFB2	Th1	-0.0989971	0.000233117
CCAR2	Th1	0.139418	0.000373727
SFPQ	Th1	0.187757	0.000479447
DDX5	Th1	-0.155423	0.000531536
PTBP1	Th1	0.145454	0.000931663
RBM14	Th1	0.121929	0.00108867
SRSF1	Th1	0.115534	0.00123491
RAVER1	Th1	0.172566	0.00161672
SRSF3	Th1	0.0949563	0.00364081
NCL	Th1	0.0979529	0.0090428
KHSRP	Th1	0.232889	0.00970689
HNRNPA0	Th1	-0.317116	0.010917
RNF40	Th1	0.0773399	0.0205604
NONO	Th1	0.0611718	0.021344
HNRNPH1	Th1	-0.110327	0.0249319
HNRNPA3	Th1	0.143466	0.0271263
PCBP2	Th1	-0.121832	0.0297142
RBM15	Th1	0.0889387	0.0321447
RNF20	Th1	-0.0594327	0.0365555
HNRNPUL1	Th1	0.0946261	0.0396005
FUBP1	Th1	0.0608588	0.0442012
HNRNPL	Th1	0.110167	0.0591154
PCBP1	Th1	0.108147	0.0716254
KIAA1429	Th1	-0.111057	0.0848848
WAC	Th1	-0.0361929	0.102268
ILF3	Th1	-0.0486554	0.201307
SRSF2	Th1	-0.0393206	0.22367
DHX9	Th1	-0.0603448	0.238466
FUS	Th1	-0.0590104	0.34924
XPO1	Th1	0.0504411	0.352677
HNRNPA1	Th1	-0.0330538	0.462791
PRKDC	Th1	-0.0454531	0.519302
CIZ1	Th1	0.0193191	0.553806
TRIM28	Th1	0.0217181	0.578536
MATR3	Th1	-0.0139036	0.626077
HNRNPH3	Th1	0.0121186	0.654971
RBM12	Th1	-0.0142214	0.796505
HNRNPUL2	Th1	0.010403	0.93363
HNRNPC	Th2	0.170812	8.59558e-09
PCK2	Th2	0.270092	6.41988e-08
ALYREF	Th2	0.268654	1.31199e-07
HNRNPR	Th2	0.144222	2.27649e-07
ATP5B	Th2	0.141297	9.58176e-06
HNRNPM	Th2	0.144483	1.17651e-05
EIF4A3	Th2	0.166276	3.86875e-05
HNRNPF	Th2	0.102922	0.000131471
ILF2	Th2	0.130216	0.000148179
SRSF2	Th2	-0.121982	0.000259055
CELF2	Th2	0.157824	0.000506188
PCBP2	Th2	-0.160725	0.000562676
TTN	Th2	-0.286033	0.000633225
ILF3	Th2	-0.120647	0.000806079
ELAVL1	Th2	0.108499	0.000821999
PARP1	Th2	0.159215	0.000846088
NONO	Th2	-0.0714689	0.000954414
XRCC5	Th2	0.0842985	0.00139179
RALY	Th2	0.115386	0.00166411
HNRNPK	Th2	0.234579	0.00360054
WTAP	Th2	0.0749839	0.004676
DHX9	Th2	-0.131323	0.00497305
XIST	Th2	-0.380233	0.00535381
HNRNPDL	Th2	-0.080505	0.00595961
RNF20	Th2	-0.0792749	0.00629975
HNRNPD	Th2	0.0576147	0.00883067
XRCC6	Th2	0.0653934	0.0113119
DDX17	Th2	-0.15698	0.014177
DDX39A	Th2	0.093478	0.0141883
RBM14	Th2	-0.0794079	0.0151213
PRKDC	Th2	-0.144049	0.0229436
RNF40	Th2	0.0797065	0.0290746
TRIM28	Th2	-0.0693321	0.0396365
DDX5	Th2	-0.0791536	0.0455013
SRSF1	Th2	-0.0582963	0.0515554
DDX1	Th2	0.0871909	0.0595137
HNRNPH3	Th2	0.0462806	0.108306
SPEN	Th2	-0.0568535	0.113968
HNRNPA0	Th2	-0.204673	0.124236
HNRNPUL2	Th2	0.153345	0.138354
PCBP1	Th2	-0.0771253	0.141681
SAFB2	Th2	-0.0348608	0.230989
RAVER1	Th2	0.0669896	0.235614
HNRNPA2B1	Th2	0.0300824	0.250591
SYNCRIP	Th2	0.0288122	0.337287
HNRNPH1	Th2	-0.0469961	0.362771
HNRNPU	Th2	0.0275945	0.421683
RBMX	Th2	-0.0254159	0.429894
FUBP1	Th2	0.0200209	0.469328
SRRT	Th2	0.0243115	0.504147
CIZ1	Th2	0.0250476	0.510869
RBM15	Th2	-0.0326281	0.537424
HNRNPA1	Th2	-0.0269051	0.551294
WAC	Th2	0.0154646	0.561831
KHSRP	Th2	0.0458656	0.583482
HNRNPAB	Th2	0.0597686	0.606827
MATR3	Th2	0.0149513	0.607096
XPO1	Th2	0.0293196	0.615625
FUS	Th2	-0.0289901	0.680761
PABPC1	Th2	-0.018539	0.697529
KIAA1429	Th2	-0.0263706	0.73557
PTBP1	Th2	-0.0125317	0.750903
RBM12	Th2	0.0141249	0.812343
HNRNPA3	Th2	-0.0137508	0.814193
NCL	Th2	-0.00774996	0.818867
SRSF3	Th2	0.00720806	0.832111
SFPQ	Th2	-0.00653083	0.880327
CCAR2	Th2	-0.00594106	0.889367
HNRNPUL1	Th2	-0.00557435	0.905101
KHDRBS1	Th2	0.00343788	0.913652
HNRNPL	Th2	0.001752	0.979493
RALY	USM_B	0.267076	2.01062e-11
SRSF2	USM_B	-0.232774	1.31021e-10
PCK2	USM_B	0.31431	2.75687e-08
ATP5B	USM_B	0.209401	5.35237e-08
DHX9	USM_B	-0.261337	7.38307e-08
RBM15	USM_B	-0.242215	1.47484e-07
ILF3	USM_B	-0.205727	1.73311e-07
PRKDC	USM_B	-0.320919	3.63175e-07
ILF2	USM_B	0.210827	4.85892e-07
EIF4A3	USM_B	0.196596	1.37656e-06
SPEN	USM_B	-0.168475	1.43809e-06
HNRNPDL	USM_B	-0.140145	2.30179e-06
RNF20	USM_B	-0.130291	4.19908e-06
SRSF1	USM_B	-0.133803	8.84058e-06
ELAVL1	USM_B	0.132051	2.25428e-05
HNRNPA2B1	USM_B	-0.100196	2.58803e-05
FUBP1	USM_B	-0.10379	5.24333e-05
ALYREF	USM_B	0.208893	8.09894e-05
HNRNPH1	USM_B	-0.188606	9.45483e-05
PCBP2	USM_B	-0.206408	0.000122251
HNRNPC	USM_B	0.108452	0.000313648
XRCC6	USM_B	0.0870485	0.00047646
DDX39A	USM_B	0.103166	0.00105903
HNRNPH3	USM_B	-0.0922737	0.00107449
XPO1	USM_B	-0.174511	0.00111113
RBMX	USM_B	-0.102453	0.00130441
FUS	USM_B	-0.192062	0.00208781
XIST	USM_B	-0.414913	0.00212612
HNRNPA1	USM_B	-0.114075	0.00263772
DDX17	USM_B	-0.188275	0.0040851
CELF2	USM_B	0.0943301	0.00475756
PARP1	USM_B	0.105935	0.00545612
RBM12	USM_B	-0.142965	0.0125387
RBM14	USM_B	-0.0735137	0.0158669
WTAP	USM_B	0.0630809	0.0182524
SYNCRIP	USM_B	0.0789511	0.0232888
XRCC5	USM_B	0.0562434	0.0259854
DDX1	USM_B	0.0979363	0.0290276
TRIM28	USM_B	-0.0699673	0.0326921
HNRNPA0	USM_B	-0.269108	0.0342349
HNRNPR	USM_B	0.0537503	0.036122
DDX5	USM_B	-0.0759198	0.0391747
HNRNPA3	USM_B	-0.0974559	0.0518292
SFPQ	USM_B	-0.0696727	0.0562269
PCBP1	USM_B	0.103094	0.062659
HNRNPK	USM_B	0.136629	0.0657641
HNRNPM	USM_B	0.0566107	0.0746226
RAVER1	USM_B	0.0942264	0.0861519
KHDRBS1	USM_B	-0.0406527	0.117203
CIZ1	USM_B	0.0505953	0.119402
TTN	USM_B	-0.166146	0.126355
HNRNPL	USM_B	-0.0821909	0.127719
NONO	USM_B	-0.0312079	0.132085
SRRT	USM_B	-0.0512164	0.15004
MATR3	USM_B	-0.0398524	0.155787
PABPC1	USM_B	-0.055006	0.175742
KIAA1429	USM_B	-0.0970325	0.180185
PTBP1	USM_B	-0.042522	0.196749
HNRNPD	USM_B	0.0258516	0.21035
SAFB2	USM_B	-0.0319799	0.266751
CCAR2	USM_B	-0.0305045	0.434668
SRSF3	USM_B	-0.0199563	0.472572
HNRNPAB	USM_B	0.0595107	0.572742
HNRNPUL1	USM_B	-0.0253957	0.608132
KHSRP	USM_B	-0.0379053	0.621667
HNRNPU	USM_B	-0.0130604	0.716644
RNF40	USM_B	-0.00928408	0.82236
HNRNPUL2	USM_B	0.0250944	0.843914
WAC	USM_B	-0.00503807	0.847941
HNRNPF	USM_B	0.00328094	0.89456
NCL	USM_B	0.000195337	0.995626
