# Supplementary material for: X-linked transcriptome dysregulation across immune cells in systemic lupus erythematosus
Source: Biol Sex Differ. 2025 Sep 25;16:69. doi: 10.1186/s13293-025-00750-3 (PMC12466074; doi:10.1186/s13293-025-00750-3)
Supplement: Supplementary file 12 — Supplementary Table 12 [file 13293_2025_750_MOESM12_ESM.xlsx]

## Sheet: Sheet1
SUP TABLE 12 - Loadings of XIST interactome genes in the linear regression model
Cell_Type	Gene	Loadings
CM_CD8	ALYREF	0.000144592
Fr._III_T	ALYREF	7.83936e-05
Fr._II_eTreg	ALYREF	0.000210701
Fr._I_nTreg	ALYREF	0.000132751
Int_Mono	ALYREF	0.000271255
LDG	ALYREF	5.14231e-05
Mem_CD4	ALYREF	0.000226643
NC_Mono	ALYREF	4.62467e-06
Naive_CD4	ALYREF	0.000296228
Naive_CD8	ALYREF	8.44427e-05
Plasmablast	ALYREF	9.05802e-05
SM_B	ALYREF	0.000202705
TEMRA_CD8	ALYREF	0.000128836
Tfh	ALYREF	0.000596826
Th1	ALYREF	0.000783525
Th17	ALYREF	0.000441204
Th2	ALYREF	0.000353212
USM_B	ALYREF	5.26545e-05
pDC	ALYREF	-5.31863e-05
CM_CD8	ATP5B	0.00144822
EM_CD8	ATP5B	0.000583647
Int_Mono	ATP5B	0.000461126
NC_Mono	ATP5B	0.000659048
Naive_B	ATP5B	2.96963e-05
Naive_CD8	ATP5B	0.000327933
Th2	ATP5B	0.000148204
USM_B	ATP5B	0.000239536
CD16p_Mono	CCAR2	-2.92988e-05
CM_CD8	CCAR2	-0.000409265
DN_B	CCAR2	-0.000544861
EM_CD8	CCAR2	-0.000239517
Fr._III_T	CCAR2	-4.59196e-05
Fr._II_eTreg	CCAR2	-0.000182207
Fr._I_nTreg	CCAR2	-5.37726e-05
Int_Mono	CCAR2	-0.000383566
LDG	CCAR2	-0.000251661
Mem_CD4	CCAR2	-0.000131219
NC_Mono	CCAR2	-5.72163e-05
NK	CCAR2	-0.000196699
Naive_B	CCAR2	-0.000133741
Naive_CD8	CCAR2	-9.10178e-05
Plasmablast	CCAR2	-2.7961e-05
SM_B	CCAR2	-0.000189445
TEMRA_CD8	CCAR2	-0.000235231
Th2	CCAR2	-0.000295451
mDC	CCAR2	-6.49268e-06
pDC	CCAR2	-0.000137766
CL_Mono	CELF2	-7.82061e-05
DN_B	CELF2	0.000171898
EM_CD8	CELF2	-0.000370236
Fr._II_eTreg	CELF2	-0.000580967
Fr._I_nTreg	CELF2	-0.000180951
Mem_CD4	CELF2	-6.51681e-05
NK	CELF2	1.50295e-05
Naive_CD4	CELF2	-0.000292752
Naive_CD8	CELF2	-0.000277021
Plasmablast	CELF2	0.000178142
SM_B	CELF2	0.000439502
TEMRA_CD8	CELF2	0.000140239
Tfh	CELF2	-0.000132216
Th17	CELF2	-0.000298837
USM_B	CELF2	0.00060357
mDC	CELF2	-0.000456893
pDC	CELF2	0.00033639
CL_Mono	CIZ1	-0.000529454
DN_B	CIZ1	7.66662e-06
EM_CD8	CIZ1	0.000135489
Fr._III_T	CIZ1	9.09083e-05
Fr._II_eTreg	CIZ1	0.000172592
Int_Mono	CIZ1	-7.15048e-05
NC_Mono	CIZ1	0.000165566
Plasmablast	CIZ1	1.40021e-05
TEMRA_CD8	CIZ1	6.61434e-05
pDC	CIZ1	-6.21744e-05
CD16p_Mono	DDX1	-0.000336051
CM_CD8	DDX1	-0.00024716
DN_B	DDX1	-0.000126132
Fr._III_T	DDX1	-5.68687e-05
NC_Mono	DDX1	-0.000329536
NK	DDX1	-0.000207859
Naive_CD4	DDX1	-5.83872e-05
Plasmablast	DDX1	-0.000170662
SM_B	DDX1	-0.000141253
TEMRA_CD8	DDX1	-0.000250947
Th17	DDX1	-0.000295
USM_B	DDX1	-0.000387214
mDC	DDX1	-0.000210574
Fr._II_eTreg	DDX17	0.000113863
Int_Mono	DDX17	7.34269e-06
LDG	DDX17	-0.000160439
NC_Mono	DDX17	0.000110232
NK	DDX17	-0.000357394
Naive_CD8	DDX17	-0.000171075
TEMRA_CD8	DDX17	-0.000349234
Th1	DDX17	-0.000155794
mDC	DDX17	0.000372516
CL_Mono	DDX39A	-2.06622e-05
NC_Mono	DDX39A	0.000287368
Neu	DDX39A	0.000174964
Plasmablast	DDX39A	0.000159558
mDC	DDX39A	0.000173867
pDC	DDX39A	-0.000193958
CL_Mono	DDX39B	-5.18754e-05
CM_CD8	DDX39B	0.000137586
DN_B	DDX39B	0.000120726
EM_CD8	DDX39B	-3.29168e-05
LDG	DDX39B	4.24974e-05
Mem_CD4	DDX39B	6.81516e-05
NK	DDX39B	-4.92281e-05
Naive_B	DDX39B	-2.87354e-05
Naive_CD4	DDX39B	0.000116816
Neu	DDX39B	-3.52032e-07
Plasmablast	DDX39B	4.74357e-05
SM_B	DDX39B	-3.96652e-05
TEMRA_CD8	DDX39B	-7.80217e-05
Th1	DDX39B	0.000124354
Th17	DDX39B	3.6685e-05
mDC	DDX39B	-7.43873e-05
pDC	DDX39B	2.29309e-05
CL_Mono	DDX5	-8.34561e-05
CM_CD8	DDX5	4.73095e-05
Fr._III_T	DDX5	-2.43396e-05
Neu	DDX5	3.65843e-05
TEMRA_CD8	DDX5	-4.66062e-05
Tfh	DDX5	-3.29681e-06
mDC	DDX5	-0.000348921
CL_Mono	DHX9	4.70341e-05
DN_B	DHX9	-4.21399e-05
EM_CD8	DHX9	-0.00027083
Fr._III_T	DHX9	-0.000279455
Fr._II_eTreg	DHX9	-0.00036699
Fr._I_nTreg	DHX9	-7.02681e-05
Mem_CD4	DHX9	-0.000317098
NK	DHX9	-4.4536e-05
Naive_CD4	DHX9	-0.000112123
Naive_CD8	DHX9	-0.000313486
Plasmablast	DHX9	0.000373791
TEMRA_CD8	DHX9	-0.000186436
Tfh	DHX9	-0.000328069
Th1	DHX9	-0.000391696
Th17	DHX9	-0.000312752
Th2	DHX9	-0.000223681
CL_Mono	EIF4A3	-5.60783e-07
EM_CD8	EIF4A3	-9.59424e-05
LDG	EIF4A3	0.000591722
NC_Mono	EIF4A3	-3.97288e-05
NK	EIF4A3	-0.000119478
Naive_B	EIF4A3	0.000126536
Neu	EIF4A3	0.000396069
TEMRA_CD8	EIF4A3	0.000130413
mDC	EIF4A3	0.000306
DN_B	ELAVL1	5.41424e-05
EM_CD8	ELAVL1	1.70914e-05
Fr._II_eTreg	ELAVL1	8.28738e-06
Mem_CD4	ELAVL1	2.11511e-05
NC_Mono	ELAVL1	0.000245078
Naive_B	ELAVL1	9.77586e-05
Neu	ELAVL1	0.000397082
TEMRA_CD8	ELAVL1	0.000151615
Th17	ELAVL1	0.000126738
mDC	ELAVL1	8.79972e-05
CL_Mono	FUBP1	-0.000259344
CM_CD8	FUBP1	-0.0005532
DN_B	FUBP1	-0.000167228
EM_CD8	FUBP1	-0.000603198
Fr._II_eTreg	FUBP1	-0.000461314
Int_Mono	FUBP1	-8.84383e-05
Mem_CD4	FUBP1	-0.000122657
NC_Mono	FUBP1	-0.000176431
Naive_B	FUBP1	-0.00023649
Plasmablast	FUBP1	-0.000317223
SM_B	FUBP1	-0.000187271
Th17	FUBP1	-8.5686e-05
USM_B	FUBP1	-6.75899e-05
pDC	FUBP1	-0.000128263
CL_Mono	FUS	0.000189594
CM_CD8	FUS	-2.99023e-05
DN_B	FUS	-5.54325e-05
Fr._II_eTreg	FUS	-7.51781e-05
NK	FUS	0.000138435
TEMRA_CD8	FUS	0.000150785
Th1	FUS	-2.10182e-05
Th17	FUS	0.000127523
USM_B	FUS	-4.34129e-05
pDC	FUS	-0.000245546
DN_B	HNRNPA0	0.000213063
Fr._III_T	HNRNPA0	6.68452e-05
Fr._II_eTreg	HNRNPA0	0.00020511
Fr._I_nTreg	HNRNPA0	2.41431e-05
Mem_CD4	HNRNPA0	6.48505e-06
NK	HNRNPA0	3.78394e-05
Naive_B	HNRNPA0	3.96294e-05
Th17	HNRNPA0	1.95998e-05
mDC	HNRNPA0	-0.000198604
pDC	HNRNPA0	0.000131095
CD16p_Mono	HNRNPA1	0.000384502
CL_Mono	HNRNPA1	9.81649e-06
DN_B	HNRNPA1	-0.000177958
EM_CD8	HNRNPA1	-5.6037e-05
Fr._III_T	HNRNPA1	3.87304e-05
Fr._II_eTreg	HNRNPA1	0.00039087
Int_Mono	HNRNPA1	0.000137899
Mem_CD4	HNRNPA1	8.96099e-05
Naive_B	HNRNPA1	0.000147369
Naive_CD4	HNRNPA1	0.000352634
Plasmablast	HNRNPA1	-3.10945e-05
TEMRA_CD8	HNRNPA1	0.000109654
Th17	HNRNPA1	0.00037682
pDC	HNRNPA1	0.000232348
Fr._II_eTreg	HNRNPA2B1	-4.76599e-06
Int_Mono	HNRNPA2B1	0.000261466
LDG	HNRNPA2B1	-2.75059e-05
NC_Mono	HNRNPA2B1	0.000380371
NK	HNRNPA2B1	-7.11886e-05
Naive_CD4	HNRNPA2B1	0.000240054
Th2	HNRNPA2B1	0.000100579
mDC	HNRNPA2B1	0.000233529
CL_Mono	HNRNPA3	-5.38251e-05
DN_B	HNRNPA3	-7.59467e-05
Naive_B	HNRNPA3	-1.0354e-05
Naive_CD8	HNRNPA3	0.000156753
TEMRA_CD8	HNRNPA3	-4.72239e-05
mDC	HNRNPA3	-5.23402e-05
CD16p_Mono	HNRNPAB	0.000100836
CM_CD8	HNRNPAB	0.00024421
DN_B	HNRNPAB	6.73228e-05
EM_CD8	HNRNPAB	0.000210057
Fr._II_eTreg	HNRNPAB	0.000122663
Mem_CD4	HNRNPAB	3.76723e-06
NC_Mono	HNRNPAB	0.000117314
Naive_B	HNRNPAB	2.63535e-05
Naive_CD4	HNRNPAB	5.38875e-05
Naive_CD8	HNRNPAB	0.00013075
Plasmablast	HNRNPAB	-1.27305e-05
SM_B	HNRNPAB	8.72514e-05
TEMRA_CD8	HNRNPAB	0.00047161
Th2	HNRNPAB	0.000228948
USM_B	HNRNPAB	0.000112669
mDC	HNRNPAB	0.00040311
pDC	HNRNPAB	1.82535e-05
CL_Mono	HNRNPC	-0.000207335
CM_CD8	HNRNPC	0.000412981
DN_B	HNRNPC	0.00067876
Fr._III_T	HNRNPC	6.12415e-05
Fr._II_eTreg	HNRNPC	0.000123606
Fr._I_nTreg	HNRNPC	0.000247087
LDG	HNRNPC	0.000363121
Naive_B	HNRNPC	0.000255694
Naive_CD4	HNRNPC	0.000535492
Naive_CD8	HNRNPC	0.000354171
Neu	HNRNPC	4.36286e-05
SM_B	HNRNPC	9.00457e-05
Th17	HNRNPC	1.5099e-05
USM_B	HNRNPC	0.00010889
NC_Mono	HNRNPD	4.28836e-05
NK	HNRNPD	-0.000438912
Naive_B	HNRNPD	-0.000114638
Naive_CD4	HNRNPD	5.40449e-05
Th2	HNRNPD	0.000210761
pDC	HNRNPD	-7.80776e-05
CM_CD8	HNRNPDL	-3.00573e-06
EM_CD8	HNRNPDL	-0.000519157
Fr._III_T	HNRNPDL	-0.000238562
Fr._I_nTreg	HNRNPDL	-2.31878e-06
Mem_CD4	HNRNPDL	-8.18641e-05
NC_Mono	HNRNPDL	-1.51132e-05
NK	HNRNPDL	-0.000330833
Naive_B	HNRNPDL	-6.18558e-05
Naive_CD4	HNRNPDL	-0.000252207
Naive_CD8	HNRNPDL	-7.17783e-05
SM_B	HNRNPDL	-5.23895e-05
Tfh	HNRNPDL	-0.000139131
Th1	HNRNPDL	-0.000208911
Th17	HNRNPDL	-0.000443151
Th2	HNRNPDL	-0.000220996
DN_B	HNRNPF	-0.000681611
LDG	HNRNPF	-0.000546462
Naive_B	HNRNPF	2.05856e-05
Naive_CD8	HNRNPF	7.68698e-05
Neu	HNRNPF	-0.000610132
Plasmablast	HNRNPF	-0.000164596
TEMRA_CD8	HNRNPF	-0.000436847
mDC	HNRNPF	-0.00111886
CM_CD8	HNRNPH1	-2.357e-05
DN_B	HNRNPH1	3.80963e-05
EM_CD8	HNRNPH1	0.000198988
Fr._III_T	HNRNPH1	-0.000122312
Fr._I_nTreg	HNRNPH1	-2.48064e-05
Int_Mono	HNRNPH1	0.000165716
NC_Mono	HNRNPH1	-1.4698e-05
NK	HNRNPH1	0.000192191
Naive_B	HNRNPH1	-0.000146433
SM_B	HNRNPH1	-0.000173333
Th2	HNRNPH1	-1.21642e-05
USM_B	HNRNPH1	-0.000181834
mDC	HNRNPH1	1.24491e-05
CD16p_Mono	HNRNPH3	3.18325e-05
DN_B	HNRNPH3	5.82588e-05
EM_CD8	HNRNPH3	-0.000128061
Fr._III_T	HNRNPH3	7.78067e-05
Fr._II_eTreg	HNRNPH3	0.000281312
LDG	HNRNPH3	0.000153338
NC_Mono	HNRNPH3	0.000407566
Neu	HNRNPH3	0.000115618
Th17	HNRNPH3	-1.27583e-05
USM_B	HNRNPH3	3.61811e-05
mDC	HNRNPH3	0.000441082
CL_Mono	HNRNPK	-2.81552e-05
DN_B	HNRNPK	-6.95499e-05
Fr._III_T	HNRNPK	5.5388e-06
Fr._II_eTreg	HNRNPK	0.000116892
NK	HNRNPK	9.83705e-05
SM_B	HNRNPK	0.000186634
TEMRA_CD8	HNRNPK	-0.000179794
USM_B	HNRNPK	0.000122463
mDC	HNRNPK	-0.000355706
CM_CD8	HNRNPL	0.00013049
DN_B	HNRNPL	-2.36556e-05
EM_CD8	HNRNPL	9.9387e-05
Fr._III_T	HNRNPL	9.14458e-05
Fr._II_eTreg	HNRNPL	0.000127437
Mem_CD4	HNRNPL	2.18158e-06
NC_Mono	HNRNPL	-9.34195e-05
NK	HNRNPL	5.11627e-05
Naive_B	HNRNPL	-0.000190076
Naive_CD8	HNRNPL	-3.5115e-06
Neu	HNRNPL	0.000274904
Plasmablast	HNRNPL	0.000123222
SM_B	HNRNPL	-9.19896e-05
TEMRA_CD8	HNRNPL	5.2792e-05
Th17	HNRNPL	-1.20366e-05
USM_B	HNRNPL	-7.79297e-05
mDC	HNRNPL	-3.07662e-05
CD16p_Mono	HNRNPM	-2.64014e-05
CL_Mono	HNRNPM	-0.00010976
EM_CD8	HNRNPM	0.00012951
Fr._III_T	HNRNPM	0.000146719
LDG	HNRNPM	-8.75849e-05
NC_Mono	HNRNPM	-0.000216353
Neu	HNRNPM	-3.42224e-05
TEMRA_CD8	HNRNPM	0.000816414
mDC	HNRNPM	-0.000703587
DN_B	HNRNPR	-0.000140949
Fr._III_T	HNRNPR	0.000457637
Fr._I_nTreg	HNRNPR	0.000301439
Int_Mono	HNRNPR	-3.43028e-05
Mem_CD4	HNRNPR	0.000790319
NC_Mono	HNRNPR	-0.000798312
NK	HNRNPR	0.000386002
Neu	HNRNPR	0.000167269
Tfh	HNRNPR	0.000545175
Th17	HNRNPR	0.000196155
Th2	HNRNPR	0.000262796
USM_B	HNRNPR	-2.03819e-06
EM_CD8	HNRNPU	0.000100059
Fr._II_eTreg	HNRNPU	-0.000295901
NK	HNRNPU	-0.000113036
Naive_B	HNRNPU	0.000193203
Neu	HNRNPU	-0.000274047
Plasmablast	HNRNPU	-0.000309838
TEMRA_CD8	HNRNPU	-8.45792e-05
USM_B	HNRNPU	0.00012197
CL_Mono	HNRNPUL1	9.32948e-05
CM_CD8	HNRNPUL1	0.000629255
DN_B	HNRNPUL1	7.66015e-05
EM_CD8	HNRNPUL1	0.000273059
Fr._III_T	HNRNPUL1	0.000248399
Fr._II_eTreg	HNRNPUL1	0.000591738
Fr._I_nTreg	HNRNPUL1	0.000112091
Int_Mono	HNRNPUL1	2.55677e-05
NC_Mono	HNRNPUL1	0.000424551
Naive_CD8	HNRNPUL1	0.000554235
SM_B	HNRNPUL1	0.000269598
TEMRA_CD8	HNRNPUL1	0.000815448
Th17	HNRNPUL1	0.000175108
Th2	HNRNPUL1	0.000340217
mDC	HNRNPUL1	0.000612057
pDC	HNRNPUL1	0.000111389
CM_CD8	HNRNPUL2	7.58439e-05
DN_B	HNRNPUL2	0.000137308
EM_CD8	HNRNPUL2	0.000292902
Fr._III_T	HNRNPUL2	3.76261e-05
Fr._II_eTreg	HNRNPUL2	4.84044e-05
Fr._I_nTreg	HNRNPUL2	0.000108802
Int_Mono	HNRNPUL2	0.000110397
LDG	HNRNPUL2	-1.91558e-05
Mem_CD4	HNRNPUL2	2.1946e-05
NC_Mono	HNRNPUL2	0.00032357
NK	HNRNPUL2	7.05296e-05
Naive_B	HNRNPUL2	0.000160861
Naive_CD4	HNRNPUL2	-2.75134e-05
Naive_CD8	HNRNPUL2	0.000133069
Neu	HNRNPUL2	-2.38077e-05
TEMRA_CD8	HNRNPUL2	-0.000296462
Th1	HNRNPUL2	0.000261455
Th17	HNRNPUL2	2.69014e-05
Th2	HNRNPUL2	2.66654e-05
USM_B	HNRNPUL2	-8.64307e-05
mDC	HNRNPUL2	3.87603e-06
pDC	HNRNPUL2	0.0001573
CD16p_Mono	ILF2	-0.000180857
DN_B	ILF2	-0.000522592
Fr._II_eTreg	ILF2	0.000106275
Int_Mono	ILF2	-0.00102459
NC_Mono	ILF2	-0.000330926
Neu	ILF2	0.000178968
TEMRA_CD8	ILF2	-0.000379263
USM_B	ILF2	-5.00002e-05
pDC	ILF2	-0.000117888
CM_CD8	ILF3	-0.000374753
EM_CD8	ILF3	0.000230936
NC_Mono	ILF3	0.000125024
NK	ILF3	0.000443314
Naive_CD8	ILF3	-0.000231156
SM_B	ILF3	-0.000143738
USM_B	ILF3	-8.90828e-05
mDC	ILF3	-0.000427809
CL_Mono	KHDRBS1	-2.12577e-05
DN_B	KHDRBS1	-0.000327426
Fr._II_eTreg	KHDRBS1	-0.00040034
Naive_CD8	KHDRBS1	3.87095e-05
SM_B	KHDRBS1	-5.69728e-05
TEMRA_CD8	KHDRBS1	-0.000235464
Th17	KHDRBS1	-9.05227e-05
CL_Mono	KHSRP	0.000149887
DN_B	KHSRP	0.000172318
EM_CD8	KHSRP	2.42997e-06
Fr._III_T	KHSRP	0.000192277
Fr._I_nTreg	KHSRP	-1.36307e-05
Mem_CD4	KHSRP	0.000300587
NK	KHSRP	1.39534e-05
Naive_CD4	KHSRP	0.000176831
Neu	KHSRP	0.000163493
Plasmablast	KHSRP	2.99761e-05
SM_B	KHSRP	0.00021719
TEMRA_CD8	KHSRP	3.63586e-05
Th17	KHSRP	2.97429e-05
USM_B	KHSRP	3.91339e-05
mDC	KHSRP	4.63619e-05
CL_Mono	KIAA1429	-9.3957e-06
DN_B	KIAA1429	-9.67675e-05
EM_CD8	KIAA1429	-0.000186719
Fr._III_T	KIAA1429	6.00632e-05
Mem_CD4	KIAA1429	-1.90264e-05
NK	KIAA1429	-8.13989e-05
Naive_B	KIAA1429	-4.44011e-05
Naive_CD8	KIAA1429	-7.6124e-05
SM_B	KIAA1429	-6.97294e-06
Th17	KIAA1429	-2.56192e-05
USM_B	KIAA1429	-7.42543e-06
mDC	KIAA1429	-7.56331e-05
pDC	KIAA1429	-0.000110703
Fr._III_T	MATR3	-1.70934e-05
Fr._II_eTreg	MATR3	-0.000156109
Plasmablast	MATR3	-0.000186029
TEMRA_CD8	MATR3	-0.000295277
mDC	MATR3	-6.72701e-05
CL_Mono	NCL	0.000108749
Mem_CD4	NCL	0.000230294
NC_Mono	NCL	-9.35791e-05
Naive_B	NCL	3.75216e-05
Naive_CD4	NCL	2.60782e-05
Neu	NCL	0.000375983
SM_B	NCL	0.000131772
TEMRA_CD8	NCL	-0.000488813
mDC	NCL	-0.000145065
DN_B	NONO	-0.000181397
EM_CD8	NONO	-0.000311438
NC_Mono	NONO	2.11331e-05
Neu	NONO	-0.000513238
SM_B	NONO	-0.000244881
TEMRA_CD8	NONO	-0.000110877
Tfh	NONO	-9.45521e-05
USM_B	NONO	-0.000188657
mDC	NONO	0.000473654
CD16p_Mono	PABPC1	0.00036079
CL_Mono	PABPC1	0.000647017
DN_B	PABPC1	0.000206304
EM_CD8	PABPC1	-1.39173e-05
Fr._III_T	PABPC1	0.000205314
Fr._II_eTreg	PABPC1	0.000565494
Int_Mono	PABPC1	0.000546828
NC_Mono	PABPC1	0.00029642
Naive_B	PABPC1	4.84672e-05
Neu	PABPC1	0.000125591
TEMRA_CD8	PABPC1	0.000108065
Th17	PABPC1	7.47762e-05
USM_B	PABPC1	0.00036807
mDC	PABPC1	8.55464e-06
CL_Mono	PARP1	-0.000417736
CM_CD8	PARP1	8.44916e-05
DN_B	PARP1	-9.7886e-06
EM_CD8	PARP1	-0.000175858
Fr._II_eTreg	PARP1	4.70146e-05
NC_Mono	PARP1	1.23227e-05
Naive_CD8	PARP1	9.91202e-05
Neu	PARP1	-0.000344089
mDC	PARP1	0.000305696
CL_Mono	PCBP1	-8.00299e-05
CM_CD8	PCBP1	0.000709293
EM_CD8	PCBP1	0.000150674
Fr._III_T	PCBP1	0.000563132
Fr._II_eTreg	PCBP1	9.4017e-05
Fr._I_nTreg	PCBP1	0.000371927
Int_Mono	PCBP1	3.85568e-05
LDG	PCBP1	1.49634e-05
Mem_CD4	PCBP1	0.000287909
NC_Mono	PCBP1	0.000365036
NK	PCBP1	-0.000130331
Naive_B	PCBP1	0.000138694
Naive_CD4	PCBP1	0.000288841
Naive_CD8	PCBP1	0.000230876
Neu	PCBP1	0.000558723
SM_B	PCBP1	0.00021443
TEMRA_CD8	PCBP1	0.00026754
Tfh	PCBP1	0.000254934
Th1	PCBP1	0.000658871
Th17	PCBP1	0.00019853
Th2	PCBP1	0.000520272
USM_B	PCBP1	0.000338199
mDC	PCBP1	5.92605e-05
pDC	PCBP1	1.61936e-05
CD16p_Mono	PCBP2	0.000673485
CM_CD8	PCBP2	0.00027949
DN_B	PCBP2	0.000283561
Int_Mono	PCBP2	0.000223203
Mem_CD4	PCBP2	0.000219014
NK	PCBP2	9.16007e-05
Naive_B	PCBP2	6.54643e-05
Naive_CD8	PCBP2	0.000216404
Plasmablast	PCBP2	0.000142973
SM_B	PCBP2	4.3663e-05
TEMRA_CD8	PCBP2	0.000507615
Th17	PCBP2	0.000135854
USM_B	PCBP2	0.00010358
mDC	PCBP2	0.000222288
pDC	PCBP2	0.000230951
CD16p_Mono	PCK2	-0.000190293
DN_B	PCK2	-0.00012957
EM_CD8	PCK2	0.000132646
Fr._III_T	PCK2	-0.000282957
Fr._II_eTreg	PCK2	-0.000173076
Int_Mono	PCK2	-9.84136e-05
NC_Mono	PCK2	-0.000707628
NK	PCK2	-0.000379686
Naive_CD4	PCK2	0.000103864
Naive_CD8	PCK2	2.4976e-05
Neu	PCK2	0.000507303
TEMRA_CD8	PCK2	-1.94464e-05
Tfh	PCK2	-2.11534e-05
Th17	PCK2	4.70137e-05
USM_B	PCK2	-0.000387866
mDC	PCK2	-0.000170844
pDC	PCK2	-0.000128792
CL_Mono	PRKDC	0.000310225
Fr._III_T	PRKDC	8.55992e-05
Fr._II_eTreg	PRKDC	-0.00017578
NK	PRKDC	0.000369867
Naive_B	PRKDC	-9.52254e-05
mDC	PRKDC	0.000314921
pDC	PRKDC	4.05328e-05
CM_CD8	PTBP1	-0.000513719
Fr._II_eTreg	PTBP1	-0.000353954
NK	PTBP1	0.000154221
Naive_CD4	PTBP1	-2.48067e-05
Naive_CD8	PTBP1	-3.04315e-05
TEMRA_CD8	PTBP1	-0.000122985
Th17	PTBP1	-7.80232e-05
Th2	PTBP1	-0.000189406
CL_Mono	RALY	-1.52732e-05
CM_CD8	RALY	0.000207765
DN_B	RALY	0.000196635
EM_CD8	RALY	0.000340575
Fr._II_eTreg	RALY	0.000172393
LDG	RALY	-6.97831e-08
Naive_CD8	RALY	0.000140022
Plasmablast	RALY	-0.000165433
USM_B	RALY	0.000120559
pDC	RALY	-6.46926e-05
CD16p_Mono	RAVER1	-6.9702e-05
CL_Mono	RAVER1	-2.67758e-05
DN_B	RAVER1	0.000113937
EM_CD8	RAVER1	7.32532e-05
Fr._III_T	RAVER1	6.72293e-06
LDG	RAVER1	-4.84021e-06
NC_Mono	RAVER1	-0.000374527
NK	RAVER1	0.000259543
Neu	RAVER1	-0.000313922
TEMRA_CD8	RAVER1	-0.000213266
USM_B	RAVER1	0.000117649
CM_CD8	RBM12	0.000352398
DN_B	RBM12	-5.44948e-05
EM_CD8	RBM12	0.000217927
Fr._III_T	RBM12	8.82749e-05
NC_Mono	RBM12	0.000203613
Neu	RBM12	0.000405823
TEMRA_CD8	RBM12	3.25114e-05
USM_B	RBM12	6.78873e-05
mDC	RBM12	-0.000149135
CD16p_Mono	RBM14	-0.000104483
CL_Mono	RBM14	9.71482e-05
CM_CD8	RBM14	-0.000186188
DN_B	RBM14	0.000102707
Fr._II_eTreg	RBM14	-3.10223e-05
Fr._I_nTreg	RBM14	-6.16972e-05
NK	RBM14	0.000165208
TEMRA_CD8	RBM14	-0.000352982
Th2	RBM14	-0.000130441
USM_B	RBM14	-0.000215906
mDC	RBM14	0.000138067
CL_Mono	RBM15	0.000143515
CM_CD8	RBM15	-0.000131171
EM_CD8	RBM15	2.60442e-05
Fr._III_T	RBM15	0.000212641
Fr._I_nTreg	RBM15	-0.000192719
NC_Mono	RBM15	-7.37906e-05
Naive_B	RBM15	6.95903e-05
Naive_CD4	RBM15	-1.57355e-05
Naive_CD8	RBM15	-1.74372e-05
Neu	RBM15	-0.000145148
Plasmablast	RBM15	0.000114894
SM_B	RBM15	-0.000146357
TEMRA_CD8	RBM15	-0.000319739
Th17	RBM15	-0.000201709
Th2	RBM15	-0.000129744
USM_B	RBM15	-0.000129754
DN_B	RBMX	-0.000218971
Fr._III_T	RBMX	-2.40582e-05
Fr._II_eTreg	RBMX	-0.000231231
Fr._I_nTreg	RBMX	-0.000224111
Mem_CD4	RBMX	-6.14988e-05
Naive_B	RBMX	-0.000421917
Naive_CD4	RBMX	-0.000613585
Naive_CD8	RBMX	-4.31227e-05
mDC	RBMX	-0.000391158
CM_CD8	RNF20	-4.59702e-05
DN_B	RNF20	0.000207813
Fr._III_T	RNF20	-0.000260227
Fr._II_eTreg	RNF20	-0.00014776
Fr._I_nTreg	RNF20	-0.000105337
NC_Mono	RNF20	0.000103854
NK	RNF20	0.000136087
Naive_CD8	RNF20	5.36586e-05
Plasmablast	RNF20	-1.33151e-05
USM_B	RNF20	-0.000558378
mDC	RNF20	0.000314394
CD16p_Mono	RNF40	-0.000317267
CL_Mono	RNF40	-0.000253176
DN_B	RNF40	-0.000451152
Fr._III_T	RNF40	-0.000197218
Int_Mono	RNF40	-0.00058128
LDG	RNF40	-3.99794e-05
Mem_CD4	RNF40	-0.000110814
NC_Mono	RNF40	-0.000381008
NK	RNF40	-0.000230142
Naive_B	RNF40	-0.000272528
Naive_CD4	RNF40	-0.000325865
Naive_CD8	RNF40	-0.00029908
Neu	RNF40	-0.000396037
Plasmablast	RNF40	-0.000121121
SM_B	RNF40	-0.000267367
TEMRA_CD8	RNF40	-0.000500412
Th2	RNF40	-0.00041635
USM_B	RNF40	-0.000278819
mDC	RNF40	-5.1692e-06
CM_CD8	SAFB2	-0.000181798
Fr._III_T	SAFB2	-2.73217e-05
Fr._I_nTreg	SAFB2	-3.00774e-06
Mem_CD4	SAFB2	-0.000348725
NC_Mono	SAFB2	-3.4077e-05
Naive_CD8	SAFB2	-0.000244356
TEMRA_CD8	SAFB2	-3.96076e-05
Tfh	SAFB2	-5.61162e-05
USM_B	SAFB2	-0.000139324
mDC	SAFB2	-0.000325951
pDC	SAFB2	-1.68161e-05
DN_B	SFPQ	0.000383496
EM_CD8	SFPQ	0.000116569
Fr._III_T	SFPQ	-0.000429593
Naive_B	SFPQ	2.5477e-05
SM_B	SFPQ	5.9215e-05
TEMRA_CD8	SFPQ	0.000214284
CD16p_Mono	SPEN	-0.000139962
CL_Mono	SPEN	-7.36017e-05
CM_CD8	SPEN	-0.000222662
DN_B	SPEN	-0.000233539
EM_CD8	SPEN	-0.000529575
Fr._III_T	SPEN	-0.000497081
Fr._II_eTreg	SPEN	-5.54353e-05
Fr._I_nTreg	SPEN	-0.000573278
Mem_CD4	SPEN	-0.000353376
NC_Mono	SPEN	-0.000241363
NK	SPEN	-0.000511232
Naive_B	SPEN	-0.000239742
Neu	SPEN	-0.000159841
SM_B	SPEN	-0.000362229
TEMRA_CD8	SPEN	-0.000234114
Tfh	SPEN	-0.000184413
Th1	SPEN	-0.00026253
Th17	SPEN	-5.50405e-05
Th2	SPEN	-0.000138287
USM_B	SPEN	-0.000321243
mDC	SPEN	-0.000563155
pDC	SPEN	-0.000146587
DN_B	SRRT	3.55771e-05
EM_CD8	SRRT	0.000245727
NC_Mono	SRRT	7.10009e-05
Neu	SRRT	-0.000176587
TEMRA_CD8	SRRT	0.000288663
USM_B	SRRT	0.000144569
mDC	SRRT	2.66927e-05
CL_Mono	SRSF1	1.87309e-05
DN_B	SRSF1	-8.96579e-05
EM_CD8	SRSF1	-0.000277304
Fr._III_T	SRSF1	-0.000311865
Fr._II_eTreg	SRSF1	-0.000482945
Fr._I_nTreg	SRSF1	-0.000181192
Mem_CD4	SRSF1	-0.000479324
Naive_CD8	SRSF1	-0.000439092
Plasmablast	SRSF1	0.000163715
SM_B	SRSF1	-7.54301e-05
Tfh	SRSF1	-0.000302836
Th17	SRSF1	-3.72595e-05
Th2	SRSF1	-0.00011441
USM_B	SRSF1	-0.000226815
CL_Mono	SRSF2	7.79986e-05
CM_CD8	SRSF2	-0.000454324
DN_B	SRSF2	-7.4698e-05
Fr._III_T	SRSF2	-0.000118853
Fr._II_eTreg	SRSF2	-0.00036527
Fr._I_nTreg	SRSF2	-0.000254145
LDG	SRSF2	0.000172184
Mem_CD4	SRSF2	-0.000158467
NC_Mono	SRSF2	-0.000453836
Naive_B	SRSF2	-4.8199e-05
Neu	SRSF2	0.000129502
SM_B	SRSF2	-9.73944e-05
TEMRA_CD8	SRSF2	-0.000284949
Tfh	SRSF2	-7.91851e-06
Th1	SRSF2	-0.000119881
Th17	SRSF2	-0.000143253
Th2	SRSF2	-0.000361286
USM_B	SRSF2	-0.00013094
mDC	SRSF2	0.000165301
EM_CD8	SRSF3	-5.0665e-05
Fr._III_T	SRSF3	0.000163683
Fr._II_eTreg	SRSF3	0.00044035
LDG	SRSF3	6.05033e-05
NC_Mono	SRSF3	-0.000176213
Neu	SRSF3	0.000456145
Plasmablast	SRSF3	0.000343902
Th17	SRSF3	0.000103693
Th2	SRSF3	7.48187e-05
mDC	SRSF3	0.000404962
CL_Mono	SYNCRIP	0.000542239
CM_CD8	SYNCRIP	-0.000516571
Fr._II_eTreg	SYNCRIP	0.000203272
LDG	SYNCRIP	0.000130169
NK	SYNCRIP	-2.25424e-05
Naive_B	SYNCRIP	4.97284e-06
Naive_CD4	SYNCRIP	0.000169735
Naive_CD8	SYNCRIP	0.000190948
Neu	SYNCRIP	-3.46271e-05
Plasmablast	SYNCRIP	0.000100793
Tfh	SYNCRIP	0.000125714
mDC	SYNCRIP	0.000777726
CM_CD8	TRIM28	-0.000348096
DN_B	TRIM28	-4.11581e-05
EM_CD8	TRIM28	-0.000561622
Fr._II_eTreg	TRIM28	-0.000113088
NC_Mono	TRIM28	-0.000420155
Naive_CD4	TRIM28	-0.000125991
Naive_CD8	TRIM28	-0.000269969
SM_B	TRIM28	-0.00011445
TEMRA_CD8	TRIM28	-0.000188292
Tfh	TRIM28	-1.50914e-05
Th17	TRIM28	-0.000595116
mDC	TRIM28	-0.000379068
CD16p_Mono	TTN	-0.000294991
CL_Mono	TTN	-3.56844e-05
CM_CD8	TTN	6.52278e-05
DN_B	TTN	3.22365e-05
EM_CD8	TTN	9.65188e-05
Fr._I_nTreg	TTN	-0.000130179
Int_Mono	TTN	-0.000159117
NC_Mono	TTN	-9.49853e-05
Naive_B	TTN	8.09271e-05
Naive_CD4	TTN	-0.000337013
Naive_CD8	TTN	-0.000113005
Neu	TTN	-0.000100002
Plasmablast	TTN	-5.04598e-05
SM_B	TTN	-2.63736e-05
TEMRA_CD8	TTN	-0.000116537
Tfh	TTN	-2.83215e-05
Th17	TTN	-1.51618e-05
mDC	TTN	-0.00022785
pDC	TTN	-2.91899e-05
CD16p_Mono	WAC	0.000170067
CL_Mono	WAC	-6.77314e-05
CM_CD8	WAC	6.99206e-05
DN_B	WAC	-0.000134087
EM_CD8	WAC	0.000470971
Fr._III_T	WAC	0.000102246
Fr._II_eTreg	WAC	0.000222265
LDG	WAC	0.000145926
NC_Mono	WAC	1.63934e-05
Plasmablast	WAC	-5.2061e-05
TEMRA_CD8	WAC	0.00011299
USM_B	WAC	0.000260767
mDC	WAC	0.000332505
CM_CD8	WTAP	0.00013049
DN_B	WTAP	0.000124337
EM_CD8	WTAP	0.000291444
Int_Mono	WTAP	-5.00208e-05
Mem_CD4	WTAP	6.21938e-05
Naive_B	WTAP	0.000102623
Neu	WTAP	-0.000441239
TEMRA_CD8	WTAP	-4.69592e-05
Th1	WTAP	6.60768e-05
USM_B	WTAP	0.000331641
CD16p_Mono	XIST	-0.000217886
CL_Mono	XIST	-0.00016262
DN_B	XIST	-8.59561e-05
Fr._II_eTreg	XIST	-0.000103018
Fr._I_nTreg	XIST	0.000247928
LDG	XIST	-0.000257506
Mem_CD4	XIST	-2.63749e-05
Naive_CD4	XIST	-0.000330862
Naive_CD8	XIST	-0.000117577
Neu	XIST	-0.000227822
TEMRA_CD8	XIST	0.000174873
Th17	XIST	-8.50954e-05
mDC	XIST	-0.000342639
CD16p_Mono	XPO1	-6.14168e-05
CL_Mono	XPO1	5.60674e-05
DN_B	XPO1	0.000135675
EM_CD8	XPO1	0.00018155
Fr._III_T	XPO1	7.73804e-05
LDG	XPO1	-9.76491e-05
NC_Mono	XPO1	0.00014311
NK	XPO1	7.37795e-05
Naive_B	XPO1	0.000106335
Plasmablast	XPO1	2.55105e-05
SM_B	XPO1	0.000100949
TEMRA_CD8	XPO1	3.83921e-05
USM_B	XPO1	9.71916e-05
mDC	XPO1	-0.000101623
CM_CD8	XRCC5	-9.05487e-06
CM_CD8	XRCC6	1.19682e-05
DN_B	XRCC6	0.00147695
EM_CD8	XRCC6	0.000394
Fr._III_T	XRCC6	0.00015819
Fr._II_eTreg	XRCC6	0.000597018
Fr._I_nTreg	XRCC6	0.000803543
Mem_CD4	XRCC6	0.000268595
NC_Mono	XRCC6	0.000478215
NK	XRCC6	0.000576656
Naive_B	XRCC6	0.00028088
SM_B	XRCC6	0.000362267
TEMRA_CD8	XRCC6	0.0013459
Th1	XRCC6	0.000164302
Th17	XRCC6	0.000884499
Th2	XRCC6	0.000385349
USM_B	XRCC6	8.25463e-05
