# Supplementary material for: X-linked transcriptome dysregulation across immune cells in systemic lupus erythematosus
Source: Biol Sex Differ. 2025 Sep 25;16:69. doi: 10.1186/s13293-025-00750-3 (PMC12466074; doi:10.1186/s13293-025-00750-3)
Supplement: Supplementary file 13 — Supplementary Table 13 [file 13293_2025_750_MOESM13_ESM.xlsx]

## Sheet: Sup Table 13
SUP TABLE 13 - Cohort details. Includes: sample size, number and type of cells used, patient ancestry
Paper	Type of Cohort	# HC (F/M)	# SLE (F/M)	# Active	# Inactive	# Cell Lines (Cell Lines)	Ethnicity
Nakano et. al 2022	Main	89 (F- 66; M - 11)	136 (F - 125; M - 11)	NA	NA	27 - Naive CD4, Mem CD4, Th1, Th2, Th17, Tfh, Fr. I nTreg, Fr. II eTreg, and Fr. II T, Naive CD8, CM CD8, EM CD8, TEMRA CD8, Naive B, USM B, SM B, DN B, and Plasmablast, CL Mono, CD16p Mono, Int Mono, NC, Mono, mDC and pDC, Neu, LDG, NK	East Asian
Scharer et. al 2019	Validation	12 (F - 12)	9 (F - 9)	6	3	5 - aN, rN, DN2, SM and T3	African - American
Bradley et. al 2015	Validation	4 (F - 4)	13 (F - 13)	6	7	1 - T cells	East Asian, African American, White
